# Supplementary material for: Genome-Wide Analysis of lncRNA and mRNA Expression During Differentiation of Abdominal Preadipocytes in the Chicken
Source: G3 (Bethesda). 2017 Jan 20;7(3):953–66. doi: 10.1534/g3.116.037069 (PMC5345725; doi:10.1534/g3.116.037069)
Supplement: Supplementary file 1 [file 953TableS1.xlsx]

## Sheet: Sequence of all lncRNA
>TCONS_00000003
CAGCGCCGCCCCGCGGTCACGGAGGGGAAAAGCGGAGCCGCGCGGGGCTCCGTCCCTGCGGGTGCCCGAGGCCGTTCCGTCCGCGTTCGTTGTGCTGAAGGTCCCGTGTTCAAAGAGAGCGGCGTCGCGCAACGCCTTCCGGCTCGCAAAGCCGCACGCGTGACTTCGCGCCGCGCAAAAGCCGTCGCGGTGCCGCAGCAGTGGCCCACCGCGTAACACAGCGGCTCGGCAGCTCTATCTGCAGCCACGCGCTCCTGAAACGCACCGCGCGTTTCCTTCCCGCGAACGCGCCGCACAACCGAGCCGAGAGAGC
>TCONS_00008449
CCAAGGGCCATTGAGGATGAGGTCTGGGGGAATGAGGGCACGGGCAACGTGGCTGATGGCAGCAGGAGGTGGAGGGTGATGGGCAGTGGGGACATGGCATGGAATGAAGCCCTGGGGTCACAGAACATATGGCAGACAGTTATGGATGGCTGACATTTGCCACAGTGGAACCTCAGCTCCCGCATGGAAACCACCGACTGCGGGAGCTCAGCAAAAGCTGAGAAGTATGTTTCTAGATATGTGCTCCTTCCACCTCTGTCTCGTTGGGATGGAGGCACAGCACATCCTCCTCTTCCTCCACTTCCTACATCCCCACAGAGCACCCCCCGGTATCTCTGCTCAGTTATCCT
>TCONS_00000016
GGGTGAACCCCTTCCCTACATCTTGACTTGGTGTCTCGAGATGCACCAACGTTTCCAAATGGGTCAGAGCCATCCCTCTCTACGGGTGCATCCCCATGGTGTCACCCTGGGTTTGGCTTTAAGATTTAACTGGGGACACCCTTGCGTTTCGGGTACTCACATCTCATCCCCGTGTGTCCCCAGCCACTGACATAGCAGTCTGTGAGCTCTGACACTCGCAGCGAGGCGTCGGGCACGCAGGCGAGCTGGATGTAGTAGCTGCAGTGGAC
>TCONS_00000017
AGGAGATGCTCGTGCTCTAAGCATTGAATTGATCCCCGGAGCTGCTTCCCATGCAGACGGGTGCTGTGGCATTATGGGATGCACGCTCACACGGTCAGTGTTGTGCCGGGTCTCTGTCACGGGAGGACAGAGGGACGGGAAGGAGAGGAGCATCCAGACCTGGCTGGCAACTCGCTGAGCTCCAGCCCTCTCTGCCTTCCCTTGTGAGTGGCATCAGCTCATAAGGGGCGACATGAGGAGCATTTCCTTTCTCAGCTCCAGGTTCCACTGCACTTTCCGCTGCCCTGAAGCTGTGAGATGAAAGGAGCAGAAGTGCTGCTTTCTTTCTGCAGACTCTTCGGGATGGCTCAGCCTTTCATCTGGGCCCCTTCTTATTAGTCTCCTTTCTGGGGCGGCCAT…
>TCONS_00000018
TGTTCCTATGGCTACGTGGCTACGCACCGCTGGTGCTGGAGTTACTGTGTGGGGGTGCAGAGCCCCCTGGTGTGGTGTTCCTGAGTGAGGCTGCTCTCACTGCAGCCATCCCCCCACTCCACCACTTTCTTGGTGCCGGGTGGTTCTCAGTGCTGGGCTGCCCCTGGTGCCGGGCTCTGCATACCCAGAGGGCCCAGAGCTGCTCCTGTTTGGCTCCCCatgcctggc
>TCONS_00000019
atcaccctgggacatgatcagtgggcactgtgggggcaaggttgggtgatcttagaggtcttgtccaactggaatgattccatgattcaatgattccgtgaCATTGGGAGTGATGAAGAGAGGCTGTAATTAGGGGACAGAAGAGGTGGCTGCAGCAGCACTGCACCACCTCTCATTGCAATGGGTGTTGGGGTGTCCCAGTGGGTGGCTCTACGTGGGCTGTCACTTTGGTGCCATGTGTGCCCTACTGCTGAGC
>TCONS_00000020
CGGACTCCATTGTCTCCTGAGCTGCCGGAGGTCTCAGCTGGGCTCGCAGTGACTCACGGCCATTCCATCCGCTTCCTCCCCTCTCCAGCCCCACCTCGTCCCCCGTGTCCCTGACTCACAGCCCAGAGCCCGTCCCGTTCTCTACAGCCCTCACTTTCGCCTTTGCTGCTGATGAGCTGCAGCCTTTGGTCCCAGAGTTACGATCTCTCAGCCCCGTTGTGCTCTCCAAAGCAGTTTCCATGCGCCTTTGCCCAGACCCTGGATGGAGCACGGGGACATCCCATTACTCCCATCCCCTCTCTCTGCCCCATTGCCCTGCAGGGAGCAATTCCCAGGCCCCAGGAGAGGTGCTGTGGCACAGGCAGCCCCACTGGGACACTTTGGGGTATCTGTGCTGTT…
>TCONS_00000021
TCTAGATTAAAGCCTTGAATCCCAGCCAGCCACAGACCGGACACAGCCCCATGCACAGTCCTGCAGGGCTCAGCCCTCATCCATCTGCTGTTGGCAGGGCAGTCCCTGTTTCTGCCCGGGAGTGAGGACCTGACGGCAAGGAGCTCTACCTGGCAGGAGGATGGGCAGAAATAGCAGCCCATGGTGTGGCTGCTTGCATCTGTGCTCCACGTGTGGGAGCTGACAGCAGCTGTGCTGCCAGCGGAGCCTGGAGGTGGCAGCTCCCACTGGGGCAGATCTGTCTGTCCCCCAAACTGGGTGTTGCTATGCACTGTTGTCCAAATTTGGGTGTGTGTTGGTTGGTGTGCATGGCCACATCCGAGCGCTGACAGCCTCAGGGAGCTCGCAGTGTGCAGCGCT…
>TCONS_00000028
ATCTTGTCTGTCATACTGTGCACTGCAGAGGATTGAAGCTGGAGCAATGAGCTCTTTCTTCCTTCAGGAAGGAGTAATCCACGCTGTCTAAAAATTGAGGAACTGCATTGTTTTCTTTCAGGACTTGTTCCAAAGGCTTTGATTGTTATGATCAGCACTTATAATTGTACAGCAAACTAAAGTGAGTGGCTCACTGCAGCTGCCTGCAGCCCATGTCCTCAGAACAGGGTGGACTCTGTGGTGCCCTGTGGTTTCACCCTGATCCCTCCTGCTCAGCATCCTGAAGGAGAGCAGCATGGGGCTGCAGAGCTGCCCTTGTGTCCAAGCTTGGTGTTCTTGTCCTGATGGGGCTGGGTCGGTGCCCAGCTGAACGCCTGTGTTTGGGCAACTGAATCCTTC…
>TCONS_00000035
cgggcagggtcaccagccaccagaccaggctgccccagagGCCAAGGGCAGCTCTGGTTGCTGGTGCACAGAGTGCCTGAGGGTACCAACGTGATGCCCTTCACCAGAAGGGCTGCAGAGGGAACAATGGAAATCCTTTGCACGATGGGGATGTCTGCAGTTAATGAAGGAAAAGGTTGCTGATGGGTGGGAGTAGCACGGACCGTTTGTAAGGAACTGATGGCTCTTGCAAAGTGAGACTTCCCTC
>TCONS_00000036
GTGAAGCGGGGCTGCATTCCAAAGCAATTGCTGCAGGTCCTGCAAGAGACCCAGAGGTCCCTGAGCATTTCCTTGTGTTCCATTCAGGGGTTGCACCCCATGTTAAAAGCAGGTTGGCTCCTGCCCGGTTCCTGCTGTGTGCTGGTGTGATGGGGTCGGTCTCGTGCTGGGTTTGTTGCTCTGGATCTTTCTTCATGAGCTGTTGGTAGGATTTGGGTTGAAGGCACAGTGTGGGTCAGGGAGTGTGCGTGGCAGTGTGCTGCGACCATCCTGGTGGCCGTTGGGTGACAAAGGATAACAATCGATGCTGATATTTCATCTGTAAGATAGCAAAAGAATGTGCAGAGAGGGGAGTCTGTCCTTGAGCTGCTTGTTGCTGGCAATGACAAACAAAACGAA…
>TCONS_00000037
gtgtatgattctacgattccttgtgatccttttctacccaggccattctatgaatctatgCTGGGGGATGAGGTACAGTCCTGCACCCACTGTGGGCAGTTGACATGTTGGCAGTGCTGTAACACTGTGCATTTCCTCTCCTGGACCCGAGCAGGGCCCCGTCCCGGTGTCACTTTCTGCAGTCAGCTCCGAGCAGGGCATGGTAAGCTGTGGTCATTGCCTCATCCCCTGGAGCAGGGGACTCACGGTCACCACCTGCAGAGATTTCTCCAAGGGCAGCCGAGCATGCAC
>TCONS_00000038
CTGTAGGCTGCAGCCATAGGGCTCAGTTGTGTCTCTCCTCGTTAAGCTCCATCTGCTCATTTCTACATAAATATCTGACCTCCTTCTCATCCCCCCTGCGCTCTTTTGGCCAGTTGTGGCATTAGACAGGTAATTGTGCCTGATGCAGGAAAGTACCCGTTTCTCTTGGTTTGTAGAAGTGATTCCTTGGCTTACTGATGCATTGTTGTCCAGATGTTCCACAGAAGTTCTGGTTTTGTTTCATTTTTTTGAAATCCCACTCACCATTTTATGTCTGTTCTGTATCTGCTTAACCACACTTTGGTTTGCCATTAACGTGCCCCATTCCTTACATCTTTTCCTGCAATTAAGTTTTCTTTATGC
>TCONS_00000039
TGTTTGTTCACTTCTCCAATGTAATACACGAAGGTGGCTGCACTTCACCTCTGGTGTTTCTCTATGGCTCACCACTGATGCACTTGTTGGGTTGTTCCAACCTGCCCATGGCTTTGTCCTCCTGTTCATTGGAGGGGCTGCaatgggaggaggggcacctaacctacagcaagggttggggctttggggactttgaggtcacttccagcccaaccattctgtggctctttgGGACCCAAAAGGGCTCTGTGGGGTAGGAGGGCTCCAGTTGTGAGGACGCAGCCTATAGGGATGGGACCAGGATCTGTGTGTGTGAACCCTCTGGGCATCACTAGATACTTCCCCCAGGGGAGCAGCAATGCTGTGGGTCAGGAAGGCACTGTGGGGTGGTGGGTGCAG…
>TCONS_00000040
GGATGGAAATGGAATTCCTGGAGGAGCTTTTCCTTCGAAACAAGGGTCAAGAAACTCATTCTGTTCCCTCGTTCTTTCCGGGAAGGTCATTTTGAAAGAGATGGGAAGAAGCCAGGATGCGGCTTGTGGCCGCAGCTCTGAGAATTACACAACCTCTCGGGATCGCTGTCTGTCATCAGTCCTGCTTTCTGCTGTGCTACATTTCCCTGAGTTTAGGGCAGGATTTTTCCACTGAGAAAGTGTGTTGCGGGTCAGCAGCACGGCTGATGGGCATTGGTGCTGTGGAGCTGAGATGTCCAACCGCAGCCCAACAGTCCCTCTGGAAATGAGTGCGTCTTTGACCAGAaaggctgcagggagacctcattgtggccttccagtacttgaagggagcatata…
>TCONS_00000041
GAAGCATAAAGTAATCCTCTTAATTTAACACTGAAGTGTTTTTCAGAAGGTGTGTTGGGGGGGATTTGTGCTCCTGAACTCCTCCTGAAGGTCCTTCTCGATTTCCCGTGCTTTGTCTACGTCTGAGCTCTGCAGCAAAGCAGAATTTGTCCCTCAGCTGTGCACTGCTGAGCGGTGTGTTGGAGGGGATGGACCCCACAGTACTGCCAGACAACGTTATTCCCTCTGCAGAGTTTCTTCTTTCCACTACCCCATACTTTGTGTTTGACTGTTGTACCTCGTAATGTTCTCCTGGGcccatccctgtgtgttgggattagggtaaccccac
>TCONS_00000042
TGCTCTGAGGCTGTTGGGAGCAGGAGGGGTGACTCACCCATCTGTAGGGGACTGGCTGCCATACACAGCCACACCTGAGGCCGCTGTCTAGACTCCCTGCAGTCAGTGGTGAGAAATAGCTCTTCCAGAGTGCAATTTATCTCATCCCAAGTTAGACATTTAAAATCAGTCTGATGAATCACGCTCTGAAATAGCCCATTTCTCTGTTGACTAGCTCAGATATAGATAGCCCTTTTGCTGTCTCTCTTGACCATTAGCAGGGTCTCTTGCAATCCACAGCAGGGATGTTGGCTTCAGCATCTGCTTCCCGTTGCTCTGCTGTTGTCTTCAGCATCCAATGGGGGAAGTCAGCAAAAAGGGCAGCGCTGATCTGACGCCTCACCTGTCCCAGATGGAGCT…
>TCONS_00000043
AGTGAACCCATCATTTTTCCTTCCCATGTGGCTGAAGTGTTGCTTTGCAGAGGGAGTGAGAGCTGGGCGCTCGGGGCTGTCTCAGTGTACACTGCTCCATTTAAGTACTCAGTTCACATCTTTAGTCTCATAATGATGAGGTTAATGAACAACTGAACAGGCCCAGAGGTGTTGTGCTCCCCATGGAGGTGGGATGTTTCTGTCAGGGGCTGCAGGAGGTTGGGGTGGAATGGTGGCTCCTGAGCTCTGCTGGGAGTGGGATTTGACTCCTGGCCCTGGGGGATGCTGCCAGAGGGACCCAGGGCTGATGGGAGCAGCTGGCCTTGAACCCAGCTGTGTTTGGGGATTGCACACAGAC
>TCONS_00000044
TTTTCTTGTCTTGATTAAGAATTAGCAATGATCCACACGCTCTGCTCTTTGTTTAACTCTCACTGTCAGATGTGTGTGTGCTGCATTGTCATTTATCCCTGCTGCTTGTCGGAAGGCGCGTTTCCTTCCCCACGGGATCACAATTGATGGATCTGAGTACAATGCGGGGCAGTTACTGCAGTGCTCGTGGATGGGTGAGGGGTGCCCCACCTCTGTGTCCAAGGGTCTGTGTGCCAACTCCCAGCCCTGGGAGCCTCGGGGAATGGGAACTGCAGTCTGAGCCTTGGGGCAAGACTGAGCGCAGGGCAGTATAAAAGCCAAGCCCAGAAAGGAGATCTTGCACCACATACATGGGTAGcatagaatgatagaaccatggaatggtttgggctggaaggg…
>TCONS_00000046
CCTCCTCTGTGCTCACTCCTCAAGTCACGTCCCGATTCATCCCATAACGATCTCATCTCCACCACTGCCATCTTTGAGCTCTGTGCTACCTCACATCTCTCTTGGACCCGCTGTGCCCCTCTGCTGCAGCCTGGGAGCTGTAGGATGGGCCCTGGGGTGGCCCCGCTGCAGAGGGATGCTTCTGCCTTACTCAGATAAGTAAAATCAAGTTCTGCCCCGAGTGTTTTCAGGAGCAATGAGGAAATGCACCACTCTCCCATCTTTAGTTTCTGATGTGGTGATGAACGTTTTCCTTCCTATTCGCTTTTCTCTGTTTTAAAAGTCATCTGGAGTATCACGACTGCAAAACGGGGCACCAGAAGTCACGTCCATTATCTCGTGCTGTGCAGAAGGAGGGTC…
>TCONS_00000047
ggattggaatgggctgcccaaggacgtggtggagtctccgcccctggaggtagtgaggggacatgtagatgtggcactaagggacgtggtttagtgatgggactcagtaggtctgagtcatggttggacttgatcttgaaggccttttccaatgtagatgattctaggaAAGGTTTTGACCTGGTAGTACCTTGCTGTAGAATAGAGCCATGCCAAACTTGCAGATGTTTCCAGCTGTGTTTACAAGCTGAGGAAAGTAGTGGGGTTGTGTGACAGATGTCCGACTCTTGTTGAGGCAGGCTGAAGATGACTATTACAAGTTGAGAGCAGCTCAAGAAATGCGTTGTGATTGTCACTGAAATTCAGAGAGAACAAGTTCCAGGGCTGACATTTTGGAGA…
>TCONS_00000048
acccaagctgcctcatccctacccaagctgcctcggccctTGGCCAGTGAGGGCAGTTTGGCTGGGGGTCCCTGGCTTCCTGACCCAGATTCCCATCAGGAGCAGCCAACCCCTGCAGACCCCACAAACCATGGGCACCAATGCTCTGAGAGAAAGAATACGGAATGTTGGTGGAGGTTCCCATTGGGTTGGCCACAAACCAGAGGTGGGCAACCGAGATAAGGTTGGCAAAGGAAATGTCATCGTCTGAGCTCGTTTGGATTTTGGGACAGAGCTTAACTGTGTCGTGGAAAATTATTAGTGAGGGTGGAGGAAGTGTGGGGGAGCACGAGAAGTTTGTCATCTGTCGCTGGCTGATTAGTGGTTGCATCTGTTAAGTGCTTTCACTGGGAGCTGCGG…
>TCONS_00000049
GGAACCTGGCCTTGGTAGAAATCCAAGGCTGTTTGGAAGCACCTTGCTACTATTTGCCTCTCTCAAGTTTTGTTTGTTTGGAATGGTTGTGTAGCATCTCTTTTGGGAGACATTCTGTGCTCTTTATCTGCTTCCACATACAAATCTGCCTGGAGAGAACGCAAAGGAAGCTCTTTGCAGACTGTCTGAAGAGCACGTGTGAGCCTCCTGGCTCTGTCTTCCTCTGTGTCTGCTTCCCGGCCCTTGGGAAGCAGAGCTGCTCCTTCCCTCTGCAGTGGGTGGTGAGGCACCCAGGAGGTGCAGAGAGCCACGGACCCGGGGTTGGGCTCTGCTGCTGTTCTTTTGGGCCACGGTCTGAGCTGCAGAAAACACACAGGTGGGGCTGGGACTGAGCGAGAG…
>TCONS_00000050
AGTCGACCGTCTCCTCCTGGAGGTGTGCACTTTGGGGAGGTCGCCCCATTTTGTTATGCTGTCCATTCTGTGACGTCATCTGTGTCTGTCCTATGTCAGAAGGGATGAGTCACCCATTCCACCTCTTCTGCCACTGTGTAGGAGCATTGCAGTGTCTGCCTTGACCTTTGGAGATCCTCCTCTGGAGGACTTCAGATAACGTGAACCTGGGCTTGTCTTCAGCTGGGCGGTGAGAAAGCCTCATCCACAGTGATGAGGGATAGAGCATAGAGCGATGAGTGCAGTCCTGCAGCTGTGATGGTCGGTGTCCCAGGGGTCGTGGTGGTGTCCCAGTGACCACTGGCATGGGC
>TCONS_00000051
TGATAGCCATTTGCTTTCGCACGAAGAGTGGTAGCAAGAATACAGGTGCAGCTTCAGATTGTTTCCTGTCTGTTAAGGAAATATATCTGCATTTATTGTGGCCTCCTGGCTGGAGAGAGGCAGCTGTTCTCCTTCGTAGGGCGACAACTCTCTGCCAGAGCAGGGAATCAGAACGGGCCCTCTGTTCACTTGCACCAGCATTTAAAAGCCCTTTAACCTGTTTTTCACTTTCCTGACTTCCACCCGATGCTGATCCTGTC
>TCONS_00000053
TCCAGCATTCGCATCGTGCATATTTCTGAAGGCTAGAACAAAGCTGTATGCATTGACTCTTCCTCACCTTCAAACCTTTTTGTGGGGAAAGTCCCCTTGCTGTCCTACAAATCTTTGAAGAACTCAAGAAACACTGGGGCAGAGTTTGATATACTGTGCCCAGGCTTTCCAGAAGCCTTCAGGAGGGCTTTCTCAGAGGCTGCTTCTCTGTAGCTGGTTAAAGATAAAAGCAAAGGATAGAAACGAGCATGTGGGTTCCACACGAGGTGGAGGTGGTCAGTGCTGGGCCACGGGAAGCTTCCAGTGAGGACAGAGTGCTGGAGAGGTGAGCACGGGAAGGTTGTCAGGAGAATATATTGGAAATGTGAGAGAGGAC
>TCONS_00000054
CTTTGCTTTGTTTGGAGCTCTGCAGTGACCACTGCTGTCAGCCAGTGTGCAGAGCCTCACAGAGCCCTTTGAAAAGTCCTCCTCCAGAGCCCTCCTGTGCAGTTCTTCAGTCACTGTGGGGAATGAGAGCCTCAGTCCCACAACTGGTGGGTCCGGTGCCAAGGGTTAAGCTGAAGTAGGGCCATAACCCTACCAGGTCCTTACCAGCAACCTGAGTGAGATGACATCTTTCTGCTGATTTCTTTCTGCAGCTCTACTGTGTTCTCGGCAGAAAATCAATCAGTGATGTTATTCATCCTTATTAGGGTTAAGGTTCCCTCCCCACCCACTCTTTGTATTACTTCCCAGGTTGGAGGATGCCACGTTATCAGCACTTTTATCTCCTGTTTCTGGATCCTG…
>TCONS_00000055
ATTTTGGGTGCCCAAACTGCTTTTGAAGCAGTACTGTGGAGCTAAGTGACAAAAACTGGAGCTCCTGATCCATCACGTTGCACCCAGTGAGTGGTTGGGGTGAGGTGAGTCCACACAGTTCCCCTCCACTTCTCAAGAGGTGTGGGCAGTGAAGATCACCCCTGTCCCCACTGCCTCGATGTCCCCAAGGCACACATTGGTCAGTGCAGATCGAGAGATGCAATAGAAGCAGGAGACTTTTTTCCAATTCAAGaaaaaaaaaaGGACAAAAACCACAAAAGTGAGGAATTGGAGATGCCAACATGAAAG
>TCONS_00000058
GGTGGTGCAGCCCACGGCTGCAGCTGGGACCAGGCACTGCTCTGGGCAGGGTCGTGCCTCGATCTTAGCGCAGCACATCTCACTTTGCTCACCCGTGGTTGGCCATGGGGGGGCTCCTGTCTCTGTGCACTCTGTCCTGCTGCTGTCACACGGTGTGCTGCAGAGGGGGGAAGCTGTGGGTGTGTGGGCTCCGTGATGCGGGCAGCGGTTGGGGCCAGTTTAGGGGCTGAGCAGAGCCGGCTGCTGACCCCACGTCGGGACACCACTCATCAGCATTCACGTGATTAGTGCTGTTTGCAGTGCATCCTCATTCAGCTGAGCTGACATTTCAGACAATGGCACAGCCCGCACGTGTCCGTTTGGGGTCACCCAGCTGCTGCCCCGCTGCTGTCACAGCTT…
>TCONS_00000059
GTAGGTGTGGGTCTGCTCATTGCCCTGTTGTGTGTTCCATTGGCAGCATTCTGTTCCCACCTCTTCCATCCCTTCCCGACCTTCCTCTGAGCACAGAGCGTGGCTGCATCGCCGCGCTACCAACCTGCGGGCACAGCTGTGACCCACAGGGATTGTCAGTCCTCTATAGGGCTCCTTAATcatagactcatagaaccataggatggtcagtgtagaaaaggaccacggtgctcattgagttccaaccccctgctatgtgcagggtcgccaaccagcagcccaggctgcccagagccac
>TCONS_00000064
GGTGATGGCATGCGATCGACGGTGTTTTGGAAGTGATCTCCAGCAGCTTCTGTAGGACAGGGCTGAGGATGAGCTGATCCCAGCTGTGTTTTGGCTCACAGTGGGGACTGACGAGTGGTACGACCATTCCACTTGCCCTCTAGGCAGTCAGATCTCCATGGTGATGGACGCTGTGAGCTCCAGGTGTTTGCTGTAGCTACTCAGAAACCACTCAACTACAGTCATATTGGTGCAACGGAGCGTAGCATTTAGGTAAATTGCAGTTAGGTGTAGGAAAGCTTTAGGGCACACGGACAC
>TCONS_00008464
AGAAAGGGCATCTTTCCCTGAGGTTTGCGTTGTCAGCATCTCTGTGTTTGAGTGCTCAGCGGAAATGAGTAGATGGGGAGGGGATGCTCTCGCAGCAGGCGTTCCCAAAGGTTGTATTTATGAACGGGAGGGGATGCAGGAGTTGTGTTCATTCACACGAATACCCGTATCTTTCAGACTGGCTCCTGAGTGCTGTTTGCCCAGCTTAGCTCTGATGGGTTTGGATGTCCTTTCTGGAGTTTCTGACGGCTTAGGGAAAACTCAGTGCTCCTTTGATGAAGGCCAATTATTTTCTAGCAGGA
>TCONS_00008466
catccacaacctcctcgggcaacctgttctaTTCTACCTGGACTCTCGAGCTCAGGTTTGGATCACGAGCAGCACAAAGAAAGCACGAGGCTGCTGTGCTTCTGATGGGTCAGCGTCGACCGTGCAGGTCTGCGTTACGATACAGCAATGAACAAAGCAGACATCCCTGCAGTCTTCAGATTAGTCACAGCCCCGAGGAAGCGTTTGGCCATCTAATGCAAAAAGCAAGCGTGCAGAAGAGTGTGTCAGCTCCTGCAGTGCAGCTGTGAGGCATcccttcgtgctccagcccttcgtgctccagccctCCTCCAGCTCCAACCTCAGCACCGCCGCGTGTGGGATAAGTTCGCTCCTGCATCATCTCCTCTCTCTTCTCTCAGCGAAGCTAATTGGCGT…
>TCONS_00008467
GGGATGGATGGGGCCTTTCTGTGCTCTGAAGCTGCTGAAGGGTGGGAGTGCCGCCCGACGCTGCTCTGTGTGGACGTACTCGGCTGTGTTTGTTTCCACGAGGCCTGAAGATGGGAACTGCTACGGACTGAAGTCCAATATGCGCTGCCTTCTGTCCTGTCGGGTCAGAGCAGGCATACCCTGGAAAGAGCGTGGATACCACGGTGATAACAATGGGATAATTGTTAGCCTTTACTTCATGGGTGTGTTTTAATGCTtcatagaatcgcagaatggcctgggttgaaaaggaccacagtgatcatcagttccaaccccctgctatgtgcagggtctccgaccaccaaaccaggctgcccacagccacatccagcctggccttcaatgcctgcaggCCCA…
>TCONS_00000075
GAAACAATGTTCCGCCTCAGAGGTGCGATGCAATAAGCGGTCCCTACGGAAACGCTGACCACAAAGGGTCCTTGAAGATGATATACCGCAGAATGGTTGGGCTGCATGGGATCCCAGAGCCCCAGAGCCACAACCCCATCCGGGGGCTGAGTGCTccccccccGATCCGGACGGGCACAGTTGGGTGAGTCACATCTGGACTGGACGTGGGGGGAGGGGCGGGGCACATCTGGGCGGGGCAGCCGCCGGCAGGTCCTGGCAGCGCCACTCCACTCCGCTCCGCTCCACGGCCCCGCCCGGTGCAGCAGTGGCATCACCGGGACCGGCGCCAAACGGGCGGTGCCGGAGCCGTTCCGCTGCTCCGAGCGGCGCCGCGACGCTACGCCACGGAGAAGGACA…
>TCONS_00000076
GTTCCGCCTCAGAGGTGCGATGCAATAAGCGGTCCCTACGGAAACGCTGACCACAAAGATGATATACCGCAGAATGGTTGGGCTGCATGGGATCCCAGAGCCCCAGAGCCACAACCCCATCCGGGGGCTGAGTGCTccccccccGATCCGGACGGGCACAGTTGGGTGAGTCACATCTGGACTGGACGTGGGGGGAGGGGCGGGGCACATCTGGGCGGGGCAGCCGCCGGCAGGTCCTGGCAGCGCCACTCCACTCCGCTCCGCTCCACGGCCCCGCCCGGTGCAGCAGTGGCATCACCGGGACCGGCGCCAAACGGGCGGTGCCGGAGCCGTTCCGCTGCTCCGAGCGGCGCCGCGACGCTACGCCACGGAGAAGGACAGCACCACTCCCTGTCACAG…
>TCONS_00000077
GGCACATCTGGGCGGGGCAGCCGCCGGCAGGTCCTGGCAGCGCCACTCCACTCCGCTCCGCTCCACGGCCCCGCCCGGTGCAGCAGTGGCATCACCGGGACCGGCGCCAAACGGGCGGTGCCGGAGCCGTTCCGCTGCTCCGAGCGGCGCCGCGACGCTACGCCACGGAGAAGGACAGCACCACTCCCTGTCACAGCACCCTGGGCACTGACCCCACTCTTCGCCATGGCCACCAATTCCCCCGTGTTCCCCATGGGCTCTGGGGTGACAACAGCGGTGCCACCCCAGGACCCTGCAGCATTGGAAGGGAACAGGAACGGTGCGGCGGTGCCCATGGGAGCCCCGAAGAGCCCTGAAGACTGAGCCCGGCGGGAGCCCCGCGCGCGTCCCCACTAATAC…
>TCONS_00000078
cgccccctgagttagaccacgccccttaagcataggccccgccccctaTATTTTATTCCATGTAGCTGCTATCACTGCCACTGTCCCTGTTCCATTCCCATCCCTATCCATACCCCCATCCTCATGTGTGGCCCCATGGGTGTGATGGAGGACACATGGAGGTGATGGGTGGCCCTATGGGACACCAGTCCTGCCCCTTGGTGCTGTGGGAGGGTTGGGGACACCTTGGTGGCACACGTGGTGGCTGCCCCATGGAGCGGGCAGTGGGCTGGGAGCCGCCTGAGTGTCCCTGTAGTGGCCATGTGGTGACACTGCAGCTTGGATGGTGGTCACTCTGCTTCAGATAGGGACGCCTGGGGACACTCAAGGATGCTGGGGACAACGTGGGACAACGGGAGG…
>TCONS_00000085
GTAGAataaaacagctccattggaagggacccacaaagatcactgagtccaactgcctgAGGTCCTCAGGGCTCACCAGTTCTAGGGACGTGGTgtactgatgggtcgatgtttgggcatgatgatcttagaggtcttttctaaccttaatgattcagtgattctgtgTCATTGAGGGCATTGGCCAAATGCCTCTTGAACACTGATGTGGGCAGGCTGGAATGCATGACCTGGTCTTGATGCAGATGTGCACAGGTTGATGGTCCTTGGTGCGAATGACTGCAGGATGATGATGTAGATGTCCACCAGAACTGGGCCCTATATAGTCAGCTCACCCAACTTCGGCAAAAgacccatatcccatttgttgacccatattcctaatttgttgacAGGGAC…
>TCONS_00008487
GCTCATCGTCGCCTCTAACTTAATACAGCATCACTGCCAGCATCTCAGCTAGATCTCCAGGATCTGACTACAGCCAAAAGAGAACTGGCAGTATGTTCACTGGGGCTTCAAGTACCACTTATCTGTCCAAATGTAGAATGAGGTGAATCACCCAGATACACAGACTGCATTGCACAGCTCTTCTGACCCAGAAAGGGAGCACCAGGTGACTCTCAGAGCTGCTGTAGAAGTATTTGACACTGATGATCTCAGTGTGGTATCTGCTATCTGAGCTCAAGTTTTCCCCAGCACTGGTTGAAAGAACTGGAGGCACACCCACAC
>TCONS_00000104
GAAAACTCCTGGCTAAAACACACCACCACTTAAACACCACCGTGTGAATTCAGGTGCTGCTTTCCTCACATTCTCCCTCTGCCATTTGTTGTACAACCATGGATAAgttttgtggtttttttgttttaacttttgacagcttttttttttggctttttCACCCCCTGAGAATTTAAATTGCATGGGAAAATGATGGAAAAAGGTGAGGAAAGGGCTGTTAGGAGATAATGTCAGAGTTGTGCAGAGCTGCTTTCTCCAGAGGGT
>TCONS_00000105
GCAGCACCAAGTGGTGACCCCCAAAGTGGGGTCTAGAAGCTCCTCAACTCCATTGTCACAGGGACAAAGGGAACATCAGGAACCACACTGACCTTGGAAATAGTCACATTTGCCATCCATGAAGATATAGTTCATGAGCACCACGCTGAACATGCTGGCATAGACATGGAGGTCACTGAAGACAAGTGTGAAGTTCGTTGGCTGCAAAATAGACAGTGTGGTGCCTTTGTGGCCAGCCAAGACAGTCCCTTGCCAACCCCAAATGGAGACCTGTGTGTCACCCATATTCATGCCATGCATCCCTTGGGCAAGGAACAGCATGGGCCAAGGTAGGAGGGCATCTGAACCCACTTCCCTGTGCACCGAACGGATGGG
>TCONS_00008497
GAGGAGGGGGGATTTCAGTTTCACTGGGAGGAGAACAACCTCCGTTACTTACAGATGGTGGTGATGATGCTGCCATACTTGTAATTCGTGCCATATAGAGAGGACAGAGCTGCCACAGCCTCCTTCGCAACCTGGTGCTGGGGGGGAAGACATAGAAAGGTGATTTGGAGAAGGGGAAAGCCTATGGTAGAATGaaaaaaaaaaaaaaaaaGAAGGCTTTTACACTCATCCTACTGTCAAAAAACAATGGCAAAACTCAATAGTGTTGGCCTCGAGGAGTCCCCACGGTgggggggggCTTCTTTCCTGCTTGCATGGGGTGTAGTGTGGGTATTTCACAGCGTCCCCTACATAGGCCCTACCAGTTCCTCCTTGTCAGGCACAGCGGTGGTGGTGTAG…
>TCONS_00000125
GCCTTGGGGCTGCAGGATGGTGGCTCGCCTGAAACTGAAATGTGCTCTGTTCCTGAGTGGGGATTTGGCTTTGTTTCCTGGGGCTCATCTGTGCCACTGTGGGAGATCTGAGCACGGGGAACCACTGCTTAAAGCCACAGCTACCTAAATTCATTTCCCAAAGACTGTAATAGGGATTGACTCTCCGGAAAGACCCGAGGTATAGGGAGGAGACCTCTGCTGTGCTGTAATTAATCTGTTGGGTATGTCACCCTTTTGGCTGTCATTCTTATTACTTCTTCAGCCCTCAGCAGTCGCCTGTCCACCACGCTGTGCTCATCAACAGTGACAGTCCCAGCCCACAGGCACTGGCTGCTCCTTAGTCCTTGTGCTTGACCTGAGAGTGAAAAATAGCTGATG…
>TCONS_00000129
GTGTATTACATGGCACTGTGGTTTTAGTCCTGGCTGACAAGATGGGTGAAGCAGAGAAGAGCGTGCAAGAATTTGGGGCAGTGCTGCTTATATGTGTAACCCCAGTGTGATGTGCTCCTACCTCCTGCAGCATGGTTGCTGTGGTTTATCCTGCTCTGTGATCCTGCAGAACTGATCAGCAGTTTGCTCCTGAACTGAAGGAAG
>TCONS_00000132
GCCAAATCCCAGCATATTCCTTTGGTGCCAAACATGGATGACATCCCTTGAAGTGGTGAAACTTCTTGTCCCCTCTTCAGGTCCCACATTCTCTTTCCTGCCCCAACTTGTCCCATCTTCTTGTCCCATAAGGATAACACTtggcttaggttgaaagggacattaaagatcatcagggatgtgttttagtgtggaaatattggtgatgggtggatggttggactggataatcttggag
>TCONS_00008513
TGAGTGTCAAACAGTGAGGTCCAGGTGATTCCTCTGTCACTCCAACTCTTCCTGACTCCCTAATTTGATGATAGCATGACAGGAGTCACCAAAGTATTTCACTCCTAGAAGTGAAAATTCACATTTGAGTATAGGTGAGGAATGCTATTAATACCCACTGGCAGGAGAGCAAGAAGAACTCGTCTGTTTTCCGTCACCCCGTGCAGAGACGAGCCAGGCAGCATTCTCGTGGCTTTGGATCCACAGCGTGGGCCAGACCCTACCCAGAGCCCAGAGGGGTTGGAGAAGGC
>TCONS_00008514
TAATGACCAGCTCATCCTCTGTTGCTGACACTTACTTTGCATTTGTGCACTATTTATGAGTCTAACTTTATGAGCCTGGCTACTGCTGGCAGTGTTCCATGGCTGATTGTCCTAACTCTGGGCTTCCACAGCTCTAGACTAGATCTTCTGCTCCAGATAAGACCATCCCTGTGATTACCTAGTAGGGAAGGGAAAAGATTATCTGCAGAGGGCTCTGACACAGCAATGCTGATGCCTCTGAAGTGAGTGTGTTTTGGGG
>TCONS_00008515
AGGACCCCAGCCAAAAGCCTCATCTTTCTTCCACAAACATGCTTACTCTTTTAGCCCATTGCATCCCTAACAGGGATGCTTCAGCCACAGCTGTCTGCTGGCCCTGTCCACAGTAATTAATTAAATAGGTAATCTAAAAGCTCTCACATACATGCATACAGCTCTTTAACTAACCTAGTGCTAAACTGCTTTATGCAGGACAAAATCTATGGATCCCTCACTCGTGAACCCCTGCCAAGCTGATGATTAACCATGATGAGAATTAGATATGGTATCATCTGGAGTCCTCCTAGAGACCTCAAATCCTAAC
>TCONS_00008516
GTGAGCTTCTATATCTCACCATTAAATACATGTATTTAATTTTATAGTTAAATGGTAGAGCCAGCATAAGGAGGACAGGTGAGAAAACACATTAGAGCCTAAGAATGGTATGAAAGCCTAACCTGGTAGGAAGGGACTAGGAAACCAGAGAATAGGTTTGTGAAAACCCTCCAGGGAACCTGGACATCCCCTCAACAGCATGAGATTTTCAGAGAAACCATGGGAGGTGGACAGGTCAACATTTAAAAGTAATTTAAATACTTGCAGTCAAATACACTTACAATGATGATAAATATCTATTAAAGCTGAACCTTTTAAGTTATTTGAATAGACTATTAAATTCTAAGAAAAAAGAAATTGCCTATTTGCACCTGTT
>TCONS_00008517
agtggtgtccctggagacatctgaggtcaggctggacagctctgagcaacctgatggagatgtagatgcccttgttccttgcaggggagttggacaagatgacttctaaaggtcccttccaactcaaaagattctatgaATATTTAGATTTCCCCTCCTGATTTTGCTTTTTTAATGCTTCTCCTTTACAATACCTCTTTGAGAGCCTAAATCAGGTCTCACGGTTTTTACAGTTTAATAACTTTCGTCGAAGTAACTTTTTCCACATCACTTGAGTTTCATGAGAAGGTGAACGTATCAGACCTCTGATTGCAACCGTCTCAAAAATGTGAGAAAAGAGGACCAGAGCCGTTGCTTTTCTGTCATGTGGCTTTAAACACCCAGGTTGGAGCAGTCTGA…
>TCONS_00008518
CCACTAAGTACTCGTGTGCTGAGCAAAAACAGCATCTCTTCCTGCCTTAGTTTGTGCAGTGCTTCAGCAAACAGCCTGTGAAAGGTACCTGGACTGAGTCTCAGGAGTAGTGGGTAGCTAAGCCAAATCTCATACAGTCATTAAGGTTGTTTTCATGCCTGCGGAGATGGAATGGGTTTAAAGAGAAGGACCAATGCATGTGCTACACAATGCTAAGATAAGACCAATGCAATCTAGGGCAaaacacaggatcatggaatcatttgatttggaagggacccttaagtgtcatctagtccaactctcctacaatgaacagggacacttacaccacaatcacagtgctcagagcctgttccagggatggggcatccaccacctctctggatggcttCAGAC…
>TCONS_00008519
CAGGAATAGGGATGTGAAGGTCCCACTGCCTGGAGAGGAAAGAAAATCAACATTTTCTTCTCTCTCCCTGGCTAGATACGTACATTCTGAGCCACTCAGGCTCCTGAGCTTTAGCTGGACGGTGCTTTTCACATACACAGGTGAAGAGAAGGCAAGATGTCATGGAGATTATGATTTCTTCATAGACCTCTTACTTTCTGATGTGTTTCAGCAGatcatagaatcattaaggttggaaaagacttctaagatcatcaagaccaactgtcaacacatcaccaccatgcccactaaccatatcccccagtgccacaactccacatttcttgaacacctccagagacagtgactccaccacctccctgggcactgtgttccaatgccttgccactccttctg…
>TCONS_00008520
GTATTTTTGGAGAGCTTTGCAGGCTTAAGCAGTAAAGCTACAGGCAGAGCTGGAGGATAAAATTCTGCAGGCAATCGTCCCCATGATCTTTGCATAAATGATACTTCATTGTGGCTTGGTTAGCAAGGAGAAGAGACACAGGCAGTATGTGTGATGAAGTTTGAGATAGTGGAAGCCACTTCTCCTGAAGTTACTTTTACCACTTAGCACCAAGGTCTGCTGCCCTCAGTGTCCAACCCCAACAGTTCTGGCAGATGGTAGCTCCCTGTGCTTGGCCAAAGACTTGAAAAGGAAGGAGGTTCAGTAAGAACTCTTTACACCAC
>TCONS_00008521
CCTGGCCAGAGGTGTCAGCCTCCCTGCAGGACTGACAGGGGAGCCTGGACAACTGCCTGCCTGTCGGGGGGCTGACAGATGAGCCACGTGCACAGCAGGAAAAGGGGAGCCGAGGTTCGGCATGCAGGGTCGGTGCTCTTGTATTTCTGTTCCTGCTTTTTAATTGTTAGGATTATCTTCCAGCCCATCATTCATCTGAGAAGCCATGCACGGCCGATAGAGCTGATTGACAAGGGCCTGGTGCATGAAACTCGGTGGCTCAAAGGCTGAGGACGCACTGC
>TCONS_00008522
CACGAAGGCTGTAGGTGTGACTTTAAGGAACTTGGTTCTGAACTAAACCATACTACTAACATAGTCAGTGAGTCGGAGAATACAGATGGCTTGTGACTTGTTTTCAAATAGTATTTTAAATGGTCATTAAGTTTACCCTCCTAGCTGCACATCCTCTTTGCTTGTAGCTTTTAGACTCTGCAGGGCAAACCTCAGCAGTCCCTGGAAAGCAGCTGCAGTTGCACGTAGCATTCACATGCCCAAATGCATACCTTGTTCTTTTAACAGTTCATCATTTGCAGCTTTGATTCAGTTGCAGAATCTCCTTCCTTCACTATGAGAAGTATAAATAATTCCACAGTTTCCCCGCAGAGGATTACAGGCTGCCAGCAAAAT
>TCONS_00008523
TGAGAATTCAGGATTGAAAGTATGTGAACTAGGCATGCTGGTAAAAGTTAGCTTAGATTGCAAACATTGGATGGACCTAGAGTCACCTGATTTCACGTGGACCTTACTTATACTGAGAACTTGTCTTTACTGCTTGGTTTTTCTGCTTTGGAGATACTGATTGGGCTTTTCAACGATGCTTTTCTTCTCAGGTCTTAGCCTTTTTTTAAAGAAGAAAATATGACCTTGGTGAAACTGATGGCAAAATTCCTGGTAAATTCATTGATTATCACTTAATGTGGGATTTTGCCCACTCTGCTTTGTCCAATATATTCAATTAAATCGCTAGTCAATCTGACAGCCC
>TCONS_00008524
GCAGAATTGTTGTTAACCTACCAAATTGCTTGTCACATGGATAGACTTCAGTGTGTGATATTCTGCAATGGAGGGATGGGAATGTGAGGCAGCTCAAGGAAGCGGAGAGCCATAGCACTGCCAGCTCCCTGCAGGGCTGGACCTCAGTATCCACATGAAAGTGAAGGCTCAAGAAAATACAGAGTCAGGAAGAGAGGAGGAAAAGCTTGTACAGATGAAAGAAGTGCTCATGTATCTGATGAGAGAAGAACAAGCCTGTGCTGCTGAGAATTTGTGGGACATCTGCAGCTTTCACTGTAAAGTCAAGCTTCCAAATGTCAGAATGTTGAAGTATTGTTGAAGTATTCTCATTGTTCCTGCCAAAATGAATGTTGG
>TCONS_00008525
TAGGAGATGGGTGATGCTGTATTTGGGCAGTGGTAAACAGGCATCAACCAGGGCTTCATCTTTTTAAAAGTGTAAGACCTCACTATTGTTTACTTTGTTACTTCTGTTTCTCTTCAGCTTTCATTTGCACAGGAACTCTACTTTTCAACAGCTGGGAGAGGGCTAGGAACAAAGTATCTCTAAAACTGGGGCTTTGTATTTAAAGTGATGAAATTGTGGCACTGTACTTTTGCCCTGTACAGACTCATTTTCAGTGAAACATATTAGCTTTTTATAGTTTTCAACTCTCCCTGCACTCTGAGTGTCTGAAGGTTTAATAAAATCTGTGTAGCAAACTGGATTGAAATCCTGACCCTACTGGACACCAATTAACATCTGCTGATGCAAGAGTACTGGTGT…
>TCONS_00008526
GCAGCTGCTGTGGGAGCTTTGTTGAGAGATTTCATAGCTGAGATAGGAGCAAAGAAACTGGTTGTCGACTCATGGATTTTAAAGAGGTATCTGAAGCAAGTCCTTTCTGAATAATAAAGTCTTCTAAAATCTGTGATCATCCATTTATTCTGCACACTTTGCAGTAAAGTCTTCAACTGGCTTGTGTTTATTCACTACACATTTAGCCTATTTAATGTCAGTTGTTTGTTGGCCGTGACCTAATGCCAAGTGTTTTGATGGTGATACCTCTTTCCTTTCTTCTTTCTAATTATGGC
>TCONS_00008527
GCCCATAGCAGTGTTGAGGTGGGAGAGAGGAATACATTTACCAAGAAAACTTTTTTGCTCTATTGCCAGCTGGTTTCAGACCTGGAATCACAGTGCAGTGCTAGGGGAGTGTTTCTATGAACTTCATGTCCTTGGCTCTGACAGCTAAGTGGCAAAGAAACTGCAAAAAGGCTTCTGGGATGGATAAAAGAGATCTTGTTTGGTTTTTTGTTTGCTCTGTAATCCTGTTCCTAACTTCATAGTTTCTCATGTTCAGGTGAATTCAGGTGAAGCTGACAGCTATGGGGCATGTTATCTCTTCTGAGGTAACAC
>TCONS_00008528
tcagtgtttcagccctagcaccttctcttttgcccttggctggatgtgttctagttactcatgttccctgcactgtgaggtccaaagctggacctggtccctagatggattctcacaaATACTGTCATCTCTTGACCTGTTTGCTGTGGTTTTGCTACCCTACTAATGGAGagaatcatagaatcacaaggttggaaaggacctacaagaacatctagttcaaccatccttatatcactactactaccactaagctactaaaccgtatctcgtagcacctcacccagccacctTACTGCAGAATATGAGTAACATCATTTAAATTAAATTGCTTAATCCCTTCAGCTGTGGTGAAAAAGCATCTGGAAGTAGGTTTGTTTTTTCTACTTTATTTTTGTT…
>TCONS_00008529
TGTCTTAAGTTAACCTGTGGATGATCTTATCTGTGTTGACCCTGGTACCTGTATAGGCAGTAGTTGACCTGAGTGACTTTATGCCTGCTGACTTTTATCAGGACAAACCCAGTCTGATCAGCACAGGTTTGTGTTTTTATTGCCCTCAGGGTCAGGAAATGACTCCTCCAACTTTGCAGGTGGTGTAGAAAGCACATTCATGTTCAGATAGATACAGATTTAGAGGCAGTGGGCCTGTGATCTGGATCTTTTCCTCACTGCCATGGTACTTTGTGCCCACTGCAGGACTACAGTTCTTTGTAACCCTGCCTGGCAGCTGCTTTTTCACACCTACCTGGGTTGGAGTGGTGAGAAAAACTGCTTTTTCTCCAGTCCTGTCTGAGCCCTGGGAAGGCAACC…
>TCONS_00000136
CAATGGGCGTACAACTCCCAAGCAGTTACCAAGTATTTACATTTCTAACTCAACAAATCATCTTTCCCCAGACTCTGGCATTTAATAAATCCTCATTGGCTGGGCACTGCTTTCATCAACTCAACATTTCTGTTACTAATCTTTACCTTTCATTAAATTCAGGCTTGCATTTATTAATACTTTCAATCTGTCCTCACCATGGCTCACCACGGTGGGATGGAGAAAAACAAGGGATAttttttttATTAAAGTGAGAGGGAAAGTCTTGGACTCCATTGGGAACCTCCATGAGATCTCTGTCACTTCCAAGGTGTAAAACACTTACTCCCAACACTAAATTAAATGAGAGGGGAAGGAGAGGGATAAAGATGTCTCTGTAAATCACTTGGAGCCACACAG…
>TCONS_00008530
GTGAAAACAGAATAAGCTTTTCTGCACTTTCTACAGTGCAGTAATGTGTATGCTCTCAAGATAATTTGTTCATCACTCTGCAATACAATGGTTGTTGGCAGTCCTTGATATTCGTGTTTTTCCAAAATGGTCAAAACAGTACTTTGCTATTCTTTTGTAATCTCTGAAGAATTTTGGCCCTAACAAGGGAAAGGTGTTTTGACTTTGGTGTTGTTAGTAGGGGG
>TCONS_00008531
GAGTGCCACCTGCGTGACTTCAGTTTGGGCACACAAGCTCTGGTCAGTCCTACATAACTTCTAAAGCTTAATGGATATGGCTGAGTGCAGCCAACCAAGGTTTTCTTTGTGTACAGATGAGACGTTAAGTGGGATGCATTACCCTCTGGGCATAAATAGAGGTAAGAATAAGTATGCTGATGCTTTTCAGTTAAGTGCTGCAAGTTAGATAGGGTGAACTGGAACTCCAGTGAGAAGAAAATCTCCTTAGAAGGAATTATTTTCACTAGTCATGAAGCGC
>TCONS_00008532
CTCATCTGTTCTTGCAGGCAGAGTTCATTATCTTGAGTCAATTAAAAAATGTTTTCTTCTGAGAATGCCTAAAGGCATTTCTCTGTGTCCTGCTTGTTCTGGCTATTTTGCTTGGTTATGTCACTTGTTTTTCATATAAATAGTTCCACGTTGGACACTTACCCACAAAAAAGGAGGGGAGGGTAAATAAAGTCACTTATTCTGCAGTCCCACAGAAAGTTGTATGATTCAAACAAGGAGGCAGTACACTTCAGAGCAGGCCTGGGTGTGAGCAGCTGGGCCGTTAACTCTTTAGCATGAAGCATTTGACGTCCAGCTCCCCATACCATGAACTTCAAC
>TCONS_00008533
acccagccctgaacaccttcagggatggggcatacacaCATGCTACACTGTCACTAGTTCCTATTTTGCCTGACTAAAAACACTGTTGTGGCAGAAATCAGATAAGTGTGAATCTGCAGATAGAATTTCTCGATTGCTTACTTTTCTAAGGTTGTCCATAGTGCTCGTAGTCTCTGTATAGCTTATATATGCTTCTCTGAAAACTCTTCTGGAGCTTCATAGTGACATGCAGCCTCATCTGCAATTGCTTCCTGAAGCCTTGTGACCCTTTCCTCTTTGCTTCATAAGTTGCATCGTGATGTTCTGCTCTCTGAAAAGGAGAAGTAAGCAGGCTGTTGCAGCttttttttttCCTCTGTCTCTTGTCCTTGAAGTAGCCCA
>TCONS_00008535
GGAGGGGACAAGGAGGGAGGACAAGTGTGGTTCTGAGATTTTAATAACCCTTACTCCTGTCTGAATCATTGCAAGTCCCAGTGGAAGAGCAGGCATTTTCCAGATGGTAGGAAATAAACTCTGGGAGACTTCCATGCAGAGAACTCATTAGCCCTGCTGGCACTGCTCCAAGCTCGATGGCAGCCCATCTAAACTCTGTCTGGACCTGCCCTTTTTTTATCATCTGTTCC
>TCONS_00008537
CTCTGACAACTGGAGAGGCAAAAGCAGGCCTGGGGAAAAGGAAAGAGAAATAAGAAGCAGCCTGAATCACACCCACTGGTGTTGAGCGCTTCCAAAGCTGTGCCCCATCATCACCATGAAAAGCTATGCCTGCAAAGTTGGCTGAAGTTGGATCCCAGTGGCACGCACAGTGCCTGCTTTACACCTTGCTTCTCTCCCTGCTCAGGAGCACCTTGGCAGCATTTCAGGTTTCCC
>TCONS_00008538
gttgtctctgggcagcctggtctggtggttggtgaccctgcacatagcaagggggttgaaactagatgatcactgtggtccttttcaacccaggccattctatgattctatgactttaCTAGTTCTTGCAAATTCAAGACAAGCACAAGTCTCTGAGCCCTTGGGAAACTTTCTTACATTACTTTGCCTGCATTCCTTCAGCATGTTGTCCTCTGATAACTATTGCTACATCTCAACATGTGGAATGAACTCGCAAATTCAAAGAGGGCATTCGTAACACATTCAGGGCAAATGATGGGCTCCCAAAGGGAACAAACTGAAGGTATTGGAAACCATGCAAAGACCACAGGAACCCTCTTCATCTTAGCAACTTGGCTTAGGGTATTTGGGGGATGCTTT…
>TCONS_00008539
GCAGGGATGGCACAGCAACAGCCCTCTTGCTACAACACACCTGGACAAGATGAGCAATGAGGGGGTCGTTTTGGCACCAAGCCTACCTGGAACAAAGAAGTCCCTTGTAAGGGGTCTGGCTTGTGTGTTGCCATTTGTAGCAATCCTCTTACTAATAGAGGATTGAGTAGGTGGGGGAGAGATCTTTTGGGAACATCTTGTGTTCATTAAGCTGTTAGTGTGGGTAGAGTCAAGCTGCTTTATTTAATAGCAAGAAACTATTCAGACAACACGTTGGCTTATTGTCTCGCATGGTCCACACACATTCATACCCATCTGGAGCCACAGTTGGGAGGCCAAGCCCAAGGGTAGTACTCACACATCACTGACTTCTAAATAGGTGTTTGGAAAGGCTCTTGA…
>TCONS_00008540
GCTGTTGTGGCCTAAGTCAAACTATTTTGGATTCCGTTTGTCTCTAATCGCTTAATTATCTGAGACTGCCTCATCTTTACATGGCTGATCTCAAGCTTTGAAGTCCACATTTTCCACCCACTGAGCAGCTGTGCTGGTAGACACCACAACAAATTATATGAAAACAAGAAAATTTCAAATGTAGGAGTCTGTTTTCTTCCAAAGTAAATTATTTAAAAAATTTGTCTTTGAACTACGCATCACATTGTCCATCACAC
>TCONS_00000138
GGCGGGAGCTGCTTCCAGTGCTGGGGGTGGCTGTATGGTTGCTCCCACAGCGTGCTTGGCACTGCTCAGGTGCGTCCTGATGGTCAGGAAAAGCTGAGCAGGTTGTCCCTTGTTCTATGCCCAGCACGCTGGTCTGGCAGCTGAGCTCCAGCAGCTGGGAAGTGTGGGATGGCCCCGACGCTGGCTGGATGGTGGGGCCGGAGCAGCTGTCCTCAGGCTCCTGGGGGCTGTGGGATGGCTCCAGGCCCTGCTGGCTGGCAGCGCTGAGGGCAGCGAGCTGCGCGATGGTGCTGGAGGCTGTAAGGGGAGGCGGGAAGGTCAGCAGGATGAACCTGTAGCCCCGGGTAGGGACAGGCTGCCATCCCTCCTGGGGCAGAGAGACTCTTTGAAAGCTGCCGC…
>TCONS_00008542
CTAAAATCTGGGCAGTGGTTTGGTAGTGTGGTAGTCAAGGAGAAGCAACATGCCCAGGACCTTGAGCGGAGAGGTAAGAACTTACTGCATGATGGAGAGCAGAACTCGTGGAAGGCTCTCTGGAAACCAACAGGCAAAGTGCTTCTTAGGGACTGGGAAAGCCATCAGAGCAGCCGTCAGCTGCAACTCACAGGACTAGATTGCCAGAGATGTTAGAACAGCTTCCAATGGACAACAGTCAATTCCCCATCCTCCCCAGCCAGGATTTCCCTGATTTATTCTACTAAGGACTCCATGCAGCAGCTAGCATGGAAAATGTCCATTTGACCTTACTCCTTCCAAACACCAATGCACAGATAGTAACTTGGAGGCAGAGAAGTGCCACTTGGTGGCTTCTAA…
>TCONS_00008543
AGTGCTGCCTGCTGTAGGGAGGAGGACAAGAGCCCTCATCAGACTGCATGACTGTGAGCAGACAGAGGAAAAACCTTGCCCTCAGGACCCCTGGAGAAAGAGACGTAATAAAATTAATTTACATATCAAGATCCTCACTTAAAACACAAAAAGACTCCCATCTGACTCAGAAGATGTTATAAGAGGATTCGATTGTATCACTGTGAATTTGATATCCTTAAAGAACCTTGCCA
>TCONS_00008544
ATTCAGTTAGCTATGGAACTGTTGTGGGAATGCCTTCTCCAACCCTGAATATATGTCTTCTGATATATTTGTCCTCTCCTCTGCTTGGAGAGTTCTGAGAAAATACTCGTGTTTCACTGAGCAGAAAGATTTATATTTAGGAATTAAGGTTTTAACAGCACCTATTTCCTACTGTGGGTTTTTATGTTTACTTTGAATGACTTGGTATTACAGAACTCTGTAATATATGCATAGATCGTGGGCAAGGGGAGAGATCATTCTTAAAGAACAAATGGTCAGAAATTACAACCCCAAATTGCTTTGGGTCATTTTAATGTGTCCATAAGGTTCAGTCACTGTAGAAAAAGCAGGGGTGAGGTACCCCAGAATTTATGGCTCCCCTATAATAGGTGGAAATGA…
>TCONS_00000141
AGTAGTCCCAGAAATAAGAAATGCTGCTCGGAATCTAAACTTGTCGAAGTCCTTTCAAGTTGGGCACCAGAAGTCCTGGCCGGCCTGATGGGTGACAGTGGCCGCTCCCTGCCACCCTCTGTGGCACTGTGGTCCCCTCACCACGTGGTCATGGGGGATGTGGGTGCGGGCCCTCACCTGCCAAGCAAGagagtggcagctccacagcttctctgggcaacctgttccagtgcatcgttgccctctgactaaaggatttcctcccaacatccgatctatatctatctccctttttgttcaaGATTATACGCCAC
>TCONS_00000142
ccccagctcccccgagagcgctgccaccaggctgagcagaccatccacctgctctcacctcatgcaggtggtctctctgccgccctcggatggcagcagcaggctcgggcactccgtgcggcccgagacctgaggagctgtattcctgggtaggcacgcagtttgggtaggtgcgttctttttggcaagagctttcttcctggtggaggccacggctaggtttgttgtcgaggaggaagccaataggtgaggtggtctcctgagtggggagggaGAGTCTGCCTTCCCTGCTCGCCGTGCCTGCGCCGACGGCTgtgccacagtctgtctgctggctctgttcagccacgctcctggttgagcacggcccctgagaggagcctttgtacgttcaggatt…
>TCONS_00000143
GCCTCTTACCGGTAGCCAGGCCAGCACAGCTGTTGCACTCCCACATGTCTGTGGTGTTGCTCAAGTGGGAGCACTGTCGATGGGTGCCCTCAGCAGCACAGGAGCTGCACAGGATGAGCTCCCAGGGCCTGGGGAAGCAAAGAGGTTGTGGCTGTGAGGGCCGAGTGATCCAAGCCAGGGAGTTCCCGGCACAGCACGTCCCTGTTGCTCAGTGCTTGCTCCCCCAGCCTGCGGTGAGGCTGAGATCCCCCGCAGAGCCCCAGCGAGCTGCTGTGGTAACTCACCCCCTACTCTGTGCCTGCTCTCTGCCTCCGTGGTAAAGGCACTGGCTGGCATCACAGCGGCTGTGCATCTCTAGAAGGGGTTCGTAGGACTCCTCGTCCTCCCACGATGCATCTC…
>TCONS_00000144
GTGAGCCCCTGCTGGCCCAAACCTGCCTGCTCTGTACAGGTCCTCACCTTCTTGTTTGCCTGCCTGACCTTGCGTGCGATGGCAGCAAGCGGGAGGACCTCAATTCCTGGTCTTGCTTTAGCCGTGATGTTGGCAGACGTCTGTAGGAGAGAAAGAGCTGATTAGGACGGAAGGACAGGGAGCATCCCCGGCAGGAATGTGGAAGGTGCCCATGGGGGAACTCACCAAGCAGAACTCATGGACACGAATCCCAGTCTCGAAAAGTGTGTGCCCGCAGATGTCTGGGTCGACATCTGCCTGGCCACACAGCGCACAC
>TCONS_00000146
GCAAGATTGAAGTGGAGGTCTGGAAAATGATTAGGAAATTGGGGAGGTAAGGCAACTTGACAGCAGTGTTCATGTTGGGTTTTGCTGAGTGAACACCCTGCTGTTTTCAACTCTGTGTTAGTGAGGAATGTCTGTCATCTCAAGTCACCTTCCTGTTTGCTCTCAGCTGCTGTTCTTATCTTATTATCACACAGGGCCCGGAGGCAACTGCATCTCTGGTTTGATCATCAGGGTGGTGGTAATCCCATAGCACCATGCTCAGGGTATTCCCACTGGAGAAAATTCTGTGCAGCAAAGGTGCTGTGCCTTTCCTGAGGCTTTCTGACAGCAAAACACTGCAATGCAAACTTACCTACACCAGCAGAGGAGCATCATCAGCATCCATGCCTTCCCGAGGAA…
>TCONS_00000147
CTGCTGTTACCAAGAAACCAAATATCATCGTGAAACTGTGTGTTGCAAAACGTGGTGACTCAGGGTTCCCTGGAGAGGCAGTGCCTTTTGCTGTATTGAACCTCCTGATACGTGGGGTCAGCCTCTTGGGCTTTGTGACCTTTCATGTCCCCTTCCTTACACTTTCTAGCTGGGTTTGAGGTTCTGACTGGTCCAGACCACAGAATCGTagagtcatacagaatcacagaatcacaagtgtttggagggacctcaagagatcatcaagtccaaccccc
>TCONS_00000148
CTCAAGGCCTGAAGGCCAGGAGGTGATCCCACTCTCATTTCTTCCCCAGGAGGACACAGGTTGAACCAACCAGAGCATCATTTTTGATCCCACATAGGGGATTCTGAGTGCTTCATAACAGGTTCACTGAGATTTCTATTCTGAGTGTTGCTGGGCATCATTCAGTTTTCCAATGCTTTTATTACCCCTGCCTGGTGGAAATACTCTGTTAGGTTGGAAAATGCTTTATAGGCACTGGGGCAGAGGATCTGTGGAATAGTTTTTAATCTGTCCACCAAGAATGGGTTGTGTGTATATTACTCTCTTTCCTCTTGAAATTTCCTTTGTACAAGTTGATCTAAGGAATTGAGTCTGATTTGACCTGTGGGCACAAGGCATGTGATCATTATCTCCGCCTCC…
>TCONS_00000149
CTTGCAGTGTGTACTTTCACAGCAGTCACACAAGAAATGAGAGAACAGCCCAGGCATCTCAATCCATAGCCATCTGCGTGGTCAGCTGCTGGAAATTTGTGAATTATGGCAGCTAGGGATTGAGTAAGTCTAGGAAACCGGAACAGGAGTTCTTGTGCTTTCTCTATCCCCATGATGTGTCTCTGATTGACTTACTGCTCTGTCGAGCCCCTAAAAAATGGCTGTTGAGGACCCCAGAAGTCCATCATACCCCTTCTGGGTCATACTACACACTTACAATAGGAACCACACTATCCAGC
>TCONS_00000151
CTGGGATTTTCTGTGTTTTGAGCTGGTTCTCTTTTTTAAGGAGCAGCACCATCCTCCAGATACTACCGACTTAGTCTGTGCTTTGAGTTCTAGTAGAGGATAAAGGAGGAATAGGCTTAGGCAATAGTGCAGTGATCTGAGCACTGCAGGTAGGCCTGAAGCCTCACCTGTTTCCAAATGCAACTTCTACATTCAAGATGGGTAAAACTGCTTTCAGTAGCATTGCCTTCTTGCTGAG
>TCONS_00000152
AAGATATTTGGCTATCACCAGTGGAGGCTGTTTTGCAAGCAAAGGTGTTGGACTGAAATCAAACCTTTCAGAGACTGAGAGCATTGATGATTATGTGGCTCTTTATCTATCAGTTTTATTGAGGGTCAGTTAAACCATTTGAAGAACTTCTCCCTCATTTGTCCCCATGATTTCTCTGGGATCGTCAATGCAGGTATGAGCCAAAACAGTGCATCTGCTGCTGGAATTGGTTGAGGAGAGATTTGCCGGATAAAATGCATATAACTGAATGGTCAAAAATGGGGAAAAAAGGATTCTTTTTGTTTGTTCGGCAGGGAATTTCTGTTTAATCAGCAGTTGTTTTCAAAACCAAACACTGCCTGCCATCAGCCAAGGTCTAGGAACGTAAATATCTGGGCC…
>TCONS_00000153
TTAAAAGGTGGCATAACTGACAACCCAGCCCACTACAAGTTCGCCTCCTGTTTGGAGCTAAATTGGAATGAAATTCAGTGATTTTCTTACTGTGGGCATAAAGGGGACTGTGGGCCTCTAATCACTGCCTGTGGGTTTGACTCAGCCATCCATAAACTGCAATATTCACTCATTTATTCCTTTTCATTCAATTGCCTCCAAATTGCTTCAAACAAGCTCCTTGGCTGTTGGGGAAGGAGAAACTCTGCCTGCTCCTCATTAGAGTGGACAGAAGTGAGGAGGAGAGAAACACAATCTTGGTGCCATCCATCCGCCTCCTTCCTCCCTTTCTTTTCTTTGCTCTGTGAGGGTGATTGAGGACATGTCCACCAAGCGTGCAAAGCTGGCAATTACACACTG…
>TCONS_00000154
CATTGATGCTGTAACTAAGCTAAGGCTCAGCCAGCTGAGCTTCAGCCCTTCTCTCCCTGAGATCTGTGAGCCCCACAGGGAAAGCTGACATCAAAAGCTGTCCCCTTGCTGCCATGATCACTGCAGGATGCTGGCTCAGGATGCACAGAGACTGTCCTTTCGCAGTGTGGGGTGTAAAGGTTCAAGCCTCTGCTCTGAAACCTATACTGTCAGATCAATACTGTTAATGATGGGAGCTGAGATGCTTCACATAGCTCACTCTGCTTTCAGGGCAAGAGAAATCTGGAGTCGCGTGTGAGGAGCTTAACGCCTGCCAACATTAGCAGCACTGAACACATTCAGCAACAATCCGTCAGCATCTGAGATCCCATGCACCTAGGACAACACAGGATATCCCCA…
>TCONS_00000155
CAGGGAGGCTTTGCATAGCCCACATGCCTCAGAGTCTTGGTACACTGAGAACAGTTAGATTAAACCTCGATGTTCCTTCCGGCATAGTGATGCTATAGGGTAAAAGCAGCACACAGGATGGAGAAGCAGCATAAAAAACCTGATGAAAGGGTCTTGGGACTTCTTGCTGAGGGAGGGTTTGTGCTCAGTGCAAGGAAACCCTCTCTGGTAGTTTGATTACTTTTGTAATCAGCAAATAGGTTGAAGGAATTGTATTTCTTTAGCCAAGAAGAGAGAAGCCAAGTGGAGATAGAATAATAGTTGTCCAGGAGACAAAAGATACTTGAAAATGTGATGAGAGCAATTCTTCTGGTCTGCTGGGAGAAAAAT
>TCONS_00000156
TCTGGGTTCTTCTACGGCCCTCTGCTTTCACACCCTTGAGGGCTCACTCGTCCTAGCTTTGCTCCTTTGCAGCAATTGCATCGCGTTTGCTTTTTAACGTAGCATCCTTTCACTAAAGACACTACTAGACGTGGTGAGGCTGGCAGCAAAATCACAAATGCTGGCATAGAGAGGCATAACTGTCTTCCACCAGCGCTCTGCAAACTGCGAGCCTGTTATTTTTTGTCATCCTTTTACACCTGGGGAGCTGTGATTCCTGCGGATTTCCTTCTGGCTGCCGCTCGAGCACGAGCCAAGTCTCATCTGTATGCAACATAGAGGACTCGCTTTATGCGACAGCAGTGAGAGACAGATGCACAACC
>TCONS_00000157
ATTTGAACCAAACTTTGTCTTTATTTCTTAATGCACAGTTTTATGCAGTGCCAAGCACAGATTGCCAGATGGATTAAGACTGCATCCACCCTGCATTAAGATCTTTGTTAGTGTCCCTTCTTTGCACTCCCCCATCATGATGCTGGCAGCCCTTGAGCTCCAGTTACTGCATATTGCTGTCACATCCCTGCAAAGCTGCAAAGAGAAACAACAGCACAGCCTGGCCCCTGGGCATGTGTGTTTGTGCTGCTGTCTATTCTCTCCTCTTGTCTTTGTAACCCCTTGCAAGAGGGCATCCTGCGTTGTGTGACCTAAATGGGAAGAGAGAGA
>TCONS_00000158
TTTGTTTTTTTCCTGACTGTCTGGGCATCAGAGAGATGTAGAAGAGCACAACAATGCTCCAAGGAGATGAAACTGTGACTTTTGTCCTCCATTTCCAAGTAGCATAAACTCCAGAGCAGCTCATTTTTGTGAGCTCACATCACCTGTTGGCCCAGCACTCTTCTGCAGGGAGCAGAGGCAGTCCAGGACAGGAGGAGGAAGTAAGAAGGGCTGCTGGGAGGAAGGATGCTTCTCACCTCCCATCTCCTTGGCTCCATGGCATCTCTGGCAGCACAACGACTTCCCTTCTTCCTGAGCTGCAAAGGACAC
>TCONS_00000159
GTGAAACATTTCCTTCCAGCTATCGTGGAAGGAGGCAGGCTGGTGCTGGAAATGCCTTTCCCAATGTTGCCCAGCAGAGCCATAGCTTCTGACTTCTTCCAGTGCTTGGAAATATCAGAGGTCATTTATTCAGGAGGCCACATTTCCTCTCTGGATGAGGGAAACCAGTCCATTTGATGGAAAGCTTTCAGCCTAGTATCAGTTGCCATGTGGAAGACGTGGGATTTGATGCAGCAAACAGTTGGGCTGCAGTTATTCACAAGCAAATAAATCCCAATGAGGGATCACACTGACCTTATAAAGTGTGTGGATGAACATGCTGGCTCCTTCCCTCCCTTGGTGGAATTAGCTCCATCCAATACTTTGCAGTCCATTTCTTGTGGTCTGCATTTATATATA…
>TCONS_00008546
GAAATCCATTGCAAAAGCTGCCCTCTGCCTCCCTTCTCTCTTGGAAGCTTACTTTCTTGCTTCCTTGCTATGCTCTCTTTTGAGCTGAGACATGCAGACCCAAGTTCAGCAGAAAGGTTCTTGCTTTCCACAAGCATTATATTGGCTCAATGGCTTGCAAATCCCATAAAACCTCCCAGATGTCTCATTCCTGAGTGGGTGGCACAGGCTTAGCTGTTTGAAACACAGCAGGAATCACACAACTCTGGGCATGCAATAACAACCCTGTTCCCCACTCTGTTGAGGGCAACATGGAACAGTGGTACATGATCAGGAGAAGGGAAGCAGTGAGAAATTCCctggaacatgttgcctggagatgtggatgtcccatccctcaggacactcaaggtcaggctg…
>TCONS_00008547
AAGCAATTGGGAAAGGGATATCTCGTATGGAAGCGATTCTTTCTCAGCAAGGAAGGAAATGTATCCTTTCAGATAAGATCTGGTATGTTACCCCGGCAAGTGGAAAGGTGTCGAGGGAAGCCTGAGGGAATTAGCTGTGCTCGGAGGTGGCGTATAATAGTGtacaaaaagggagatatatattgattggctgttgggaggaaattctttagtcggagggcagcgatgcactggaacagggtgcccagagaagctgtggagctgccactctcTTGCTTGGCAGGTGAGGGCCTGCACCCACATCCCCCATGACCACATGGTGAGGTGACCACGATGCCACAGAGGGTGGCAGGGAGCGGCCACTGTCACCCATCAGGCCGGCCAGGACTTTTGGTGCCC…
>TCONS_00000162
agcttagaaacgtttcccctCAGACCTGGCAGCAGAGCCCACGTGCAGGAGGAAAGCCCAAGCTGTGACGCAGCTGGAAGCAGCCCTGCACCTGCCATGTACCCTGAACACGGTGGCACCCCAAGCCCAGAAACAAGCCCAGAACCGGGCTGCCCCTGCCAGCGCGGCCTGGGTTCTTGAGGAATGTGAGCCCTGTGCCCCACTGGGGATGTGGCCCGAACACAGCTCAGCCTGGACTGGGCCAGGTGAAGTGAAGTCTGGGATGGTGCTGGGGAGGAGGCAAGCCTGTTGTCAAGGTCCCTACCTCTGCCCATGTCAGCAGAAGCGGGGAAGGATGAAGCCAACACACGTGTTGGGGGGATCTCTGATCTTTATTGTGTTGGACTCTTGGGACCAGAG…
>TCONS_00000163
TTCGTTCTCATCCTCTTCACCCGTTCCCATCCTACTGAAAGGTTATTTCCTTTCTAAACTCTCCGACTTTTTCAGCCATTTACTCTTGTATACACAGGCATCTGGCAGTGGCACAGATGGGTTCTGTGGCTGAACCACACGAGTTCTCTCACAGGGCCGGGAGCAGCTGCAGCGCCCTGTCACAGGGGTTGGAGCAACTAGagggcctgtgtcaaccacagggcccgtcacaacggcagggcctgtcacCAGGGTTGAAGCAGCTGCAGGCTCCGTCATGACAGTCGGAGCAACTGCCGCCTCCGTTGGAGGGTTGGAGCGGTTGCAGAGCCTGCTGAGATGTCATCAGCTCCAaagacctccggggatggagcacccacaacgtctgtgggctgcc
>TCONS_00008548
GGGCCCATGGCATAGCCATAGGGATGCCCCAGCCCCGCTCTCTCTGTGCCGGAGCCGCTCGCATTCCTTGGCTGGAGTTGAGAGGCGCTGCCGAGCAGTGCAGATCCGGTTCCCACACTGGCAGGGACCTAAAACCAACATCCCTGAGTGAGGTAATGGCACTTGTGTCAACAAACCTGTCCCAACAGCTGGGGCACGACCTTGCTTGGAGCCTCAGTGGATTGGGAATTGTCCTGCTGTCCCCAGCCCGGAGGTGGAAGATAGATTTTGGAAGGTCTCACAGTGGCTTTTGTGTCCCC
>TCONS_00000174
AGCAGCCACGATGGGAAAGGGAGGACTTCATCTGTTAATTATTTCAGCATCTGCTGCGGATGAAGGGTAAGGGGAGAGGCGGAAGACCTGGAGATGGAACAATAGCTAAAATGATCTAGGGAGATTGTAAGTCACAGGAACCTCCATCATCACACACTGGGAGTCCTTCTCAGAAGGTCTTGACCCTTGAGATGTCACCCCCGAGATGTCCTCCTTTGCAGGGCCACAGAAGAC
>TCONS_00000176
CTGAGGCACTTACTAATTTTAGAAGGGTGAAAAGCAACAAAAATACCCAGTTCACTTTCATCCATCAGCCTGCAGTGCACGTAGGTAAAATGAAAGCAAAGGAACTTCCGCAAAAGGCAATGCAGCGCAGTCAGCAGCAGCCTGTGATGTGCAGAGCATCGTCCCAGCTGCCTCAGCCAGAAACCCCCAGGGACACCAACAAAACCACCTTCTGATTGCTTTGAATAAAATGACACTTTTAAAAGCATGAAAAGCTGGTGGGTTTTTGGTGCGTGCAGCCAGAAAATAAACTGAGAAGGCAAATGAGAATGAGCAGGCTGAGTTTCGGAGCTTCCGCCTGGTGCTGGATGCACACCCTATGCAAGCAGCAGAGATGTTGCGATGAAAGATGGAGACCTT…
>TCONS_00000177
CCCTGGTAGCCCTGTGATCATGTGAAGGTCAACTCTTGGTGAGATCCCCAGGCAATGGAATCACGCTGGGGGAAGGACTTTACTCCTGTTCTGTCTTTGCAGCTATAGCGGGACAAGGTTCAGCGTCCAGACTGCTAACAAAACAAAATCGTTCTGGGCAGTCTTTGCAAGTCAGCGGCGGCTGAGTTTTGGCAAAGAGTGCAGGGGCAAAGCCTGGCACAGCACCAGGCGGTGACGCAGTTGGTCAGCATCCTCTGCAGCCTGATGGTTGACCTTTTCTTTTGCGCAATAAGAAAGCAATGTCCTTCCTCCATCCCAGAGGGACTTGGCCAGACCCTCGGCACAGGAGCAACATTCATCTGCCCCAGCTTTAGGTGTCAACAGCAAAC
>TCONS_00008550
TATGAAGGTGCCCTTGGTGATGGTTTTAAGAAATTCACATATCCTTCAAGGATGAAAAACCAGCTCCTTATGTATTCCTCCTGGGGTCATTCAGGATATCTCTGTGTTACTTGCAGTATGATTTCAAAGCTTTTCTTCTTgaataactgccagctgggaataattcccagctgggaaGGGATGACAGAGGAGCTCCTTCCTTCCATAGGAGGCTTCATGGTACTCCCCACCTCAG
>TCONS_00008551
GACATTGGCTCGTGGCCTGAGCACAGGCCTGGGAGCTTGGAAATCCCAAGATCAAATCATGTCCCTGATAACAACTCCTTTCACTGCCTACAAGCACTTGGGCTTTTTGGCTGCCTTCGCTAAAAGTAAGGGAAATAATAGAGCCTGTCTCCCAGGATCATTCCTGTCCAGCACTATATAATCACTAGATGTGCACAGAGGATGAAATGTACCCCACAGTGAAATAAAAGGCACCAGCCATCACTCCTGAAGGCATTCAAAGCTTCTCCCT
>TCONS_00008552
GTTGCATCTGGGCGGCCACATGGCATGCCTGAAAAAACAAATCAGTTCTGCCAAGAAGGGAAGATTTGGAAGAACAAGAACTTCTGCAGCCCATGGACAGAAGATTGACTTCCTGCCTCAGCTGTAAGATGCAGCTGTTTCCTGGGGCTTGCTGCCCTGCTTGTTAAGGTTATTGCACCAAATTATATCAACAAAGAACCCAGAGAGTAGACCATGGGCCAAGCATGCAGATTTggaagttggaccagatgatctttaaagtcccttccaacccccagaaatgtatgactacacacttctatTTGTTGCTACCCAATATGTTGAATATAACAAGGATGGAACGTGTTACCACTTGGTCTTTAAACCTCATGCCATGTCCTTCCTCAACTCCTGCTCCAT…
>TCONS_00000179
GGACATGGCATGAGGTTTAAAGACCAAGTGGTAACACGTTCCATCCTTGTTATATTCAACATATTGGGTAGCAACAAatagaagtgtgtagtcatacatttctgggggttggaagggactttaaagatcatctggtccaacttccAAATCTGCATGCTTGGCCCATGGTCTACTCTCTGGGTTCTTTGTTGATATAATTTGGTGCAATAACCTTAACAAGCAGGG
>TCONS_00000180
ggacgtggttagtgggcatggtggggatgggttgatggttggactggatgatctcagtggtcttttccaaccttgatgactctatgattctgtgactGAGTCCTCCAGGAAAGAGAAGGAACGGATCATGAACTGTGCTTCATTTAGTTAAATCTTTTTTATTGTTGTTGTTGTTGAAATTAAAAGCTTCTACAAAAGTCCTGTTTACATACTGaaaaaaaaaaTAACCAAGTATCAGAAACACCAATCAGTTAAATATACAGCTCCTTGTGTGGGCACGCTGAATGTAATGGGGTCAAGCAAAAATATTCCAACTCCAGAAATCCAAGCAGGAGAATGGAAGGGCCAGGAC
>TCONS_00000181
GATATAATGAAACAACATTGTGGGGAGTGAAGCATTAGGGCAGCGCGGGGCAGAGGGAGCGCGGAGGGGGCACGCAGcccccctcccccccGGCCCGCAGCCCTGCACCTGTCTGCGAGCTCCATAGCGGGCCACGGGGGCGCGGAGCGGAGGTTTTCAATGACCATTCTGTTACTGTAACCACCATGGATGCGAACGCTGTGGTGATAAAGGCTTGCTATTTTCTCCTACTGGATTCCTCAAATCCAAGAGCTACTCAGCAGTTTCCAAGGCAACCACCTGTGGAATAATTAAAAAGGATGAAGTGTTAGTGTGCCAGATGAACGGAATTCTTGCCTGGAGAGAGCACTTCATTTTCAGCTGTTCTGAAGAATCAAATGTGATTCTGCCAGCACAGTT…
>TCONS_00000185
GGTCGCGCCGCGCCTCCTGAGGGCCCTTCTCCCGGTTTTCAATGACCATTCTGTTACTGTAACCACCATGGATGCGAACGCTGTGGTGATAAAGGCTTGCTATTTTCTCCTACTGGATTCCTCAAATCCAAGAGCTACTCAGCAGTTTCCAAGGCAACCACCTGTGGAATAATTAAAAAGGATGAAGTGTTAGTGTGCCAGATGAACGGAATTCTTGCCTGGAGAGAGCACTTCATTTTCAGCTGTTCTGAAGAATCAAATGTGATTCTGCCAGCACAGTTCAGAGGACGAAATGATGTCTGAGTTGCCATACAAGCATCCAGGGACAATCCAAAAAGTAAGTCAGTCAAACTAAGTAGTCTTTTTTTGATCTTATGTATAAAACATATATTGAGAAGA…
>TCONS_00000186
GGTCGCGCCGCGCCTCCTGAGGGCCCTTCTCCCGGTTTTCAATGACCATTCTGTTACTGTAACCACCATGGATGCGAACGCTGTGGTGATAAAGGCTTGCTATTTTCTCCTACTGGATTCCTCAAATCCAAGAGCTACTCAGCAGTTTCCAAGGCAACCACCTGTGGAATAATTAAAAAGGATGAAGTGTTAGTGTGCCAGATGAACGGAATTCTTGCCTGGAGAGAGCACTTCATTTTCAGCTGTTCTGAAGAATCAAATGTGATTCTGCCAGCACAGTTCAGatgtgaatctgaagcacagagGAGAACAAAGTGGCCAACCTGTTTATACTCAATGCCCACTGATGTGCTTTAGAGTGCCTAAAACACAAGTTTGTCAAGTAATGTCAAAAACTGA…
>TCONS_00000188
GGTCGCGCCGCGCCTCCTGAGGGCCCTTCTCCCGGTTTTCAATGACCATTCTGTTACTGTAACCACCATGGATGCGAACGCTGTGGTGATAAAGGCTTGCTATTTTCTCCTACTGGATTCCTCAAATCCAAGAGCTACTCAGCAGTTTCCAAGGCAACCACCTGTGGAATAATTAAAAAGGATGAAGTGTTAGTGTGCCAGATGAACGGAATTCTTGCCTGGAGAGAGCACTTCATTTTCAGCTGTTCTGAAGAATCAAATGTGATTCTGCCAGCACAGTTCAGatgtgaatctgaagcacagagGAGAACAAAGTGGCCAACCTGTTTATACTCAATGCCCACTGATGTGCTTTAGAGTGCCTAAAACACAAGTTTGTCAAGTAATGTCAAAAACTGA…
>TCONS_00000187
GGTCGCGCCGCGCCTCCTGAGGGCCCTTCTCCCGGTTTTCAATGACCATTCTGTTACTGTAACCACCATGGATGCGAACGCTGTGGTGATAAAGGCTTGCTATTTTCTCCTACTGGATTCCTCAAATCCAAGAGCTACTCAGCAGTTTCCAAGGCAACCACCTGTGGAATAATTAAAAAGGATGAAGTGTTAGTGTGCCAGATGAACGGAATTCTTGCCTGGAGAGAGCACTTCATTTTCAGCTGTTCTGAAGAATCAAATGTGATTCTGCCAGCACAGTTCAGAGGACGAAATGATGTCTGAGTTGCCATACAAGCATCCAGGGACAATCCAAAAATAATTCAGCTGCTACACTGAGCAGAGCTTTCTGTAATCCCACTCCCCTGCCCTGCAAACAAA…
>TCONS_00000196
AGTGGGTCTGTCTGCCGCTGTGACAGAGCCCAGCGCGAGGTTCCCGACAAGGAGGGTTTTTAGAACGGTCTGTGCCCGGTGGTTGCGACGTGTTTATGCTCTGTGTGGGTTTCTCTCCCTTGGTGCCATCCTGTGTGTCTGCCCGGGCCGTGTTGTTATGGCACGCTGCTTGGTACGCAGGGGAACGGAGGTTGCTGCCTTCCTCCAGAGCATAAACACTATAGGTAGTACAGGCTTTACTGCAGAGTGCCTTTGGATTTGGGGCTGAGTGAGGTGTCTTAGTGATGTTCTGGTGTTCCGGAGTTAGGATTTTATGGAAAGCTCTGGAAGAACGCTGGTAGGCTGCGTAGGGAAAAGCAAGCTTGGCACTGAGGAACGTAATGCTGTCTTAATGCAACT…
>TCONS_00000197
TTTTTCTACTTCGGTggggggggggggTAGGAAAACCCACCTTGAATAGCAAATGGGCAGGGAGCAGTTGGTTTGTTATGGATCTGAGGGTACTGGAGGGTGCACAGGAGCAGAGCACGTCAGTGTGTGATTTTTGTGTACATGGAATTGCTGGTGGAATTGATGCCCCAGGAAATTGCTTTCTCTATTTTTGTTGGTGACATGCAGTTAACATAAAATGAGCACTTTGGATCCCGTATCCCATTTCTCTTTAATATAACTAAGATCGTTTATCTTCTCAGACGGCTGGAGGAAAAATATTTCATTTTGTAACTTAGTTCACCTTCTCTTCAATTGCTGTCAGTTCATGACAGGGAACAATGTGTGCTGTACACGGTGTTCTACTGAGCTGTTTTGGTG…
>TCONS_00000198
GCTTAAAAAACCTATAACGTAAAGGATAAAAGTAGTTGCAACCATGAACGCTGAAATAGAAATTAAAAAACAAAATGACAAGACGTTTCCCTGATAGTTGTTCCGAGTCAGCTTCATGATAATTTTGTGTCCCAACTTGGGGCTTTCTGGAGAAAGAATTAATGGAGTTGCAACTGTTTGCAGTGAATTTATGCGTAGATGGTATTTTTTTCTGTTGGCTTTGGGCTTTGCGAAAATACGGCATAAGATGTACTATGCCTTGTGAGCCCTTCAGTGTGCTACACCTCAGCCGGCAGACACTGCGTGGTTACCTAACAGCCGGGCTGCAAACTGGAGCTGTTTGTGTTCTGAGTTTCACCCTTATCAAGGTCAGAGATTTCATCCTTCTGTAGTTTCCTG…
>TCONS_00000199
ATTCTGACTTCTGCGACTTCAGGGCAGTGGCCCAGGCTCCCAGAGCTATCCGGATTCTCTTTATGCTGCTGATAGAGGACAGGATTCCAAGTCTGTGAAAAGCAGTTGGTATTTTTTCTCAGTAAGACGTACGTATAGTAGAGACACACGTAAGGCAAGTCTAAACAGACAGGAACCTTTAGAATCCTGTGGTGTCAAATACTGCTTGTGTTTTAAGACAGGTGTCAGTGGTGTTCGGAACTGCTTCCGTCGTTTCAGAGCAGCCTCTGAGTGCAGCACAGGGATGTATAAGTGTCATTGCCCTCTGCCGGAGGAGAGCAGAAGCACAGCGCTGCCTGGTGGGCCCGAGCTGCTCTGGGGCAACGCTCCCCACCTCCCTTGGCGTTCCAGCTTCCTTGT…
>TCONS_00000200
AGAAAACTGAGCAAGGAAAGGCATCATTGGGATTCTCCTTCTGCCCCGTCCTTGCTGTGATGCTGGGCCTTACGTGGTTCTCAGTTCAGTTTGCCTTACAGCTTTAGCTGCATTCAGACGCAGGAGCTGCATTCAGTGATGTATGTTTTCAGTAATGTCTGTCTTCTGCTCTTGTCTGTTGCTGTCATGAGGTAGTCAAGACATGAAGATGAATGCAAACTCATCTTACCTTCTTAGTGATGCTTAAGGAGATCTTCCTGCGGCTTGCATAATCATAATGTTAACATTTCTTAAAAATAAATGAATATCCCATTCCTCACTTAAGTTGACTTCCCTGTGAGTGGCTTCACATCCTGTAGTTGTAAGATAGATGTTTGTAGCATCTCCACTACTTGCAGT…
>TCONS_00000201
ATTCATCTGGCTCACATGCTGGAAATGATTTGTTTCTTTTTACATGAGTCATTTCTGTGCGTTAATTGGTTAATGGTTCTTATGGTTAATAGGCTTCTTGTAGGATTTTTTGCCCTTGAATTATCATGATTTGGAGTAGTCAAGTTTGACTCAAATACCAATGTAGAAATTCCCCCAGGACTGCTTCTTTCCAAATAAATCTTTCTAGGCTATGTGCCTGTAAAATTATCAATCTTATTATTACTTGTATGTTAGCCTAAGTCAGGGCTGTGGTGGGGTTGTGTTTCCCTACAGCATGTGTGAACATGAACTCTTTAGGGTTCAGAGTTGCAGATAACGTGGTAAGGGGTTGGCTTCTAGAGGTGCCTTTGTTTACCCAGTAGCAGTGCCGTGCTGTGT…
>TCONS_00000202
AAAAACTTGGACAGCTTAGAACTGAACAGCTATGTATACTCACATGGCTTCAGTAGACTTGGGGAAAAAACCTCATACTGAGTGCTCACCACAGAAAATAAAATACAGTCAGCTTATCAAAAGCAGCTCACGCTGGAATAACCTGGTGTCTTCTCTGGCAAGACTTCAGTAAGGTCCTTGATGGGAACCTATATGGAAGAATGCTACTGAAGCTGCACTTTTATCAAAAGAGCTGTAATGTTGTTGACAAGGTTGCCAGGAAGTGGTGACAGGTAGTTTAGGAAATGGAAGGAGAGGAATGGGGGCAGGTTTTAGAGAACGTGCCTTTCATGTGTGGCTTAGGTATAAGGGGTGCCTATACCTGCTAGGGCTTTGCACGATGGACATTTAATATTCAGA…
>TCONS_00000203
AGCAGCTTAAAGCAGGCTGACATGCAGCAATATTGACAGCCTCAAATGTTAGTAAACATGTGAGTCATACGTAGGCAAATAATCAGTTTACGTCTAACATTAGCAAAACCTGAACTAGCAAAACTATTCAGTGCATTATATTCATGTTCAGTTCTAAATATCTAAGGGACAGTTATTGCTGTGCAATGCTGTAGTTGAAATTACTTGCAGTTTTTCTTTTAAGGTTCTCATACAGTCAGTGGCTTCTGAATGCTTAGTTTTTAAAACAAACCATCGAACTTCATCAGACTTCAAGGATTTGGCAATAAAAGGAGGCAAACATATATATGTGCGTGAGAAAGGAAGCGAG
>TCONS_00000204
CAGCACACTGTTTTATTGCAGCTACAGAGTCATTCTCTACATCTCCATCAAGCCTTGCTGCCTGTTGGCAGTATTCCTGTACATTTCATGGTAATTTTATCGGTTATTAGCACTTGTCAATAGCTTGTCCGTCATAAATCTCACATCTCCCAAACCCTGTCTGCTCATACCGGAATCAGTTCGCAGACTTCTAAAAATGCTATTCAGACCTCAGCTTCATGTGGCTTCAGTTGCTGTAGGATGAAGAATGCAGACTTAAATTGACTTGAGATAGCCATGTTTGGTGTTCTGTTGATACTTTTCCCCTCTCCTTTCTTGTCCAAGTTTGAAACTTGTGAATGTGAAGAAGTGGAAGCAATGCCTGCATCAGTACGTTCTTAATCCTGAGATTGATTATTG…
>TCONS_00000205
GATAGATCACTGGCTGGGATTTGGTGCAGCATTTCTAGTCATCTTGGCTAACGCTTAATCTGTTTGTGGTCCTGCACGGTGTTTGCGGATAGCTTTTCTTCTAATTGTCTGTGCATGTTTATTTAGATTTTGATGTACAGTATCTGTACTGGGTTAAGTAAAATGGAAATGATGTAAGTAGTCTGTAGACTGCCCATGTTGCTGAGGCAAGCTGTTACCTAATAAGGATTTCAGAATCTGACTCTTTCTGTATAGGATCATTATTGATATCACACATGCAGACAAAGATGGTAACTGAAGCATATGCTTTAAATAAAATGACACGAGAAAATGAAAAATGGTTTCGAATTTAAAATTAGTGAAGGATTCATGAAAATAACACCAGATGGAGAGAAAAAG…
>TCONS_00000206
GTTGTCAGCGCATCATCTTTTGCTTTGACCAAAGAGGTTTATTGTAACAGGAAACCAATTTCAGTACCAAACAGTGTCTGTACTGTCAGCTTAGTCATAAACAGTTTGGAGTTAATGAAAAGAAATAAATATTTTTCTGTAGGTACCAGCTTTACTTGAGTCAATCTCATGCTCCTTTCTGATAGAAAATCAAAGGTTACTCGCAGTAGAGTATTTGTATCCTTGGTCTTAAAGTGTCGTATGGAAAACGTGTCATATTATCAAGCTTAGTTTGTTGAAGATGAAAAGTGATTGAG
>TCONS_00000207
TGGTTTTTTGTTCTCTGCATTGTTTCCTTGCCTGAAGACCAGGGGTTAGCATGTCTTTAACTTTCTGGGCATGTATGTATTATCGCTTTTGATACTAAAAAATAAATCTTTCTGCCAAGGATTTCATTTTTGGGGGTGAGAGCATGGCTGTTAGTGCCTTGAAATTGCCTAGAATCCTGCAGTTGCCAATGAGATTGATCCCTCCAGGTTCCAGGTATGGAGCAGCAACATAGATGAATGACACCTGTGAATGTCACAGTAGACTTTTTACAGTCAGAGGAGGGCTATTGTAGGACATTTGGGGGTGACTTCTTATTTTTTCTCATGTAGAGACTGAATTTAGTAGATGAAACCACCAACTCTCTTAACTTGATCCCTGCTACTTACAGGGTAACCTAG…
>TCONS_00000208
GCTGAAGCGATTCAAGATATTTTCAGTCATTTGAGGGGGCAAATTCTTTGAGTAATGAAGTCAGCGTATTACTGTAATCCGTAAGAATGACTGTCttttttttttttAAGTACATCGATGCTTGACCTTTGCATTTCTTGGGCCATGAACAGGGTAGTACACAGGCTGATGCAGTTCACAGTTCTTGTACTGCCAGTACTTTATCAGCACTGACTTAACAGGAATCCTTTTACTATGTGGTTAGTACTTGAACAGTTTTATACTGGGTTTGAGGTTAATGTATGTCTCTGATCTCTTACATGTTTACTCTCTAATAACAGCAGTGTTGCAGCACACCACTCTGATTCCCAAGTTAGTTTTAGCTTTTGCTGATGACACAACTAAATCAGTCTATGCTGT…
>TCONS_00000209
GCCAAAGTGCTGGCCCCTAGTGCTGGCCTCATCTCCGTACAGCTGTGCAGGGAACCAACTGCAGAACCTGCAACAAAACCAGTGTTGTGCAGGGCTGGTACCAAAATCTGGTTCAGAGCAGAGCTGTGTGAACAAACAAAGGTGGAAAAGGGGCAGGAATGAGCGGTCAGGGATGAGAAGTGGATTATCAGGGAGTTTAGCTGCCTGTTGGTGGCTGTTTCAGTAGCAGATGGTGAAACTACAGTTCCTTTCAGCTGTTGGTTCTTGGCCATTTCATGCTAGAAATAATCGTTACAATGGTGGCTCATGTTGTTTCTGCATCTGTGGCTTGGTCCTCGTGGCATTAACATCATGGCTTTACAACCATACATAAAATAACCACATCTGTTATTTCAGCAT…
>TCONS_00000210
CTGTAAGGCACAGTGAGCTAGACCTTGTAGCTGATGGGCTATGTCTGAACCAGGCAAACTTCACAGTAGATAAAGCATTATGGTCTCTCTGCTGAATCTTTGCATCTCTTCTTAGAGTGTTTGGTAGGCAGTGTCGGTGACAGCTCTCACTTCATAAATATTCTGTCATGTGTTGTAGTAGTAATAGAAGATCAATGTTGGTGATCTTCTATTAGAGTCTGAAGGAGACATTTGTTGCAATATTGTGGAGTTTTCATCTGTAGCCCGAGGAATGTgtctgtgagagctgatgagatgcctctaagggtcctaagggagctgctgagaggagctgcttagccactgtccatcatatttgagaagttgtggctgtctggtaaagtttcactgactggagaa…
>TCONS_00000211
GAAGGGAATTGAGAATCACATCTTGTTTGTTAGGTTCTGGTAATCTGACCCTCCTTGGTAGTTCTTTGAAAACCCTAATGCAGCATTGCATTAGCATTAACTTTATCTTTTTTGCTAGCCTTGTTGTTAACTATGCTGGGATCAGGGTTCCCTGTTTGCACTGCTCTGGCTCCTGTCTTCACCGTCATGGAAAAATCTGTGTAAGTGGAAAATTGGTGTTCCTGGAGAGCATTTGAGAATATTTGAGGGATACCTTTTTAGGGGATAGGGTAGAGAAGAGGGTTCCAAAATACATTCTTAGAGGGGGAAAAAAAGACAAAAAGCTTTCAAGACCATTATCTAGAACCTTGAAATAAATTTATGTCATGGGCTGATGCATGagctccatcagctgctaca…
>TCONS_00000212
CCTAGTTTAATGCTTTTGTATAGTTAGTTTTGGGTGTGATGCTTTTGTGTCATTTATTTTAAGaaaaaaaaaaTTCTAAATTTTGAAGTAGAAATATTTGGGATACCATCTGGACTTTACATAATAAATTTTTACTGCCAAAATGTTTGTGGGATTCTGTTCGGATGTGGATGGGATTTCACATTCCATGCCTTTTACAGCACAAGAGGATCATTGTTTTTTAGATATGGTGGGTCCAAGAAGAAATAGAAATTGCTTGATGGCAGTTTTGTGATTTGATGGAATACATATAGAAGCCCCCGTTCATCTAGTAACTATTGTTACCTCTTAGAGCTGTTAAGAATCTCAAAAGCTAATGTTTGTAGGTACAGTCTGAGTGAAACGGTCATTTTAAACCCT…
>TCONS_00000213
CTGAGATTTTATGTGATGGAAAGGGAATAGAAACTTAGAAGCATTGATTTGTTCACTAATTCTGATTTCCTTAAGTGATTATATATGGCAACATAGACTTTGTTTCTGCAACATAGGCTATTAAGAATTACTGCTATTTGCAGCTAGAACAAGTAAAACTCTTCCTGTACTTCTCTTTCTGTAATGAAAGAAATGTTGGTCTCCATGTTGGGGTAATTTGAGCTCCTTTTGAGAGAAGAAATTGGAATTAGTGATATAGTAATGCTCTTAACAATTATTTATCTGGTTATTATAGTTCTCCCTCTAAAGTTTCTGTGCTGCTGGTACAACTGTAGTGAAGGAGTCTGCTAGAGTGTGGTTTTCTAGAAGAGTGACTGAAATACTTGTTGGTTTTTGTCA…
>TCONS_00000214
GAAGAGATGAAAATCTGTCAGTTATTCAGGACGTTTTACCTATGCAAGGTAAAATGGTTTTTGGAGAGGTAATAAGTATGAGACTAAAAAGAGCAGCAGTTTTCATGCACCCATCTAGAGCTCCATTTATTCTCCAACAATAGTATAAATAACTGAGTAAATAAGGAGTGCAGGAACAGAACAGAACATGATACTCCTTGTGCGCACTCTTCGGTCTTCAGACATTTGTAGTGCAAGGACTTACTGAGCTGGATAACTTTCTTAGCTTACAGGATTTGTCTACTGAATTTGTTTAATCTTCAAGCCATAAGAAGTTTTAGCACATGTAATACTTTGTGGTTCAACAGATTAATGAACATGACAACCCAGTAAATGAAGGATCATATGTTTGAACCTGAA…
>TCONS_00000215
GGAAAACAAGAGTGCCCATAATGGCTCAAATTAAAAGGACACGTAAACTAAAATCACTTTCCTGAGTGGCATTGGGCAGCTGCACCTTAGGGAAGTGTGCAGAAAGAGGGAGTGCAGCTCAGCTTCCAAGGGCAGAGTCCAGCATCCTTCCAGCAACCTGCTGGAGCCTTGAGCTGTGACAATGACATTGTAGCTTCCATGCATTTCTCTAATATGAACTCACGTTGTCTTCCTTGAGGTCTTAGAGTTGTGAGGACTGTTGGTTTTGCATGCAGCTCATCTCCATTAGTTTGTGCAGTGCCCTTGCCTCTTGCCCAAGTGGTTATCTCCATGTACCCCATATGATTTCCCTTCAGCCATTTCTTTTTCAGGCTGAGGAATCTTGCTGAGTATCACCTT…
>TCONS_00000216
CTAGAAGTAGAGAATACTGCTGTTCCAAGTACAGAGCTTGAATATGTTGTAATCACTAGTAGGCTCACTCTTTGGCAGAGAATGTTTTCAGCAAGATCCTGTATGCATCTTGCAGATTGCATCAAGTCCTGCTTTGTTGAGGGTTTTAAGAGCTGTTTGAAGAAGTGGTAATTAACAGTCTCTTAATGTAGTGTTTACATCACATTGATAATACTGGGAATTTATGTCTCTGCAATCCTCCAATTAAGCCACATGAATCTCAAGAGGCAGTGTTAGTCACTGGCAACTGTCAGTCATCTTCATGGGACCTTGGCTCGTCTTCTGCCTTGGGCTAAGAACTGTGTGTTGGGACTCACTGTAGCTCCTCCCTCATGCTGGGCATCATGTGTCTCCCCTTCA…
>TCONS_00000217
GCAAGAAAAGGAAGAGGTTAACTCTGGACAGTCTTCAAACACAAGGCAAGGCCACTCAGCTGTCAGCAAATAATAGGTTTTTTGCTTATTTGGAGTTTGTTGTTTCTTTCAACTTGTCCAATTTTACCTTCAGCAGAGACCCAATGTTATTTCAGTAAGATGTTTCTGGTATTTTCTATTATGGATGCTTGATGAAAGATTTCAGATTCTGCAGAGGTATTGTTGCCAGTGATGCAGTGTTCTATGTGTTATTTACAGTAACTCTTTTTCAGATTTGTAATGCAAATACAATGTCAGCAGATCTCAGAGC
>TCONS_00000218
AAGCATTTGGTGAGCAGACAGTGAAACTGCTGGTCTTCTGCAGTATTAACATTGCTTTGTCCAGCTGCTTTCCTGAGCAGTTGATGGCTTTGTTCCTGGTATGGAGTTTGGTATCCAGTGAGCAAGGAGAGTAAAAGGTGAGCTTTTGTAAGCAGCTCTGGAAGCTTGGATACTGGATTGGACATCCAGCTGGTCTGGGCAGCTCTTAGATGTAGTGGTTCATTCACGTTGATCTGTAGAATTCGAACTTCTTAATGTATAGGGTGATCTTTCAAAGTCCACGAGTGGTCCAGAAGTTGTGGACCAATGTGCCTATGTTTATTAGCTGTGAACTGATATTTGAGACGCCTCCTTTTTGTTTGTTGTAGGCATTTGATGAAGAGAAACCTTACATCTCCC…
>TCONS_00000219
ATGACCAGTTACTGCTGCCAGCCTGGAAGTTTCACTTCCAGAAATGAAAATGTGCATTTCATAATTCTGAATATGGTAAGAAATTGCCATGTTCTCATGCTTTCTTCAGAGCATACAGATAGTCTGACACATGAATCCAGAAATTCAGGATGACTCAAGAGTAAAAATGAGTGAGTTATGCTTTATTCTGTCAATTCATTTCAATTACAGAATTGAAAGCACATAAAATTGATGCCTTGTCTAGCAC
>TCONS_00000220
CTTTTGTTTCTTAATTTCAAAGTTTTCATCTATTATTTTTCTTCTTTGTGTCAAATAATGACCTTCCTTTCCTGCAGGTTCTGTTTTTGTTCTGTTGTTGCTCATCTATCAGGATGTGTTTGCAACATTTGTGAGTTCTTTCCTTTTGTCTCTCTTGTAGTGTACTCCATATCAGGTGATACAGACAGGCTCTTTGCACACTGGCACAGCCAGCTGTGTAGGTAGAGTATGTGTTTTTAAAAGTTTATTTTCTGTGATATTTTACTTACTGTATTAATAATGTGTgagggaatgatctcatcttgtactggggaaatttagattgaatattgggaagaatttcttgatggtgcctgtggccaaacactagaatgggctgtccaggggtgcgttggagtc…
>TCONS_00000221
CAGCTCTGGAAAAGATGAGGGGACTTTGGTATCCCAGGTGATTATTCTTATGGACGGAATGAGTCATCTTCATGTGGACTTTAATGTGTGGGTGAGTGAATCATCAGGTGTTGAACAGATTAATGTTTTCAATGGGACATACACAAGATAATGTTTTCTCACAGAGGCAACTTGGACCTGTCTAAAGAAAATATTTCAGAGGCTGAAATACAGTGATATCATGTGCCTTTGAACATGTTACCTTTGGGAGACAATCCAGACACCAGCCTAGTGTTGCTTTGCACAGACAATTCTTGTCACGTGTGTGAAGGTAGTGACCTTCAAAGCATTGTTATGTAAAAGGTTTGTGAAAGCATAATAATTGACCAGTGGTTGCACAAGAAATTGAGCAGAAGTTAG…
>TCONS_00000222
CATGAATTGTCCCCTGTACCCTGCCATTTTACTTGCTGTCTGTTATGTCCTCCTGCATCCTAAGATCATCCTTGTTACCTTTCTATCTAGGAGAATGTAGCTGTACATTCAAATTGATCCATACATAATACAAGGGTCAGAAAGTCTTGACTGCTGGATAATTTGTGATCTCTATTCTGGGTGTCCTTAGACAAGCCCCCACATGGTCACAACATACTGtttttttttAACCCTTATACTGTGTTGAGGCTCTGTGAGGGCATATTTTGAGTTGTGGTGAAAGTAGCATGTGTGGTTTTCACTCTGATTTTTAATGGCACCGTAGATCACCCTTATTTAGTTAGCCCAAGGCTAAAATATACTGCTTTTTAGGATTGTAGAGGAGCCATTAATGGAAAT…
>TCONS_00000223
CTCAGTATGTATTAAGTCATAGTTCATCCCCTAGGGAGAAGTAAAGCTCCTCAAGAAATGCAAATTTAGAAATCAAAACCAGTATGCAGACTGAAGGAATCAATGACGATTGCCATCATTCATCCAGCATTCTGCTTTAATTTTATCAAGGAAGATGTAGTGAAAAGAGTATAGTGCCTTTATTTTCTGTCCTTTTTGATGCAATGTGTGTTCTGGACTGTGGGACATAAAAAATGCAC
>TCONS_00000224
GTGATTTCATGTAATAAAACCAGACATGTGAGAATCCAGAGGGGTGATTTTCTAAATTTAAGGTTTCTCTTGAATTTTTTTATTACAAATAGATTGGATTACTATAGGCTGTGTCAGTGTGAGTCACTTGTAAGTGCCTGTTAATCCAATAACCCTGAGCAGTTTCTTATGGAAATACTATTCTCTGATTTCTATTTATACTGTGGTCATGGCCTTTTTGAATCCCCA
>TCONS_00000225
GTGGTGTGAAGGATAAGATGCTCAGCCCCCTTGGATGTTTGACGTGTTAGGACAATTTGTAGATGTTGACTGCCTACTTGATCACACATTTGTGATGAGTATTGAGACTAAAATATATGCTGCCTGGAGTGTTGGATCCTTAGCTGAGTAGATAAGGAATAAGAATCCTTATTTTTGTATGATAGGTGCTGCTGGGAAATGTGTATCATTTTGCAGATACAGCTCAGGGTTGCGAGAGATGGAGTTCTGAAGGATTTGGGGTCTGGTGGTCATAGCTTATTAGTAGCAGCTCTAGTTCATAAATTAGATCCTTACTTAAGATTTCAGTTAATTTTACAACTAAGCATACAGGTAATCAAGACAACAAGAGAATACATAGAGACACCTGAGAGTCAACAA…
>TCONS_00000226
CCAAGACATGGTAATTCATCACTTAAAACAGGCAGCACACCCCTGCCACAATTTTATCCTGGATCAATTAGTTCTCTTCCAGAGAGAGCTTGGACATCATCCAGAGACCAGTGTGATGCAGAGGTCACTTCTGATGGAGGGACAGTAAGCATATggttaagaatgcttcctcccaggaagcattcaaggccaggctggatggggctttgagcatcctggtccagtgaggtgtgtccctgcctatagcagggggttggaactagatgatcttaaaggtcccttccaacccaaaccattccatgatAAAGAAAGCTTGCCTACCATATGTACCAGCCCCTAGCCCAGTTTGTCCATTAGGTTGCTCTGCGTAGGGCTTTCTTTTGTGAATGGGAGGCCATC…
>TCONS_00000227
GATTATTACTGATTCAGTAGAGGTGAACATGCATTCCTTTCCATTCGTTTCAGCATCTCTGCGGTGGGACTGAGGTCTGTCTCATCTTCCGTAGAAGAAATGCTTCCCCTTCCCTGTCACCCAGGCTCCTGTGGTGTCATGGCTCCTGCCCTTTCACAGAAAATCATTCTCCTTAGTCCTACCCTCCAGAGCAGGTAGCTAACAGTTGAGGCTGGAAAATTACCTTAGGACCCTTCTGGAGACAGTAAACTCTTGAAGAGGTCATCAGAGCCAAGTTGTCTTCTTAGTATGGAACCAGCCTTCCTGTGGCAGGACAAGGTGGCACAGAGTGATGCAATGAGGAGATGAATGTCTTAGTGGGTTTATCTGTTGCAGATGAATCAGAGATTTTCCGTCACT…
>TCONS_00000228
GCTTCCGCAtttttttttGTGAGGACCCTCAACAAATAAATGATGGAATTCAAATGTAGCAGTTCAAAGAACATCATTGCTGTTCCTTATTTGTGGTACAAAGATGAGCTGGCAGCACCAGTTACATGGTTCCCTGTTACTCACAGCCCCTAGTAGGGCTCTGGCTGCTTTTAATTCTGCCTGTAGCTCAAACAGCTCTGAGATTTGACTTTGAAGAACGCTGTGTTTTTAGCATTGTACAGTTTCTAGGTTGTTCAGCTCTCCATTACCTTTTGTAGAGGTTTATGTTTTAGAAGGAAGTGTAGGAAGATTGGGATTCAGTGCTTTCttttttttttttttttCCCCCTAGTTTAATTTCTGCTAAAACTTTATGACACAGAGATGTAGAATAAGCTG…
>TCONS_00000229
GAGTCCTTCAGTGCTTAAGAGGTCACCTTATTAAAAGCGAGCCTGTACTACAACGCCTTTTTACTCCTTTTTTCCATTTCTAGGTCAGATGATTCAGGTTTTCCTCAGTGCTTTTAACCTTGTGCCATCTGAGCGGCTTGCTTGAGGGGCAGCAATGCTTCTGACAAAACTCTACCTTCAGTAGGATGGTTCTGTTTCACTGTCTCgttttcttctgcaattttgactcttagtttcttgccctttcttttgttcctttgttttttcTCAGGACTCAGCTAGTATCCTAATGAGTGCTTCTCTTCAGTTTTCTTTACCTCTCACATTTTCCTCTCTTAGCGTAGAAGTCCATACTTGAACTAGGGAAGAAAAACAAACCAGCACAGGCCTATGGCTCTT…
>TCONS_00008554
GGAGAAGCCAACTGTCTGCTGCCAGTGGCAGCTCAGCTGCTCACAGAACAGAACCAAACTGCTCCAACAAACCAGCTTGCCCTGGTGCAGACGTTCATCCTGACACAGCTCCATTTTGTCTCTCACGTCTGGGAGAAGCCACGAGCAATTACTTACGTTTTCAGATTGAGCCACAGGCAGGGAAGTGCCCCGCGTGCACCTTGCGTGCTGCCGCCAGCTCCTGCAGCCCACGTCCTCGCTGTCCATGGCACCACGCGGTGGCACGAGGAAGGGAGCGTCACCGAACGCCAGACCTGCTCCCGCTCCATCCTCCTCCACACCAACGCAGAATATCCTGCCTGTGCCTCTCATGCGCTCTGCTCGAACAAAGAGAAAGCTCGGAAGCTGCTCTCCTTCTTC…
>TCONS_00000233
GTGGTGCCATGGACAGCGAGGACGTGGGCTGCAGGAGCTGGCGGCAGCACGCAAGGTGCACGCGGGGCACTTCCCTGCCTGTGGCTCAATCTGAAAACATTCAGAAGACATCTGTGAGCGTACGGGTAGGACTAGCACAGGAGAGGTGCTTCTGGTACCTGCTGCATGCTGCATGGATTTTGTGCCAGGAAGGAGCTGAGGTGCTGACTGCTCAGCAACACCTAAGCTTGATTTCTGATGCTTTTCCTGATAATGCAGTGGTGCTGATCTTCTGAGAGTGACTTCCCTATGCCAAAGAAAGAACGTGTTTTTGATGGAAGACCTACTTACAAATGAGTACAAATGGAAAGTGTCACTCCTTACGGGAGGGGTCAGGAGTACTTCAATCTTCAGCTAGAA…
>TCONS_00000239
aggtgcggcctcaccagtgctgagtacagggggataattacttccctgttcctgctggccacactatttctgatacaagccaggatgccattggccttcttggccacctgggcacactgctggctcatgttcagtctagcgtcaatcaacacccccaggtccatttcttctacgcagtcttccagccactctgccccaagcctgtagcgttgcctggggttattgtggccaaagtgcaggacctggcatgtggtcttgttgaatcccatcccattggcttcagcccagctatccaacctatccagatccctctgtaaggcctcgctaccctcaggcagatcaacacttccagccagcttggtgtcatctgcaaacttactgcgggtgcactcaataccc…
>TCONS_00000240
GGTAAGCTCTCTCTCTGCTTCTTCCTCACCCATCTTACATCTACTCCATGATGTAGTTGTAGGAAAAGTGGGTGAGGAATATGAGCATAAATGGTCAAAGGACTCTCTTTGTGTGTAGGTGTCCTATGTTATGTGTGAGGGGGATTACATCTTCCACCAGCTGTCCTCTGCTCAGCTCCTCCCTCCTGGATCACCTTCCTGAAGGGACATGAGCATCTCAGCAACATGCATGAACAGACATGGGAAGAGGAAATGGACAGAGAAGTGAAGATTACACACAGGAACACAAAATCTCCCACGTGGAGCTCTGCATATCTCAATGGGGAAGGAGATGCTTCCATCCCATGTCCTTGGTGCATGCGAAGAGGGCTCCAGCCCCAAGGCCACATCTCTGCAGAT…
>TCONS_00000241
GAAACACCCATCTATGGCACCTTTTGTGGAGAAAAGGAGTCACGTTTCTCAACTGGGCAGAGCTCCAGTGAAGGGTGATGGATGAAAGCCATGGGGAAATGGTGCAGCTGAAATTATGCTGGACCATGTCCTCCAGTGGGATTCTATGAGTCTGTGATGCCCTGTGGTGGGAGATCCTGACCATTGGGGTTGAATGGGGTCTTTGGGCACCACTAGCTCTGCAGAGGAAATGCCCGATGCTTTTGGGCAGTGTGTGTTCCAGACTATTAACCCTTGGTGTGGATTTGTGGGATGCTGGAAATGTGGAGGATTCTCCTTCTCTTCCTTTGTCTCCACTGAGATACTGAGTTCTTCCTTGGGTCTGGCTTGGATGCAGCCCACCTTAAGGCACATCCACAT…
>TCONS_00000242
AGCTACACTACTGATGTTTGCATCAGCTCAGAGATGAAGCAGAACCATGCAGTGCTGTGGCTGGGGCTTGGTGCTTATTTCTTGGGCTGAAGGCAGTGATCCACAGGTGGGAAGAGCTTAGAGAGACCCCAAACACCTTTAGCCCACGGTGGTGAGTTTGCATCAACTACACCCAAATTGGTTCCTTCTGGTAGTACTTGTAACTGTACAAAGAAGGATAGTTGGGAGAGCAGTAAAACTATGAGCACGGAGGGGAAGGAATATCACCA
>TCONS_00000244
GACATGCATGAGTTTGGTCACACTTAAGTGCTGCACAGTGTGTCCTACAGTGTTATGTTGCCCGATATCCAAGTTGAGTCATGCATAATTCAGGCAATAAGGGTTTTGCATGCAATCTTGCCTGGACATCCAAGCTGTGAGCTTACCTTCATTTAATCCACTCTTTCACCATTCTCACTGTTCAGTAGGGTTCACGTAATGGGGAGAAAATATGTGCAGGTCTAAACATAATTCCTGAGCTTTCCCTGTGCACTGGAGACAAGCTTTCTCTCCCAGTGGCTGGGTCTTTGGCACACGATCTTCATTCATACCATCT
>TCONS_00000245
ACTTGCATGGAAAATAGTCTTCTACCTGGAGGTAAATTTGTAATTGATGGAGAAAGCAGAAAGCTATCAGTTTTTTACCCGCCATTCATAAATGTTCTATTCTTATCTCTGGGACAAATTGTTCCTGCAGGCCAGTTTGTTTGGATGACTGAAAATAAACAGCATGTAGCCTTTTAAAGGCTACCTCTATGAGCTGCCTGAATGGATGCTGGATGACAATGTAATTCAGAGCATGAAGGAGCAGATTGAAAGTAAATAATATCATTAAGTCC
>TCONS_00000246
CATTGTGATGCAGCACTGAGCCTCCCTGTCTGAACTCTGTCTTCCCACTGGTCTTCAGATAATATTCTGGGCTCAAATTTTAAGCAGCAGGTAGTAGTGAACAGATTTTGTGGATATGAAATGTAGTCACAAACTTTGTTGTAGTCACAAACCAAGAATTGCAGCTGGAAAACATCAGCAACTTATGTCACGGGCAATCAAAATGAAGGAGTCTTATGCTGACCTCCTACCACATGTACCTACCTTAAGTGATGGGCTCATACTCCCTGTCTACCATAACTAAACCATCATGCC
>TCONS_00000247
CGCTGTGGCAGGATCTGCCACCCTCATACTATGAAGCATTATCACATCCTTTGTGCCTCGAGGCAGTAGAGCAGTGAGCAACTAGAGTTGACGTCTTCAGAGGGGAAGTGAAGATCAGGACTGCCTACCGTGGACAGCTGGTTCTTCTTGCTGTGCCACATCCATGGAGTATCCCACGTCCAGCACAGACAACCCAAGGCACAACCCCTGAGCAAGGGGACTGCTCTTTCTAATTAGTAATGAACCTCATCCTCTGGTGCTTGATCTGACATATTTCTGCC
>TCONS_00000250
agtcaccatccctggaggtgttcaagaaatgtgtggatgtggcactgaggaacactgggttagtggacatggtggggatgggttgagagttggattagatgagcttagtggtcttttccaaccttaatgattctgtgattctaagatGCAGAAAAGGAGTTGTCAGAGAGCAGAATGAAGACTCAGTTCCAGCCTTTCTTAGGACTATGCTTAACTAGGGCCAATTAAAATCCCTCAAAAATGCTCTTAAAAATCTTACTGTTGAAAGCCCTTTAGTCTGGAGCTCTGATCAGTGGAGGCTCTAAGTTCACCTACCCTGCACCTGATGAAGCTTTATCTGTTGGAAAATAGCAGAATCATTCAGAAACTGGAGAGAAAGCAGAAATTCA
>TCONS_00008556
CTGGTTGAGTGGTCTGCAGATGATGGGGGGATGGAGAGAAGTTTGGATGGGTGATTCATCACATAGATGTCAATGTCCAGAAGAGATGAATCACCGTGTAATTGCACTTGTTGACTTTCCCTGCTGACTCAAGAAAGAACTTCAACAGCTATCTGGACCATGCAGTTCCCTCTTGACTGTGACCAGAGTCCTTGTTGACCTCATCAAATACGATCCACTGAAGGTACAGAATTTGTGTGCCACATGTCAGCTCTTTCTCATTTTTATGGGAAATAAAAAGTAGATTAAAAAAATTGGTCACCATAACTAGGTCTTGGGGAAACATTTCTGATGATCATTTCTAACATGTGGCATAACCAGGATTTCCC
>TCONS_00000251
GCTGTCTTTCATGGGCTGGAGATCCATCCGCCCCGCTATAAGCCAACAGTCAAAATGAAGGCTCTGAAGAATGAGTGAAAGGTCTGGGGGTGAGCTGACTGCCCAGGCAGACAGATCACTCATTCAGTAAGCTACCACAGGTCTTTTAAGAAGTTAGGATGGAGAAATGTGGTACCTCTTACGGGGAAACACGGCTTGCACTGGGAACGAATGCAGCCCTGCCCTCTGCCGGCTGAATTCCTAATTCCACTTCAAACTTCAGCGTGGCTCCAATAAGACTCAATGGCATCTTGTGAAATTGCAGGGACTATCAG
>TCONS_00000256
cagtgataggacaagggggaatggttttaagctcagggagggaaggtttagcttggatgtccgggggagtttatttacagagagcggtggggtgctggaacaggctgcccagagagggtgtggatgccccatccctgggggtgttcaaggttaggttggatggggccctgggcagcctggtctcataccagatctagatggtggccctgcctgtggtggggggttgttacttgatccttccaacccaagccattctgtgattcACAGACCAGTGCAGTCTGTGGCAGTCAGGAATTCATGTTATAACTTTGTTCTCACCCTGCTCTCATCTTGTTCCCTTGTGTGCTGTTGTGTTCCTGTATACATAGGGTTCCTCGTGCCCATACATGCAATAACCCC…
>TCONS_00000258
GAGAGAGGAGGCAAATCTCAAGGGAAGTCTCATCTGTGCCTGTTATGCATTTGCACGGTGAGTTTGAAAATGAAACTTTACCTCAGAGGACTGCAGTGATGGTTTATGCATCACAGAGGATGATAGAATTTTTCAAGGTTGCAAGAATTGGCTGATTTCCTTATAATGTTAGCCAGCTCTAGAGCATAGAAGCCTTAACTCCTGTGCAGCTCCATGCTTTCTCATCAGTATTTATGCCTTGTGTCAGGAGCAACAAATGGGGAGCTGCTCCTTTCTCCTCTTCATCAAAGGACCTGTGAATTCTGAAACATTCTTGAAATGACTGCTTATGTTGGTATGATTGCCTTTCTCTTTCTACAAGCCAACAGTTATAGGTACTGTATGCCTTCAATATCCAGG…
>TCONS_00000260
CTTCAGCCCCAAGGCAGGATAAGCGCTGGCTTAGGACCACTCCCAGAATGTTTGCCCAACCTGTTCCTAAAAGCCTGAGTGATGCCAAGCTGCCTTCTCTGCCCATGCAGTCTGGTGTTTGTGCTCGACCAAGAGAAGAGCCATCCTTGCTTCCCCAACCCAAACCATATGTTGTTTTGATTCCATCTAAATCTCATCTTGAAATCATCTTCCAGAttttttttttAATAATCTCAATGTTATGTCATTCGTCTGTTGACTTATTGGGTGAGGGATGAAAATCCTAGTGTATCAGACTATGTTTGGAAACTTTCCTGTTTATTTAAACTGCTTGGCACCACGTAGATGCCTGAGGTGCTTTCTGTGGGCGAAAAACAGTAGGATGTAATATAGAGAATG…
>TCONS_00000261
CACCTTCAGTGTTTCCTGCTGTATTTGCTGGCGATGGGGCAGGAACCAGTTGCCCTAACAGGTTCCAAATGCTGGCAGGAAGCTCAGCATCCCCACATCACCAAATCTGCCATCCTTCTGTCACTCGAGGCTGAGGCTCGGGGATGTCTCCACATGCAGCCACCATCCCTTCCAGAGCAGGGCAGAATCAATGCCACTGCCACAGCCACCTCTTTGAGGAAGGTCTTCTACCTCCAGTGACAGCGGTACAGGAGCCATAGTAAAAAATGAACAACTCTCAAGCCAGTAACACTCCA
>TCONS_00000270
tgggatgcgatcggatgcaatgagatgggatgcaatgggatgcaatgggatgggatgcgatgggatgggatggCGGCAATACCAGGCTTCTCTTCTTGATCTCCCACATCCTTGAATGCCCAGGGGCAGCTGGGCTTAGGGTAGGTTCGGGGTTCCCTGGTAAAACCCTTCGGTTGTGACTCTCGTGGAGTAGCTTCTTCTACCGCTTGGGACCTAAACTTAAATAGGAAGCCCCAAAGGACAGGAGAAAAGCAATCCCTGCTGCCTCCCTTTCCTGCAGGATTGGCAGTGCCTGGTGGTAACCCCACTTGGGGAAGATGGTCAGATAGAAGGAGGTACAGCAAAGTGAAGGGCTTATTCTATCTGCCCTACAATTAGTGCCCATCAAAGGGTCTCCCA…
>TCONS_00000271
CAGAGCTGCTGTTTCTTGTAGAGAAGGCTGGCTGGCTGGCAGGGGTTGTATTGGTTGAGAAGCACCTAAAAATACTGATGTCTTCCCTTGGGAGCAGCGAGTCCCATGATATGGCAGCATGGAGAAACAAACGTCACCAAGCATTTCTCTGATTCTTGGCCCTTCTCTACCCACCCATCACTCCAGGCACCAGTGGAAGAACAGAGGGGGAAAATTTCACATATGGCTCTCTGATCACCTGCAAGCACACTGTCCTCCAGGATGACTCTGCAGGCACATCACACCAACAACCCAGTTTTCAAGGTAGTGGTACAAATGCTAATAGCTGATTTCCTCCCAGTCTCTCCCTCTGGTGATGCTGCAGGGACTGTGACTTACTCTGGATGTTTTGGGGCTGCT…
>TCONS_00008557
CTCTGTCTCTCATGGTTTCCGAGAGCATTTCAAGGGAAGATAGTGAGATGCCAAAGACATCCCTCTGAATCCTATCTGCATTCCTGAGCTCATAGCTGCTTTCTGCCCAGTCTCCCAGGAGGGGCCTGGAGGTGACCTGTTGTGTGGGCAAGGTGTGTGCCCATCCCTCAGATAAGGGCAATAAACCCTAATTTCCTCTTCCTTGAGTGATGAAGAGCAGTCCCCCATTCTCTCATTAGTGGTGCTTTATCCCCATAAGTTTATCTTGCATATTGTTTTCCAACAGAACAACGTTTTGCCAAAAATAGGCCAACAGTTTGGTCCCAATGCcatagaatcatagaatgtcttggtttggagaggactcaaagaccaccttgttccaaccctccttctgca…
>TCONS_00008558
CGCTGTTTTGCATCTGGCTCAGCTGAAGCACTGGAAAGTGAAATCATTCAGCCCCAGGCCTGTCCTTTTCAGTCCTAGGTGTGTCTGAGTTCAGAGGCACTCTAAGGTCACCATGAACTCTTGGATCTCAGCTCTCTGCTGTCCAAGGTGCAGGACTGTCCTTAGGCAACACCAGGACACCAAAAATGGGTGAGTTGTATCACATACCTACAAGCCACCCTAGGAAGGCTTCATAATCTTATTATTTATACCGAATGGTCAATG
>TCONS_00008559
ATTGAGTTTCCTCTAACTCCATACTTGGACCTGAGCTGCAGCCTACTATAAAGCTTCTATACCATTTTAATGACAAGAGGATAGAAAGTGAAACACCCTGCTTTATTTTGATCTTCTCAAGAGACAAGTGTGTATAAAGCTGTAAAAGACCTGCTGTAGACATAAGGCAAAAGTCCAGGGCTGCTTTGAAGTCGTGTGTCCCGAAGTCACCTTGGAGAGTGACTTCATCTCTATGAGACTTGTTGTGTTaaaaaaaaataaaaaaTAGTAGAGGTATTTAAGACATGCCTAGCATCTGCTGGCTCAGATAAATGTTAGCAACTGTATAAATACATCTGTTCTCCCTGCTTGATGTTGTATGTTCACCTTTATATTGAAGAAGGAGCTGAAGCCAGCAGT…
>TCONS_00000272
TCCATGTGATGTGATGGCCTGCCTGGAACCACACAGGGCTAAGCCTGGGCATgaaaaactgcaaagaaaacgttgaaaaactaaacaaaaaatgattaaaaaaTATTTTTTCCTATTTTAAACTAGCTTTCCCATGAGAGCTTGACTACACTGATGAAGGACTTTGTACAAAGAAGCAGAGAACCAGGCAAGCAGAGAATTAGACTACATTCATGCATCAGTGAAAGGGGAACTGTCTGATGACTTCCGGCAGAGCTGGCATGCTTTTGCCAGAGCTGCTGAAGACATTTAAGTTTCACTTCACTGTGGGAACTTTGTCTGTGGCTTGAGATTTATTTTGCTATGCAAAGCTTTTGGCATCGTGTGCTGAAGCATGGCAAAATTTAATTTGTCCTTAtt…
>TCONS_00008560
AGAAATGTAGGAAGAAGATCTTTGCACAGCTCCCAAAGCCAAAAGAGGAAATGGTGAGAAAATCTTTTTGTACAGAAGGGGAAGATATAAGGTGAAAATTATGTGAGCAGCTGAACCTATGATGCATTCTTTTTTCAGGATCATATGAGAGACATGAGTCACATGCTGTCCCTATCTCTACCTTGGAGGGACGAAGTGCAGCATCGCAGTTTGCAGTGCATTCTACTGGAAATAATCCCTGCTGGACAAAAGGCTCTGTTGGAAGCAACTGCAACTTCCAAATGCCAGGATTTGGAAGCCTGCAAAGAATGACAGTC
>TCONS_00000273
CAGGGATGAAGGAGTCCTGCAGGATACCTGAAGGTCTCAGTGAAGGATCATGACTACAGGTTAACTGCATTTCTGTGCTGTAGAGAGCTGAATTCACATGTTTAAACTGAGATCTGAATCCAGACTCACGTCAGAAATACTTTCATTTCTGAAGGAAATGTAAGGGTAGACATGGCTGTATCATCCAGGAGGACAGATTAGAGCTGTTCATCTGTTCTAGTCTCATACTCTCCTACACTCTGAAATCTC
>TCONS_00008563
AGCCAGTCTCTGCAGATGGTCATAACCAGATGCCAGCTGTGGACCCTCAGAATGCCATACTCTTGCAACAGTATGGAATCCAGGCAGCATGCTTCCCATCCAAGCAGAGGTGTGCATCAACCTCCATGGGCTCTTCACTCCCCAGCCTTGACAAATGTGTTGACTTCATTCCTGCCCTTGATGAACCCCTTCGCGTCCAGGTGGAGGCCCAGTTCAGCCTCTCTGGTTCATCTTTTCACAGCTGCCAAACTGTAGCATTTGTTTGTAGGGTTTGGGTTTACATACCTGCAAATTCTCCCCAGTAGCAGGAGAACATGAAACAAGAAAAATGGTGGGTTGGTAAAGTAACACCAGGGTGGCCTTTAGAGATGTTTTAGGAGAACAACAGGGAGAAGGGTG…
>TCONS_00008568
TGTTGTTTTTTCATACATTTTGCCTGTGCTTAACATTTCCTTTGAGGAACAGTGCTTTCAACTTTTGGAGTGATCGTTAGTGCTGTTCTTAAAACCCTAGAAGTGAGAAATTGAGTAAGAATTGGAACTTGCTTTaaaaaaaaTGCTGTAACTCTTACATTAGCAAGGAGAAGCCTGACAACACAGAGTTGCTCACAATCACAAAAGAAAATCACTGAGCCCC
>TCONS_00008569
TATAGCTTGTACAGTAGAGGAGTTGCTTATAATGGCAGACATTATTTTGAGAAATACCTGTTAATCATAGGCCTGGTTAAAGGTGTACATGTGATAAGGTTTTAATCAATTTATATCCTATTTTTTTCTTACCAAATTCTCATTTTGATGGCTGTTTTTTTGGCTTAAAGGAGGTGTAGGCAAATTTGGGTATGCCTCAAAATTTGAGTATTTTTAAAAGTCAATATGAGAGCTTTTTAACAAAAGTAAAATAAGGCTTCCTCCTCCTTTAtttttttttttCTAGCTACCCATAGAAGGAACTGACCTGGGC
>TCONS_00008570
CTTGAGTCTGCTGGCTCTGCTTCTGACTGAGTCGTGGGGTATTTTATTTGCCTTTAGGCTGGAAGGTGCTTAGAAATTTGGGTATTCATATGGCCAGGAGTTGAAGAATGCCCACAGATTGGAGATGGGTGTTGGTAGATTTATGGGGAGCATTGTCAGATTTGTTTATATacagaattatagaatcaccaaggttggaatagacttccaggatcatccagtccaaccatccatgtagaaatagcttcctgaaggacagcagTCAGGTTTAGCAGGGAAGTTGGGTGTGGTGGGCTTGCTCATTGATGACTGGGTAAGAAGGAGGAGCTATTATGGCAAATGCAACCATATAGCAAAGAACCTGGCTTGTGTGGCACTTTTGCAAGGAGACTTGCACCA…
>TCONS_00008571
ccagcccactacaacctGCAGATGGTGCATTTCTCCCTTTCAGTCTCAGTGGACTCAAGCTCAGTCCCAGACATGGCTGTGGAGGATTGATTTCATCCAAGTGGCAGCCACCTGGGCAGCTTCCTGCTGATTTTCCCATCTATTTCCCATTTCTGATAGGGAATTCCCAGTCTCAGGAGAGTGGGCCCTTCTTGTGGATCTAGTAGCAGATTTGGGGTTTAGCTGCGTAAGAAACAGCAAGTACTATCGTTGTTTGAATGGACATCTTCAGTTTTCTATCAGTTTATGACTTTACCCAGTCAGCATCACAGGAACATTACAAGGTTTGACTAAGATACCAAGTAGCTTATCTTTCCTCTCAATATTTGTATTGTGGCCCCTGAGTTTTGTTTAAAATGA…
>TCONS_00000274
gggggacggggggggggAGTGGCGGGTGTGTGGGGGGAAGCACCACAACCCTGACTGACTTGGGATCCAGCTTCTCTGGGCAGCTGCCATGCATTTCCAATAGCTTTGCATCCATGCGCTGCAGGCACTGGGAATCAGAGCCTGGTTTGTGATCTCTGCTTACCTAGCTGAGCGCTGGGGGTCCCTTTAGACAGCTGAGAAGATCCTCATGTTCACTCCAGATGCTAAATTCAGGGGACAAGGAGACAAAGCTTGAGAGAGCTTAGAAAGCCAGCTTTGACACCAGTCAGCTTTTCAGAGAGCTTAAGCAGGTCAAGAGCAGTAGTCCTGGTGCCCTGGAGTCACAGCC
>TCONS_00008580
AGTGTGTTCTGCCACTGTGAATAGCCATTGGCTATTGCAGTTATTACACGGCTCATTTGAGTTCAACCTGATACCACATGGTGCAGTGTATTGCAGGATTTTCTTGTTCTCCAACCTCTCTGCTCACTGCAGGTTTTGCAGAATCCTGGCCAGGATTATCACTTGCATTTCTTGATCAGGGTGCAGAAATAGGACCAAGAGACGATAAAATGTGACTGCTAGGGTTGAGTTTGACTCTTTCATGGTTGGTCCACATTTTTAGTTGTTGTCCATAATTATAGTCGGACCCTTCTCTGCTGTTGTTGATCTGAAACAGTGATGAATTCCCTGTGGATAGAATCTAATCAGAGTAAACTTTTCTAAAATATGTGAGCTTGCATAATGTGCTGTTTAGTTTTG…
>TCONS_00008581
GGAAGATGTATTTTATCCTGGAATATTTGTAGTTTAATGTCTCGTCCTATCATGTTATTCAGGAGGAGATCCTAGGTGATGTCGTGGTTCCTTTCGTATTTTAAATGGATGAATGTTTATGTCTTAAATATATGCTGTGAGGAGCTTTCTTGAATTCTCTAAGGTTCATTCATGACAGATGCCCAGGAATGAATAGGCAGTACTAGTTTCCTCTGGGAAGAGGTAGGTAAGTGAAAGCATGGTTAGGGGATCTAACTGAAGCATTTAAAGTGTATTCCATCAAGTCCCAGCTGCCTTCTGTGAATGGATATTCATGACTTTTTAATTTCAGTTCCTAAAAGGTTTGACTGCTTTGTCTAATTGGAGGTAACATTTTCTCTGATCTTCCTTAAAGGAGCT…
>TCONS_00000281
ggtcaacccatccccaccatgcccattacaccatgtccctcagtggcacatttacccttttgcttgaacacctccaggtatggcgagttcttcacttccctgggcagcccgttccaatgcctcaccTGTTGCCTTTTGCTATTACTGGCCCTTTTTTGCTTCCAGGGTTATCTGGTGGGATTTATCTGAGAAACAGCTTTTTGGTTAAAGTTACTCTGGGGACACCAAAATCTAACTCTCATAATTGATACAATAGCTGCCTTCTCTGGGCTTTGTGGGCTGTGAAATGCCTGAGTTAGTGCTTGGAGCTGGCATGTATTAAGATGCTGAGAATGAAGTGATGCTGTTGTTCTCTATATTTTCTGCAAAGACAGATGCTCAGTCAAC
>TCONS_00000283
CTCCTTTTTTGTATTTGTTGGTTCTCCATCAGGAGAGGTGCTGGAAATGTCTACAGGCTCACTATAGCATTTCCCTTTTGAGCAGCAGAGTGTCTGCGCAGATGTGTCAGTGACTGCAGAAGTCTTTTGGCTGCTCAGAAGATGCCTTCACTCTGATTTAGGCTACATAGTAGGAAAGTCGTTGCTGTCTTTTAGTTTCCCCCTACCTTTCCTCCTTTTGTCTTTTCTTTAGGTTTAATGAGTTTTCCTAGGACCTTCAGATCATTAGGATATTTT
>TCONS_00000285
GAGCATCAGGAGCTCTGCTTACCGCTTGCTGCTTTGCTCCCGCCTTGCAAAAGGAATAAAATAATGGTGATCTTGTTAAGAGAAATGCATTTGTCAGCACTCTGAATTTTAATATGAACTGACAGTGGATCTCAGTGATAAAGACGAAGCCTAATGCGGATGGTAATTTTGCAGGGACCTTGCTAACATATGTTATCCACCGGCTTTCTTTTGTTCACTGCTGTGAATTATCAACTGACTCAAGGCAATAGAGGGAAAAAAGTTACATTTCTCACTGTGTCACTTTCCTAACATCATCCAAAGCTCACTGTAATAATTTAATTTTGCAGAGAAAGCACAGTTTATTACATTTCTCCTCCCACTCAAC
>TCONS_00000286
ATCAGACCCACCGATAATTTTGCCGTCATTGCAGCTGAAAAGCAGGGATTACTCATGTACATGAGTGGGTAACAAAAGAGGCTATAACATGGTGAAATTTTGACATCAAGTGAATTGAAATTCCTTTTGAGGGAGGTGTGTGACACTTAGGATCCAAGTAAAAAAACTGCTTGACCTAGAATTTGCTTCTCTACTTCGCATATATTCCTGGGAATCCCTGCAACAACACC
>TCONS_00008582
GTGTTTCGGTCTCTAGCTGCTTTGTTGTTCCTCTACCAACTAGGAACTGAATGAGACTTGCAGGATGCTTTGAGGTGGGTGTCCCTCAATTTCTCACAATGGTGAGCTTGCACAATAAGATGAGAATGGCATTTTGAATTCAAAAAGCTTTACTAGAATATCAGCTAGAATACTTAGTCATTTTAATTAGAATTCAAAGTGACTAAGAGAATTGCTAACATTTGTGCCTTCCCTCCCCT
>TCONS_00008583
GTTTGCTAGAGGGAGCTCAGCAAATCTTAGCTGGTAAGTTGGGCACGTCAGGAGATGTCTCCAGAGGTAAGCTTGAGACTGTATTTCTATCTACAAGCCTAAGCCACGAGCTGCAGAGGTCACTGGGTGACAATATGTAATTTGTTATGGGCTTTATATTTAGAGTGAGGAAGGTGAACTGCCTGAACTCCCATCTTGCAATTCTTTTCTCTTTGTCTTTAAGTAAGGCAGCGG
>TCONS_00008585
GTGAGAACTGAGGTTTTGCAGTATGGTTAAGTGGGAAGCTTTACTTGCTGAAGAGTGTACTTGAATCCATCAGTAACGTGTGGGTTTTATGTTAAAAAACACAAAGCTTTCAAGCAAGAGTTGGATTCTTGAAGGTGGTGGTACTTAGCTCTCTTTGTGTTTGGGAACGGAGGTGGGAGTTCTGCGTAATGCGTTTCTTCCTCTGAAAGTTAAGGAACATTGGAGAATCTGGTGAGAATCTCACTCCTCTTCTGAGAGTCAGTTATGCATGTCACTCATTTTCAAATTACTGGACACATGCTTGGTATGAGTTACCCAGAACAAACTGGCCATCTTTCTTAAAAGTGATTTTAAAACAGTCCATTGATTTCAGTCTTCCTGAGAGGCAACACAGTAGTC…
>TCONS_00008586
GGGAAAAATGCCATTTTTGGGCTGCTTTGTGCCAAGAGGACTTCCTGCCACGGCAGGGAATGCAGCGATCCCTCTCCTGAGTGATTTCATTCTCTCAACCTACATTTATGGAGTTAATAGAAAATCAATGGTGCTTTTAGAAATGTGCATTTTGAATAACCTGAGAATGAACAAAACTTGTTCCAGAtttttctctttttattttttttttataattttttGAGGGAGTGGAGTATGTTAATTTCAGTGTAGATTTTATTGTCAGCCTTGTCAAGGTGAGCTGTGCTTGATTCTTCTGTCTGATTCCTTCCTCTGATACTGTGCCAACTCTTGTTTTTCAGAGGTGTTGCGATGCCTTTTTGCTGCTGTTCATTGGGAACATGATGAAGCAGTTAATAA…
>TCONS_00008593
GTTCTCAAGGGGGTGAGGAGTTGTTGCCTTCTCTATCTTGTTAAAGCCAAGAGGGGCCTCTGGGAGAGCAAGCTGGCAAAGTTAATGCCATAATATCTCTGAGTTGAAGCATAGATGTCTGTTACAAAGTACTGTCATTTAGTTTGTTGTATTCTCAGAGGTGTAACTAATACTGAGGTGTTACCCACTGAAGGCTACAGGCAAAAAATTGACCACTTAAGCCTATTCCTACTTAGAGTGTAAAGAAAAAGCTATGTGTTCCACCTCAGTCCCCACCCACACACTGGGTAGCAGCTAAAGCTTCCTTTGAATTATTCTGGTCATGTTCCTCTAAAATTTTCTTCTCTAACTCTGCTTTTTCTATGGGTGTGCTGATTACCATCTGAGCTCAACTTCAGA…
>TCONS_00008594
ATACGCAGGGAGGCAAAAGTGCTGTAAACGGTTTTCTGACTTGAAGTGCAGATATAGAGGTCGCAGTTAATGAGTCAGAAGCTTCTGTCAACTTGCAGAAAAGCTTTTGATGCAGTTGAGTTTAGTGTGAAAGGTCTGGCTTGTagggacagccaggagtgaagtgagggtcttcccctgaaagggttgttaagcactggaataggctccccaggggaggtggttgtgtcaccatccctggatgtttaaaaaccatttgtatgtggtgctcagggacatgatttagcagagggttgttagacttagggtagtatggttagatcatggttggactcaatgatctttaaggtcttttccaacctgagcaattctatgattctgcgtttcAGAATTTGATGT…
>TCONS_00008595
AGGTTGGAGGTGAGGGGGGGAAAAATGGAACCAGTTTGCCCTCCTTGTGTGCCAGAAGAGATCTGCACTGAACTGAGCACTGAGACAAACTGTTCAGAAAACAAATGCTGATGAACGGGCGATGTTCTGTGGCATCACGAAGTGCAAGGTGATTGTGCGCTTTGGAAAGGGTGTTGCAAGTAATTGTAAAGCTGATTAGTAGTTATGGG
>TCONS_00000293
GGCTGCTGTTACTGAAGGCAGCCCTCAGCTCTGGCAAACAAAGCCAGCTTTATGCTGTAAAGCAGTGTGAGTCTTCCAAAACCTTTGGCAAGTGCCTCTGGAGTGCTAACAAGCTTTATCCTGTCACAAAATTATTATGCAAAGAAGAGTTTTAGGGAAGATGAGGCACTAAACATCAAATAAAAGGCTTTGTTTTCCTTAAAGGAAGGTTTCTTATAATCCAATGATTTACTATCATATTTGCAGTTTTCGCTCCATCCCTAAC
>TCONS_00008596
ggctgttcagcttggagaagagaaggctctggggagacctgagagcggcctttcagtacctgaaCTCTCTGCAGACCCTCATTACATACAGTAGCCCTTCCAAAAATGTCACTTTGCAACACAACCTCTCACATTTCATTCTGCTGTTCTCTGTTTACTCACGGGAGTGATGACCTTTCTTTCTCCACACCTGGCTCAGGCAGCCTCCTGGGAAAGAAGCAGCTGTGTAGAAGAAGCAGGCAGCAAACAATGTGATCTGCTAGGAGATGTTAACAGGCCC
>TCONS_00008597
ATTTATCATCATGCTGACTGGTATTTATTTATAGAAAGTGTGTGCAAGGCTATGTCAGCCATCAGATGAGTGGTTTGATTTATGTCCCATGCCACTGTAAAAATCTCAGGCTGTTTTTAGGAAGGGCCTTTGAACAGCTCTTGCAGAAATCATTATTTCTTGTCCATGCTGTGGTGGCAGAGTTATTTCTGGAGCAGAAAGTGCCTGAACACGTGGAAGGAGGAGATGCTTCAGAACGATGTGGCCCTACCCACAAGAAGTGTTGTGACAGAAGCGGGATGATGGAGCTGCGTGATTTAGGTCAGCAAGGCTAGG
>TCONS_00000299
GAAAAACACAAATGCGTAGCAATATTATTCTCCTTACCCTGTTCTCCTGCCACCAGCTGGCTCTGGCTGGGGCAGGCTGTTGGGAAAGTCGGCTTCTTTGGCTGGATGTTTGGGAGTTTGTATTCTCATCTATAACTCATTAGATTCTTGCTGAAGCAATGGAGCTGTACATCTCCTTCTGTTTCGCTTCTCTATGAATGTAACCAGAAGTACTTCTTGTTTTTATCACTGAAGCTTTTGTATCTGTCCTGATGCTGTTCTTATATAC
>TCONS_00008598
CAGAATTTACACCTTTGCAGCGTAGCACAGCTAGTGCTTGAAAAGTAACAGCTTCTTCATGGGGAGCGGCAAGGGGGAAGGTGAGACTTCTGACAGAACGCTCTCACATTTGGTACAGAGTCGACTTGTTCCTATGGCTTCTCATACAGAACAGCTGGGATCGCAGATTGTCAGGAGTCTCTTTGGCTGTCAGTGCAGAAAGCGACACAGGGCGCGTATCCTTGAGGCCTGTCTGGTGCCTTTCACTGGACACAGGCTGTGAGGGCAGGGCCAGGAAGCAGCAGCTGGGAAGGAAGGAAGGAAGGCAGCTTCGAGCAAAGCAGCAGAATGATGCAGTCGCCCACTCCAAGCCTGAGCTGCTCCAGTGAGAAGGTCAGAACCCAAACTGCCCTCTGCAGT…
>TCONS_00008601
GGTGCGGGAGCTGTTGAGTGCGGCGGTAGTTCCTTCAGGCTCGTGTGGGAAGGTGGCTGGAGGGCCTGTGTGTACGGTTAGGAGCGCCCCGGAGGGATGGGAGGGTTGTTAGCTGAGAAGTGCTTGGCGATCTTCTCTGTCGCGATTTACCTTCAGGCCTCTGGTCCTCAGAGGAAGGGGTGTTCCTGCAGCTCTGACAGCTCTGGGGCGTGGAATCGAAAGTAAAACTGCCCGCCTGGCTCAGCAGTCCTGTCGTATCGCTcccctctttccctccccccccctctcctcccccctccccccGCTGTTCTGTGCGCTTTGATTTCCTGTAGAGCTCCGAATCTCGTTTGTCAGAAACTTGTGGCTAGGCTGATTTTTCTCTGACCGGCCATCATGTTT…
>TCONS_00000311
ctatgaACCTGCTGCTCTGTGCTACCTGCCCTGCTGCACAGCTCAGCTCTGTTCTCTCCCCACCCAACCATGACCCTTCAGGATCCCGAGGCAGGCACTTCTGCCCATCTGACCTGCTGTTACCTCCTGGGTGAGGAAGAGATGGAGGAATGGGACATGAAAATTAAATAACCTGAAATACGTATTGAGAGGGCTGCTGCTCCCCTCCTACTCTACTAAGTCATGAGAAAACCAAAAAGATCCCTTCCTTCTtcatacattcatagaagtaggaagggacctgcaagggacattgaagccagctcccagctccacacacaaccatcc
>TCONS_00000312
TAAGGAGGGAAGTGCTGCAAGTGATGGCAGAGATGTTCAGTCTCCCCATGTAGCACATTTGGCATTGGTGCTTGGTGGCTTCATCAGGTTGAATCCCATGCTTGGTGTGGGCAGCAACACACAGGTATGTCATCACTCCCAGCTTCTGTGGAACCCCAAGAAGCTGATGCAGTATTTGCAGCCATAGGTTACTTTGTCCCGGGAACCAAATTCTTACAGTCACGTCAGACACAATCGCTATTTCTTCTGTGTATACGTAAGAGACTGATATCTTCTGGGAAGAAGAGAGCCAGATTTAAGCTCCATCTCTGCTTACTGTGTGTTGTAATGGTCAACTGTCCCCAGAGCAC
>TCONS_00000313
AGAAAAGCCTGATCTGACCACACTGGCTAGAAAATGTCCATTAGGGATTCTTGTATCACGACCACAACTGAATTTAGAAGAAGAAAGCTGaaaaaaaaaaTTACATCCAACTCTTGTTTCAAAAGTTCTGATGGTGAAGAAGCAAGTTCACCACTAGGTAAGTTACTCCAGTGCTAAAACCTTATGTTTTCTCCTATTCTGGATTTGTTTAGCTTCAGCTTCCAGCCATGGGATCACGTTGTGCTGTTATGTTCTACATCaaaaaaagaaaaacaacaaaaaaCAATGAGAAGAAACCACAACCACTTGC
>TCONS_00008611
TACTGTGCCTGTGGTTCAGCCTTTTCCAAAGGCATTTGCTTGCTTGTGAGTGCTCCCCGGTGCTACTCTGTCTGCACAGTTTGTTAACATGTCTGTTCTGTGAGCACGATTGCCAGCTGAGGGTGTGTGATGGAAAGGGGATGGTTTAAATACTCTGTCTTCACAAAAATGAGATGCCAGAGGTCGCAGCTCCTTTCCATCCTCTGCACCTCTTGTTCTGAGTAACGTAAACACATGCAGAGCAAGTTAACTCATGCCTGTCTTCTGAGTGCTGTGGAGTTGGCAAGAACAAAGCCAGAGAGAGGG
>TCONS_00008612
GTGTGCCCTGGAGTTCTGCCTGGCCTTCTGGGCTCAGCAGCCGTCTCACCCCCAAAGCCTCTTGCTGTCTGCTGTTTCCTCCCTGGGTTTCAGCCCCGTAGCCTGGGCACAGGGCTGTGTGTGCACCTGATGTCTGGCCGCCTCTTGGCACCGCTCCCTGGCACGTGGCTTTGTTTGCTTGTTTTTCAGGGTCTGACCATAAAACACGCTGAAAACACAACAGTGTTCATGTTGCAGCTGG
>TCONS_00000319
AGCAGAGCTCGGAGCTGGTTTCCTTGGGGCAGCAGCTGCCCTCCCACCCGCAGTGCCTGCTCTCGAGGGCTGCATCCATCAGGGCCACCGTTCCTCAAACAGAGATGGTGCAACGGCGCGTGCTTCCCTGCCAGCCGCTTCTCAACCGACATGTCACAGCCACTTCAGATGACTTTCTTCTTGTCTTGCAATTAATGCATTTTTTATAAAGCCCGGGCTTCGGTTTCCTTTCATGTCACCAGGAGGATATCCTTTTCCTGTTAAGCTTCAGAAGGAttttttttCACCCAAAG
>TCONS_00000320
GGGCCAACAGCCCCATTCCACGCAACTTCCCAAGAGGGCTCTCAGTGCAAATACCATCTATATGAAATGACGTAGAGGATGACTTGGAGGTTGTCTCTTCACCAGGGCTTGCTGATCAGCTACTTTTCCCTTGGTTTCGTATCCCCAAAATGCAACCTCAGAACAGTATGATGTTACACACATGGCTTATTTCAGCACAAAAAATCTCAGTGGCAAATCACTTCCAGAAAGGGAGACTAAGAAGCAGAAGAGGGAAAAAAATCATCTTGTATTTCATTAGACTTGTCTCAAGTACACCATGGGCCAAAGCAGAGAAAGGTCTTCAAAGAAGTCCACTTTCTGAGTTTTTTTGCTGCCCCTGTCTGTACAAATCAGAAATTACACAAACAATATTTACAG…
>TCONS_00000321
CGGAGCGGCGGCCCTCGGCGCGGCCTGTGCCGCCTCAGGGCTCTCTGAGGGCCTGCCCCGGGCCCGCGGCTCGCTCAGGGCCGGGGGGTAACTTTCGGGGTGATACGAAGCGATCCCAGCCGGATCCGGGCCGGTGGTGAACTCTGTGGTGGTGAAGTTGTTGCTGTGCAAGTGGACAAAATCCAGCTTATGTACCCCAGGAGCAGGGCTGGGCTGGAGCCCACGAGCTCATCACAGCCATGCGCCTGTTCGCATTGCAGAGTGCGGTGAGGAGTGCTCTGAACCCTGACACCGGGTTTCACACTCAGTAGTTAAACATGACATCCCATAATAAGAGTCCCAGTCCTCTGCAGGAGTGCCTGCCAGCCCTCAGACCATCACCCAGGAGGTCACCATAGC…
>TCONS_00000323
GCACATGGAGCAATGCTGGCTTGGAAGAATATAACCTAGTTTTAAAAATCAGTTTAGCACAGTCACCAGACTCTTCAACCTGAATACACACTGGAAATGACAACGTCCTGTCCCATGTGGGGGGAATGCTGCAGAACTGTGTAGGATCAAATAGGATTATTCCCTTTTAGTAAGAACAGAAAGGAAATAAGTTATAATCTGGAGTCTAGGAAAAAACATGATGTGTTTGAGCACTGGAAATGTTTCCTATTATAGGAATGTTAGCCAACATCTGCTCCTGCTATTAGAATTGTCAAACGAGCTTACAGAGGGAATCATAGTTATGTGACTGCTGTCTCAAAGTTACTTTGATCAAAGAGGACTCTGCTTGAATCCAGGACCTTCTTTTAGGTTAAAAGA…
>TCONS_00008626
GGTGTTTTAATGGAGGCAAGAGAAAAGTGACCTCATGACCACCAGTTCAAATGCAATGTGAGTCATTCTTTTTTCCTGTCTGCTTAATTTGACATCCTTTTGGGTGTCTAAATTCAATTGCCTTGAGACTCTTGCCAGATAACTCAGTGAATATATGGACTAGGGAATTAAATATCttttttttttCTGAAGTTATTACCTGAAGTATATTTGTCCCTTTGAAGTTGTGCAGCACTTCCTTTATGATATTTTCTAGGTACTGAGCAGAAATACTGATGCCATCCAACAACGTTACAAGAAATGTCTTTTCCTCTGATTTTTTAAAGACTTTGTTTTTAATCATAGTGCAGGCTTTGTTCCTCACTGGCAGGAAAGAGGGAGCTGATTGGTATTAGCCCT…
>TCONS_00008627
AGGAACTCAGGTATTCCTGTTTTCTAGGTCTGTTCGTCAGCCAGTCAACTCTATTTCTGGATATCTAACCAGCAGCCAGGATCCTGTGGGGATGGCTTTTCCAGTTCATTTTTCATCTTGTCACTCAGTCTCCTAAATAATATAATTTCCACCATAGGGCAGGATTGAAGTGGTCTGGAGGACACGGAGGAAGTTTCTTTGGAGGCTTTTACTGTGTATATTAATAAATGTGAATTAAAAGAACTCTTCTATATATACCAACCCTGGAGGTACACGAGACGCTTTGACTATAAGATAAATGCTGCACAAGTGACCAGATTAAACACTTCCTAGATACAGTAATAAAATAAAC
>TCONS_00008628
AGACAAACCAGTCAGAAACCTTGAGCTCCTGAGCCTTTCTAGGTGAATTCAGAAGAGCATTTCTCAGTGCTTGCTTTAAGTGGCCTGGTCAAACTCAGTGTTTCACAAGCAGATTTCTACAGAGGGAACATCTCTGGGTTGATGAAGATTTAGACAGAACACAAGCTGAGTGAGAATTTGAAATAGAATGTAATTCTCCTTAAAATGTTCCCAGTCCTCTGCATTAACAGATAAAGCTTTCCACGTTGTTGCAGAGTACTCAAATGCTTCATTTGACAAAAGAACGAAAAAGGTTTAGATTTAGCTTAGTACATATTACTGAATTTTGGGCAATTAGGTATCCCTGTTCAGTGGATTTTCAATTAAACAGGACACTTCAGATTCAATCTGTTCTTTTTG…
>TCONS_00008629
AGCAAATGGAAAACATCCATCCTTGCTGTCCTTTGTAAAAGGAGATTATTGGTGCATTTCTCTAGGCCTTGAGGGTACAGAACATGTCACAAAACATGGTTTCTCCATGGTGGTGTAACAGTCATCACCATCACTATTAAAACAGTTAGCTTTTATTCCTTTTCACCTCAAACCTCTTAAAGGTTTTAAGTGGAAGGGGGAATCCTTACGGCCAAGTCAAGCAAAGTAGTGGTGTCATAGTAACAGCTTGCTGACAGTTCTGGGGATCTTAACTTTTAAATGGACTTTGGAGACAAAGCAGTCTGCTATACTAATGGAATTTAAAGGCTGTTCTTGAAGAAATGTTGAAAAATCCTACCCTGACACTTTATATTCTAGGAGAAAACATCTTCAGGGATA…
>TCONS_00008630
AATGACTCTACAGTCACTTTTATATCACATACCTAGCCTGAGGCAACATTAAAATTCCATCACTGATCAATATTTCAGCTCGAATTTGGACCGAGTTCTCAAAATCAGAATTTAAATTACTGGTTTTGTTGAACTCCTGCTATCCCTTGAGCCAAATCTTTACAAGTGCTGTAAGAAATTCAAAGAGGTGACTCTATCTATCAGTAGCAACCAAAGTTCAGGTGGCTGTTTGATGCCTCATGTGAGAAACATTGAAAGTACTTCATCTAAAGCCTAGGAGAACTGTCTGCTAAATAATTCACATACTCCATGTAtttttttttGCTGACCTGAACCTGAGTTCATCTGGGGAACCACTATGTCCACAGAAGTTAATTTCAGAGAAGAAAACAAGGTGTG…
>TCONS_00008631
ATCCTACAAAGCTGTTTTCGGACTTCAGTATGCTCATCCTTGTTCAGGGCAGGGCTTCCCCTTTGGGTTTTGCTTTGTGTTGTACTATAATTATGATGTGTTCAAGGATTCCTTACCCTGAACCACAGGAGAGCTTGTCTGCCCTTCGCTTTGCTCAAGGGGAGATGGGAAGATTACTAAAGGACTGTCAGAACTCAAGTGATTTAGTCTGCAGCCTTATTTCAAATTGCTGTGTTACAAGAACAAATTAAAGTACTACCAAAGCTCTGTACTTTACCCCAGCCTCAGAAGTGAAGTTTCACTGAACATGGGCTGACAGGTTTTGAGTGTGGATGGGTGAGTGGAGAGACAAGGACCTGAATACAGAATCTGGAAACTCCCTCACTGCAGAAATTACAT…
>TCONS_00008632
CTCACTTTTCAGCAGATAAGTTGTCTTTACACAGCTTTCATCATTTATACCAAAGCAAAATAAGTACAGAAGGTTCGTACACCAGAGCTCTCCACATGTGAAGCAGGTGCCACTGCACAACATTTTGCTTACATAAATGCATATCATATTAGCTCTAACACAGATATTCAAGGCCTTGGAGTATGATGTAAAGCCAGAAAAAATTCTAAGCTATAAATGAGATTTCCTGGATGAAATACGTATCCCCTGAGTTCCTTTCCAATGACTTCAGTTGCATTTGTTTTACCAGTGTTGCTTGCCCTTCTGATGATCTCCATAACCTTCTACATATGCAACTGTCTGTATTTTCCAGTGTGGGCAGAAGGGCTTAAAGCCTTTCCAAAACCACTTCTTCAGAAA…
>TCONS_00008633
TCAAACATGGTAAGAAGTATGCACTGGGAAAGCCCTCTTCTGCATTAACATCAGAAGGCAGAGCGGGTTCACGATGGCCTGGTTTCCTTCCATTTGAGAAGATTGAGATCTGTATTATTTTAAGAAAGAAAACAATACGTGACATAAACCAGCACAACCTGCACTCTAGTGAGGAAGCCATCCCGTCCAGGAAAGGGCTTTCTTATCTCAGGATATAGCTGAGAGCAGAGCTCCGTGGCCAGCCGCTCTCAGAGCGGTGATTTAGGCGCCTGTTGGGTAATGCCCAGCTCAGTCTGAAATGCAGCATCGGAATTACATTTAATTCTAACTCCACGGCTCGAGCACTGAGTGTTTTGAGGTTAAGAAGCGGCATTCCCGGCTTTAAAGTTCGCCTGAGAG…
>TCONS_00008634
CAAGAAGAAAGAGCCATACACACGGGCACTGCAGTGTGAGTGCTTCTTGATGTACTTGTCTGAATCAGACAAACAGCACTTTTTCCTTACCTGGAGGCAAACGTGCATTGCCCTTTTTGACtggaacaagaggtaacagctttaagttgtaccaggagaagttcatgctgaatatgtggaaaaatttcttctcaggaagagtggtgaggcattggcacaggctgcccagggaggtgggggagtcaccatccctgcaggtgttcaagaaacgtgtagatgtggcactgagggacgtggtcagtgggcacggtggggatgggtggacatttggactagatggtcttagaagtctcttccaagcttaatgattctatgattctgtgactGACTTAATTGATA…
>TCONS_00008635
GGAGAGGCTGAACTCTTGCTGGGAACCTGTAATTCCAAGCCAAGTCTAATGAAACTCCCCACACGTGCACTGAAAGATGAAAATTGAAGCTCTGGGCAGAGCAAGCCTTGCTTTCCAGCTTTTTACGCTATGCATGAAGCAAATTAGTTTCCAATTACAGGCTTCCAATCTCTTGCTGTTACTTAAATCCTCCAGGTGAGCTGTTTTACCACCAGCTGGATAACACTATACCTCAGCCCAGCTCCATTCTGGGTTTGGAGGCAGAACCTGCCATGGAAAAATGGGTTAGGGAGGGACAACATGTGCCATTCAGTGACAGGTGGGGAAATCACCTTGGGGCTTTGCTACGTGAAGGTTCTTCCTATCCCAAGGGCAAAGCCTGTGGCCTTGGCATATTCC…
>TCONS_00008636
CACAATTACCTTTGCTGCCTTTTGTCACTTAGGCAGGTTCCCGGGTGGCTCCCACCACCGCTCACTAGATGTGACTGACATCTGAGGAAAGGGTGGGGAGAACCTCCTCTTTCTTCAACCTTATTCTCAGTTACTTGCCATTTACTCAGTGTTTTCCCTTGCACAGATGGAAGTGGTCCACTTGTCTTTGTAGGAATGAGATTTCCTTGTATTATATGCATTTCATTTCTTTCTGCACCACGTCAG
>TCONS_00008637
AGCAGATTTCCAGAAGAACGTCATCTATCATGAGATTTGACATTCCTGTGTAAGGTCACTGTTACCACAGAAAGGTATCTGCCTCTGGAAGGAGGAGGAGAAGAAGTGACTGCAAATGAGCTGGGGAATGGGAAAATTGGCACTTCTGGGGAAATAGAGGAAATCACTGCCCCTTTGAGATGGTCTGAACCCATGAGGAATGGGTGAGTTCATTCTGCATTTGTGTCCAGTGTATGGTCATACACATGGTTTATGACCAAGCTATGGtcatagaaccatagaatcatagaatggcttaggttgcagaagaccttaaaggtcatcaggttccactgacttcttgtgaccCAAAATATGCATCTAGCCAACATTACCTGCATGTAAGCCTACTGAATTGTT…
>TCONS_00008638
GTGTGATGATGGATGCATCATCTCCTGTCTGCTTGTTTCTGGCTGGGTGACTGAAGCCCCATTATGAGCAGTGGCCCCAAGCATGCTCGTCCTGTCCTCGAGTAGATCCCACTAATTGACCAGCATTGCAACTGCATTAAGTTGCTGGAGTGGTTTGGGATGGAGAGCGTGCATGGTGCTTTGCAAGGGTAATCCCAGTGCTGGAAAAGAGACTTTTATACTGTGCTCAGCCATCATTAGCAAC
>TCONS_00008639
GGTAAACAGTCCAGCATAGGCACGGGAGGCCATGAAGAGCGTGTTTTAAGTCGCCAGCATGAAATTTGCATCTGGCAAAGGTCCTGCTGTGCACGGGGAGCCGCGTGAGCTTTTGGGGTTAGCACTGCGCCTTGAATGCATTTTTCAGCCAACCTCATGGTTTCTAGGGATGCCATTATCAACAGAGGACCTGGTTTTATTATTAAGCAGCAAATCAATTTGGCTCTGCCTAGCGCAGTCCAATTACTGCTTGTAGTTACTGTAGGCTGAAGAAGTCATAAATAAATGAGCATGCTGGAGGTATTTAACATTTCAGTCCTGCCATAAGCACCCAGCCCTTCATGTGCCGGCTGGGCATTGATCCTGCTGCAGATTGCTCCGTTTTTGGGAGGGTTTTCG…
>TCONS_00008640
GTTTCACCAATGTTCTTAGAGCTTATTAAAGCTCTGTTTTGCCCAGGGGCTGACCGTGCAGACAGCACTAAATGTATGTGCTGCCCAGAAAGAGGTTGGGTCCATCTGAACCCCACTGGGCTCAGCAGAGGTACGTACAGCAAAAAGAGGTTAGACGGATGCATTCAAAGTCATTCTCCATGGAAGAATCTGCGTTGTGCAGACCAGGAGAGTCTGATTTTCACAGCAAGAGGTACATATTTCCAGAGGTGAAGGTAGAATGGGAGGTGAAGGTTGAGATGAGCTCAAAGTTCCACTTGATTCTCAGCAGGGAGATCTTCTCCCTCATCAATGTCTGCTTTGCGTTATTTGTTTTCATTTGACAACGCAGAGTGCAGGGAAAGAGCTGCCCCAATGCTT…
>TCONS_00008641
ACGGCATTTCCAACAGGACTTCTTTCTAGGTTTTTATCCTCCTTGAATTACTGCTTTTCTCTTTCCCACAATCCATGATGCTGCCTCCGTCCCCTGTGCGTGGCAGCCCTGATGAGGCTCCTGCAGCTGGGTAAACACAACGGAGTGAATAGGGCCCTTCACAATGGAGTCACCAGGAAATCCAAACACTGTGAAGGCCAACAATTCAGAGGGAACACAATAATGTCATTTTGAGACGTGCTCCTCCCAAGCACCAGGAAAACACTGCTGCCTAGGGGTGTCTCCTCAAAGAACGGGTTTTCCACCCCACAGGTCTCCAGAAAGGGCTCTTTCTCTCTTTACTTCCTTCTGCCGAGCATAGTGGTTAATCACACTGAAGAAAACGAGTTTCTGGGATGA…
>TCONS_00008642
GAAAAACATCCCGAAATAATTCTGCTGGGTTGTTTGTCAGTTTGGGAAATCTGTAGAATCACAAATCATTTGACAGTTCTGTGGCTATGAAAAGAAAGGGAGTTTTAAATGAGTAGCATCATGGCACTGTGAGGTTTCGGAGGCAGACTGGAACTTGAGATCAGCTGGGCTTTTTCTGATGCTCTTTTGGACTGGACAAGGCCTCTGGGGGGGAATGGATGAAAGGTATCACAGCCCATCACCAAATGGCTCAGCAAGACAGCACTGAGCATGTGCTGTCTGACAGCAGAAGCTCCAATCAGGCACCAACACTGAGCATTAGCAGTCAGAAGTGTTTTATTGCCTTCAGCCTTCCTGCGTGTGAGGCCAGGAGTATATGAGAGGACGTGGACAATGGGC…
>TCONS_00008643
CAGTGCTTTATTATTCTCAGGTGTCTGCTTCAGCAAAGAGTGCTTCAGAGTCACCAAGAACTGACTTACACCTTTGTGTAGGGAGGAGTTCGTTGTATGTCCACGTGTCGAAAGCTCCAGGTTCAAAGAGCTGCCATTGACTTTGCCAAGGAATCACGTCACGATGATAAGCCATAAcactgcaggggagttagatttgatgacctttaagggtcccttccaactcaaataaACCCCACCATGAGCACTGAACCAGCCAGGAGTGGTTAAGCTATGACCTGCTACAAGTGGTGGTGATAAGTGCTGGCTCCAAGGAAAAGTTATCCACCTCCATCCCCGGTTCTTCTGATTCTTCTCATCTTACAGTTCATAAGCAAAATAGATGAAAAGTCTCTTCCG…
>TCONS_00008645
ACCCAACCTGCTTCTACTTGAGGTGTGTATGGAGAAGGCACAAGAAATGGTCAGCAGGTTGCCATCAGCATCTGATGCAGCTTTCTCCTGCCCTTGTAGAGCTGGCAAGGACTGAGGCAATCTGGCAGGATCCCTGGCACTGCTACCAGCCCCACTGTGTGCTGCGTAGGAGCCCCATGGAGCCCGAAGCTGTCCTTGGAGAGGAGGTCAAAATGTTAACGCTACAAAGCATCCAATTAGTCATGAGTGCTAATGACCCCTAAGCACATCAAATCAGCCTGTTCAGATCCAGTCTCCATCCCACACTGCGTTATGCAAAGGAGTGATAACAGTCCAGTCCAGGAACAGCACACCAGGGGTTTGCTGGGCAATGGTTGAATCTGAGTCACTGAATCTCCT…
>TCONS_00008647
AGAAGCCTCTGAGCTGCTGGGTGTATTTTTACCAGTGCCCAGAAGACGTCTGACTGCTCTGACCTACTAAAAATTGCCCTGTGAACTCACACAGTGGAAATTCTGCATAAATACTCTGTTTTCAGGAACTGCTGGGGGAGGGCTGGTTTGTTGCTTGGTAGGCAGTCTGTGCTATATTTTAACATCCTGAAGATATTTCACTATTTATTTAATCTCCAAATCCATCAACAAATGTTTTAGTTTACCGACTATGCCTGTGCAGTGTCAAAAAACATTAGGCAGAGCAGGACCCACATCTTCAGTAAAAGTGTGTTTATGTGGCTTTCTGCTTTAAATCCCACAGAGCTGCTCCCACCAAGTCCCAGGCAGACCTGGGATGCAGAGCAGTCTCTGAAGGAC…
>TCONS_00008648
AATCACTGTAACTTCCTTTGTTCCTGACAGGTGAGACTTTGCTTTCCTGGCCCTTGGGAAATCAGTGGAGATGCATTAGCGGAGGTAGATGGAATAGTAATTCTGGGGTGATGTTGGGCATGCTGATCAGGACTCCATCCTCTCCACCTGAGATTTCAGCCTTCAAATCCAAACTGACGTGGCAGTCAGAAGTCTGAAGTTGCTCAGGCTGTGAACAGTAGTTACAAGAAAGATGGGAAAAATCAAAAATTCTTCCTTCATTCTTGGTCTCCAGACTGGATTTGACTTTCAGAGATGCTGAGTAAATCCATTTCTCATTGTCTTTAAGTGGTACTCAAGACACCTGAGAACTAGAAGCCCCAAGGCAAAGCACCATGAGCTGTATCAGGCTGCATTTCT…
>TCONS_00008649
GAGCAGGATGTGGGGCAGCATCTGGTTCCCGATGGCTTCCTCAGTGTCTTTCTTTCCTGATGGAGATGTGCAGATATCTGTGTCAGAGATCATCCAGACATGGCTTGTATCTCCTGCACCTTCATGAGACCTGGATTTACTGCATGGGCTCTGTAGAATAACTCGGGGCAGGTCTACACAGAAGGAGTGGGATTTCCCACCCCAAATGATGGTAGAAAACTCAGGTGCTCAAGTTCACCCAAACAAAGCATCTATCATTCCAAAAGAGAGAAAACCCAGGGATCTCATAGTCACTGCCCATCTCACGCTTAGATGCTCATACCACGCTTCAAGCAACATCCACATTTCCATGCCTTGGATTGACCCATCCAGACCACGAAGAAGAGCTTGTACATGCAG…
>TCONS_00008650
GGGCAAACGCGATCGGTTCTAAATGCAGAGGCACTGGTTATCCCTATGTGACTTATGCTGTGCCTTCAGTAAGCAAAGGCTGAGGCATTTGATTGCCTAAACTTTTTGTTTTACCCAGTAAATGTGTTACGTGGCACAGGCTGCCTTCCCCACTGCTGTTCTGAATGATGGAGGTCTGGAGTTTGTTCAGCTGGCTGCTCTGTAGAACCAAACAGCTGTAATAAGCTGTGCTTGTTTCTGTGACTGGCTAAACTGGGTTAAATCCTTTGAATAATCATCACAGAGAAGGTGTTAGAACTGGATGTCTAGCTGAATAGCAACTCTTATTTCAGTCCCTAGGTGAGCCCAGGTTGAAATTTCGCTCTAAGCCAACCAGTGTTCAGCTCATCTGCTTTTCTA…
>TCONS_00008651
GAGAAAATATCACTTTGCAAAATAAATAGTATCTAACAAGGTTGAAAGAAATAATATTATTATTTTTATGATGCCACTCTAAAAATGCTGTCCTGAAAAAGCAATCAGGCTGAGAATATGAATTTTGCAGCTGTGTTTTCCTGGCTCTTCACTTCCCTGTCAATGTGCTGATGAGCATCCTCCTTCTGTGGTTGTCATGCACCCCTTGCTTTGTGTCCTCCAGTCCTCAAAGATCAAACCATAGTTGAGGAAAAGTTGGGACCCAC
>TCONS_00008652
GTCTGTCTGTCAACACCCCCAAGTACATCCACACCCATTGGAAAGCTGTGGGTAGGGAGCACACTGGGGAGTAATGCTGAACGCCTTCTTCCAAGGCCAGAATATGCAATCTGCCTAAAGGAAAAACATGGACATGTCTCTTGAGGTCCTGGTGCAGGCAACGTCTACCTACATCAATACCAGGGTGGCTTTCAAGGAACCACAGTGGGAAGGAGCACACTGCTGGGGCTGGGTTGGGAAGCCCACCCTCAGCCTTCAGTGACAGCCCCACAATGCAACACAGCAGCCCAGGGTGGTTCTACTCATTTTTTTACCTTCCTTTTCATGGAAAGTAAGGAGCTATTTTTACACCCCAGTAACAGCCTTTGGACTGCCAGTAAAACGTGGGAGGTTTCGTAG…
>TCONS_00008653
ttcaagaagcatttggacagcgctctcagacatagggtttgaatgttggatggtcctatatggagccaggagttggacccagtgatctttattggtcccttccaacttgaggttttctgtgattctgtacaattctGCAAAAGTTCAAGCACAGCCACTGCCCAGTTCTCATGTCCCAGTCAGACAGAGGTCTTACAGTAACCCAGAATGATTTCAGGGTCAGCCAAGTTACTTTTCATTGCTCTAGTGGGCACTGACATTTGATCGAAACTGTGAACAGGTCCAGTCTGGACATTCACATTTGATTCTCATTCCCTCTTTAAATTTAGGGAAGTTTCCTTTGCCTGGAACGtatatataatatatatatTGTCTATTAGAGGCCTCAAAGTCTGAGGT…
>TCONS_00008654
gactcttgagcagggtctgttgtgataggacaaggagaaacggttccaaactcaaagaggggagatttaggttggatataaggtaaaagttttttactgtaagggtggtgaggcactggcataggttgcccagagaggtggtggatgccccatccctggagacactcaaggtcaggctggacggggctctgagcacctgatggagctgtaggtgtccctgttcattgcaggggagttggaccagatggcctttaaaattcccttccagcttcaacaattccatgattctatgattctGCATGGGTTCAGGGGATCCCATATACATATATACACACTTGCTCCAATCTCTCAAGGGATAAAGAAAAGTTAGAAACAAGAGAAGTGTCACTGAACAAGTGC…
>TCONS_00008655
CTTAGACAGGAACAGGCTTTCCAAAATGCACGCAACATCAAACATATGAAATCTGGTCCATTGATTTTCTAAAATATGTTCCCTTTGCCCTCCTCCTTTTTAATGAAACGCTCAGCTCTCGTCTGTGAACAGGAAGAACTTTGTATTAGTCATTGAATGCAGTGAGTGTTACCACTGGGTCTGAATCAGACAGACCACTTAAATGTATCTGCAGGAGAAGTTGTAAGAAAATGTTCTAATGAAACAGGACATTTGTGCTGTACGTACACAGACAGCAAGACTGCCCTTCATTAAATTATCCATCTTGCCACAGGGCAGGATAGCAGACTGGTTTCTTTATGAGCCACCAAATTTATCCTCTCCCCCAGGCAAACAGCACCTGCAATGTGTAGCAATGCG…
>TCONS_00008656
GACGTTTTGGGGGCAGGGGAAATGACAGATGCTTCTAACAACGGTCAAAATGGGAATGAGTCATAAATTTCTAAAACGAAGAGCGTAAATCCTTTTTGTTTTAACTTCTGAACAGCTTTAGTATTCTGCCCACAGAGACAACAAAGTGACTGACTTGCTGCTTCGATCCAGCTGCTTTCAATCCATGAACTAGGCAGTGAGTTTGAATTCCACATCACAAATTGCTAGGTTGGAAGGCAGAATGGGAGGGAGTTTGATTAACTGCCCTCCTCCTCCTCAGATGGAGTCTGGGATACTATTTATGGGTCCTGGAGCTCAGCATCCTATCCGGATGTGCTGGTGGGTATGTGGGTGTAACGGTGGCTGCAGAAAATATCTATAGATAGGGAAATTCAGCAC…
>TCONS_00008657
TCTCTTGATGACAACTCATCCTCATACGTTCAAAACCAAATTAAGATGGGATGAATTGCTGTCTGTGTTGACAGCCGTCCTGCATTAACTTTAAAGGGAACAAAGCCATCTCCAGTTAGAGAAGATGAACACCAGCTACTATTTCCGCACTACGTACTTACTCCTGGAAACCAGATGTAGATGGGGCATCCGGGCTAATCCAGGGTCTCCTTTTCCCAGAACAGAGCTCAGCGCTGTTACTGTTGCTTGAGAGCAGAGCTTGGAGTTCCTAGTATTTGAAAATATCATCCAAGAAAACATGTCAAGGTTCACAGTGATGTACAGGATATTGCAAGAGGGAAGCTTGGCCATCTCCAGCCACTCTTTAAAGCGATTCCTTATAAGAGGCACTATGTTACA…
>TCONS_00008658
GTCTATCAGCTCTGCAGGCCAAGTCTGAGGCAGGTTTTCCCACGCTGTTCTGCAGCTCATGGCGACCTTTGCTTTCAGCAAGAGAATAGGACGCCTTCAAGCAAACCCAGCAAAAGAGTTGGGGCATGTATTGCTACTGCACAAATTATTACTGAGTTATTGATTTTCTATCTCCACTGGACAAAGCATAATTCAGCCTTTGCCTTGTTATTAATCATTTTCCAGTGTGCTTTTAAGAGCAAAGTGGTTGGAAACCTCTCACAGCCAGGGCTGTAGTGAGGGCTGTGACAGGGTGGAATAAGGCAGACCTCACAGTATTCGTGGTGGAGTGGTCTTCATTTGTTAAATTCTCTCATGCAAAAGTCTGAGCAGTGCTGCAGATGCTCTCTCACACAATGA…
>TCONS_00008659
GGGCAAAACTTGTAACTCATGCAGAGGACAGCAAGCAATGACATGTATCAACTCACTGCTTATCTTAACTGTGCTTTATGAATGGGAAGGGACAGCGTGCCATTGATGCCAGCACTTTGTCTCATACCATACACAGAGGTTTTGAGTTGGCTGGAACCTTATCAGCATAAGCAGGGGCACGGTGGGTGGCTGTGCAGAGGCACATGGCCCCAGTTGAGAGACCAGCTGCTGTCAGAGAGTTATGTGTTGTTTTATTTTCACTCACATTCACAGTTTATTTCTCTCCTTCCCACTCTCTGACCTAAGACTGGAATGGTTTAGGCATCTTGTCAGGCAAACATTGAAGCCTTCCTTTGAGTTATGCTAGGGAATTTGGTACAGTGATGTTTGCAACCATCT…
>TCONS_00008660
GTGATTTCTTTGTACTGAATGCATGCCCAGAGGATGAGGAGGGTGCCATGTGATAGCAATTGTCTGCGCTGCTAGCAGTCAGAACTAACAGGGGTTATGCCACGGTGTGCAGAAATTACTGCTGGTGGGACCTGTGTGGGGATGTATGGGAATCAGCACTGGTCAGAGGCTGTGTGGTAATTCAGGGCATTAATTGGTGCCAGCAGGAATGATATGATAACATGCAGTCATTATAACTAGTCTGAGGCTCTGTGGTGATCTTTGGAGGTAATTGATGCTGAAAAGAGTCGTTTCTAGTAATCAGTACTTGAGAAAGTGTGATGGTGTATGGCAGTAACAACCAGTGGGGAGCAAATGATAATGTCAAATAACACCAGTAGAAAGCTCAGGGTGATGCAG…
>TCONS_00000325
ATGAGATGTGTAGGACAGCAGTCGTGCACTCAGCTGGGATATGACTGTAATATTTCTGTAAGGGATTTGGGATCTCACAAATCCTGGTGACTAGAGGGGAACGGGGTGTATACTCAGTCCATTCTCAGTACCAACTTCTAAAATGTTAGCGAGTTATTCTTGTGTAGTACTCAGTAATGGCAATTTGCTTCAGTTCCTGAAGAAATTAAGGTTTGCTCAGGGCAGCATGGAAGGTACTCAGCCTTGAGCTAATGTAAGCCTTAAACAGGATACGCCACATCTGGACTGTGTCAAACACGGTGAAGATAAATGCCTCTTTGTGCTGTGCAATTTTCTCTCTTTTCAAACTTTATCTTTGTTACACTGTTTTGATTAATCTTAATATACTGCAGGAAAGTG…
>TCONS_00000324
ATGAGATGTGTAGGACAGCAGTCGTGCACTCAGCTGGGATATGACTGTAATATTTCTGTAAGGGATTTGGGATCTCACAAATCCTGGTGACTAGAGGGGAACGGGGTGTATACTCAGTCCATTCTCAGTACCAACTTCTAAAATGTTAGCGAGTTATTCTTGTGTAGTACTCAGTAATGGCAATTTGCTTCAGTTCCTGAAGAAATTAAGGTTTGCTCAGGGCAGCATGGAAGGTACTCAGCCTTGAGCTAATGTAAGCCTTAAACAGGATACGCCACATCTGGACTGTGTCAAACACGGTGAAGATAAATGCCTCTTTGTGCTGTGCAATTTTCTCTCTTTTCAAACTTTATCTTTGTTACACTGTTTTGATTAATCTTAATATACTGCAGGAAAGTG…
>TCONS_00000327
TAAAGCCTGAAAATCATGCCTGACAGAATGACCCCCCATTTGGGATATTAGGTCTCATCTATACAGAATTCTTTCTGCTTTAGTTTTTAGGTAGTAGGTAGTTTTTAGAAGAGTCCAGCCAGTGGAAAACTTGATTGCTGATCAGGGAATAGTTATTTCCTTGATTTTCTGTAGGCTGGATTAGATTCACAGCCCTGATAGTGAGCCCAGATGTGCTATCACTGCTGAATGTTAAGGCATCACTCTCTGCAGAGGAAGAAGAAGGATGAGGAAGCAC
>TCONS_00008662
TGAGTTTTGACCACCTCCAGTGGTCAAACATATCCCAGCATATTTCATGCTCATTAAAATACCCCCTCTGCTCCGACTGGTGAACAGAGACACTTTGTCAAATCTTTAATGAAAGGGTGGCATGTGCATGATGAACTGTCTTGCTCTGCAGCAGGCACATGTTCTGTGCCAGGTTTATTTCTGGAGTAACCAACCTATCATCTGATGCAGGGCCTTGTGCAGATGAGAGCTGGCCCATAAGGGAAATGAATTAACACTCTTCTTTGCTATTGGAACTATCCATCATATCATGTCCCGAATGGTCTGTCACGTTGTTGTCTAGTAAAACTCTGCC
>TCONS_00000328
ACAAAGGCTGTGTGTTAAACGCTGAAGTATGAGATTAAATATCTTTTTCTGTAGGAACTCTCTGGGCAATAACTCAGGGTGACCACATCACTTGTTCCCTTGACTATCCCTGTATCTGTGTTGCATTGGTCACAGAGATAAACAGGAGACGTCTTCCAGGGTCAGAACACTGTGTGCACATGGCAGATGCTTTGATACCAAC
>TCONS_00008663
TAGCACAGGCAGACTTTCAAGCCATGTAGAGGACTAATAGATGAGCAATGAGCTGATCCTCTCAAGTGTAAAAGAGCCAGGTGCTGGTCCTTCCTCTTACCCTGGAAATGCATTGACCTTAATGCTCCCATCTCCCTTGGACATGCAGAGATGTCTCAAGCTCTGTCTGCCTTTGCTGCTGTCTAGTCACTTTTATGATAATGAGATGATGGAAGGAAAGGGAAAATAAATGTGGAAGCTTGGGAGGAGCTACAAATGAAAGATGTTATAAAATTATTGCATGTATTTTAAAAGATGCAAACAATCTACAGGCC
>TCONS_00008664
GTATGGAGCATGATAAACAGTCAAATGAGATGCAGGATGCAATCACAGTCAGACAAACCATAAATTTAAGCACTTTATTCTCTGCTGAAACCAACCTGCAGTGCTTATATACGAATGTGATATAGGCGCATATTCCACCTAAAAAGGAGGGATTGCCAACACTGCGAGCTCTGCACAGAGCCTCTTTTTCTGCCAGAAGTGAATTACAGCAGACACGAACATTAGCATTTTCTGCCTCGTAAAGCAACTGCTAGATGGGGGATTTTTCACCCAATAGCGTGCAAATAAAGATTCTTGACAGAGAATGGTGTGTATCGATAATCAAAGGCACCAGCCTGCATCTGGGCTTTACGAAAGGCTGTAGCATGCTGAAGTTTTTCTAAACATCCTCCTTTAAGC…
>TCONS_00008665
CTGTGGTCTATGCaataaatgaggttggaaggaaccttcaggtgtctctgatccagcccttgcttagagcagggccaactttcagtcgcagatggttggacttgatgatcttagtggtctttccaaccttaatgatgctatgattctataaGCTTAAAAGAGGTTACTTGTGGCTTCGTCCATCTGAATTTCGAGTATCTCCAAGGTACTGGAAATGGTTTTGTAAAGAGAAAGCATGTGAAGGAATGAAGTCTGGAGCACGGCCAGAAGAGCAACAGCAGGAGGAAGCAGTACAGTCTGCAAAGGAG
>TCONS_00008666
CAGCTCCTCACTCCTCTGTAGACTCTGAACATCCCACTGGGTTCAGTAGGACACCCCATGTCTAAGAGTGTCTGCATTTGGGCCTTCATCTGGGGGTATTGCGTGGGGTGCAGTGGGGACGGGTGAcgtctggacagtgctctcagaaatgtggtttgaattttgggtggtcctgtctggagccaggagttggactcagtggtcctttcggatcccttccaacttgggatgttccataattctgtgattctatgATGACAAAAACAAGCTGGCACACAGGAGGAGGAGGATATGGGACACAGGACTCAGCTCCCAGCCACTCCTGGGATCTTCTTGAGGCATGTGCCGTGAAAGAGAGTTTCTTAAGCAAGAGAGCTTCAGGCTTGTTCCTACAC
>TCONS_00008667
TGCCCCTTTGCGTGGTGTTTCCACCCTACGAGGAAGAAGTGAGGATGCCTTTAATGAAACTGGTACATGCTATGGGTTCTCTTGCCAGACAGCGACTGGCTCCCTTAagtatggtttaggtgggaaaggaccttaaagatcatccagttccaacccaggcatggttgccacccactagatctggttgccACCCACCTGGACAAGTGTACCAATGGTGGCACCCCTATGCTTAGATTCATTTAAAACTGACGGTATTTGGGATGTCTAAGCTTCCAAATAAGAGGAAGGCATCTAAGAAAAGGCCTGCATAGTTAAGTGATGCTATTCACTGAAAACATTTTGAATAACAACTCCTCCGCTGCAGCTGTCCTCATAAAGGCAAGGACTGAGCCAAGGAAG…
>TCONS_00008669
CTTCCACCCCCGGCTCTTTCTGTCTCTTCAGGCCTCCCTTCCCCTGGATCGTTTCCCAGGCCTGGTTTGTAACGAAAGGCGTTTCGTTAATTAGGAGTTCTTGGGATGGATCCTAAAATGAGCGCGTGAGGCTGAGAACCGCAGCGCTGCTCACAGCGAGGGGAACTCAGCCCGAACCGTCGGTGTGTGGAAGCCCGGGGAGTGAAAACGGGGAACGTTCAGGGATGAAGAGCAGATAGAACCGAGAGCAGCGGAGCTGAGCAGCTCTGTGTGCGCCTCTGGGCTGCGGGGCTCCGGGCTGCACCCGCTGCTGCCATCTCCTGGGCGCGGGGAGC
>TCONS_00008677
AGGTATTTCCTCTACCTTCCCCTGCACTTACTGGCCCCATTCCCTAGCTTCAGTGCTGCTGCTTCTATCTTGTGGAACCTGAAAGGAAAAGCTCCAACTCACCCCCAAGGGTGCCATCACTTTGGACCTGAGGCGTAAGAAGTTTGAAGAAGACTTTGCTGCCTTTTGTTATCTACTGGAACACACAGAAATGTATGTTTTTATTGTAAAAGAAAGATTGTAGGGAC
>TCONS_00008678
ATCAAGCCGATCTATATTTAAAATGCCTTTGTACGTACAACATAGGAAATATGTGGTATGATTCCTGTTGATTTTGTCTACCTGAGTGGCTGCAATTTGTGGCTGCCCTCTGCAGAGTTTCTTGGAGAGGAAAATTCCTGTTCAGCACAACTTCTACACTGTAAAAAGTTACCCATGACAGCCAAGACCTCCTCAACCCAGTAAGTCAGGATTTAAGCTGTCTGAGCCAGTGTTGGGCAGCTGGACTGCCCAGAGCAGACAGCACGCTTGTGTTCCTTGAGGAATGAATCTCCTGCTCCCACCTTGTATAAGGTGTTTGTAGTTCTGACTGGCTTTTTTGGAGGTTGATACCTGCCTCACCTGCCCTCTGAAAGAGACTGAGTTGATACAAATACTGTC…
>TCONS_00008679
gtttgtttgaggggggggggggAGAAGGAGGGATTTGGAGACTATTTCTAAAAGTAATCCATTTTTCTTCCTTCTTTCCAAGCCTCAGAAATACTTCTATGTAATACAAAGAAGCAAATCAGAGCACTGTGCATTGTAACTGACTTCCTGGTTGTGCTGGCAGTAGGCTTTGCAAGCCAAAGTGATGACTTTCTGTAAGTGACTGGTAGGCAGCCTGGCTTGCTTGCCCTGTGACTCTCCTGTGAGCACCCTTTCCAGGTACTTTTTGTCACACACAGCTGCACAAGGACACGCTGACCTTAAACACTCAGGCACAG
>TCONS_00008680
TAAGCTGCTTTTGTGTACTTGAATATTGAGAGTTCTCCCGCCTGTGTTAGAAAGACATTCTGTTCACCGTGCCTGTGCCAGCTGGTGCTAGCTAAATCACAGGGTCCAGTGGCATCTGCTCTGAATCGGAACCAAACACTGCCAGTCAGAGGTTTTCTATAGCGATGGCCTTCTGTGGGTCTTCTAGTGGGCTGGTTAGAGGAGGATGATGATGGCAAATAATGGAATGATTCTTTCCATTTCATTCCTCATATGTACAGTGAATGGGCATTCATGACACTTCATGTATATACACAGGCCTTTGTTCTTGTGCTAATAATAAAATGGAGTTCACAGCTCTGAGTGTTGGAGATGATGTGACAAGAACTGGGTCAAGATTGTTCATGTGTGTATAAATGT…
>TCONS_00008681
ggtgggtgtggTTTTCACAGACACATCTCTGGCTGGATTTCTGGGGTGCTCCTTCAGCCCATTGCGGGTGAGCAAGAGCCAACAGAAGAGAAGTGGACGCTCTGCAGAGCCAGGAAGGTGCTGGTGAGACCATGGCTGCCTCTTTTTGGCCCCTTTGGCTCAGTTAGATGATGTGAGCACAGATCCTTACCATGAGAGACCAGGCTCCTGACCCTACCTAAAGGTACTTTCTGTAGGTCCTGCTGCTTCTCTGCTATATGCAGTCACACACTTTGCTGGTCTGAGTGCCAAGGATTGTGTGCAGCACATGGCAGCAGGGGGCAGTTGGGGTGATTCTCTTGTGGCAGAGTTGTCATGGGGATTCTTTGAGCAAGGAGCGTTAACATCTGTGAGGAAGGG…
>TCONS_00008682
GTTTTCCCAGCAATGTATGGACAGGCAGTGTATACAACGAATGTGGTAGCTGCTTGCTTATTGTCAGTGATGTTTGCTCACTCACAATAAGCGATTGTTTGCTGGGCTTTATTAAGAACAACACGAATACCCTATATCTCCTAAAACAAAGCTTTCATTGTCTTAAAGCAACTATGAGCCAATTTCATGGTTAGTGAAGCTCCGCTGATGTCAGTGGAGTTTTGCCAGGGATGATTTTGGCAGGTGAAGTGTCACTTGTATTTTCCAGGGTCC
>TCONS_00000333
CTAATCCTTCCCTGCCCGCTCGCCCTCTGGGGTGCTTCTATTACATGGGAGTTGTTATCCCGTTCCGTTCCTCGTGCGGTTTCCATTTGCAGAAGTCTGGTGCTGCGGTGTCTGCCCTCCGGCAGGGTTGCTTTTATGTATCAGTATGCATACATCCGTGCCCGAGGAAGGCTCAGGGAGGGAGCCGTTGTGTTTGGCTTTGCCCCTTAGAGGAGCGCTCGGTGTGAGACGTGTGGTTGCGCACGAGGCTCGCGGGCTGCTGCTGCAGCGGTAACGTGGGGACTTCGGGGTGAGGCGAACCAGGTGCGGGATGGTTTCCGTTCAGCCGAG
>TCONS_00008685
AACTGACTGTATCATGATAATAGTGAAATTTGTTCTTTAAACTTGGTATTCTTCTTCTTTTTATTGCTGTTACTTACATTTATGCTGATCTATGCAATCTTTTGTATTACTATTACAAATAGACTTCTGCAGTCTGTATAACTTCATTGTTCTTTCCATGAAATATTGAAAGAAGTGCTTCTGAAAAGGACTATAAAAGCATTCTACCTCCTAAGGTTTGGTTCTCCGGGGCTGTAGCTAGATAGACAATAGACCAAACAAAGCTAGAGGTGGAACACTAAATTAAATTTAGTGTTTTCTTCTATCAATCATGAGCTCTAAGAGTTTGCCTTCTACATGTGATCTCAAGCGTTAATACAATACCACATATGTGTAACTGTAGGGGGAAGGATATGGCAT…
>TCONS_00000335
ggctgcccagggccccatccaacccggccttgagcacctccagggatgggacatccCATCATAAATGAGTTCCCACGTGCAGGCTGTGCTGGCACAGGCCGTATTCCTGCTTAGCTCCGAGCAGCCCACACGCTCGTGGCTTGGATGTGCAAATCTAATAATAAAGTGATGCAGATCCCGGAGGAAAGCCTCCCCGGGGCAGCGCATGGTGCTGCTCGTTGGAAACCTCCCATCAGTGCCCCAGTCTGTGCTCTGGGACATGGCCCGGAGGTGAAAGGCTCCATCATCC
>TCONS_00008686
GTTTACATTAGTTACAAATTCAGATATTTCTTCCTAGGAAACTTTCTGTAGAAACTGAGCTGGCATCTTCTGCAGTTGGGTTGGTTTTGCTTTGTGTGTTTTTTTCTTGAACAACCCAGCCTCATCCAACTAGAGAAAGCTAAATACTGAGTCCAGCAAATTTTCTTAATAGTTAAGATACAGCATTTTTGTTTTCCTTGAATACTTGTGGAATGTACAAACAAGAATTTGGCAAGGTGGTTTCCTCCAAAATAAGGCTGTCAGTGAAACCAAGGTATcaggtcggtcgtgaactcttggaacgaatccaggaggaacagtaagatgatcagagggctggagcacctctcttacgaagaaaggcagggaactgggcttgtttagtttggagaaggctct…
>TCONS_00008689
GGATTAATTTATGAGGAACCATTTAATACTGTAGCTAATTTCATCTTTATCTACTTTGGCTAAGAAGCATTTGAGAGGAGGCaaaaaaaaaaaTTTAAGGATGGATGAGTGTTATTTAGGAGAAAACAGAAGTAAACGTAACATGAAATTAATTAAGTGAAAGTTTAGAGTGAATCTCAGGAAGTATTTCCTGCCATGGAGATGTGTTTGAGGAATGATTTTCCAAAGAATAAAAGACACAAATGCCATTGTTTGTAATGCCTAACAATAATCTGAATAAAGCCCTAATGTATATGTAATAAGGAGAATAATCCTGCATGGCAAGGAGATGGACTGGATCATCTAACAGGTCTAGTCCATTTTCTGTTTATGATTCTGCTTGACCTCTGGCAGCGTGGA…
>TCONS_00008690
GTCAGTTCCAGTGCTTTGATGATGGCATGAATCACAGCTAGAGTAGTAAGTTCTGCCTCTGTAGCTTTGGAAGAAGAGTTTGAAATCGTCGTGCACAGACAAGAATTTTCTCTCATCAATTTGAACTGAGTTAGTAATAATGCCTGTACTTTGAATTTAAGTAGATAGTCTTTTGGTGTGTACTGCTTCTGAGCTCTGGTAATTAGCAAGCTGAGAAGGAAGTACCCTGACTTCTCTGAGCACAGATGGGCAGGTAGCCAGCACTCACCAGGATGTAAACTGGGTCACCAGCATAATCTTATATTTAATAAGTGATCATTGCTACTAAGTATGTTATGAGGGGGAAAAAGAAGAAGCTATGCATAAATTCAAGGGAGGAATGTCTTAATGTTTTATCGA…
>TCONS_00008691
CCAAATTCCTCAGTCTTTCCACTGTTTGTCTTATCCTGACGTTACTGCTTCGCAGAAAAAACCTCTCTTCCATCAGTCCAAAGCAAAATCCTTTATTGTTAGAAAACTTGAGGGGAAGACAATGGTTTTCTCGCACAGAAGCAAATGGTCCCTTACACAATGATTTCTACTCCAGAGCACTGCTGAATCTGTGAAAACATACAGATGAGGCATGAAGAGTCCAGGTGTTGGATATGGAAAATTAAGAGGAAGGGAGCCAAGCAGTTCTGTCCGTGTCCATTATACTCACTGCCACATTACTACAAGTAATGTTACAAGCAC
>TCONS_00008692
attggtccctgggctgcctggtctgatgaggggcaaccagcccatggcagggagttggagctaggtgggctttaaggtcccttccttctatgattctatgaAACGTTTATCATGTGCCTGTACTGTTTCTTACCGTTTCTAACACGCCCCTATTTGTGAGAGCTAGTGCTGTGTTTGTTCATCTGCCTAACAGAAAGCAGAAGAGCTGTGGTTTTATCTCATGCTTTCTACAGTTAGCATCCAAAAGTTGATTGTTATCCTAAGTTCCTGCGTCTTTATAATGGTGAAAAAGTTGATTGCTTAATGCTTCAAATGAAGCTGGATTTATGTGAAAGAAAAGAAATTATTTTAGTACACCTCAGTCTTAA
>TCONS_00008699
ACTTGTTTTCTGGGCTGTGAGAAGCCAGGTTACAGTGATCAAAGTTCGAAGCCTTAAATTCCCTGTAAAACAAATTCCTCGGGGCTATGCTTAATGTGAGAAGAAATTAGCAGTGAGATTTATACAAGACACGTGCCTAAGGTGAAACAGAGCAAAGATGCTAAATTAGACTCTCTTCTTATTTATATCCCTATGGACAGTATGCAACAGCTCTGATACTGAATGAATGACCTCCTCCCTAATTTTAGATGGAATAGGATGCATTTGATCCATAGCAAATGCAGCTGAACTCTTTTTTCACACCTTAGATGAACTTTTTACTTCTCTCTCTTCAAGCTGTGTTCTTCTT
>TCONS_00008700
GCAAGGTTTTCTCCCCAATGCTCATGCAGCTTTTTCTACAACACGTCACTTTTATTGAGCTCTTTAGTCAGCTCTACCCCTTCTTTTTATTTCTCTGCCCACTTGGGATCAGGCATACAAAAGCCTGCAAAGGCAGAGAGGGTTCAAAGTGTCTTGACCCCTTCTGGCAGACCCTTGCTGGCCCCCAGCCCCATTCCTGCCCGAGTACAGAAGCCCAAGTCTTGGCAGCACAGCTCTGGAGGAGGGCAGGGAGAGCGTGGGGAAAAGGAAGAAGGACCACAGAGA
>TCONS_00000340
CTGGGGAAAGAACTCTCCAGCGTGCAGCAAAGCTGGATGGAAAATGAGAACAAAAATCACATTTTGTGGTTGATATGTTTGAAAAGCCACCTGGAGTGTTAATGGGAGGTCATGATCCGAAAGAGAGCATTGAACACTATGAGGTGAGTGTGGAATACGTTTATCCAAGAAGCAAAGACACACATTTCTTCGAAGCTTGAGCTATATAAACT
>TCONS_00000341
CACCTCTGACTCTTTCAGCAGGGAGAAAATCACCACCCACCTCTCCCTGAATGCTTCCCTGTGCTGGGATGTGCCCCAGCCCAGCTCCCTGCTGGTGCACCATCAGTGCTCAGGTAGAGCAAAAGAAGAGGCACTGCAGTCAGGAGCTGCAATCCCGCAGCTCACGTGGGGCCACTATTGTTCCAACAACCCTGGTTCCAGTGAGGAATTGAGCCAATCCAA
>TCONS_00000342
ATGTAAAATGAACCTCACAGTCTTTCATTTGCACTGTTTCCTAATCCATTTCTCTCATACGCTCTATTATCATAAATCACTGAGATGCTTCTAATGAAATCATAACAAACAGAGCAACTTAAAAGTGATACACATTGTAGGTCAGTTGGGCTTTTTCATATGTTTCCCTTCCCACGTCCTTCTATTTTCATAGTCAATGTATTTTTTTATTGTGTAAGGGAAATTTATATCATGAGGAGACTTTCAGCTTTTTTGAGATGTCTTACCACTTATTTTAGTATAGGAGATTTCTAAGTGTTTCAGTTTTTAATGCCTTATTTATTCAGTCAAAGAGAACACAATTTAGGTGCTCTAGGGGCTTGGGGATCAGATTCTCAAATGTAAATTAAGAGCCTGAAG…
>TCONS_00000343
CATTTTTCAGCCTGGCTGCTGATCTTTCAGAAGAATAACCTGAAAACAGCTTAACGTGTTTTGTTCTAACTTGGCTTATGATTTCTTGAGTAGTTTCCTTCAATGTATTCATAGTTTTAAGGTTATAAGCGTGAAAACtttttttttttCATAGATGCACAGTATAATTTTCTACAAGGTTTGTTTCTAAAAATTGATTTTAAACTCTGCTTCAACAACGCACAGAAGAAAATGCTCTTGGTATTTTCCCATTACGTGGTATATTTaaaaaaacaaaacaaaacatccctatttttcaaacaaaaaTTCTCAGTGCAAATGTTTAATTATGAAAAATCTTACTCTGTCAGAGAAGATTCC
>TCONS_00008701
CAGATGACCAGTCATTTAGGAATGGACTCAAGTGTGTTTCCTAATCCAAGCTCATTCCTACTGATATGAGATTGCTTAGTAGATCCACTCCCATACCTGTGGTTCATAGGTACACTGTGTTCCTTTTGATCTATTTATCTTTTTAGTCATATATGATGTTCTAATTAATGTGCTACCGAATATTGCCTAGTGAACACAAATTCAGTAGAAATCCTAGTTCTAAAACAGAATATAGAAGTGAAAGGTACACATTTTTCAGAATCATTGCCTTCCATGatataaaaaacgtaaccaataaaaaacttataccatataagaaacAAAGTACAGTG
>TCONS_00008703
GATTTATCTCTTTTCACTCTAGATTCGTGCAGTGTTAACATTCAAACACCGCAAATGCTCATAAATGAGTCAAGCTTTCCTAGTGAGGAAACCTAAAGATTAAAGGACTATCAGTCTATACTAGGGTACATACTCCACATATTCTACCTGGATCAGATGTAATTTTTCAGCCTGCTCATGTAAGGGACTCCCTTGTACTCCCCCAGGTCAGTCAGGATTGTGGAATGTGCTAAAACGTCTTATGTTTTGGCAAGAGGGAATCAGATATTTCTTGAACCATCATTGCTATTGATTGCTTTTGCATGGTTTTTGACAATCAGTATGGTTCCAGTCTTATTACATTGAAGGACTATGAGAATAGATACACACAACTGAGTTCAAAGTATTTGGCCACAGCAA…
>TCONS_00008704
CCATGGAGCCCCTCTTTTTCCTGGTGTTTCCTGTGGTGTATTGCTGCAGATCCAGAGATGCAATGTTCCCAATGACATAGTTCCTGGATGATCCCCTGCCATGTATGGAGCACTCTCAGCTATTGGATGGAGCAGATGGCCAGGAGTCAAGATGCTGCGTCTGATGGAAGATGCACACCAAATGTTGTGACCAGAAGATTTCACGTTTAGCTTTCTATAGGAACAGAATTGGACCACAACATTTCCGAACAGCTCCAGTTACCACTGCATAATACCAGCCAGTATTCAGAAGCCGTGCCAGGAAATTCTCTACTTTGCTACACTCCTTTATTAATAGCATTTTGCCAAGTTGCCCTCTGGGATAAAATTATTATATAGTGGTTATGTGTCTGCTAGGGG…
>TCONS_00008705
ctccaccactatagcctgttccaatgcctcaccactcttccaaagaataaacttttcctaggaaccagtgtgaacatactcaggTTAAAAAGATTATGTTTATATATTTGCTAACTCGTATATAGATTTATTTAGTTAGTTAGTTTTCACCAGTGACAGATAAAGTATTGACAAAGAACTAGTGGAAAATCATGGACTGAGGAGGATGAAAG
>TCONS_00008706
CAACTCCTTCACTTGTGAATCAGAGAAGTACTATGGTAGCCTAACATTCTTTCAGAAAGAGAAATATGCATTGTGAGCAACCATAAAGCCAAACATCAATCACTGGAATGCACTGCAAGGAGCCAAGGGACATGTCCAGGATTGATGGGCTGGGGAAAGTAGGATGGGATCCAAGCATTATATCAAATCCACAGCGGAAGAAGAGGAAACTGAGCAGCTGTGTGGGCAGTCCTTGTCAGGGACCTACCATACCTGCCACAACAGGCAGTGCTGCTGAGACAGGCTGCAAACACACATCCTCCCCTCCTCCTAAACACAAGCTAAAGGATATTTGACAAATCCCCCTCTATGCCTAGAGAAAGAAAGCATCCTTCACTATGAGCTAAATGATACAGAGAG…
>TCONS_00008707
GAGGTCCTTGTCTTGTGCTGTTGCAGTCAGGGTCTTGTATAGACTTTTATGTAAGATATATCTGAAAACATGTTAGATAAGGCCTACATTCCCCATTCAATAAGGCCAAAGTCAAACTCAGAATTTCTTATGTATTTATTATTGTAAAAGTTTCTAATGAGttttttttttCAAAGACAAAAGTCTTCCTGCTATCATGGATGGAGGGTTTACTTAGTTCAaggcactggaatgggctgcccagagaggtggagtcaccgaccctgaggtgttcaaagaacgtttgaacattgtgtATCTTTTTTCTTTTCAGTTAtaatgacatatactactaatgtcatattctactaatTGTTTAAGGAGAAACTTTATAAATGTTGGATGTTACAACTACAGGGG…
>TCONS_00008710
CTCTCACAGCAACTATCAGGCAGTCAGCATTTTGAGTCTGGTGACTTAATTGTTGAGGGCTTTGGTTTTTAGCCATTTTCTTCATATATCTTATAGGACCAGCCATGCGCAGATGCTTGTAATGAAATAGCTCCTCCTTTAAATTTGCTCTTTCAGGGTGCCAGCATGTGAAGATGAGTTAGGTTTTTAATCAAACTCATAAtttttttttGGAATGGACTGTTCAAAGATATATAGAGGTAAAGGTAAATGAAGAAGGAAAGAAGATACAAGAGGATGAATGAATCTGGCAGCCTTTGTGTCCACTCAACGCAGAAGACAGAAAGGAAGAGACTTGGCAAATTCATGGACATTATTTGGCCAAACCTGATGAAGGAATTATTGGATATTGTGCAGTAA…
>TCONS_00008711
TCTCACAGCAACTATCAGGCAGTCAGCATTTTGAGTCTGGTGACTTAATTGTTGAGGGCTTTGGTTTTTAGCCATTTTCTTCATATATCTTATAGGACCAGCCATGCGCAGATGCTTGTAATGAAATAGCTCCTCCTTTAAATTTGCTCTTTCAGGGTGCCAGCATGTGAAGATGAGTTAGGTTTTTAATCAAACTCATAAtttttttttGGAATGGACTGTTCAAAGATATATAGAGGTAAAGGTAAATGAAGAAGGAAAGAAGATACAAGAGGATGAATGAATCTGGCAGCCTTTGTGTCCACTCAACGCAGAAGACAGAAAGGAAGAGGTACTTTGCAATAGGAACCTCATAGAAATTCCTGACAGTTTTACTGTTCTCCCACGGGCATTACAAAT…
>TCONS_00000346
GGCAAACAGAATGGATAACTTTATTCATAATGTGGTTGTGGTATTTTTATAATCAGTTTTGTAATGTGATATCACTGGAGAGTATCATCAACCAGTGTTCAATATTAAACAAAGTTTTCCAAAGCAACACATGCTATATACTAATTCATGTCATCAGGGATCCATCTTATGGTGTAAGAGACTCATCTTGTGTGCACATGGCTTTCAACAAGATGATAGTACTGAGAAATTTACTTGTACAGTTTTATAGCTGGGCACTCCAGA
>TCONS_00000348
AAAGAGTAGACaaaaaaaaCTGCAGATATTTCAGCTATGTTTTGCAATGACCATTCCCTTAGGACTTTCGGTCTCACATGTCAACTTTTTTCGTGGTTTGCAGAACCATACAGAAAAATTCATTCCCATAAACTCTGCTTTCAATGAATAATACTACATTGAATAGTTCAGTAAACCAGAACAAACAGACAGACTGTGAAAGTTCCTCTGAAGAAGGCTTAAGTTTCCTCTTTTGTTTGTTATTTTACCATTACAGTAAGGCCACTGGTGCTCATTTTGTTAGTCTTTTGTCAGCACTTCTATTATAAAGCCTGATTTTGGGGGATTTATAATTTTGTCTAAGTCAATTCACTACAGACTAAGGG
>TCONS_00000349
GTAAAAATATACATTTTCATTATTATTTTCCCAGTATGCAAATGGAAAAAGGTAAATGCCAGTCCATATGGAGGACACCATATTTATGATGTGATATTCTCTTCAACCAATATCTTGGCTTTGTTTGCCTAGTTCGGAACACATAATAGAACTAAGCAGAGAGAAAACAAAGTAGCTGGGCTGAGAAGCTGAAGGCAAATCCATCAAGTAACCTGCACATTTAGcagagacagtggtggaacctctgtccctggagatgttcagagtcagaatggatcaggctctgagcaaccagatctagctgcatatttccctgttcattgaatgggagttggattagatgaccataaagggtcctttccaactcacaagattcaatgattctatgattctaCATGA…
>TCONS_00008712
aaataaaTACATTTCTAATCACCAGGTTCACTACAAATGTTGTAAAATAGCAGCTTATAAACTCAGATGAAACAATAATGCATTTGAATACATATAATGGTTTACTGGTTACAAACATTTTCCTTTAATTGTTTGTGTCTATCATCACAATACAGTTTATTGTGCTCATCATTCTCTTATGCTCACCCCTACAGTTAAAGCTACAGTAC
>TCONS_00008713
GTCAGACGTCAGTCTCAGGGCAAACAGAAAAGCACTATGATGGTGTTGAGATTACCTCATTAAATGGCTATGTGCTATATTAATAGTGACTTTGCCAATGTTATTTTAGGTAAATCCTTGCTTTTTCAGTAGTAATCACTACTGAAACACTTCCTGTTAATTATGAGCTTCCATCTTTGGTGACTGTAAAACAAGCAGACAACATGGATATGCCACTAGCTCAATTCCTGG
>TCONS_00000350
GTTTTTTGCTATATTTTTAAAACTTATTTGTTGTTACAATATGAAATATAATCAGACCAGTAGATTGGGTACACTACAAAAATCTTACCAGCTGCTAGTACTTTCAGATTAGAGCCTTCCTTTACCAGCAAAATCTGGTGCTCTGCAGCTGTTTAACTGCTTATGTATCTGAGTCACAGTTCTGCTACAGAAAGCAGAGCAGTTTTTGGATTCAGGTCAAGTTTTGTGGAGAACTGAGGCACACACATGGAAATGGGGGCTGGATGGAGCAACTATGGTTAAAATTCTTAAACTGagctacttgaaactacttaagctacttTAAAAGTAGGCACTGAGGGCAAGTTTTGCCTGTGTTCCACTGGACAAAAGCACCTCAGTTCCTTCTGTCTTCCTTCC…
>TCONS_00000351
CGAGAAGGCAAAGATTTGACATCTGCACTACTAATACTGAAAAAGTCCTCTTCCTGTTCCATCTTGGAGTGCCTGTGGTCCACTTACATTGCCACATATCAAGAGGGCAATAAACAGCAAAGCTTAGTGATTTTACTACTGCTGTATGCTATGGTGGAAGTTAAGAAATAGGTAATACGATAAGTTCCTAGTTGTAGTTTTTAGGGTATTGTTACACAC
>TCONS_00000352
ggcggtgaagccaatcagttgagaactctttctagggaaagtggcattgaaaaagcaactggaaaagagacacagtctttcactctgtggtggtgacacttttcagccatgagggaaagatatcctttcaaggaagacctgggatttaacccaggtaaatggatcaccatggagaaaggtatccagtacttgagggaaatggctatggtagggatggtatatgGAATTAACCTGGATGATAATACCAACTCACAAGATCAAGATGATGGATGTATGTGACCTGTGCGGCAGAGAGTTGTGTGGAATGTACCAGCAGTCGTATGTCAGCACTCTGGCAGGAATGAACTGAAAATATAACAAAAGAGCAACAGTGGATGAAGTAGCTAGCCTACTTTGACA…
>TCONS_00000353
CAGCAGTTCTTACTTCTACCTTTCTGGTTGTGCTATGCCCAGGATGGCTTCTGTTTTTCCTCAAGGCAATGAACAACAAAAGGAAGCTGTTTTCAGTTCCTTCTCAGAACAGAAAGACAAAACTTGTTCTAAAGTGTCAGACATAATGTTTTTTGGAAAGGATTCTAAAAGCTACTAGCTGTGTGAGCTGGAGTCATTCTATTGTCATTTAGTCACACTGCATTTTGGCCAATACTATATATACTGTATGACCAGGTATGTGGTATAACTTCCCAGATTCTTCCTTCCAGTCTTTTCAGGAGAAAGCAATTCAGCC
>TCONS_00008714
GTGGAAGTGGGAGGCAGATCAAGCAAAAGCTGACGGCACGGTGGTACTGATAGAAGGGCGATGTCCGTGTTGATAGGAGACATAGCTACAACACCCTGTTTATTATTCACTGCAAAAGGTGTTCAGAGGACCGGGGTTTCTTTTGCCTACCATCTCAATACCGGCTTCGGAGCTGCTGCAGTGGAAGAGAGGCTCTGTGCAGGACTCGGTCCCTCCCGCCGACAGCCGCCACCCGCCTGCGCCCAGCGCCATCTAGCGGAAAGGAATGCCCTCGTTCACATGCTCTTATCCAGGACAAGAAAAGGGCAGGTAGGTTATGAGAGCACTGTGGTAGTCAAGGTGTTACCCGGATGTACCTAAAAATTATATCTTAATCCTG
>TCONS_00000356
GGGTGTTAAGGGAATTATAGGTAGACGGAATGATGACTTGCAGATACTTCAGGGCATGGGAGGAGGAGGAATGAGTTGAAAGAAGAAAGGGTCTGTGTAGGAGAAAATACCTGTTTTAGCTGAAATTGTGGGTCTGTCTGTCTTCATGCCTTCAGAACTGCTTTGCATGAATTAGTACAAAAGGCTTCAGGAACTGTCAGCAAGCATCTCTCCACTACATGAGAGAGCTTTTTAATGTAGAAATTCTGTTTCCGTTAATGAGAATTTATCCAAGAGGTTGATAGGTGCAACAGAAAGAAGCATAGGTGAGCCTGAGTGGGTAAGGTTTATGTTCAGCTGAATTAGTATATATTATTAATTTAAACTCTCCATGATTTAGACATGTATTTAGCTAGATTG…
>TCONS_00008715
CAGAGCTGACAGTCATAGTTGACCATGTGCCAAAATTCAAGAAGGTTACTGTCCAAAGTGCTTGATATATGCTAATGCTTCAGGATCCTTTCACTGTAATGGCATCCTAGACTTGAGCAATTCATTGCCCTATTCCTGAATTCAGCTAAATTCAATGTGTCCAGAATCCTGAAGTGATGCACTTGTGTTAGGGCAGCTCTGTCAATTATAATATCAGTCTGTAGTGTGCTGTTATGACTTATGGTCCTACATGTCCTGACAGAGTACAGCTATGGTTTAACAAGCTGCCTTTCGGTGCAGTCTTGTGGGCTATTTGTTTGAATGTAGAGAGGGGAGGGGTGATAGGGTGGATGATGACGACAACAACACATTAACTTTCTCTGTGCTTTGGGTAGCCCT…
>TCONS_00008716
ATGTGGTATTCATGGGAAGGCTCAGATCTGTGATACATGACTCAAGTTCAGCCTGCAGGCTTTATAGGATTTACAGGCAAGCGTGGACTGGAGCCCAGTTTTGAGAAAAGCTGGAGTCAAACAATAATTTTGCTTCAAAATGAAGAGAGGCTTGAAGCTGGCTTTTGAATTTTTGTCCTGATTTTAATCTGAAAATCTGGAAATCAAT
>TCONS_00008717
CCTCCTTCTGGAGGGGCAGCAGCCGCACGCCCAGCAGTGCGCCCAGCCTGGGCTGCATTCATATACTCGTATGTATATGGCTCTCTGGAGGGTCCCAGCAGCACCTCCCGGTGCGGGTCTCGCTGCACGTCCCCGGGCTCCGTCCTCCTCAACCGCACCTCTAACGCGTGTATTGTTTGCAGAGCCCTCGGACAACTCAGAACACTGGTTGTCTTTCCTTTATGTTCACATACACCCTTCTCTGTGGCAGCTATACATTCTCCGTGCAAAGTAAACTGGGGAAAGATTGCTTTGGTAATTTAATAAAGCAATTAAAAGTTCGCTAACAGcttttcactaaaatttcttttcgttctttccttcttttttccttctgcatttttgGTAATTAGTCCAACA…
>TCONS_00000364
AGAAACTTTGAGCAGCTTTGTCCCTCAAGTTGTTCACAGTGCATAAATACATCATTCTACAGGAGaaaaaaaaaaGGCTAGATTGGAATTAGCAAAAATAAATAAAACCACTGTGGGTTGATAGAAATGTATGGATAGTGTACAGATAAAAAAATTAGAATTAATGATGAATCACTATAAGAACAAGACATCAAGAACATATCTTCATAGTTCAGGTGTCAATATTAAAATTTCATATTTAGACAGTATGAGCAATCTCTGGGCAAGATAATTGCAAGTTGTGAGTACAGAGGCAAGAAAGGCAACTGCCCTCTCTTGTTTGTTCACTAGAAAGTCCTACTGTAGCTACAGAAAGGATAGCGGACCCCTTGTTCAGTACTTCATCATATTTAACTTCCA…
>TCONS_00000366
GAGGAGTTGCTTCACTGTTTTTCAGACAGTGTGCTGGGACTGGCAGTCTCCATTAGGAGGGCAGGGCGGATGGTAACTACTTTAGAAGTATGATTTTAATCCTTTGCTGCGTATGTGTTGAAGCCCAAAGAGAATGGCAGTCATAAATTACAGCTGAATTTACTGAATCCCCGGGGAGTCAGATAAGAGAGCAAGAAATCAAATGCAGATTCTAATGCTGTGAAGTATCAGATCGCCCATGTGGAAATGCTACAAGGCAGCACATGACACTGCAGATCAACATCCAGAGATTACTGGCCTCAACTAGATTAAACATTGCCATGTAACTACATGATTACCCCCACATGCTGAATTAATTGTAACATGTTCTCTGTATGTTGAGTGCCATTGAGAAGCAAA…
>TCONS_00000367
GACTTCCCTTTTAATGAAGCATACCTCTGTTTCTTTGTGTTTGATCTTCTTTTTCTTTTGTATTTTACAAGTGTTTTCTTGTGGTTTGTAGATATTCAAGTTGCTTAGTGTTTTCCCCTTGGGGGAATGGTAAGCATTTGTGATTTGTCTAATCTATCTTTATTTGACTATAATTAGTCAGTTCACTCTAGAGTAAAGAATTTAGGATCTTGCTGTGCAAGCTGCTGCTTCTGTCCAGATTTTGAGTATTGGCCTTTCAGGATCTGAAGGTGAATTCTTAAAAAGTAAGTTGCTGTTGCTTTTTTAGTAGTATGACTTTTTCCAAGGGAGAAATTTTCACATCAAGGAAAAACTGCATCTGCTACATTTTCTATTACTTTTCTGCTATTTTTTATGGGA…
>TCONS_00000368
TCAGTTAGTTCTAGGAGAAAATTGCAGGCACCTGAGGTTCAGCTCTTCCTGGAAAGATACCAGTACATCATTTCAAATTAGGAGCATTGGCCTATTCTGGTTTATCTGTACAAATGATAAGTAGTGGCATAATGGCAACATTTGCATATGATGGCAACTCTATGGAACTCTAGTATAGGAAATAGCATATATGGAAATTTGAGATCCTTGGATAGTACTGGAATTCGGTAGGTAAACATTGGGTGTTTCACTGGGTGTCTGTGTTCCTGGAATGACCACTGGAGATCTACTCAATGTGTCAGTGGAGCAGAAAGAACCATTCAGATGACCATCTACTAGATGTTTGGTAGTCGTTGCAGTTGCATGTGCAACGTTTCCATTGAAACTGAGGCATGAGTA…
>TCONS_00000369
GTCTTGTGTTGGTGTCCAGTGAGGCCTGTTTGTCCTGTCCACATCTCATCATTTAGGACAATGGCAATTGTTCTCTGCCAGCAACATATCCAGTGCATTCCTTCTCCTTCATAGCCCATCAGACTGCTAGCAAACTGCAAACCATATGCTCAACAGCACAACTACGGTGCTGCTGCTTGCAGTGGTTACAGGCTTCCTTCAATCATTTCTGCACACCAACACACAACAGAACCAGCATCAGCCTCTACATTTGATGGTATTACTTGCCAGTGGTCAGAAGAAAACCTGACAGATAAAATTCATAATTAAAGC
>TCONS_00008718
tcctgattataagctccatttaagtactggaaggctgcactgaggtctcccccgggtcttctccatactgaacaagccgagctccctcaacctttattcatcagagaagtcttccagccctctgatcacctgtgtggtcctcctttggacacactccaacatctctgcatccctccagtgctggggcccccagacctggacacagtattccaagtgagacctcacaaggacagagcagagggagacagtttcctcaccctgctggccacccttcatttaatgcagcccatgatacagttggccttccaggctgcgagtggacactgctgtcaagcacacttgtgtcaagcttttcatctgccagtttcatcgatggctgttccagcaggactcctcCTG…
>TCONS_00008719
CCATAGTCCTGATTCTCTATTTGTCCAGTTTTGGGAACCTGCTGGACGTCATCTATACCTTTTACATAATCCTTGCATATTTTCCTTTGGTGAAAACTAGTGTATTCAGAGTGGAAGGCCAGAGAATGAAGAGAGATTAGAAATGAAAAGATCCTATAGGTACTACATTCAGATGCTACATTCATAAGCAGTCAAGGGAAAGGTTTGCATCTGGATCTGGGAATTGAAAATGCTCTTTGGTCCTGCATCGTATACAGCAAAATGTAGAATAATCCTTTTTCTGTGTCTTCTTGCCCTGTACATTTTACAACTGAAACATAATATTTTAGTTCAGCTCAGTGAAATTATACCTTGAAATGAAATTCAGTATGAAGAAAGTCTGCAAATGTCACGTTTCAT…
>TCONS_00008720
tcctgattataagctccatttaagtactggaaggctgcactgaggtctcccccgggtcttctccatactgaacaagccgagctccctcaacctttattcatcagagaagtcttccagccctctgatcacctgtgtggtcctcctttggacacactccaacatctctgcatccctccagtgctggggcccccagacctggacacagtattccaagtgagacctcacaaggacagagcagagggagacagtttcctcaccctgctggccacccttcatttaatgcagcccatgatacagttggccttccaggctgcgagtggacactgctgtcaagcacacttgtgtcaagcttttcatctgccagtttcatcgatggctgttccagcaggactcctcCTG…
>TCONS_00000374
taaaaAGAGTCAAAGAGAAAAGGTCTGAGACTGGACCAGCGCTTCACAGACTTTTTGCTAGTTTCCAGCTACTTTAGCTGGGGTTGAATCTGCTTTTACTATTACTCTTGCTGGCCTCATCTTCTGGCTCTGTTTTCTTTTTCCTTGGCTAATACAGTTGAACTTAACCAGTACACAAATTTAGGAGGGTTCTATTGTATAATTCTGGGTGAGCCCTTAATATGTCTCATATCTTCCTTCCTCAAGAATATTGCTTCCATACCTGTTGAAGCCAGTTGTCTGTGTGACCCATCTCGACTTTTAATGCTATCCTTTAACAttttttttCGTGTTTTAACAGTAGATCTGACATAATTTGAGATGCCAATATTTTCTAATATTCATAATTTAAGTTTTTGA…
>TCONS_00000375
AACACTGGTTAGGACCCAGCTCTGTGTATTTCATTTCATCTAAGTGCTTGAGATCCATGGCAACAAGGTTCTGAGCATATCATTAATCTCTTTTATGAAAGTGTAGATATTCTGAGTATGAAATAACAAAGCTTGAGGTGGAGTAAGCAACCGACAAGCTTCAGTTTGTTCTCTTTCCTCTGCAAACTCTTGGGGCACCTCCtgcctcattccaatttataggagggagaagaggttctttgatgtatgtatacctgccgtgagattaagaagcaatgattcaaatgttggtccgacctgtttattacaagtcttaatcaggg
>TCONS_00000376
GTCACAGAATTCAAGTAAATTCAGTCTATTTAGGTGGAGTGCAATGGAACTGAGGATCTGGAAATCATCCCTGACAAGATGAGAGTAAGAATACATGCCTTTTGCATAACCCCTCACTTCAGAGCCACTTTTCAAAACATTGCCTGGTTATATCCACTTTTTGCTAGCTCTGCTAAGAGCACGCAGTACAGGATCTGTTTGAACAAGTGCCCTGGATTCTCTTTTGAGTTATTAAGCCA
>TCONS_00000377
GAACATTGGACTGAACAACAGCAACAAAAAAGAGAATTTAACAACCTAAGAGAACCAATGTCCAGACTGAGAACTAACTGTGATTAAAGTTCATACAGTCATGTAAAACTAGGAACACTTGATTCCCTTCCTGTGAGTCTTACAGTAAATTGCAGTTACAAAACAGAAACAGAATGGAGTATACGACTCAAATATATTGTAATATCATTCCTCttttttttttttttttCCTGAGCCAGGAACTTTATTTATTGTTCAAAGTTCAAGTAAAATAAC
>TCONS_00000378
TGTCTTAACTAGCTTGCGTGACTGTGGAACAGTGATCTAGCTCATGCTTTGGATATGCCTAAATAATTTTGGATCCTAATTATCTGCAAGGTACCAAACTGAAGTACAGAGCTATTCTGTACGTGTGGGAGGAATATAAAAAACAGATAATGTTCTTTAACCCCTTTGTCATGGATGAAAAACACAGGAATATAATCTGATTCCAATTACATTTATAAGAAACAAAACTTCACTCCCAGGCAGGAAACTCACAGCCCATTTCCAGCTTTAAGCAAAATGTCATAGCCAACTTATGAACTGCTTAAAAATGGGTTTATGTGATGAAAGTGCTGACAGACCTTTAATTATATCCGTGAGTGTGACTATATAGCAGAATAATTTTGAAATCTTCTTTGATTC…
>TCONS_00008721
TATAACTTTTATAATAACTAATCAAAACTGACACTATACCCCAAATCACACACAAACATTGCCAGGGAGGGTTGGCTGGAGGCAAAGACTAAGTTTGACTTATTGATAACGAGTTATAAGGTTGGATTTTCCCAGGCCAGCTCATTTTCTATGCACTGGTCCTGTTTATTCATGTATATCCAATGTGTCTTTTTATGTTCATCACTTTACCTGCTTCCTGGTAAAAGATGAGTTGAAAATCCAAAAATTAATGACATCAAAGTGCTGAGAAATATGTTCTTCATCTGGGAAAGGCATATCAATGCTGGTTTCAAGGTTCCAGAGTGCTAAGCTGGAAAATCTCACTTCTGTTGAAGGAAATAACTACCCAAAACACCAGAAGAGGCCAAAGAAAGACTT…
>TCONS_00008722
GAAACACATTTTGTTCAACTGTCTGGTTCAGTGTCTGGCTATGTGTTAGCTCACACTTCTGATCAATATGACAATAATTGGAGAGCAGGTTCAAGTCTGACAAGGAGTATATTATTACTATTTATCACTGATGCATTAAAATAATAAATCAAACAGGAAAGACTTGCGTAAGTCAACATAAGATTTGTGTCTATTACAGAGAAACCACAGGCCAGAACCTCAGCAGAAAAGCAGTGAATTAAAGTCAAAGTGTAAGCTGCACTTTCCATAGCTACGTGCAATTACACACAGATTCAGTTTCTTTGAGAGAATTTGACAGGAGACAATTTAAAGTAAATGTTTCTGATAGACCAATAAATCTTGCCTTCCATGACTCATAACTGTCTCCTAGCCAAAACA…
>TCONS_00008723
GCCTGCTGCTCCAGACTCAGCTGAGAGCTCTAAGATCTCAGGCCTCCTTAAAGTGTTCTCTTTTTTGAGCGTATGTTGGTGCTCATGTTAGTATACGTTGGTCTCTTACACATTTCTACTTCATAATCTAGAGTTGATAACATTTTTCTGTGTGAATGTTCAGGATTGAAACCTCCACAATTTTAGGAAAGTCTGAAATGGAGGATTTTTGCTTCTGAGGACATATTCTGTCCACAGAAATGCCATCACTGCAAACATGCAGCAAAACAAGTCAGTTACATCTTTAATACGCCTAGTAATATAGTGCTCCCAACAAGGAC
>TCONS_00000379
GCCCTGGCAGACCAAGGTTACTTTAGATAAACAACCCTGCCTAAAATGAGATTTGTTCTTGTCTTACAAAAGTATTTTATTTACTGCTGGTACAGCTTGTTACTGGAAAAAGACATGACTGAGGGCAGCTCATTAATTTGAAGAGACAGCTTTTATGGTCAAAAGTTATTACACttttttttttttttttttAATATGCAGAAAACTGTTGAATGTTCC
>TCONS_00008724
CTTATCAGATCACTTGTAGACTAGGATaaaagaaggaagaataaagattcaaaaagaagaaacagaaaaatATAAACCAGTTAGGTTTTCAAGATCACCAAACAGACGAGTACAGTAACAGGTAGACAGTCTTTaaaaaaaaTCTGGATTTTTGTTTGCAATGAACTAAAATGAAAATTTGTAACTTACAGATATTATGGGGTAG
>TCONS_00008725
CAGAATATCACCACAAAGAATATTTGAACTTGACTGGACAAATTGTATGATAGTCAGACCAGTGGGAAAGGAAAGAGAGAATGCACTGCAATTACCACAGCTCAATTCATAGTTTTTACCACTGCAGTAAGAAAGAATAAATGTAAATCTTTATGTACAGACAAAGTACTTAATAAAATAAGATTGTGTAGGCAGGCAGGCATACAATAAACCGACTCTGTACCTTTCTGCAGTCATTGCATTTTTCTTTCTTCTCTTGGCATCCTTGGCAAAATGGATTTCTCTCTCTATCTTGTTAAATGTCAGGCACTCTAAACACTGTAAAAAGGCTTTTCTCTATTCCAAGACAACATTGCTAAGTCAAAATTAGTAGATTGTCACTATGATAAAGCTAGTAGA…
>TCONS_00008726
CACAGACCAGGATCTCTCTGAGGTCCCCTAATTTAATGTGATGTCATAACAGACTCATAAAGTCTCTTGACTGGATTTGATCATCTATTCTTTCAAAGTACTTCCGTAGGCAAAGCTGAATGTTCTCTGGTGAATATCTGAAGGGAAACCTCATAAGTACGTGTGATTCATATGTTTTAGCTAACCAGCCCCCAGAGCCACTCTATTGAAAGCCTGTGCAAAAC
>TCONS_00008727
TAGTTGTTTTAAAACCAAAATGTACAAAACTCTGTAGATTGTTTCTTACTTTTTTAAGGTCTTGAGAAGATGATAGATTTTTTTCTTGGCTCGAAGTACTGGAAGACTGTATCCCCAGTCAGAAATCTATCCTTTATTTATTCTTGAGTTATGATTACATGAGAAAGCAGGAACTTGTTCTGGAAGTTAATGTACAATAGAATCTCCTTTAGATAATGACGAGCTTGCAGCAACAGCCTCTGCAGAATTCTAATCATGTTGTAGAGATGAAAGATGACAACTCCCTGCATTCAACCAGTCAGTAGAGACACTGAGAGGTCAAATATTCAGGTGAGTTTCATTCGCTATTTTATTCTGACTGTACTAGAGTTAGCTGCCCCATCTAAATTAACCACATCA…
>TCONS_00008728
AGCCTCTCAGGGAAGGAGATAGACCCAAGTGAAAATCTGAATTTTCCCCTAATCGCTAAGAAATTTTTGTATAGCTCAGGAAGATTTCATGTGTAAGAAATGAAGTCTAGGTTTCAAATCTAAATTCCTTATTTTGGACGTGCATCTAGTTGGAAGTTTACACTTGGTTGTTCCTTGGATTAAAATATAGTTCAGTTATATTGAGAGTATTCTGTCCTTTCCTGATTtgttgtggtttaacctagcagataggtaaacaccacacagacatttacttcctcc
>TCONS_00008729
CTGCAAGGTCTCCTCATTGCAGACCACTAGACACGTTTCTCCTCAAGCAAATGGACAAAGAAGATGGTAGATGAAAGGAGCCTCAACTCCATTCTGAAACACACTGGCTAGCAAAGCTGAGTCAATTACTAGGAGTGTTGTAATATTCAGTTGGTGCTATTCAGAACAGGAATGAAACTTCAAGATTAAGGCAAAAGAAGCACATGGACCACCACTAGTACAATGTATGCAATACCCAGAGTCAAAGACTACACCTCAAGCCATGAGGGAACTGCTGAGCACTGAGTTTACGTCATTGAGCTGTCCTAAATGACAGTAGATCTGTTTATAGTGACAAAAGTTTTAGCAATTAATTTTGACTTATCTCTTTGTTCCATTTAATTTATTTCTATTTTATGT…
>TCONS_00008730
GGGTTAATTGCTGATTATTGTCTGTGACACAATGCAAGCAATACACTGTATGTGATTATGATCACATCTGTGGAAGGTACAGAAAGTTACAAGGCACATATTGATCTACCTGGTGTGGCTATTGGCTGATGTTAACAAAGCAGCTAAAATTACTTACTGAGATAAATCATCATACAGTGAGGATTGCCAAAGGTCAGAGGAGGATTTCTGTAGTTTCAAGG
>TCONS_00008731
ACTCTACTCACCTAGAGGCATACCACTGATTTACACCAGTGTAAATAAGATCCATCTGTTGACTTCACAGACACACTGGTTGTTTCTCTTGTTAAATGATACCTCTGTGAATCATAATTTCTGTATGAATCTGGTCCCAAGGTAATAAAAGCAGGAGGTGTGGAGACAAAGATGAAGAAGAAGGTCGGTGCATGTGCCCTAGATCTGCAGAGCAAAAACACCTGTTGCTGGAAGTGTCAGATCTGACCATGTCCGTAGCCAGCAGGAAAGCTGCAGTTACTCAGTTTTATGATCATTAGAAAATACCAAAGTTGAAGATTACTGTTCACTTTCTTCTTTAATTTGCAACCAGCAGCATCCTTTGAAACAGAAAACTGCAGAGCACACCAGCATGTTGCT…
>TCONS_00008732
GGATAAAGGGCCCTGTGCTAGTAGGTCTTTAAGACCAAAAGTTTTCACAACTGTGAGTAATTGGATTAGCGTCTAGGAGCAGCCACTATGAGGAGGGTGCTGATGTGAAAGTCTTAGACATGCTTAAAATCTCTAAATTTACCAGTCAGTCAGTACTTTCCCTTTTATTATTGCTGTACAAGAATGCGAGGGTTTATACATTAGCACAAAGGTAGACATTGTCTCGTTTTCATTTCCATACATTTCTCTGTCAAGGAGGAAATAACATGCACCTGGAATCCAAACCTCCC
>TCONS_00008734
CTGTGCAGAATTTAAGGAGAAGCAAACAAAAACCAGGCAACACATTGTGGCCACTGGGTCAGTTGTCCTGAGGACCTATTTAGTGCTGCCTGAGCATCTATATGTTGTATCCTTTGTTTGCATATGGTTCTGCATTTGGTTGTAAACTATTAGAGTCATGTGTTGTAATTTATGTGATGTATTATGCTGGTAATTCAGACTCACACTTCTTACTAACTCTTCTACAAGGTAGAATAGCATTACTGATGGAGTCAGAGGGGGCATTACCTCATTTTGTTGGTGCTGCATTCAGGTTGCCTAGGGCCTTCCAATGGC
>TCONS_00008735
CTGGAGCCAAAATCCTGAATCAAGTTCACTGGCTCTCCAGTCATTTTGTGGAGAGAATTAGAAATCTCAGGAAGATGGCTAAAAATTTGCACTAGTAGAAATTTAGCACAGAGCAACATCTGGACTCTTGCTCCATCTTTGGAACTTTCAAGGTGCAGGCTTCTCTCAGCTCACAGAGGCCCAGCTCCTCTTAGAGGTTATTTGGTAAGGCAACGTTTAGAATAGACTTCATCCCACCTGCTGAAAGAAGTGTAAGATCAAAACATCACCAAAGCCAGACATCCTAGGAAAGAGTATGACTCCATATTTAGTATTTAACGTGATAAACTTGATGGTTTAACTCAGTACAAAACTTTATATCTATGGTGCTGAGCTGATGTCGGCTGTGATCCCAGATGT…
>TCONS_00008736
GCTTATTCCAACATTACAAGGAGGAGGTAATTTTGATGGTTTGATGATCACTGTTTTCACAATAGTTGAAATACAACAATGGTATAAAATATTTTTAATTATGACGCATTTGCTTGGGGAGGAGAGAGCAGTAACGTAGTGAATCTAAGAGAAATAATTGCATGACAAATCTTCAAACACCTATCAAACTTAGGAAATCAAAGTGAAATGCTGATATTCGAGTGAAATGAGTTGCCTTTGAATACAGCTATGAATGTTATTAAGCAGC
>TCONS_00008737
AAGAGAAGGCTGTTTTATTTTAAAGGTGATGCAAGACATTAGACATTGCTTGCTACTTACTGTAGCTGTAGCTGTATCACTCAGTGTTCACACAATGTTGAAAGCTAAGCTTTCTAAATAATTTCAGTTGCAAGCTCTGAGGTCAAGGTCTAAAATAATTGCCCAAGCAGCATAACTAATAGCTGCAGTTCTTGAAACTTGGCACCTATTTCCAGCAAGGATATTCAGAATAACAAATTTGGCTGAGGGAAAGACATCTTTAACATACAGTTTTATGTGTGATGTCTTTTTCACTTTAAAATGTTGTAGTAAAATAAAGTTTGAAGATCAAGAAGTGGTC
>TCONS_00008738
ATCAGGAACCCTTGCTGGCAGAATGGTACTCTCAAAGGCGCAATCCAGACTTCAGGGATTCCCTCAGTACAAAAAGTGGAGACTGTAGCTGTAAAATTATCTCCTGAAAAACGTGATGCATGATGAGCAGTATCCAAGAACTACTTGGTATAGTGAATCCAAACTCAGCTGTTTCTCATAGTCTAGTCTGAAGTCATTAATATAAAATAGTTTTTTCCTGGG
>TCONS_00008740
CAGACAGGCAAAAGATTTCAAGGTGCTTCTTCATGGGAATTCTCTTAAATGTCCAGCAGAAGGCTGTGGTTTGCCTAACTCCTGTTACTGCTTGGCTGTAGTGCTTGGTTCACTGTGACAAATTGCAATGAAACCTTGAAGCACAAAGGTTATTGATAGTTCTTGAGATTTATTAACTCCCACTGAATCCCTTTCTATGCCAGACATGAATTAGTAATTCCTGTGGAACCTGCTTGGGTAACCTGTTCTTATCTCCTTTTGATAGAGAATAAAAGTTTTCCTTTCTGTACTGTGCTTCTGCTTCATTTGATGTTTGTGAATGTAGTTTGATTGTGATATGAG
>TCONS_00008741
gaaagtactgtttatagtggtgcctacattttcctctggttttacatggatgcactatttttcaAGACTCCTCCCAGAAAAGTAATGTGCTGACTAAGTCAGAATGATTCATACTTCATACTCTCTATGTGAATGCATTCCAATAAAACAGAAATCCTGGGAATGACTGCAGTACTGCAGAACTGAGCTATACTAGATAGCCATCAAGTGTAATGCACTAG
>TCONS_00008742
GCTGAATAAATGCAGATGTTAGCATTATACAAAGCTTACAGAGTTTCAGGTTACTTTTGTTAAACGAGGCATCTAGCCCACAAGTTTGGATTTGGCAGCATTGAACCGCACTGCTGTCTGAGAAGAGACATAGGTTTGGAAGTGAATGTGGCATTTCTGAGCCTTTGGaaaaaaacaaatgctggtatatcttaactgtacaaagtaaaaaataaaagataaaaaaagaaaaaaaatgcaaagtggagaaaataaggaaatgaaaataaaaaatgaagaagaaatTTGGAATCTGAAACAGTGGAGCAAAATATGACAGGATAATGTACATACTACAACTTCACACGCTGCCCACCTGCCTTTTCCAAAACACACACAGATACATTCCCCACCTACAGC…
>TCONS_00008743
GAGAGTTTCAGTGAAATAAATTATACTATATATTATACCATCTATCACAGCATCATATCATATCGTACTAAAACATATAAGGTGATCCCCATCATAAAGAAGCACGCCAGTTTTGTTGTAAACTACATTTATGTTAATGCAGTATTACTCATCTACAGTCACTGGAACTATCAACACTTTTGGCACCTGATAAGTGAATTGAACTAAGTTCCAGAATCACAGCATGACTTAGATTTTCAGGGATTTCATCTCAATTCGACTTCCTCTCAAAGCAAGACCAACTCTGATGTCAAATCCAGCCTCTGAGAGTGATGATGTTTTTCCATATCCTGTCAATTCTGGAACTCTCTGTGGATGGCAATGACACCTCTAAGCAGCCCGCTCCTACATTTTGGCGCT…
>TCONS_00008746
GGAGGCTGGGAGCAGCTCGGTTTTGCCTGAGGTCCTGAATGTTACCTCTTGCAGACTTTCTCGTTTTGTTGTTGTTTGGTTTTCTTTATTTCCTTGGGGTTTGTGCTCTCAGGGAGCAGACAGCTTCGAACATTTAAACAAGAAGTTTCGAAAATGGGAATTGCAGCGTCTCTCCATCAAAGCCAGTAGGCTGTTTCAAACAGTGGTATCTGGGTTCTGGGCTGTTTGGTAGCCAAGGCCCATGGAAAGGTTTTCCTTAATTGTTGTTTTTCTTTTTTGAGTATATTCTGTTTTGGTTTGACCTGTGGGATGATCACTTCTCCTGAATCAAGATTTCCACTTTTGCAGGGGAAAGTGTTCAATAATCCTGATGAGGGTTGCACAGCTGAGTGCTGTTGC…
>TCONS_00008744
ACTAAACAAAGCGTAGTCTGGAACAACCTGAATAATGCACATTCTTCCCTGGAGATATTGAGGATCTGTGTGTATGGATCAGAAGACACAGAGTCCCCAGGGATGTTTCTTTACTCATCAAGCTCCTTTTGCATAATACCCTGGCTGTTACTAGAGTCAGGATCTTTAAGTAGATCTTTGTTCTTAATTTTTCTTAAGTAAGCAGTGGTAATTTTCATCAAATCCAAAGCTCTCCATAAGGGAAAAGGTGGAAAAGATCAAGATACCATGGAGTTCAAGTTCTGATTCTTGACCAAAGCTGGAAGCATTCCTGCTTCCAGCAAACTGTTCTTTTCTGCTTCTTAAAAGGATATCATATTGTTTGCTGTGAATCAAAGTTTGTCCTGGAATCAGCATGAT…
>TCONS_00008745
GGAGGCTGGGAGCAGCTCGGTTTTGCCTGAGGTCCTGAATGTTACCTCTTGCAGACTTTCTCGTTTTGTTGTTGTTTGGTTTTCTTTATTTCCTTGGGGTTTGTGCTCTCAGGGAGCAGACAGCTTCGAACATTTAAACAAGAAGTTTCGAAAATGGGAATTGCAGCGTCTCTCCATCAAAGCCAGTAGGCTGTTTCAAACAGTGGTATCTGGGTTCTGGGCTGTTTGGTAGCCAAGGCCCATGGAAAGGTTTTCCTTAATTGTTGTTTTTCTTTTTTGAGTATATTCTGTTTTGGTTTGACCTGTGGGATGATCACTTCTCCTGAATCAAGATTTCCACTTTTGCAGGGGAAAGTGTTCAATAATCCTGATGAGGGTTGCACAGCTGAGTGCTGTTGC…
>TCONS_00008747
GATGGCTTCAGGCCAAGTAAGCTATAAATACAAACACAAGTGCACAGGGGATGCAATAATGTGCTTGTTGTCTGTGTGTTGGAGGAACTTGGAATGAAGGTCTTGTGGTATGAGATCTACTAGGCCACGGGGTAGAAAACAGGAGCTGAAATAGAGAATCTTTTAATCCAAACAGGAAAATAGAGGTAGGAGGATTAGGGATAAGAGATTAATGTTGAATAGAAGAGGCCAATGACAGCACTGCGGATATCATGGCAGCTTGAGCTGCCACTCCCCAGCCTGGTGCTTGATTTGTTGCCACATGTTTAAGGGCTCACATAACTTCCTCTCACTGTTGGAAGGAGGTTTCGGAAAGGTAGCTTTTTTGCCTATGATTCAGCTTTTTTACTGTTTATAGAG…
>TCONS_00008748
ACACGCTCTTATTTTGATAAAACTCCAGTTGTCTCCAGTCAGATTGACACAGCTCTGAATAGCTTCCCTGGAAGTCATTGTGCCAGCACTTCACAGTGAGCTCTGtcatagaatcatagaatatctcgagttggaagggacctattgtgatttctttaaggtcatcATCAAATAAGTACTTCTGTGTCTGTACAAAAGATGTAAGCTGATTCTGGTATGCTACCAGGCCTTCATGGCCCTCCCTCTTCAGTGAGGCAACCACATTATTGCTGTTCCTAGGAAAGGCACAGCCTTTTGGTCAGATTTTCCACCTT
>TCONS_00008749
agtgaagtgaaaagtatgcaagacacttgctttccaggctgtgTATTTTTCTGGCTAACGTGGGGATGAGGACAATTAAGTTCAACTCAGCTTTACAGCTGATTTTTAATTATTGATATATTCACAAAGCAGGCAGAATGCTGTAGGATTTGCTCCTTGTCCGGATTTGGGTTACATGTGTGTTTTACAACTGCATGCAGTTACTCCAGGTAGTATCACATGTGACAGGACAGAGTCAGTCCCTTGCTCTCAGCCTTGGAATTGGAGCAGTTCTGACCCCACACTATGATCTGAGCAGACACTCATGGCCAAAACAACCAGATGCTGATTTTGTTGTATCTGTGCATGGTATTTGCTACTTACCCAAACAAATTATCCTAATGGACCCAGGCCTAGCTT…
>TCONS_00008751
CACTGTTCAGAAAGTTTCAAGCATTAGTGTTTTCTTCAACAAGAAACTACTGCATTGTGAGACATCCATAATCTCAGAGAACCTGAATGTATGGGATGCTTCTCCCTCTGGGGTGAAGTGTCAGGTTTGCAGCTGTTTCCCAAAAAGGAGTTCAGAATTTTGAAAAGCTTTACTCACTTCAGATCACGTTTTGAGGGCAGACTAGTTGATGTCACCAAGTGAACTAAACACCAGATCACTGCTGTTTTTGTTCTAGTTCTGTTTAACATAGAGAACTCTGACAAAATTCATGGACATTTGCTGCCTTTGAGAGCTGTTAAACTAAACCACCAGTGAGCTTGTTCATTCAATGGCAGGACAGTGTGGCTGTGAACACGATGCTGCTCATTCCTGAGATGT…
>TCONS_00000382
GGCTCATGTTTGCTGTCATTTGGGTGACCACCTGCCCTCTGAAGCACCCTTGTCATCTCCCAGTGTGGGGCCTGTTGTAATGTGGGACAAATTGGCCAAGGAGTCCTAAAAGGAGTTCAAGAAGGTACATTTACTAGTGTTGCTGGAGACCAGTTAGAGATTAACAAAGAAAGAACTGCCTTGCCAGTTTATTCGTTCCTGTCAAGAAGGCAAGCTGTTATTTTGAAGGGAGCTAACGACACG
>TCONS_00000383
CTAAATACTCAAATACTAACTTACTGTGTTTTTTGCGGGTGGTTTCTGTTTGTTTTTAAAATAAGATCCTATCTATCAAAGAGGATGACATACTGTTATAGTTCACATAATTTGAATTCTGAGGTATGTCCAGATAAATGTTCCCACGTTCCTGTGGAAATTCTCTAATGTATTGTAAGGCGTGACTTTGCATGGCACGCTTCCACACCCACAGAAAAGGCAGTCGCTTGCTGGGTTTTCTTCATCT
>TCONS_00008759
GACTCACAGCGCCCACGTGCAGGAGCAGGGCTACACTGGCAGAGGCAGACACTTGCTACCAATGCCACAGCCCCTTGGGAAGGCACATATGAGCCATGTCCGTCCCAGGCAGGCCAAGGCAGGTCGGTCCTCACCTTCGTGGCTGTCTGGACTCCCCTGGCCTCCTTGTGCCTGGAGAACCAGTGGCTAAGGCAGGTTGCTTGGCACCGGCAGCCTCTGGTGCCTGTATAGAACACCAC
>TCONS_00008762
AGTGGCTGAGCATCACCAAACATTTTTACCCGGATGTTTTAGAGGTTGGTCCTTGGCTCCACGTATTTTAGCTTGCACTGCTACATTGAAAGAAAATCTCAAATTGCTGCTGACAAAGTTCACAAAAGGCTCAAGTAATGAAAATATTAACTAACATTGAGGATAGATTTCCCAAAACAAACCAATTGCAATCATTACTTGACAAATTGGGCTGTGAGCTACTTGATGAATTGGGGCTTCAATAAAATCAAGTATATAGTTACTTATTTAGGAAGGAAGAATACAGAACCTGCTTACAGCATGGATATCTATATCCCCATTAAAAATGGCTTTGAAAAGGGCAC
>TCONS_00008764
ATTTCTCACAATAGCTGTGCTGAGGAGACTGAAGAGAGATCCTCAATTTCCTGCATGAGCATCTGGTGAGCTTCTGTTCTATCTGATAAATGATGCTGGCTGCATTTAGGGACACTGACTGAGACTATTTCGGCATTGAGACTTGCACAACAACTTTGGTGACAAATGTGTGGCTGGAGGCTTTTTGTTCGTCTAGAGTCACTGTGAAACTAAACAGTATTAAGAACCACTGAG
>TCONS_00008765
TTTTGTACAAAAATTTCCAGACTATAAATTAGCTCCTTGATCTTACCATTGACATGTGAATCAGATTCAACATCTAAGAACCACAGTCTGCTCCTAGATTGCCTTTCCCAGTCTGAGTGAAGAGGGAGGATCCCTGTGTAACAAGGAAACTCTCAGGTTGGGCTGCTGCCATCTGGGATAAGGAGACATATCCCTGAGCAATCTGTAAATCCAAATCCTGAGTTATCAATGCCTGCACAAAGATGAAGTAGTAATACATTCTCAATTTTCCTTTTTCACTTTTAAATAAAATATTGTATTTCTCAGAAGAGTCAGGCTGAAATGTTTATCCCTGAACATCTGGGAGAAAGAAGCTGATGGAAAGATTTAAATAGCACCTGAGGGTTTATCTTGACTACC…
>TCONS_00000384
CATTCTGTGGTGCTTCATCTTCTGTGCAGCTGAGACTCATTTCAACAACTGTGAACATTCAGCAGTAGACCACTTACGTGGGATAGTAAAAGATAATTACCTCTCTATTTTTGATTGAAAAACTCAGGTACATAGAAGTCAAGTCAAAACTGTTCCCCTAATCTGAATGCAATAAGTGTCAGGCAATCAATTTCTCTTACCTGCTACTACGCTTAAAAAATGGTGTGTTTCTGAATCTTCCACTCCTTTCAGATGAAGAAAACAGCATTTGGCCTCCATAAAAGCCATGGCCAAGATATCTGAAAAAAGAGGCTCC
>TCONS_00008766
GGTAGGAGAAATGTCATGTGTTACAGCATGTGATGTAAGGCTGATCAGATATTTTTAAAATTTCAATTAAAGTGACTCTGCAATGAAATTTTTCACAAATTGTATCGCTGTTTTCTGTCTTGGTTCCTATGGAAACAGTCCTTTATGCGATCATGCTTGGCTGTGTCTCCTTTATTTCTCCAATAACTTTTGAAGCTGTTGGGCAGTTTCCACCAAATCTATCTCAAATATAATTAAGTTATTTCATGAAAATAGGCAGCTGGCTAAGGCTGAGAGATCCTGTAAATGTCCCAAAGGCTGCAACTTGAACTTTCTTCTTATTAAAC
>TCONS_00008767
GGGGGAGCCCGGGGATGAGGTGGCGGGGGCTGCCCTGCCCGCCGATAGCCCCTTAGCGCCTCCCGGCCGGGCCTCTCGCCGAGCTGGCGTTCCCGCTGCTCCCCGCCTCCGGCACACCTCGAGCCCTCTGAGCTGCGCTGATCCCGGGTCCCATCCGGGGCGACCTCGCCGCCGTCCGGCCCAGCAGGGCTTCCCTGGGCCCGGCCTGCCTGGGGACGAGGGGGAAGCACGGGAGTGGTTCCCTCTTCCCCTCAGCCTGCTCAGGAAGGAGAGCTGCAGGGTGATGAGGTGCCCTGATGGCTCGCACCACTGCAGTGGGAAGCTCTGGGCAGCAGTTCAGGAAGTGGGATAATGCATTTCAGCCCAAGTCCGCGAGGAAGAAGGATGGCTGTGGAATGT…
>TCONS_00000394
AGATGCTGTTGACGTGTTTGTTTCAGCCTCTTCAAACTCAGCCGAGTTGCGGTAACTGCGAGTGAGTGCGTGCGGTGAGGCTGCTGCTGGCACAGCCCCGCGCAGCGCAGTGCTGGAGCTCCGCTGGGAACAGCCGCGTGCCCTCGGACCGGCGCGCTGCGGCGGCTCTGTGCGGCTCTGTGCGCATCCCCCGAGCGCGCGGCTCAGCCACGCACCGAACTCGTCCCAAACTTGGGGATTTCTGTAGTGGGAAGGTGTTTGATCTCATTCATCAGAGGTGTGCGTGCTCCATAGCGACAGCCGGTAGCCTTTGCTTGGAGGACATAAAGGCGTGTTAGTTTTGCGATTTAACTTCCTCGTTTTAATGGAAAATGTGTTGTTTAAAGTGGCATTTGTGAC…
>TCONS_00000395
CTGAGAGAAAGCATTTTGGAACCATTATTACTATTATTTAAAGCTAATCGCGAGAGTTCATAGAGAAACATTTCTTGAAGACTGTTTCCTTTTTATTGTTTTATTTATTCATTGCAACCTACTTATTGTGCTACTGTTGGCTAAATCAGAGGTTCTCTTAAAACGCATTGGGTGAAATCTTGGCTTTGATGAAGTCAGTGACAAAACTGTCCTAGACATCATATAAAGGAGACAGGATTTCCTCTGTAAAGGCCTATGTGTTTTTTAGGATATACTCCTCCTGTGGCAGAATTTTGTACAGCAATCAAATCAGCCAGGTATGTTTGCAAGTTTTATGTGTTTTGAACTTCTGCTTACTCTGGTGAAGAAAAGATCCTTATGCTATCTGAAAGTAGTACT…
>TCONS_00000396
GGCAGATTCATCAAAAGGTATGTTGTGGTCATCATGGCTCTTCAGTTGTCTTCTCATTTATATGTATTATTACTATTAATATCTGAGTAATGCTGTTTCATTTTGCCTATCAACTTCAGATGTTTCTCCTGGAGGTCTTGGATTAGTTCCACAACACATGAGCTCAATAGAGAGGGAAATaaaacaaggtacaaaatggatgaggtaaaaggtgaaagaaaaaagtctcaggaaaaaaaaGTCAAGAGATTATTTAACAAAATCATTACTGTTTTTAGAAGCCACATTTTCTGTCTTATTCAAGAGAGACTTTACAGCCTGGGGAAATTCTCCAATACTGAGAAGTCAGTGCTGGGACTATATTTCCTTGGTCTGCCTTTGTTCCTCAAAATATGTTGA…
>TCONS_00000397
CTCATTATTTTAATTCTGTATTCTTCTGTTTTTATCAGAGCAGTTTTTTCTGCTTCAAAGTACTGCAGAGGCCTGTTGCAGTTGGATGCCTATATACTCCTGCCATTTGAGTGTGATCCTTGTAGAACTGGGAAAGGCAGCAGCTGTTTAACTCTTGTAGTAGATTGGAGCAGGAGATGAGTACCTCTTCAGTCTATCATGTGCTTTGGTTAGGCTAAGTGTAATTATCCCCTAAATTTAGAGCAGAACTACTACACTGTGCTGCAAAACTTGCCTTAAAACTCAGTTGTGCCAGGATGCGAACAATGCACTTGACAGAATTAGGTGGGATGCTGTTTATGATGTTGACAATGATTGCTTTACTGGTATTTCTGATTTTTCTTTCAGTGTGG
>TCONS_00000398
ATCCAGTGTACTATGTTGTCAACATGTGTACTGATGAAAAGGTTCATGTCTCCTTTTGGCAACCACATAGCAGTACTGCTCACTGCATAGCACCCTTCAGTGGGTAACACATTATGTAGTTAGTCTGTTGGAAGTTTAATATTGATGCTGATTGTAAGCATACTATTGCCCAACATTCACATTATTAATTAATTGAGCCTTTTTACAGGTACAGTCATTCGTAGGACAAAGAAACAAAGGAAACTTTGAAAATCTGATGTCTCTGGCCTGATAAAGGGCAGCTGGTTTGCAGTATACAGCAATAACACACAACTATTTAGTACTGAAGATACATAACATTCTGTGTGGTCAGTATCACTATGGAATACATATGATAAGGTAGAGTTTGGCCTAGGTAAC…
>TCONS_00000399
GAATACTGAGCTTTTTTTCTTCATTatgtgtgtgtgtgtgtgtgtatgtgtatgtgtgtgtgtctgtCCCACTGCCATTAGAAGGATAGGGCAGACAAACGGGCAGGCTCTTAATCCGACTTCGAGTCCATCCTGTGGAGCAAGTCTGTATAGTAATCTCCAGTGCCCTTTGGTGTAGGACTACACCTGGTAGGAATTCTTCCACTGATATCTGAAAGATATTCTTCtttttttatttttCTCTCTCCCAACAGAAAATAGAGCCAAGTGGCAAAATGTTGAAGTTTGTATTTTCTGATGTTTCTTTCTGAGTTTAGTTACATCTGCCTAACTTGAGagcaagtgctctctgccacattgctagacatggattatactgagaaaagagagccatctact…
>TCONS_00000400
GTAATTCTTTAAAATGTATGAGCCAAATGGAGCTGCCCATGCTGAGCTGCACAGTGTCTGGCTCAGCTGGAAGTGGCTGCCAGCATCAGAAATGCTCCACGCTCCTGCTGAAGGCTGCTCCTGGCCCCAGTAAGAGCAGTCTGTTTCCAGTGCCATCCGAACATAATGCGATAGCTGCTGACTGCTCCATCCCAGGGATGGTCATAACTACTTCCACCTGGGTTTTTTATTAGCCATTTTGAAGATCTTCTTTCGCTCATTTGCCTTTGAAAAAAACTTCGTCTGTTAACAATCAGCTGGGCGTCATGTTTGCTTGCAAAGCACCTGCAACAACACATAATTTCTGCTTCGCTTATGTCAAACAAGACAGCCAAGAATTTCATGTCTGTGCTGATTTAT…
>TCONS_00000401
ACTTATATAGAGTTATTTATATACAGCAGTATGTGTAAAGGGATCTGTATATTATGGCCATGACAAAAAAACAGAGTTATATGATATATCTTACTTGATACAGCAGTGAGATATGTCAGTGATAACATCACTGTCTTCAGTCATCACCTGTTCTTAACTGGAAAATCTACACCTAGTTTCAGTATTTTCCATGGGATGTTTGAAATGTGTGGTAATGTAGATTTTAAGATATTTGACTAGATAAAGCAATGGGCAGGCACTCAGGTGATCTGTGTCTGGTTCTTTAGAAACCTGAAATAAATCTCAGTCTCTCTGCTGTCATTCCCCAC
>TCONS_00000402
CACATGTCCGAACAAATGTAAGATGTAAATAGGCTGAAAGAGATTGTTTATGTTTGGAGATTTTGTTCAGGCTCAAAATCTTCTGTCACTTAAGACAGTATAAATGCTGACTGAATCTACTGTGGATTGCTCTGTGTTCATGGACAGAACTGAAAACGTTACACGCTTCATTCTGTTCTTTGTATTTTAAGGTACCAAATGCTTTTCATGCACCATTTATGGGGGCAATTTACAGAGGATAGTTTTTTCTAAAGCTGATTGGGCTTTTTTCTTCTATTTACCTCCCAGAAGCTAGGTTGAATACTCTGTATTGAGTAAAAAGGACCAAGATATTTGGCTTTGATCTGTAGAAAACTATTATCCACCAGAAAATTAACTTTCAGGCTACTCCatattttt…
>TCONS_00000403
GAATTTCTAGGATGAGAGTTTTCTAATATATTCTCATATAAACTCTTCAGATTTTTCAATATATAATAAATGAAAGAGAAACCTGTGTAATAATTAAGACTTTACGTAACCAAATTTTCCAAAAGCCATTTGAAAACAGTGATTCACAACCCTGCATGAGATTTACCTGAGAAATTAGGAGCGTTTTTTGGATTTTCTAAAATTTTGTTGTCTCACTGATAATTTATATAAATGCTGACCACCTCTATCTTGTCCTGATGTTAGAATTATGGGTGCTTGATGGTTTTTAGCAGTAAGCCCTGGGATCAAGCATCCAAATCATTTTTAAATTAGAGTGCTGAAGTTGATTTTAAATTAATGAAATTCATAGCTTCCCTCTGTCATCATTAATCTCATTAG…
>TCONS_00000404
CTGTTGATCACCAGGGATTGAGGCCAGCGTTTGTTTTGCATTGATTGTAAATGCAACTTGACCTCAGTCACCATCACAGCTGTTTGTTGTTCTCTGGGGTTGCAGTGCAGGAGCTGAATCTGGTGGGACTGTTTTCTGTTTTTTGCTGCCCTGTGATGCATGGTTTAGTTCACTTAAAAGCCATTTAAATTTCTGACCAGTTCATTTCATTTGGTATTTCCTAATTCCAC
>TCONS_00000405
GACATGGGCAGCACCCAACGTGGCAGCCCTTAGCAGCCCTGGACCCCTATTGCATGCATGAGGAGATAGGTGTATCTGGCATACTGTTTAGGAACTATTTGTAGGTTTTGGAACACATGTACAGTAGGTTGTTCTGCATATCTCCTACAGCCATTCATGCAGAAATTTCTGAATATCCCAGTTACTACAAGAATTCAGAAACTTTGTGGATCCATTGTAAAAGAGAAGGTTGTTATGTACACTTACCACAGCTAACAGTAACATTTACTCACTGC
>TCONS_00000406
tggtgacagaatatgaagaaatgatttcaagcttaaagagggtagatttaggttaagtacaaggaaaaagtctttcacagtgagggtcgtgaggcagtggtacagtttgcccagaatgtgttggatgtcccctccttggagactttcagggcatcaggtaggaccaggctctgggcaatctgatttagctgtggtgtccctgttcattgctggggagttcgtcccctccaactctcaggattctgtgatactTTCTAGAGACTAAAATTCCATTGAATTGAAATGATGAGAAAACAAAACTAGAGACAGAGTTTATGTCCTGGTTTTGATGTTTTTTTCATTGGGTGGCAAAAGAATAAATTAATTTCttttttttACTCCTGTCTGACCAATGACATG…
>TCONS_00000407
ATTTTTGTGGGTTTTTACAAGGCATGCTAAGGGGTTACTGTGGGAAAGCTAAAACAAAAGAATCAGTTTTGCCTTTAGCTCAGAATGTGGTGAGGTCAGCGGTCATCCTGGTTTGCGTTTGTGATCTGCTTCCAGCTCCTGTGAAACCTCTATATGGGACATATCTTGCTCACTGTGTTGCTTCCCTGCACAAGTGACAGGCAGGGGATGTTCATTGGATGTGATTAGTCTTGAGCTCTGTATTCAAGTACAAGCTAGCACTATGGCAGTGGTACATTTTACAGGAATATCAAGGCAAGGAAATGAAGATAATCTTGGCCCTTCTGTGTATTGTACAGAGTGCAGTGTAATATGACAGGCAGTAGATTGAGACAAATATTCTTACCGTCAATGTTGCCT…
>TCONS_00000408
CAGTTGTGATTTTGTGACAGTAGCAAAGCAGTTGGTTTCCCATGCTCCACTCAAACACCATAGTTGCTACGGAGGaaaaaaacaaaaaCAATCAAGGTCCATTCTCTTCCCAGAAGGATGGAGTTAGTGTGGCAACAACTACTCAAATGAGGAGAATACAGCTCTCAGACTACTTAAGAAATCCCACTGTAGTTCTGACATTAGGCTGGTCATTACTGAAACTTCAGCCTCAGCAGGTTAAGCTTGGTCTTAGTGAGACAGGGTGCTATGAGCTGCACTTCACTCTAACAGAAGATAGCCTGATTTTCTAGGACATATGACAGTTTTTTTAGGCACCAGCACCTGGGAGACAGTGCAGGATCTAATCTGATATCTGGTGTAGATACACCTTCTGGCTGG…
>TCONS_00000409
CTCTTTTTAAAAATATTAGAAAGGATTGCAAGATTTACTTCTAATTACTAAATATTACTTGCCTTACACAGTTGGAGTTTAAACATTCAGTAATCTTTTTTCCTTTGAGAatgatcctcgaggtcccttccaacccaggccattctgtgattctgtgaAATGTCAGAATTACTGCTGGCTCCATTTATTTCTCATTCTATGACTTCCACGTGAATGAGGTCATGCTGCCATTCACTTTACATCTGATTTTAAGGTCAAACGAAGAGTTGGAAAGGACCTTGGCTGCTGGTGGGCAAATGTATTAGTAATTTTTCACATTCTTTTGGTCTTCCATGAAGTGCCATTACTAAATGAAGATACGATGAATCATAATCAGTTGACATTTGATGTAGTCTGGTA…
>TCONS_00000410
GAACGAGTTGGCACACTCTGACAGAGAAAAAATGTATCTGTGTAGGTGTAAGGCATAGAAGTTTGCAATTAGCTGAAGTTACATGGACATAAGGATTTTCTAGCCTTGCTGTGGGCAGACTAATTCCTTAGgtttgttttttgatttgttttgttttCGTAGCATGGAAAGCCAAAATGTGAAGTTGTTTTGTGTATTCCAGATTCTTTTTTCTTCTTGCAATATGAGAACAACCCGGTACTCCGCAAAAGGAAAGTAAGCCAGGTTGTGAAGAGAAATACCCATTGCCTTAGATCCACATCCCAGAGGGTCCCCCAAGAGTTCTTGGTTTCTCAGAGCTTTATGGGGCTTGGCAGCTTTTAGTCCCTTATAGCGAAACTCATTGCAGTACAAAGCCAT…
>TCONS_00000411
CTACCTCACAATACCTCCTCGGGAAGGCTGTTACAGTGCTACCCATTATTTCAGCTATACTTAATATTCTGTGAGCATTTCCTTGATAAATCTATTTCTAAAGGCTACAATGAGGTGGTAAATGTTCATTCAAGAACAAAGACAGCTGCAATTAACAATTTAAAAATTTCTGAAAGAGAAGCAGGAGTTCATGAAAACAGTAGTGGATTCTGGCACTTTTGTACAGGAATTCAAAAAATATATGAGTAGTGCAGGGATGGGGCATGCCTCTGGTGTGGATTTATACAGAGCACAGAGCAACATCTCTGTCCACCCTCTTCTGTAAGAGAGCTGCAGAGGTGTCTTTAAGACCCAAAAGCTCTGATTATCTAAAATCTCTGATCCATTTGAAACTCCAAC…
>TCONS_00000413
ACTTAATCTGAATTTGATTGTTATCACACTTTTTTTATGTCAAGAGATTTGACTTCCTTAACCTTAAAGATGAGGCTGGGGTACAGATGCGGGGATCCAAAGTAAAATCCAGTAGACTAAAGTCCTTGGAGGATAAATCTCACCAACCCAGACAGCAATCCAGCAAATTTACTTTCCAGGACTGCACAACACAGTAAGCATCTCTTTTTTTAGCCTGAAAGCTTCCTGGTTTTCTGTTATGAAGAGATAAGTGCTTGTGTTATGCCTACACAGTATTTGCTATTGGGTTTAGGCAGGGAATCATTTTTACCTCAGCTGAGTCCCCTAAGAAACCGCAGGCAGCTAGAAATCGAAATGACTGTTTCAGGCTGAATGACTGACCGTCCTCCCATGCTGTCT…
>TCONS_00000414
TGTTCTTAAGGTGCTGAGCAGCCCAAGCTTCCAGGAACTTTAATGAAATAGAAAGCAGGGAGTGAACTAAATTGATCTGGCATGAATTAATCAAGATACCTCATAAGCCACTTAGCAGAGTAAAACGAAGCAATGTTTGAGCGGTCAGACATCACTGTGTAAGGTACTGCTCTAACTCTCAACAGGAAAGTTATGTCTGGGATAGTGCATGATTATTTCTTGCTTGATGGATGAGTAACTTGCAGAACGATGAAATAAGTGGTGAAAAAGGCCTTAACTTGAATCAGTTTTAGAAAACTTATATTTTTTTGATGAGCAACATGCATTATTTAGTAAATTGCTACTTTAGTACTTTTTATAGATACTAATTATGGTAGTTTGAAAAGTGTATTGAAGAGA…
>TCONS_00000415
GACTAGAAAGGAGACTGCATTACAGACTGAAGAATGCTACTTCTGAGAATAATACTGAGCCTAAAGCCTTTTCACATAGTAGAAAAGAGAGAAGAAACTACTGGTAGTGTTTCCCACGTATTTTATGGTTTTGTTGAGAGCCTCTGATGGAATTCATACGAGCTTTaaaaaaaaCTGGTGATGTGGGCTTAGCTATTTGCCTCAAAAGCAGAATTTCTCAACAGTTCTTGTCCTCTGTGCTGGGTGTGCCCTCACCAGATATTAAAAATTAAGGTGATGCTTCAGCTGAATTTCCTGGACCTTTGTATACCTTTGGCAGTTCCGCAATGGCAAACATAAAAAAAGTCAGTGGAAAAACAACAGAACAGAACAAGCAAC
>TCONS_00000416
GGGATAGCTGTTCTGTCATCTCCAGTTGTCACAGCAGTCACTGCAGTAGTCGCAGTTGTGGCATCAGCAGTGCTGAACAAAAGGGTACCACACACACACAAAGACCCTGTGGATCTTCCTGGTGCAGTCATCTGTCATTGATGGCGTATCTCCAAAGCAGCACATGTGGGGCCTGAACAGTGACTTATTCCATATCCACCCTCATCTGCAGAAGTCAGCTGTGTCGTTCTGTGCCCAGCCTCAGCTCTGGTTCTTCATTCATTAGCCCTTCTTCTAGATTCAACAGAGAGACATAAAGCTAGGAAAGAAAACTGTACCAAAAAATACAGGATTGACTTGCtttttttttttCTTTCCTCTGCAaatcatagaatcatagaatggtctgggttgaaaagg…
>TCONS_00000417
GTGATTACTAAGGTGAAAGTTTTAATTAAAACtttttttttGGTAGTCTAGATATCTAAAATGGCTTTCACTCGTGCTTTTGAATATGACATTAATTGGGATTATGTTTTGTGTCTTGAGTGACCAGCCTTTCAATGTCTCAGAGACCTTCCCCCTCCTTTAAATTTCATTAAAATTAATCAGTGGGCTGAAAGGTGTTTGAAAAGTCTTGATGGATAGTTGGAAAAAAACATGCTTGCTTAGGATCCGTCTCATTAGTCAGGTATGTGACAGAGTAAAGAGTTCATTACTGCAATGCTCAGTACAATCTACTCCAACTTTGGAAAGCATTCAGTTTTCAATTTTTAATGAAAATTTTGAGCAGCTTGAGATTTCCTGGTCACTGCTGTGTTCTTTCGA…
>TCONS_00000418
CCCAAATCCAGGGGCTTGGTCAGGGTTTTCCAAGGGAAGTACTGAAGGAATCTTCCAAAGCGTATGGGACTGTAGTACAAGAAGAAAGCTATTAGGTTTGCCAATGCCCATGTTAATTCAGTATTGCACATTGGTATCAGCTGATGTCTAACAAATAAAAGAAACCTCATGATATTTTTCTGGTTACTGAACGAAATCTGGCTAGCATATTGTATTAATCTCGATAAAAC
>TCONS_00000419
CTTATATTTTGCTGGTAGAGGCTATTTGGAATACTTACAACACCTAGTGCAGAATGTGATTGCAAACAGGCATGGGTGACTTCACTCTCTTTTCTTTTTGATGCTTACCTGGCATTACTGGATTTAACCTGACCAGATGTAGTGTGTTGACATATGCATTGTATGACATATGAAGTTAAAACCAGTTCCATTTTAGGCCTTGAACAACTGATGCTTGTTTAAGTAGAAAATAAGAGCAATGTAGCATAGCCTGTCAAGGAGCACACTGTAA
>TCONS_00000420
GAAGGTTAAAAGCTTTGGGGAATAAGCTTTGCTATTCTTTGTATTTGATTTAAACATCTATCACCTTGCAGCCTGTCTTAATTACTTTCATGAACCCATATGGACTCCAGAAAACTTCCGAAGTTCATGAATTCTCTAGCAACTGTCCAGTATTTGTTCAAAATAATATGCCACGTAGATGGGAAGCATTAAATGTTGAAAGCTACATCTTTATAAAAAAGTCTGTAAAAGGGATGTAGAAACTGCCAGAAACCTAGGCTAGTATCCAAAAAGAAGTCAATAAATTGCTCCCAAGAATTGCATCTTAATGACAGTCAGTGGAAGGCAGAACTTTCTGTTTTATGGACATTTGGTGCaaaaaatgtagttttaaaataaaaaattaataaaaaaTATGTA…
>TCONS_00000421
tggcactgaggaatgtggtttagtgagtatggtggtgatgggttaatggttggtctacatgatcttagtggtcttttccaactttaatgattctatgattctatTCTAATATAGCCACAGTAACTTTCGAGTGACTAAATGCCAGCAGAGAAACAAGAAAAATGAGAAGCTAGGGAATGGTTAGGAAAGAGAAATTCCTTTCAGTAGTTACTCTTCATCTTATCCCTACAAGATTGCATGCTATTACCTCTATAGATGGGAAAATTATTCAAGATCCAGAGCTGTTTTCACACACAGTGCGATACACCTGCTTCTGCCACATGGTCGGCACAGGGCTGCATATTATTTCCCCCTCATACCTTTTAAAATCCAAGTGCTGAGGCTCTAGAACTGCAAAAA…
>TCONS_00000422
GATTCAATCTTCAGTCATTCCTAGGGCAGCTACCACAGTAGGTACCCTGCAGACACTGAGAAATCAGGCCTTCCAGCACACGCTGAGCAGTGTGCCAGAGTGTAGCGTTCCGAAAACCATCTTATGTTTGAGAGGCAGGAAATCCTGCTTTGCAGTATTCCAAACTCCCCTTGCCTACCAAAGTGGTATACCAATAGTCCTGTCCAATTAAGGTAGGACTTAACTGCTTAAGCGTATATATACACCTAATATGTATACATATATAGATGTTCATTTGCCACAAGGCAGCAAACTCTTTGGATACGGGCTGAGGAAGAGGAAGACTGCACAGCATTTTCATTTATTGAAGCATGAGAGGGGGAGATTTTTTCTTTAGAAGATCCTCCAGGAAGAATTATA…
>TCONS_00000423
ATTGTATCCAGAAGTTGCTGTCTGAGCTGAAAATACAGAAGTCAACATTATTTAATGCTGTTTTGATCTCCATGACATTGTTGGCTGTAATTTCTTATCCCAGTAGTATTGTCATTGAGGGTATGGGAATGACCTCCTGGAGTATTTCCAAATAGACTTGTACTTGTGATTCATTATTCATTAAAGGAGACAATCTATACAGCGTTTTTAGGGTAGCCTAGTATGGTGTGCTGCCTCATCCCTTGTTCTCTTTTCTGTTGATAAGAAATAGAGGCTGTTTTCAGGCATAGGAGGGCAGTTTGTCTAAAACAAAATGCAAGAATATGAGTGAAAAACTGTAAGGCCCTGTTTTAACATTAAAATTTAGCATTACACGGAATTAGTGTACCTAACAGAACA…
>TCONS_00000424
AGTAAACAGCATGTCCTTTTCCTAGAAATATTTTCCTGCTATGTAAGTAGTGAATGGTTCTGCTTAATGTTGAATTTTGAATAATACAAATGTCACTTTCTGAAATACCAGGCATCTGTGACTTTTAGCACAGGCCTTTATTTCTCCCTTCAAAGACCATAGTTCAGCAAATTACTTAGTCGTATATGTAGTTTCATGTGTGTGGATGCTCTTATTGATTTTAGCTTAAACTTATAAGCTTTAAAGCTTTAATTTGTTTAATTACATTACTGAACTAGGGCCAGAATTGTTAAAAAGAAAACTTCCCGAATTGAGTTCTCAGAGATGCTATAACATTCATTTAAAATCTGTAAAACATTTATTATGGCATCAGTCAGTACCCATTGTTAGTTTGTACTT…
>TCONS_00000425
AGCTTATTTAAGTCAGGGCAGTTGCTAGAGAGATAGCTTTGTCACACAGAGTGGTAGTTATCTGGAAGTATATCCTCTGATGGAAGaaaaaaaaaaaaaGCAAACAAAACCAGCTAACACCAAAACCACACTTGAAAGATACTGTGCCCTCTGAGGGTCAGTATAATCCTGTCAATATTTAAAATGGGTTTCAGTACTGGCAATGTGACTGCAGTTGGTTCTGCACCAGATTCCTGGTTCAGTGAACAAAACTCAGAGTCTGTGTCACTTTGAAGATAAAATAGTCTCTCTCAGGACGTACTGTCAAAAGTCTGATGAGATAAAGTGCTGAAGCTTTGACTGTTTCTTTAGTTATGCTTTGACTTCAGAGTCCTTTGGGTTATTCTTTATTAATCTGAA…
>TCONS_00000426
GTTCTTCAAGAAGATGCTAGTATGCGCTCTTAGAAATCTGGAGAGGTCACTCAAGTCAGACTGTAAATCAAAGTGTGGTCATAGTATAGAGCCTGAGTTGTCCTACAGCAGTAAGTCCAAAGTTAGTAAGGACATGAATGAGAGAGTATTTGTGGCAATGTGGACCTTGATGCATGGAGCCATCATAACACTTACACAAGATTTCCACTGTGTTTGACAGTCTGCACTGAATCACACAACCCCACAGCTATTACTGGTACCTAGGTTGGCTGAAAACTATATGTGCTTATATCGTTGTGAGCAGGATAGTAGAATAGATGTGTCATGAATCTGGCAACAGTTTTCCATAAGAACTATCAGAAAATTGTGGGGAAAAGGCTGTTTTAGGGACAGCTCTTT…
>TCONS_00000427
TGGTACCTCACACACGTTCTTGAGAGCTCCATTTCTTTTCCAATATGGAAGATTTACTGTTTGTCCACCAAGATGCCTTTTATAATAATATATTTTCATTTATTAATAACAGAttttttttccatttttACATGCTCCTGATTTTTCAGAAGTTGGTATAAAAGGGAAGAAACTCAGGCAACAGTTAAAACCCAGAAGTGCTACGTTTGCTTTGTGGAAAATAACCTGTGGAACAGGGTCTGAGTCACAATATGGAATCATACAGCATATGGTCTCTTACAAACAAACAAACAAAAAATTCATAGTGGATGGATACAATACTGAAATTGTAAGAATAAACTTATGATATTAAAATGTCTGATAACATCATTAAGGATTTATTATAATTATTATTCAGAT…
>TCONS_00000428
GTTGCTATCCAGGAGCATACAGTATTCCATGGCTCCTTTGTACTACCTGTCAGTCCAGCTGCATATGCACAGAATGTCCTTAATAGCATTCAGATCTAATGCTTAAGCAAACACATCCCACACAGTGAAGGCTACAGACTATTCTGCTCATCAGGAAGTCTGTCTAGCTCTCTGCTGACTATTTTGATTAGAATCACTACTGACTATGAAAGTATTGTTGATTCAGTTGACCACACATAGGCAGTCGGAGCCACTGAGTTTACCTCGAAATATCTGAGACATCAGGGATATCTGTGTGGGCTCTCAGATATGCCCCTGTATTCTAGACTGGTAGATGAAGGACAAGTGGACTCACTGTAGCACATGTAAGTGACATCAGGAGTCTACATGTAAGCCATG…
>TCONS_00000429
GCCCCATGATCCTGGAAGAGGCAGCCTCTGATATTTAACCTAGTATTTGCTCTTCCTTTGGTTTGCTATGTGGCTGGAGAAAATCAGTAATGCAGTCCATATAGGTGAGTTTTCCAACTCTGAAATGAATGGTTTAACGATCTCCCTCACAAAGATATTGGAAGTATTAATTATTTAACACAACTCATTAACAGCTATTGCTGCTCTTAATGATTACTTACGACATCGTAGAAAAGGTTTGTTCTCAGTGACTTATTGAGGATATTGGATACACTTCATCCAGATGATTTTCTTAACTGTAAAAATTTAATAATTTGGGAATCATTCAGACACCTTACGTAAAACTCTGCCTTCAGCTGAATCAGTTGGAATTCTGCTCTTAACATCCCTGGTGCCAGG…
>TCONS_00000430
GTTTCTTCTGGTTTCATAGCCTGTGCTCCCTCTGACAGCTTTCACACAGATACTGCATCCCTGTTAGCAATCATTTCAGGTATTGTGCTATTCGCAAAAATAAGCTGATTCTTTGTGACTACAGTAAACACCCTACCCTAGGAATGAAGTCTTAAGCTCCCATTTTGGGTTGGTGGCCTAATAGACCTTTGTGCTTTCTCCTGCTTTTAGTGTATGCTGCTTATTCTTTCTGCCCCAATGCATCTTTCATTTAGTTGAGCAGACATCTACTGATCTGTCCATACCAATATTATACAAACTCCTGATTCTCCAGCATCAGACCTGCTAATTGATTTTGCTTATCTTACATACTCCTGATCCTTTGAGCCTAAACAATGGGCAGACTGGTTGCCTTCCAGT…
>TCONS_00000431
GTAAATACTTTTAATAAATTTCCAGCTTGCTTCAAGAAGGTGATCTACGAGAGAGCTGCTAATTTCATCCACAGGAAATATTTACTGCTTCATCTCTTTGGGAGAGCAGCTTCTATGCAAATAGGTGTAAAAGTTTTCCTCTACCTTGAGATGACTCACAGATCATCAACTGTTTGAAGAATTCCCATGGACTTGTGGAACTGGGACTTGGTGTCTCTCCAGTTTTATTTAGGATCTTCTGCTAGCTTTATAACCTAATTATCTAATACAATCTGTCCTTTGATTTTCAGTTAGTAGCCATTCTGAAGTATTTTTTAATGTGTATGATTTTCTTAAAATTCTTAAGAGTTTTAAATTCTTAAGTAGTCTGTTCCTACTGTTGCTGTTTTTACTAACCCA…
>TCONS_00000432
GTGGAGTTATTTAGGCTGTAGAAGCTGAGGGTAGTGCCAATCTAAAGCACAGCTGTTTGCCTGAGCAGACTGCTGAATGTTCGAACACTGGAAGTTGCAATTGAACATGCCAGTGTCCTGCAACGTTCAAACACAAAGAACTGCACTAAGTTCAGAGTGTTAGGACTTAAGTGGTGTCTTCTGGATCAACTTTTcataggacatagaatcactgaatcatagaattactcaggttggaaaagaccttaaagatcataaaatcTTATAAAGTAAGAGTTTAAACACTGAGCAAAAAAGTA
>TCONS_00000433
CTTTAAAGCTTCCCAGAGGTGGATGCAAGGCTCAGCATCTCATGCTGGACTGCCTGGAGCTGCTCTGGGGCCTCTCCCCACCATTTGTATTCATGTATCAACACTGCAGAGACTGCTCTTGGTAGAGGTTTTGGCATGATGTTTAAATCAGCTAGCTCTGTCCCGCTGTGGCAGAGCAGAGCATAGGCAAGCTGATTTGACGTGCATCTTGTGCCCTCCGAGGCCCTGGCAAGCAAGGAACTGACTGTGCCGGGAAACTGAACTGTGCCCAAAGGATCAAAATATGCACAAAGCCATAATTAAGGGGAAAGAAAGAACAGAAAAACTCATAAATAAATTGATAGCtttttttttATAAAATATATTCTGTAGCACACAGACTCCTGAGTGCATCACCTT…
>TCONS_00000434
GTCTGCAGTGAGCATACCTTCATTAACACCTTAATTAGCACCGGGGAATGCCCTACCTGCTGGTTGGCCTTTCAGTTATCATTTTTCCTGGGTGGGAGTCTAATCAGTATGCCATCTGCAGTTGAGAGGCAGTTTCTTCTCTCAGTCTGTAAGTGCAAAGGTGTAGAAGGCTCATTAATTACTTGACTCTGTGTTAGTGGATTTGGCTAAACAGATGATTCTTTTTGTTAGCTTTAGCACTACCCTGTCCCTCTTATCCTCTGTTGCTCTGGTGTGGGTTGATGCTGGAAAAGAAGGTAAGGTGGACTTGAAACTTGTTTCGGAGGAAGTAGAGTCTCAATTAACATGATGAGTCAAGAGGAGGTGTTCTTTTTGAGATGAGCGAAGGTATGTGTGCAT…
>TCONS_00000435
CACCAGACTTGGATTTAGAGAATCAGCATTTGGACTGCTTCAGTATGCATCCTTGTGCTGCTGCAGTATCCTAGATTCAATGTTCACTTCTGAGAAGGCTATTACTGATTATTTTAGCTATTTGATTGCCTTCTGGTATGTAACACATACTCATCATACACAAAGCACTTATTGGAAGCTGTCATTTTCAGTAGGTGGCAGGAATGTTCTAGGAATCGTTCTGTGATTCTATGAAAGTTCAGCAACCAAACCTCTGCATGCCATACATCCCTTAATACAGGCTTTGAGGAGACTTCATTTGAAAGCTGCTGTGTCTACACTCAGTCAGCTGACAGAAAGATGAAAGAAGGAGGCA
>TCONS_00000436
GTTGATTCCAAACAAGCTATGGTGGACAAACTCTGattttatttatttatttatttattgtatttattGACTGTAAAAATGTATGGAAAGCTCTGTGCTTTTAAAGTACAACATTAGGCCTTGAGTGTATGAAAACATAGATTAGATCAGATTACTACTACTACTTTAAAATGGCCTGATACTCATGTGTACTGTTGTAAACTGCTGGTTGCCTGCCCCAGAGTATATGGGTACCGAACTAAGCAGTTGAGTGAAGGGGGGATGTCCTCAGTTAAGTGTCAGTTTGCTTTTAGTGAATTCGGAAAGCTTCTGTACAAATTCCCTGGTAGGCTTTATTCCTAAGAAAGCTCTCTGTATTTGAATCACTCTAGATCACGATTTCAGTGATCTCTCTTTAAA…
>TCONS_00000437
AAGGAGGGCACACAACCTGTGGGTGGCTCATGTTGTTCAAGAAGGAGCTTGGAGGATTTCTGGAAGACACAGCTGTGCTCACACTGTGGGAATTTTGGCTGCTTTCAAGTCTGAAAGGCTGTAGTTACACCTCAGTGTGGCTGCGTTACCTGCTTCATCAAGTTTCTATGACTCTTATTTCTTCCTGTTCAGCTTTGCCCCTATGTTTTGCTTTGTCTGTATCTATTTGCTGCCACTGTATTTACATCACACTGTGTCTGCGCTGTCTTTAAATTTACTTTGTTCCTCCGAACTAATGTTCCCTATATAACCCACAGCACAGGTAGCTGTAAAGAACTTTTCTTCAGTGTCTAGCAAGGGACTCTAAAATATAAAGTAGTATATCCTGAACAACACCTT…
>TCONS_00000438
GCTTGATTTGCTGACAGTAAAAGACTGAGTACAATTTCTCTGTGAACATCTAGGTTTCTGTGTAGTGGAGGGATTTGCAGTTTATAGCATGGATATGCTTTTTTACTGCGCCTCTGAAAATCCACCCACATTTGGCAAAGCTGTAAACATTTGAAAAATTGCATTTCACACATTCTTGGTAAAGTCTTGTTAGGttttttttttttAGCTGGTACATTTCCAAAAGATTACATATGCCTTGGATGTCCCTCTCCCTCAGGTGGATCAAACTTTCTTTGAAATCACTGCTCTAAATTGGGCAAGTCAAACCAATACAACCAGGAG
>TCONS_00000439
cccagaacaacccaaaaacaaaaaacagaaaTATTGCACGTCTACTTTAGGTACAGTTCTATTTGGGCTTTGTTGCTCAGTGCCTGTCAGTATCCCCTGTAAAATAAAACAAAAAATACTTTCACATGATTTTTAGCATTCCTTTCCTAGGTAGCCCAGAAGGACTGGTAGTCATCTGTTTTGTTTGTTTGTTTCCTCTCTCTAAATATATGGATTGTTCTTGGGATATTCTACCCCTCCC
>TCONS_00000440
TATGGAAAACATGACATGGAATCACTGTTTCCCTTGCACTTGATGGAGCAGAGCTGCTTCAGCAGGTCGCAAGAAGGTAGTTACGAAACTTTCATGTTGAATATTGTGTGGAGGAGGTGGATAACAACTCTTCTGTTCTCCCAGTAGGTAAATGTGGTGTCATCTCTTTTATTTTACTTCAAATAATGCATCTAAATGCCTTAGCTCAAAGACAGTAGCTCCAAAACTGGAGACAAGATAGTGGTGCTAGTGCTTAGCTGTGGCAGGCTGTGGTGGTCTGAGTTCTGGATTTGGTTAGTTTTGACTGTGAAATCTCACACCACAGCTAATAAGTTGTCTGTAAGCTATTGTTTTCCTTTTTGTTGTCTCTCCC
>TCONS_00000441
CAAACCCAAAGTGCTGGAAATGGATCACTTAAGGGAAAACCttttttttCTCTTCCCCAGTCTCTACTGGGTCATGTCATATCTTGCTTACTTCAGTGCTATTTTATGTTGACAAATGTAACTGCATACATGAAACTGaaaaaaaaaCCTGCCTTTGTCTTACAATTTTTCCCAATGCTTATGACTTAATAGCAGGGgtttttgtttgtttgtttgctttttACTGTGACCAGATCTATTGCTACTTTTCTGCTTTTAGCCAGATTTAATGCTGTTGGAGCTCAGTCAGCACTCTCCAAGATCTCTGTGGCACATGAATATCTTGTTTGATTCCGCAAAGAGCCTGGTGCTTAAGCATAGAAGAATAGAAAACACAGACTGCAAAATTGCTAATTTAGC…
>TCONS_00000442
ggcattcagactgagtggggcattggtcagcctgataagGGTGTTACTTTTGCCAGACTTATGTTTGATTTGTTCTCCTGCCAAACTCCAGCAAATGTCTTGCTGTGTAAAGGATGATGCAGCCAGTCTCCACATGATTTCAGAAGGTTCTCatgtgttgtttttttgttgttgttttaaatgtagattttttCGGTCTGTATGACACAGCAGATAAAATGATCCTCAACTAAAGAATGAGTTTAATTATCTTCTTGCAGAATGATAAAGGTTGAAATTATCGTTAAAGCTTTGAGAAAATAAGAGCACGGCAAGGCTAAATCTTTAGCTCGTTCATGAAACAAATATCAGCTGTCCCAGAATTTGTTGTTTAAACATGG
>TCONS_00000443
GTTATCAATTTTGGGGGAGGGGGAATATCTggggaatcttaccaactcctggaaggaggatgcagagaatggtgccagggtcttttcagttgtgccccaaccccagaggcattcaaggccaggttgggtgagtctctggccaacttggtttagtgatagatgtgcctgtccagagcagggagttggggctagatgtttcttaaggttccttataacataagccattctgtgattccatAGTGCATTAAGATCTGTGACAAAAGTATTTGGGAAGGACCTTAGGGAAGTGTCATGTCTAATGCAGTGCCCAGTTAATGTGTAATATGTTCTATTTTCCATAACTAAGATATTCCAGATGAGTCTCTTCTTATACTGTTCcctttttttcttttagtttac…
>TCONS_00000444
GATAAATCATATATCTGCGTGCAATAGCTTGTCTCAGAGATGCTTTAAAGTCATTGAGGAGAGGACAAGTGATCAAGTTTGAAGCTGAAAAATATATCTTTGCTGCCATTTTCTTCATGAGCTAGGTGATTGTAAGCTTGGAGGGGTTTTTGCTACTCTTGGTTACCAAAGAGTAGATTAAAAAAGCAGTGCATCAGATAAAGCCCTGATCTTCAGGGCTCTTCTGGGCTTTACTGTGTGCTGATTGCCCATGGCAGTGTTTGCTCAAATCCAGTGAGTTGTTTGAAAAAATTGTAAAGTACTGGCAACGTTAGAGCAAGAGACTGAATGTTATCTATCCCTTCCTAAGGCACACTGCAGTGTAATGGAACTCCATGGATTTAGAACACCCTTTCGACA…
>TCONS_00000445
GTCCTACTTGATGTTGCAATTGCAGGGAGAACTCAGAGGAATTAAATGCGTAGGAGGAGGGATGAGGTAGAAAAACTAACAAGCAAAACCAACTCTATAGTAATGAATACATTCTGGAGTAGTCTTGGAGTTGATTGCTTGATTTTCAAACTCATTCTTGAAAGGGTAACTTTTTTCCAAAATGGAAAGCAAATTagttttagtttagttgtttgtttgttttttttCCCTTGACTGGCTTACTACCTAATGTGCTGTGGAAGAGAACATCAGAATCACTGTACCTTCTATCCGTTCATTGATGGTGAGCGTGACTACCCTAATAACAACAAGGAAATGTCAGATTTCTAAGAAATTGTCTTTTCCTTTCATCCTTATCTGTAAAGGCTGGATTTATTA…
>TCONS_00000446
AATCCTTCACATAAACATCCCTTCTTTTTCCTTTATCGTTTTCTTGGTAGGAACTAGGGAAGTTTATCTTACATGCAAAGCAGTTTACACAGTTCACAGAAGCACATGCAAGCAGACTGTTGTGAACACTGGTCCTAAATGCCCAGGAGTTAGCATGCCATGGACTGGGAGGTTATGCAGTTGGTGGTTGATCTGGTGGAAATAGCAGACACAAGGTAGTCAAAATGTGTAATGGTCTTGAATGCAAAGGATAAGCTTAGTCACAGCTGAGATATCTCATGTCTTGATCTGAAAATTTAGAAGAAGCTTATATGCAAGCAGAAAGTTCATATCCTGGCTTTTTCCTTTCTACAAGCGTGCAGAAATGCAAGAGATGAATGAAAGGCTGTTGAATGCAAT…
>TCONS_00000447
ggggcaggatgacttccctagtcctgctcaccacaccattcctgatacaagccaggatgccattagccttcttggccacctgggcacactgctggctcattcagccgactgtccatcagtacaccaaggtccctttccgtcaggcagctttccagccactcctccccaggcctgtagagttgcctgggTCTGGAGTTTTTCTCAACAACTTTATCCTCTTTTTCTTTAGCTTTTAAGTCTTAAACAGATCAATTTCACAATTTGTACAAGCAAGTGTTGTTCGATTAACGTTAGGGTTGAAGTCCCTATACTCACATAAGACTGAGGAATGCTCttttttttCACTTGGTAGGAAGTGAAAAGCTTGTAAGAAAGCAGGCAAATGTTGGAGTATCTTGA…
>TCONS_00000448
GGAGATCGCTGTGGACTACTAAGGCATCCCCTCCTCCCCTGGAATCTCTCCCTGCTCAGAGATTGCCATTTCCTTTCTCTGCTTTGGAGCAGGGAGTGAAACCCTCCACTGTGCTTGTACCAGACCAAGGTCTGGTTCTTGCGTCATCTCCTGGGGGGTGAACAAGAACTGTCCCAGCACTGAGATGGAGGCAGAGACACAGGCACAGAAGCCAGGTACATTCAAGCACCAATGGACTTGGAACAAAACCTTCCCAATCATCTTCTAATGCATGTAGTGCAGAGTTCATCC
>TCONS_00000449
AGGGAGAAGATCAACCAAAGCTTTGAAGTCTTGTGGTGTTTTTGGTTTAGAATGAAGGCATTTTAGACCATAGCAGAGCCTTACTGGGTGAGCTGCTCACTGCAAAGATGACTTTCCTGTGCCTTGGCTCCTGGAGTATTTTCTAGCAGAAATGTGACAGTGCCACGAGAAGATTTGTTCTGTTTGGTCATAATTAGCATTGCTGGGAGAGGTGAAGCAAAAGGCGTTTCCTTGAACTGATTGTTTTATTCCTTTCTTAGGGAGGCGATGGCATTAAATAAGGTCTGAGGCAGCCTCAGGGTTGAATGGGGGTAGATTTGTGTGATTTTCTAGATAATTAGAGACTTAGTAACTTTCATCAGCATTGATTCTCATTGGAAACAATCTTGGAGGAGAG
>TCONS_00000450
GTGCTGGTTTCAAATGGAATGAGAGGTGGTAGGGGAGCAGAAGGAAAAGCAAAGATGTAGATATGTCAAACGTTCTTACGTGTGTGGCTGAGTAGCCCTATGGGGTTACTTTTGTCAGGAGAGTAGCTATGCAAACTTGGAGCTGTTGGCACACAGCTGGAAGTTTCTCCACTTGTTTTCCTTAAAGGGATTAGTGCCAGGTGGGCAGCAAGCAGACATTTGTGTCCTTACAGTTGCCTTGGTGGTCACTCTTCTCATTAAGAAAGCTTGGCTGAAGCTTGAGCATGCAGTCATAGAGTTGGGGCTGTCTTCCTCCTCCACAACAGGCGTCTTGATATCCCAGCCCTTCAAAGGCAGCAACGATCAGACATTTTGAGTGTCAATTCTGAGCTACTTCCT…
>TCONS_00000451
CACCTCCCAGGTACATACAGTCTTCTCTATATTTTATGAGGCAAAAAGATTTGTCAGCCCTAATTCGGACTACTATCTGTGCCCATGATATACATGACTGTCTGAAAAGGTTCCTTCTTATTTTTAACTTGGAAGTGTTCATTCTTTTTGTATCATTAACCAAAAAGGATTGTGTTAACCCTTCCCAGGCTGCAAATCAGAGGTGACTCTTCATCTGCCATGTCTATACATTAAGAAAAACCC
>TCONS_00000452
TGGATCTGAGTCTTGCAGTTAGCCATGAGCATTCAGCCTTGGAATAGATAGCTTACTACAGCTTCTAACAGAAACTGGGGAAAACCTGTGGAGCTGCAAATAAACCTTCCTTGATAGCAAAGGTGCCAGCAGAGACGAAGCCACGTGGCATGGGTGATAACAATGCAAGGTCATAGCAGTATAGGATCTTGGAGTGCCTCTGAGTAAAGGCATGAAAAGCAAACCAGGG
>TCONS_00000453
AGTTGTGGTAGGGTAGGAATCTTAGCCTGTTATTTTGTGAAGCTACAACTGCTGACAAAGATTTCCAAGCAGAAACTATGTAGTACTGTGGACTTGCCAATATTATCTGCATGAGAAAAACCATGTTTTCCCCCAGGGTTTCAAAGGTTTTCTCAAAATTCGGTGCTTTTTGTGCAAAATGGAATTAGTAGCTCATTTCCATTCATTTTCCCTGGGGAAATGACTCTTCTGCAGTCACTCAATCTCTGAATGTGAGTAGTGAGATGTGAATGATAATTTCAGTATCAGTTGTACAACTTCCGCCAGGTTTTACAAATAAATGAGTTTCCTATAATTATGGAACTGCAAGGTTTAAGAAAAGGAGGAGTCAAATGCAAAGCCTTCTTTTGAACGCAGTGA…
>TCONS_00000454
GTTTCCCATTGAGCATGTTTTTCAGGATAGAATCACTGACTCTTCCAGCTCCAGTATCATCTGTCTACTTCAAATCTGCACGAAATTTGAAGAAAGGTCATGAAACCTGCTGGGCCTACGATGAGTCACTGACTCTTCCTTGCATAAAAGACAGAAATACATTATCTAGGGCAGAGTTTTGGAGAAGAGAATCAAAATTTCATAAAAAAATTCTCATGAGTGGTGGTGGCATCTGTCTTATGATCACAGAACTGAGGTGCCGTGTGACCAAGGTCAGGTTAATCTGCTTTTGAATTAACTTCCTTTCTAGAAGTATAGGCCTAAAATTATGGCATATATTCA
>TCONS_00000455
GTTGCTTCTAGTGAGGGCACTTCACAGTATTAAACTTCTTGGACAACACCAGCAAGTTTCTGTTTTCATAAATAAAGGCTAAAAGCAATCAGTGGAAATGCTCTCGTAAGTACGGACTGGTGtgtcatggttttatgatttatggttactggtattccacatcataacatcatgtagtgcactgggagttaagtgttaatgctccagttccgggcacctgtccggaagagaagaagaactaca
>TCONS_00000456
cacggaactgggccgaaccagcctgtaaaccgttgacaTGGTGATAATTCCTCTCAAAATGCTTTGTCTAGGCTTATGTCCACTGGAGTTTTTGAAGTATCTCCACCTTGGTACTGTTCCCACAGCTTCTCTCAAACAATTAGTTCACAATTTAAGAAGCTGTGAAGATATCTTATGAAGCCAGCTTCAGTCTTTTGCATTTACT
>TCONS_00000457
cctggcaggagaggtgttccatccctgagatcatttttgtggctctcctctggatgcgctccagcaggtccatctctctcctgtactgaggactccacatctggatgcagtactccaggtgaggtctcatctgtgcagagtagaggggcaggagcacctccattgacctgctggccacacatcctttgatgcagcccaggatacggttgactttctggcctAGTCTGGCTACTGTACAGAGTAGTTATGTCATCTGAGCAGAACCTGCCCCCTTCCTGAATTTTTTTCTTCCTTGGTTGTTATTGTACAGGAGAAAATAAACTGAGATCTCTCTTCAGTCTTGAACAAGCTTCCTAAAGCCTCAAGTAAATTTTACTGAAGCCTATGGCTAAAACTTGA…
>TCONS_00000458
ATTTCTGGTAATTAGTAAATTGGCAGCAAGCATGGTACTTTCCCATAATTTCAAGGGCTTGGTTCAGAATGATGCAGAAAGAGCCATGGGAGCCAACCTTGAATCCTGAATTTCATCAAGGTTTTGACATAGTTCAGGGGCAGTTCAGTGGGAGGTGATGCTTCTGAACAGCAGAGTTTGTACCAAAGGGTGTTGTGGATTGTAGGTGTGGATACGGATTGTCATTTAGAAACTCAACAACCAATTTCTGTTTTCTTG
>TCONS_00000459
AAAGGGGATGCCCCAGGTCCCCAGCAATCCCTGTATGCACTTTGCAGTGTCTGGCTTTCTGGAACTTTCAGGAGATTAGTTTGGAAAAGGTGATGACCCAGATCAAGCAAGGTTGTAGCGTAACAATCTCAGTGAGCACAGCCTGATATCGCTCTGTAAGAGCTAACAGAGCAGTGCCACTGGGGACGTGAGGTTGACCCTCATCTTCGATGGGCTGCATCCATGACCAACTGGAGTCTGATGGGTG
>TCONS_00000460
GGCCAATATCCTGGCGTTCGGTTTGCCGAGCACAGCCCAATGAAATAGTCTGCTTCTTTACAGCTTATCAAACAGTTGTGTGAAACGTGAAACTAATCCAACAGGTTGTGTTCTCATCAGCCAGCACTGATGATTTTAAAAATTTCACGTTGATTGAGGTAAGGCTTTATTCAACTCAATGAGATGAGTAAACTGTATGCCTAAAATTCTTATTCCTCTGGTTACACTGTGTTTGGTAAAAAGCTGCTTTTATGGAAGGGGCAGCAATCTGTTCTTAAAGTACACGGG
>TCONS_00000461
GTTTTAAGACGTGAACTGTAGTTGAAGCAGTCTTTCTGTAAATAGATTAGTGGGTTGGTTTATGTCTTCCACGTTATTGCAGAAGAAATAAACTGTCTAATTCTGAATTAATATCTGAAACTGCTTGATGTTTTCATAGTTGTATCACTAGTAAACTGGCTGTAGAATAATAATCCTTTTCTTCTGTAGTTGTAGAAGGTACAAATTAAAGaaaaaaaaaCAGCCCAGTTTTTTGGGCCGGTTAAATTGATGTCCAACAAAGAGAGTTTGATCTGCTTTGAATTTCACAGTATTATACTTTACAAAATAATAGTTTGGAGTTCAAAATGCATCAAGGCAATAGAGGAAACATGTAAACTGGGAAATGTTATGTGCAGCAGGCATGGCAACGAAAGTTCG…
>TCONS_00000462
GTGGAGTGGAAGATGGTTTCCAATGGTAGTGTTAGAAAAAAATAGTACCCAAGCCTGAATACCGTGTTTAATTGGAAATTCTCTTGAAAGTTCTATGGAAATGCCTGTAATCTAAGAAAAAGACATTTAAAAATGTAGACAGGGTGATACGTGGTTTGCTAAGGAAGTTTCCATAATCAAGTAGATGAAAAGGATACCCTCACATAGATTGCAACCCAGAATTCCCTTCGATCATAATTGAGAATAATCTTTTTTAATACACTTTTATTCTGACTCCGGTGTTTGTGTTTAGGAGAAAAAATGATGAAAACTATTTTCTTTTTTCTTCCAATATAAATTAACTATTAATTTTTGAATTGTGAGCTTACTTTTGAGGTGATGGTGTACAAAATTTTCTCC…
>TCONS_00000463
GGACTTCAGATGCTGAGAAACCTGGAGTAATACAGGTGAGAAATATGCTGAGGATCTTAGAGGAAATCAAAGAATGATAAAAGACAGTTCTGGAGGAAGGAAAGTCTTACAGGTCTCTATATTCAAAAGATTTCACTAAACTGTCTCATACATTTTCTTTTCCCCCTTCTGTTGTATGGGTTTTAAGCACAACTTTCATTACCTAAATTTATTCAGAAGTTGTTTAGGGGCACTGACTACTGATATTTTACAGTATCAAAAAATGTCCATGGTAAGACATGTTAAACATGGATAAGTGATACTTGATTTTCTGTCTAAGTATGACCAAGAGAAAGGCCATGAAATGCATCTAAGACTGTGAATGCTATGGACAGACAACATTTAGTTGTGCTGCACTTT…
>TCONS_00000464
ttatttttGTCATATATGAGAAAGTTACTACCATTAGTTTATTTTCTTTTAAGATAGTGAAGCTAATAAGATGTGTTTTCTAGTTGCAGCAGAAGGTGCTGCAGGGTAGTAAGGACACAGCCTTGGGGGAATTCACTCCATACTTTCAACCCTGGAGAAAGCTCCATCTCCACAGCTATCACAGATATGCCCGTTAGCAGAGAGGATCAATATTTTAGAAGGTTGAAGTCATTCACAGTTTTCTTCATGAGTACCAATCAGAAAAATGAAGGAACCTCTGGTTCTCCAAGTATGGCAGTGTGATGAGACTTTCCTCCTCTCCTCCCTGGCATTGGATGTGAGAGGAGTTATCGTGGAACAAAAATTTGCACTGGTTCCAATACTTTTTGCTACTACATA…
>TCONS_00000465
GTTGGTACATCAGATTCCCTTTAGCAGCCAACACTGGCAGAATACCACTGAGAAATTGCTAATGTAGTTGCAGCTAAAACAACTTCTTCATGGTATTTACAGCTTGTGGGTTTTCATGTGGATGAATAGAATAAAATATGATGTAGTCACTTATACGTCTAAAACTACCATCGGTACCTAACCCATCATTCTTATTCACATTCCAGTTACTTTATATTTCTTAATAATGTAAAGGACCTCAAGCTTAGATCCACAGAGGCACATAGGCAGACTTAGGTAGACTTTTGCTGCTTGTCTAGATCTGTGATTGTCAAATCTACACTCTTTTGCTGTCTAGCTCTAGGGAGAGATAAAATGCTTACATTTCTGTTGGTGTAAGTTCTTGTGCAGCTGAAACAT…
>TCONS_00000467
GAACAATGCACTGCAATTCTGTTTCTTTCTAAAAAAGACAGAATCTCTTATTTAACCACTGGTATTTGAATCTATGAAACTGCTACATTAGGTATGATCTATGTTGTTGTCTGTTCGTAGTACCTGCAGTTACTGTATTCATACTTGTATAGAAAACACAATGCCTACATGAAATGCACATGTGAAGAGATCCAAGTGTCTCTGGTGATCCACACACGGCAATCAGCCTGAGAGATTGTGTGCTAAATTTCAGTACTCACAAGGGCTTTAGTGAAACAGGGGACTTAGGAGATACCAAAAGCTGTAGCATACTGATTTAGTTGCCAATTTAGTTAGACCTGCAACTAGAACTACTTTCATTCTCTTCTGGAACCTACTCTGTGCATACACTCAAGTGTT…
>TCONS_00000468
GGAGGAGTAGGGACGTTAGAGAGCAAAAACTTCAAATTAAAAGAAAGAGAAAGCAGCTGACCAAACGCTACCTGACATACTTGAGTATGTGACATGAGCTTCCTTTCCAAGGATTGGCTGGATGTGGACTTACAGGTTGTTGTGGGTGGTTGAAGCTCTAGCACAGAACTCAGCCAGAGGtaatgtagcgtataatacaatataatgtattgtatattggaagataatgtaATGGAGGCAGATTCCTCCCCACACTGCGGATGGATTAAGTTTGTGTACTCATTTATGTAGACTTACTACATGGGAGCTAAGAATAAGAGGAAGGTGTGACAAGGCTAAGGGAGGTTTTGATGATGTGTTCAGAGATAGCAGAAGGGTG
>TCONS_00000469
GTTTGATGCATATCTAGCTCAGTCGTTGTGGAAGTGAGATTATGTTGTTTTTTATAGTAGTTGTTTAAAGCTTATGTGAGCCATGAGATAATTAATGATGTGAGTTCATGAACTTTGTGCCAAACAGGTCTTTGAAGGACTCCATGCCTTTTGGTCACAGCAGCCTTTTCATACCAAAAAGGTGCAAGTATATTGAGAGTGAAATGATTCTTGTTTGAACATGTTTAAGTTATAGCTAACTGGAAGATCTCTGTCATTGACAAGATGCAACCATTGGTTTGCTTGCAAGAAAGATAGTTGAAACACAAGCAGGTTGAAATTTACTGATCTCAAATGCCAAGAAGGAAATATGAATTTGACCAAGCTTCACAAAACTTTGTGCTGGATCTGGCCTTCTAT…
>TCONS_00000470
tttattattatttttttATTGTGATGTAAGTGAGAAGTAGTGAATGCGCTAAATGAATGTATGAACTTCCATGTTTTGGCAGCTTCTATTAAAACCAGGTACCAGCCAGGGCTAAGGTAGCTGATGGAATACTCATTAGTAAGAACAGGACAAATGTTACTTTATTTTCAATGAAGATAGAGGAAATCTAGAAAAAATAAAATAATGGCAACTAGTCACTAGTAAAACTTGTTTCCTTCCATTTCTGTAATTCCGCTTCTGACTATTGAAAATTAAAAGCCTTGTTTATTGTATTTCTAAAACAATAATTTCTAAATTGGTTACAGTTTTTGACCATATTTATATAAGCTGCTTCTTACAAAAACACTAATTTGTATCTTTAGTAGTTTGGGGAGGATT…
>TCONS_00000471
GCATTTCTTGTGATTTTCAACTGTGAATATTAAACCATTTTTTCTAAATTTCTCTATCTTTGAATCGTATTTTTCTGAGGTATTGTTAAATTATTGCTGCATCATAGATTTTACTAAGAAAGCAGATTTATGCTGTTGTCCTCATTTGAACTTGCCCGTTGTCTGACTTTTTATGTGTCTGACTTGAGAATTGCTCAGTAATTACACAACATTCTCAATAGTAAAAACAATGTCTTGATTTATGAAAGTCTTTCAAAGGAAAGCATAGAAAAATATATAAAAAGCTATCCAGGGAACCTTGTAATGGTCTTTAAACTGTGTGTCTCAGAAAGCTTCTCAATGAGTTATGCAGGAATTTCCAGAATAGTTGTTCTGACAATGGCAGTGGCAGCTGTTATT…
>TCONS_00000472
GAATTATTTTGCAGCTTATTCCTCAGAGGGTGAAAAACTCACTGCCATTTCCTCCACGCAGGGAAGGTGTGAAAACTGGAAAATGCTGTCGTTAGTAGTCCTGTTGACCACTGATTCTTATGCCATGCAAAGTGAAATTCCACCTATGCTAGGAATCAATGGACTTTGTGGAATTCTGCTTTTACATCCATACAAGCTATATAGACTATATGTATACACATACCTTATTTTACAGTTCTTCATAGCTCCCAGCATGAGGTTTAAAAGCTATAAAACTCATGATTTTCTCTGGCTTTTCTGAGGTGTGCCCTTTGCAGGCATCCTTTTTGAAGCTTAAAAACACCCTATAACAGAACTGGCATTGAAAAAGTCTATCCAACATATGTAAGAAAAAGCCAT…
>TCONS_00000473
AGCAAATCTTACATGCAGTTTTTGATATTTGCTGATGTCTCTTTTGATGTCTTCTCAGTTGCTCACAGGAAGTAAATGCCTCAAAAATAAAGGCTCCATTTCAAATTCAAGTCAACCATTACAATGAAATCAGTAGCTGTTGAAGATACTGGGAAAATTCCAAATGGATTAAATTGTAGGACTAGAGTTCTTATAGATATATAGCTCCCTACATTGTGATCTTTGTTCATCTCACCTAGTCTTAGGAGGAAACCTAGTTCAATTTCATGTGTACCTAATTTGAACGTCAGTCATATGGGCACCTAGACAGGATGTAATACAAAAGTACatcatatagatcatagaatggtttgggatggtgagg
>TCONS_00000474
AGATCATATCCACTTGAGTACATGCACCTAAACTAGACAGGAAAACCTTCAAAGGCACTTACCTCTTTCCATTCTCTACATAGCTGATTAAGAAAGATATACAGGAAAACTGGCACACTGAGTGTCCAAGATTAGACAAAGCTGAGATGACTAAGATAGTCAGACAGAATCCATGCCCGCAGCAGGGAGAACTAGGTTCATGTAGTTCAAACCAAATCAGGACTGAAGTAGTGCATTAATTTATTAACAGCATGCAGTTTTCTTGCAATCAGTGAACTATCACAATCAACCAGTAAGAATTTCCTGTGAGATCCCAGGCACACACTGGTGTGGATCCCCCGGTTCTTTGCCCCACAGCCTTGCAGGCTGCTGGCTCCCCACAGTGCCCCGTAGGGAGGC…
>TCONS_00000475
TTTCATATTTCAATATCTGCACTCTAATTTTGAAGAGGGCTAACACTGGTTTTTACTTAATTTTCTGACCCTCTGGGTTTTGGATGCCACAGACAGTGTTCATGAAATGTGCACATTTTTTAATAGGCAGGCTTAAAAGTTGTGTACAACACACTGCCTGCTTCTATTTCTATACCATGTGCAGCTCTCTTAGTTTTGTGGACTCCTACAGTCTGAATAACagtttgattttgggtgtttttttttgttgttgttgtttgggtttgcttttttctttgtggggaagagtttgttttgtttttgtttggctttgttATCTCCATATAACAAGAACAGTTGCATACCGAC
>TCONS_00000476
GTGGTACAGTGGCACATCTAGAGTTTCAATCCATGTACCTAGACTTGAAACGAAGCTGCTGGGCGAAATTGGATGGCACTGGAAGATTATGTTGAAATGAGCATTCCTGCAATGGATGTAGGAAGCAAGTGGAACCTTAGGTGACTTAGTCTGATTTCTAGTTTAATATTGACTTAGTGaaataaataaataaataaataCAGGCCTTGGTGCACTGCATAACAGTAATTGAGTGTGAGGAATTGTATCTGAAataatatatatatatatatatTTATAATGAATCACAAGGTGTACTTCCTGTCTGTCACCTCATTTTCAGAAATAGAGATGTCAAGGAAATGGTGGAAGAATTAAAAATGATGCTAAAAATGAGAACTCAGGATGAACTTCAGTTAA…
>TCONS_00000477
CTAGTTTATCTCAAGAGATTTCTAATTACCTTCACTGAGTTGAAAGGAACTGACTCCCTGAAACTACTACCTTTCTTGGTCCAGGGAACCACTTTAACACAATAAAGATTTAGTGATAAAGATCTGTATAAGAGTCTTAAAATTCAGCAGCTGCAAGTGACTCTTCCTGCTCCTGGAAGCCGGGAAGTCACTGTTTATCTTGTAGTTCCTCACGGACTGATTGTAAGGAGTTTATTGTCTTGACAGCTACCAATCCTTTTTGCTATGTGAGTTCTTCCTTCATTACAGTCAAGTATCAGCAGGCAGTATGAAACAAAGTGCGAGCTTCTTATATAGATAGTTGGACATAATATCTTTGGTGTAATGTCTTTACTCAGTTCTTTCTCTTCCCTGATCTTC…
>TCONS_00000478
CCTGGCTGCCACTGCAAACAAAGATGAAGCAGAAGCAGAGAATTCTCGTAGATCAGTGACAATTCCTAAATTTAGATAGACACCTAGTCTTGCCGAAATACCAAAACAAGGTAAAGCCCAAGCAAGAAGATGTCTCACTCCCAACATGTCAGTTTTGTTTGTTTATTTAGGGATGGGGTGGGGAATGGATAGAGGAGGCCCAAGGACAAAAACTAGAAGAGAACTGGACCAATCTCCAATCTGTTGTATCGGATCATCCAATCTGATGTATCATTGAGACATCAGGAGCTCACCATAGTGTCATCAGGTGCAAGTGTAAGCAGAGGCAATCTGAGGTTCTCAGGCTGCCCTTATCTCTGTGAGATGTTTCAGATGGCAAGCCTGCCTCCAGTACACCCT…
>TCONS_00000479
CAACATAGATTTGCTGGGAGGGAGAGGAATTTCAAAGCAGTTGTAATTCCTGTTCCCACATCCATTGGCATCTGTGGAAAGGTGCATATGGAATGCCAAATGTTTTGGGACAGATTCCACTGCAGGTCAGGGGCAACTGCAATGAAATTAGATGTTTGATTCAGCTATTTAATGTAATTAAAAAGCTCTACTACTTTAATGTTCAGACTAATACATCTAAATGTGTATATATGAAAACTCAGCTTACATGTGCCTCTCTGTTCTTTCTCAGCTCCTTCTTCACCATTATGAAGTACAGCAAACATTAGCTTTAGGCAAATTTCATCTGAGAAACCTAAGCATCAAAATGAATTAGGCATAATGTATTTTTGATTTAATGTTAAAATGAGTGTTTCCGTA…
>TCONS_00000480
TGCAGATTATAGGATCTTCCTAAATGTCTGCTGTGGAAAAGAATGAGAAAGTTATCCATTTACATACGTTTCTGTATGGAGTAGTGTATTGTTAGCAAACTGAATGATACATTCTTTCTAAGACATTCGATTGGGGAAATCTCTTGGTGTATGTATATAGGTTGGTCTTCCAGTTCAGTATGTCACAGAGAGAAAGCTTTCATTTTTCAGCAGAAGAACTTCAGCTTCTTAAACCGAGTGACTACAAGTTAAGTAAAAGTTTGCTTTTCTTTAGAACGTGAACTCCTAGGAACAGCTTCAGTAACTCAGCCAGTAGAGGGAACTCTAATACAGTACATTGCAAATGACCCAGGATGGTAGAATAGACTAGCATCAGAAATACAAGACAGTACAAAGTGT…
>TCONS_00000481
gccacatctaaatgtttcttgaacatctccagggacagtgactcaaccacctccatgggcagtcccttctagcacctgaccactctttctgagaataaatttttcctagtatccaacctgaaGTGGATTTGTGTGAATTGGTGTTAATGATTGTACGGACTGATGATCGTACGGATTGTCTGGATGTGTACTAATGATTTCATGTGGTTGACTGCAGTTCAGCAAGCTTCTGGGTTCTTTCCTCTATGTGGAACATTTTTGATTATTTGTGTTGAATTGAGATTTGATGTTTATGGTGCCAGTGCAAAGGTATGCGATAGGACAGGCATAAATGAACAAAGACAGAGATTGAAAAATTTTTTGTTATTGTCAGTCATTAAAGCATAAACTAAATCCAAT…
>TCONS_00000482
CTTGGCCCCATTATTCAGTTAGGAACTGAGACACACTTTTGGAAATGGTTAAGGAAATAATGGCTAGTGGCTCTAGAATGTTTCAAAGTTCTTgttttattttagtttagtttagtttagttcagtttagtttagttttctagtatgttttgaagtgacttttaaattttaCTTTCAAATTCAGATAAAATAGAAGATCTTTTATATCTTTTAGTGTTAGTCTAGCCAGATCTTTAACAAAGAATTCCTTTCACATACCACTGTACATTTATAAAGAAAATTCTGCATTTGATCTAGTTGTTATACTCTTGTTCTAGTCCTCAGAGAGAGATGGATGTGGAGGGCATGAGTCATCCTGTCCTATTCACAGTGCAGGGAGTCAGGGTAACTAGCTGAGAT…
>TCONS_00000483
GAAACAGAGCCTTGTGCTGAACAGGTGAGCCTCAAAAAAATCCATGAAATCAAGACCTGTAAACCCAGCCAGTGGAAAAGCAGGTATCAACAGAAGCTCCTCTGATCACTTTGCTAGTTCAGTGGTGGAGAAAAAGAAAACACCAGCTCCTGCTTTAGGGAGGATGGATTACTGCTATTATGCCAAAGAGTGTTTCGGAGGTTCCTAAATTGGCTTCTGTCTCACACTCAAAACTGCCACATCTGAACACTGAAAAATATTGTTTCACTTCCAGCTAAATGCACTTTAATGGTTTCTAGACAGCCATAAAGCTGTGTAGCAGGCATAATTCTTCAAACAGGATATAACATCTAGTGTGTTTCATGATTATCCGCCTCGATCTGATTCTCTACAGATTTC…
>TCONS_00000484
GCATGCTGTGGCTATGCATGCAAACATTTTTTAACCATCCTACCACTAGGTTATTTCCTTATGTCACTGTTCTCTAATGACTTAAAATACACCAAAACAATTAGTAATTGTCCAGTAACATGTACCAATACTTTCTATCACAGTCTTAGCTTCTGTCGTGGATGCTATAGAGTGGTTTTACTATCTTGTTCAAAAAGACCATTTATGAATGTGAATACGTCACCGAGCTTTATTCATGTTTTCAAACTAAGAAAACTCCAGCTCATTCTCTCTGACatgatccctgaggttcctaccaacacaag
>TCONS_00000485
gtttttttgctttttttCCCCAGCATTCACTTAGCATGTCCTTATTGGAACTCTCATAGAAAATAGCTTTGGTTCTATTAAGAGCAAGTATTTTACAAATTGTTTACCTCTGTTTTGGCTGACCTACTTTGTGTCATAAGAGTGTCACCAAATGAAATCTATGTTCATGCGTAGTTAATGAACGTGGTTATTAAACAGATGTGTTACAACTAGGTCAGTGAGAATATACATACCCAGCCTCTTCTGAATTGCAGCTGTACTATTACTTCTGGAGATTTCATTTTATAATATTAATGGAAGAACACATCACTCTAAGCAGAAATAGTACAGGTATTTAATTCATTAATTCAGGCTTTGCTTTAGAGAAAATATGTATTTAAAAGTCATTTTCAATGATTT…
>TCONS_00000486
TGAGAAACCTGCCAGCAGACCAATCAACCATCTGACCTAGTTCACTCAATCTGAGCAACAGTCCATACTGCTTGTAATTGACTAGTGGCCATGTGGGGAATTTAGGACAGCAAACTACTATGGAGTAGGCTAACTGAAAAAATTTTACCCTAAATTTCCATTACCAGAAGGTTTTAGTATTCAACACTTCCAAATATGAGTAATAAAATACTAAAAATTAAGAATAAAATCGAGTTTTTATAGTAGTGATTCATAGTGGACATAAGTTTGGTTACCTACCAAGGTTATTGCATGAGTGGCCCCTTTGAAATCGTTGAAAGTAACAATACGCATAGAATTAACCCTATATGTCTACTTTTGCTCTCTCAGTTTGTGCCTTTAATATGACAGGAAAATGAG…
>TCONS_00000487
TTCAAGTTCTAGAAAAGCTATCACAAATTCCAAGTGATCAGAATGTATAAAGTATACAAAAGAAATGTAGAGCTGATTATGCCAGTAAGCAGTTATGGAGGATGTACTTACAGAAGAAGTAATTTCTGAGAGTAGAAACTTTTTACTTTAAAAGGCAATGACATAACAAAAGCTGTATCTGACTACAGACTCAAAGGAAATCTAAGAAGAGTAGATAGCTCTCCAGCTCACTCTGAAGAAAAAGGATTTTTCAGTTGAGTAGGTTCTAGAATCTTTTACTGTGCTGAAAAATCTCTGTTGACTGTAATGGTAGTTAAGACTCTTAGCTTAAGTGTAGACACTTGTATTTAGGTTTCTTATTCTCAAGCTTTTTGCCTTTCACGTTTTCTGAGGAATGTT…
>TCONS_00000488
AGTGCCTGCACCAGGAGTGAGACTTTGCAAGAAGATGGGCATACATTTTTCAAATGCTGCTTCACAGTATACGTTTTGTTGGTTGATTTTGTTATCAGGAAGCTTCCAGTACTTAAAATAGATAACCTGATTAAATCAAAGAATTTAACACTCTTTCTCCCCATTACAGCAATACAAAGTATGAGTACATTTTGAAAAAGTTTAAGGTACATTAACTTTTTGAGCCAC
>TCONS_00000489
CTGAGGAAAGGTAACAGATATCCAGGACCCTGTAAATCATTTAATTTTTATAGGAAAGAGTAAGGGTGAGTCTAGACATTATTCTAATTTGTTGGCATTTCTTTAATTATGATCTAGCCTCACCAGTACTTCAGTACAGGTTCTTGCAAGCCCAGGGCGGGTAATGTTTCCTCTTGGGGGTCCCAGTGTGAACACTACGCCTTGGCCTCAGGCTGAGTTTCTTAGTGATGAACTCACTGGAGCTGGAAGTCCAACTGATCATCATTGGGCTGGGTCAGGTAGAATAACTTTTGTTATCAAATGTAGTAACCTTATTACTCATGACAGAACCATATAGTGACATTCATGATACCATATGACTGTGATATTATATCTGTTAATCCACAGCATATCCAAGGA…
>TCONS_00000490
CAGTACTTCACCTGTCAAAGATGAGTTCAAAGGAATAATTCATCTTTTATCTTCCCTTATTCACTGGCTAGACAGATTGCAATTTATGCTTATCTAGCTAGCTGAGTTCAGAGAGAATTAACAGGAAAATCAGTATGATACAGTTACCTTTCACTATTAAGTTCTGGCTCTTTATTTCCATACCTATTTGCTATATGTAGTATGGAACTGGAAATAGTTTGACTATTTCTTCCTAATTATTATTTTGCTTATTTTATAAACAAGAGGGAGACAGTATCTCAGGTTATAATGTTCAGATTGTATTCCTATGCAAATTGCCAGCATAAAACCAATCGAT
>TCONS_00000491
GTAACAGATAAGTCTTCAGAGGTCTTTAAACTCGACTGTATATTTGACACAAATTACTGTAAAGTTGTGCTAAGAGAAATAATACTTTTCAATTGAAATATCTTGCAAAAAGTTACTTTTTTGTTCTGAGTTTTTTTCTCTACTGGAATGATTGGGATGGTAATTCTCTCAGACTTCAGAAGTGTATTCTAAAACTTAACTCATTCAGCACCGTAGGCATTTAGAATTGAAATGCTAAACGTTATGTACCTAGGTCCTAATCTTAAAGAGAGGATCATGAGAAAAACTTTGAAAGAACAAATGCAGTGCATGCAGAGGAAAGGTGTGGATGAAAAGTGGTGAAAAGAGATTTTGGTTGCATGGCACTGCTTACAGCCCTCAATCTTAACACAATTCTCA…
>TCONS_00000493
ATCAGACTGGAAGACAGGAACATCAGATGAAAATCAGTTAAACACATCCATTCATTGTAGAAATTATTCTGCCTGTATAAAGCTGAATCGTGGGTGGAAATGGAGAGAGACGAAAATCCTGTATGACTGGCCAAGCTCAGAGGTTTGGAAGCTGCTTTAGATGCATATTCAGTTGTCCTTTGGAAACTGCCAAGCCTTATAAATGCTTTCCAGGCCTATTTCTCTGCTCTTACAACACCGCTAGCTGCTGCAGAA
>TCONS_00000494
AGAACTGTTAGCTTAAAAAACATCAAACAAATTGTTCAACATAACGCTGAAAACTATGGTACCTGACAGCTGTCAATGTGTTGAGGTTTTATGACTGCTTTTGAGAGTCATTCTATGAAGGCAGTATTTACCTGGTAGCCTACATAACATTAGTTGCAATAGATTTTTCTTCAGGAGTTTTATCTCTCTTCCCATGTGCCCTTGAGAAATAAAAGCTGCAGAGCACTCTCAGAGCTTTTAGTGGAGGGAATTCAAAATTTTACGTGCTGAAAGATGAGGGAAGCCTTTAGCTAGGTGAATAACCAGCATGATGGGAAATCAAAGTGTAGCTGAAAGTAATGGACTTTGAT
>TCONS_00000495
gggagatcaccctgtggtgctgcactgctgacaggctaaactccaacaGCATGTATTCCCAGCCCTATATGTTATAACAAAAGGCAGATCATCTGAGCAGGTTTAATTTTATGTAACTTCAGTGCTCTTAAAGCAAGTTGACTAATTTCATGCTAGTCACACAGGCTTCCTTTCCAGTAAATGGAATAAATAGGCATATCTGAAAGATAAATAATCTGGCCTAGTTTAGAAGCTATTTTAGGATGAGATGTATTATCTTTAGAGGTGCTTGTTTCTCTTTGACAACAATGAGACGACCTTTCAGTGACTGGCTCAGAGTAATAGATTTAACTTCTAGACCCCTAC
>TCONS_00000496
CAGAGCTTCTGTAGTGTTGCTGTAACGTTGAAGCTATAAAGGACATAGAACAGCATAACGTTTGGCTGAGTACAAGAGTCTGTGCTGTAGCTTTAAGATTGTGGTTTGCAAGCCAAGTGTAAGAACAAGCAACTGATTAGCTACATAGCTTTCAGTGAAAGACCATATTGTGGATTGCTAATCACGTAATGTTTAGCTGTATCCTCACAAGTGCTGTTTTTTGAAGGACACAGCTACTTGGTAGATTTGGTTCTAGGTAAGTAGCCATGCTTATTTTGGTTCCCTAGACTCCAATCTCTTTCTTATTAAAACAACAGAATAACAATCttacctttttcaaagtaggttaactttctcaaagtaggGTAGGCAATGAGATAAACCAACTTCTTGGAGAAG…
>TCONS_00000497
CATTTCCAAGGTGCTTTAAAGTGCAGTGTATCTAAATCAAATTAAATATTAATGGTTCAGACATCTACTGGTATAACACATTCACACAAACATGCATCAAAGGGTTTCCTAAGTTATAAAACACTTATCCTTGGGACTGTGGAGAATGAGAGTGCACCTGAAAGAAAAGACATCCTGAATTGTTTCACAAAATATGAAATTCTCTGTGAGTGCACTGATAGGAGAGCTTTAAACAAGTAACTGTAAAATCAGCAAGGATGTAAAATAGATTCTGTATTTAAAATAATTCATAAAATTACTGTGTGAGCTAATTAAAGAAGACTAGAGGGAGTTTAATTGCTTGGGGC
>TCONS_00000498
ACTGGATCCATTAGTAAAAGGTAATGTAGACATTTAATAATTTCTCTGTGGATCAGTTACATGGAAAATTCGGTTCCCATATAATCCCATATAATATAGGATTGTTGCAGAAAACCTCAATACTAAAATTCTGCAGATTGGCAGCATCTAGGCAGAGTTTAGGCATGTGCATACATGATTGAGTACTGATATTAAAGAGGGC
>TCONS_00000499
TCAGAATGTCGCTGTGGAGTTTGGAACCTGATAATAAAATAAATAGTGTAAATTTTCAGAGGTCACACACAAAGCAAGTAGAAGTCTCTGGAATAGATCAGAACATTTTTGCTCGTGTTTCAAAAGCCCGTGCCCCTCATGTGCAAGTAAGATTTAACAATCTATTTTTCTGTTTACTGTCCAGGCATAGAAAAATCCTAACCTGAAAAGCTAATTTCTAGCAAGTGGCTAAATATGTGACATGTAAGCACGTAAAGGTAAAGCTGAATTGTATATCGAATTTCCTCCAGGGCCCACATCTATGACCGTGGAAATATGGGAACATAACCTGAATGATTAGGCTGTGCAACTCCCTGCATTATTTTAATATTTATTTTCTGTAAGGAAATGCTGTTTGCA…
>TCONS_00000500
GCTAGATTTTGGATCAGATCTCCCAAAGTTACCAAAGAAGTGTGCAACTGCTCTCATTTAACTTGCAGTTTTCATGACAGTCTTGAGTTTCTCTATTATGGCTTTCAAGCTGAAAGAAGCTCGCTGACATATTCTGACAGAAATCTGATTGACACTTTTTTTCCCCCAATAAAAATAAACTGACATTGTATTAAGCTCTGCATTCGGACACTTTACACTCTACTGGACACTCACCCTGATGCTTACATTGGTATACCCTAATTCAGGAATAATTCTACTAAAATCATGCTGATTGCATTCTAGCGTTTGGTTGTGTGTGCATGAATAGATGTATCCAATCCTCTGTTCTTTCTGTCTGTATTCCTGACCACTGGTCAGCCCTGCTCCAGGTGGCGGGGA…
>TCONS_00000501
TTTCATAATTGTCAACTTAAGAGTTCCTTTCACCTTCATTTGAAGTGTGGGGTGGTGGCCTCTGTCAAAGACGTGATACTGGCTTAGATGGATAATTGGTCTGATTCTTTATGACAACTCAAATAAATCTCTGTAAAATCAAAGTAAAAGGGAAGAAAATCAACCTCATATATTTTGTTGAAGATGAAAGTAACTGCCTCGTGTGTTGTTCTTTTGGGGAACAGGGATACTTGCAAGTATTTCTGCTACACCTAAATAAACCAGAAGTGAGGATTTCTGGAGATTGTGCCAACATTGCAGAAATAGCTGTTCAAATGAAAATACTGGAAAATGAATAAAGCTGTATAAGTATAGCCTTTTGCCTGTACCAATATTCTTCTGCAGCCTCATTCACCCAGG…
>TCONS_00000502
AACAAGTATGTCAGGACACAGAGAACATTCTGTTTTTCACCCATGTTCTCTTGTTTTTTTGTGACTGTTTTTGTGCTGTTCTGGACAGCTGTGATCACTGGAAGGACAAAATGCTGATCGCAAGATGAAGGGAAGCTTAGGGAGaaaaaaaaGAAATGATGCTTCTCAAATAAAATGGTCCTATAGATAAAAAAAGGAAAATGCCAAGATTCATTATTCCCAGAATAATGTGTCTCATACTCATCTTTCTGTAATGACCAATATTTGGATCAAGCAGCACTGCATATTAGCTTTTGATGGGAGTTGATTACGTACTGCGGACCATTTCAAAAAGCACAGGTGTAATTCAGTTACTAAAAGTCTGATATAGAGAAAAACAATAACAACAAAAAACACTAG…
>TCONS_00000503
ATTTTGTCGTCCCAGGAGTGAGAAGCAGCTGGTTGACTGATCTTGCATGAATGATCAGCTGTGTCTAGCACATATTCATGGAAGAGAAAATTGCAATGCCAAGGTACACAACTTAACAGACCATGTGTCCACGTTAGTATCACAACCTTACAGCAACCGTCTGTACAGCAACCAGATGTACGTGAATGAATACATCCAATGTAATGGTTCCACAGAGTCCTCTGCATGTTCAGTGTCAGAGATATTTGAAATATCAAAGAGGACCCTTTGGGCATCTCAACATAATTTTTAATGCACAGACTTAGTAACATAtttttcttgtttttttttctttttgtttgtttGTTGAAAGATGTAATTATGGTTAATGCTATAACTGGCATTACCAAATGCCAAAAT…
>TCONS_00000504
AATGGACTTACTTCCGTTATTTCCCTCCATACTCTGAGCTTTTAGCCTTCTTTGCAGGGTACGTCAGTTGCATTCAAACATCATTCTAAAATCATCTGAAACAAACATGACCTAAAATGTTATATTATGTTCCGTTTTGTTTGTGGCATTGTTTTACAAGAGTATAGGAGTTTTAGTGATGATCTAATTTTAGAGTAAGAGTGGGAATTTGAATAGTTAGGAGCATAGCTGAGATTAATGGAGGAAGGCTAACTTCATTGGAGGTG
>TCONS_00000505
TGGTGCTAAGGAGTCAAAGGGGATGCCACTGTAGCTGCATCAGCTACCCAGTATAAAAACAAGAGGATTTGAGTAAAGGAAAAGCTCAGTCAGCATTATTTTCTCTTTATTTTCCTCAGTCTATATAAGCTTTGAAATTCTATGTGTATCCATACTAGAGCTCTTGAGGGCCTGAACATTGGCCATGTTCGTATTGGAATAGATAAGAGTGGAGAAATTGTTTGATTCATAACTCATTCACTTTCTTTGAGTTCTCCCATATCTCAATTTTGATTTATATTTTTAGATATATGTCTAAGAGTACTGAAGCCAGTAAGATTAGTTGGTAAACTACATGCTGTTTTCTTTGCTTATGTTAAATGTGGACATACCGGATGCTAAAGTCATCATTATCACACA…
>TCONS_00000506
CTTTATTCATAGTAGGCAGCCTTCTTCCCGAATTGTGAACATAGATGCAAAGTGGATTTGTCTTCTGATCTCACAGAAAATGTCCTTGTCTGAAACATGGAGGAAATCGTGGTACTAAAGTTTGTTCCATCTTCTGACATGAAATGGTTTCCTGGGACTTTTCATTCACAGACTGTCTTTGGGGATGACTGTAATGGTGAATAGGCATCTTGTACACAATTTCCATAGTCCTTACTGCTCTCCTCTATTATTTTTTTCCATCTTTTATCTTTTTGTAAATTCCTAAATTGTAGAGGAAGGATATAATCTAAACAGTTTCATTTCCAGTGGGCAATTATTATACCAGTATGATTGGCACTATGGTTTTCTCCCTGACAGAGGCAGAAAAGACAACTTTAC…
>TCONS_00000507
TGCCAACGCTCCTTGGATTTCATGGTCTGCCTGTTATGCCAGCGCTCATACTGGGGTTTGTTACCTTCTATCAAAATTTCACCTTACCTATTAGTGTAACTCTTTATGAGCTTGCTATAGCTGAGACTACAATTGTGGTACACCTACAGGCCCCAGGTATGACAATTAGATAAAGACTCAGTGGATACTGAGAAGCTTTTCAGTACAGCTCAATGGCTGTCCATCACTTTCATATCAGTTACTCTCAAGTAATTCTAGTCTGGGGACTTTTGTGGCCAGATATTACCTGTTACGTCTGTTTGAAAAGGACACAGAATGATACTCCATGGATCACTGGTGATTCATTTTAGTGCTCAGGCTAAGAAATGTTGAGAAAGGCTTTGTTCGTTTAACACCTGT…
>TCONS_00000508
AGCTCTACTGTTTTCTGCTATAACAGTTACCTGTAGAGTGCAAAGAAAGGTGAAAAGGCCTGTATCAGATGTCTGCTACATGCTCCTTGCTTTTCATTGTGTTTGTCAATTAGAGCATTAGATTGAATGGTTCAAAGACTCTGCAGGCTTGGCAGAGCTTTTTCTTTGTGGCATCATTTTTGTAGGAGGCAAGAATCACAGATCCACACTTCCTGTGCATGTCTGTGCCTTCATGTTCCCTCAAAAAGCTTTTGAATGTATTGATGTATTTGAACTCAGTGTGACTGACAGAAGTAAAGGGCTCTAATTAATTAAATAATTAGATTTGCACAGATTTATGAATGTTTCAGTTGGACATCAAGGTCAATCAGTCACAAGACACTTCTATAGGAAATCATG…
>TCONS_00000509
GTTCCTAATCGCATACCTCACATTCTAAAATGTGCTTGAAGAGGACTACCAGTGGTTTCTAGAAATATAACTTGCAGATGTTTGAAGACAAGATAATCAAGTTCCATACATCAGGAGAGTGGCAATACTCAGTCCACAACTCCGCATTCAGAGTTACCATTTCATTCCTTCATATGATGGAATGACTGACTGACTATGATGCAGTGTTATTAATAAGTCAGCTACAAATCAACATTACTTTTGAAAATATGGAGAAGGG
>TCONS_00000510
GTGAGGAAACATGCAAATCTGTTCTGTTTTACTCATTAGTGTGGTTATACGAACTAAGGGGTACATTTGCAAAATGTCATATTTTGTGAGAGTTCCTACTTCATTTCTTGGGACCTTAGTTGCAAAACAGGAAGTCTATATTTTCAAACCAAACTGAGCATCCTGTGTTCTTGCTAAGACCAGTGGAAAGTATCATAGCTCAGCACTTCAAAAGCCAGAAAAAGAGACATTAATTAGGAAGTAGGTGAGAAAGCCTTATCAGTAGAACTTCTGATCAAATGAACCCTAGTCCTAAAACCAAAACAGCTGCCTCCTTCCCTCCTCCCACAAATCCAAAGGAGAAAAGTAAGAGTCTTATACAGACTGGGAACTATAATATGTTTTAGTTATATATATATT…
>TCONS_00000511
ggttgttagagccagggtagtatggttaggaggttgcagttggacttgatctttaaggtcttttccaacctgagctattctatggttctatgattTAAACACTTCATTAGCTACCTATCTAATTTTGCATGGTGATGACAACTGCTAACAAGGTCAGAGGAAATACTAATCTGGAAACATTAAGGTATTTAGGTGTCTGTATTTGAGTGTATGACTATATTAAACTACTTCCATTAACTAGATGAAGAAGAGAATGAATTCTCAGATGTCCACATTATGAAACAGGGATGTTTTGCAAATTTAAGCTTAAATAATGTTACTGCTTCTAATGGGTGTATCCAGTAACATCCGATACCTGGCATTGGCTGACTGGCTACTTTCCATAAGAGCTAGGTAATG…
>TCONS_00000512
gaataccactcatgactggtGATGTGAGCAAGAATTATGTAACATAATTTTATAATCTTCACAGATAGTTGATATGCTTTTTCCTTATGATTTGTCTCACAGATTTTCCATTGCAATTCAGTAGAATTTGATTAGTCTTTGCAAACGGTATCCACAGCATCATGAGTCAGATGCATATCTTCTACACACAGATTCATAATTTTCAAAGAGGTGTCTTTGCTCTGTTTTCAGTCACTGTGCACAGCAGTGATCCAGCTCATCACTCATCTCTAATGATTCTCTTCTTTCCCTCTGGGATATTTATCTCATGAAATGAG
>TCONS_00000513
TGAAAAGAGACGAACCCCGGGACTAAGCAGGGTGAGCAGCAGGTTGAGGAGTAAGATGAGTCGTTTAAACTGGAGACGAAGTGAGTAAGACCAAAATTCCCGAATAAATTTAAATATTGGATTCAATTGTTTATATGAAGCTAAATCATACAAATATTACAACTTTTTGTGCAGTTCattttttttatttaattttttATTGCATTTGAGATTGTACATCTTGTGCCGTTACACTAAGGTTCTTATTGGTAATGTGTATCTGTGCGTTTTTGCATACTCGTGCAATATTTAGCAAAGATTTGTTCTACTAACACAAGCTTCCATTGTAGC
>TCONS_00000514
gttgctgttgttTAAAATCAGTAGCTCTTAACAAAAAGCTATAATAAAAGTGCTCAAAAACCCAGAGCAGGTAGAGCTTTAATTTTTGTAGGCAGTGCTATAAGAGTTGCATACTTATGCTGCTGTTTAATAAAGACTTTGGCATCTCCATACAATACTTAGTCTCTGGGAAGAAGGGGAAGAGGTCCTGTAATAAAATAAGTGTACAGAGTGAGTCAATCAAGTGCTACTGGAAGAAGAGGTCCACACTGTGAATATACCAGTAATTGACATCTTGTGGATACCCCCATTGTAATCCAATTAAACTTTATTGAATTCCAACAGGGGGAAGCAGTAGGGTTGCAAATCCTCACTACTGTGCTACCACAGGCCATCCTCTTTTCAGGCACAGGAAACCAA…
>TCONS_00000515
CGCTGCCTCAGCCCTGAAGAGAGGCAAAACAAAAGAGCTCAGCTGCAGTTTGGTGTGTGTCTGGCTTAAGCAGAAGATTCGAGACATTCGTGCCGAAAAATCAAAGCACAGCTGAGACTACATCTTACCGGGAAGGTATTTTCTGCTCGCAGAATGGGCTGGATCGGTACAGGTGGTTTGCAGATCATGCGAAGACAGACGGGCTGAGAGCCATGGAAAGGTGGGATAACGCTCTGCCTCTCTTCATTGCtttttcttttttttGTTTCTCTCTCTCTCGGTTTATAAAGCAGTGTAGCTGGG
>TCONS_00000516
GTAGCATCTGTGTGCTGACATTTTCTGGTGAACCTAGTGAAAAATGGCTCCATATCTCTTCTTCGGTTCCCAAAAGACGGTTTCTGAATAGCCATGCATTTTTCCCCTGTATTGTTGTTTGCTCTAATCACCGTTCTCCCTGATAATGTCTGACTGCCTTGTTTTGCTTTGCTTGCTTTAAAGTCTCTGTTTGAAGAGCTG
>TCONS_00000517
GCAGAACTTCCAGCTGAGGAAAGCAGGGGGTGGGAGATGCCTCCATCTGTGCATGGTGAGCCGAAGGCAGGGGAGCGAGGAGGAGATCTGTGCCCTGTAATTCATGGGGTGGCAGTGGAGGCAGCTCCGCTGAGAGCCGCTTCTTTAACGTGAGGTGAGGTGGCTCCAAAGGGCGAAAGTAGGGCAGGCACGAGACAGAAGGATGGCTGTGAGAAGTTGTGAGTAGTGTGGATCCTCTCCAGAAAACCTGGCCAGTGCTATTTTTGTGACTTCCAACAATGCCTAGGGATGCTTTTGAGAAAGCAGTGAATCTGTACTTCCTCTCTGATTTAAGGAAATAGTTTCTCTTTTCAGCAAGAGAAGGATTTTAAAAGCTTCCCTTCTAGAAATCAAATGCTA…
>TCONS_00000518
TCCAGATGCCTAATTCACAGTGACCGCATTTATAAAACAAGAGAATGCAGCTGCAGTTTTAGAAGCTAAACCAAGTCAGGCTGATTTCCAGATGTGCATGTACATAATCAGACACCATGGAAATCTGATGCTGGACAGAAGCAGGTTAGATTTCAGAACCTTGCTGTACACTTTAGAGAAGCTGGATTGAAGGTTCACCAAAGGCAGAAAAGTTTCTGAATGTCAGGAGATGACCAAATGTAATCCAAATGAAACACACGCACTCAACTAGTAGCATTGTCTATTGATTATATGATTATTACTTAAAACATTATCTAAAGTGGACTTTAACAGTGAATATCTGATTTGAGGAAAGAAGCAAGGCTTTGTACGTTTATTCTCATTACAAAATGAAAACTG…
>TCONS_00000519
AGATGATAGTGGTCATAGTGAAATGCAGGCAAGCTGAGCCTGCAGGGACAAGACCTCTAGGGCAGAGGTGCCTTTCATCCAAGGATTTTTTACAGCCAGCTCTCTCATGACAGAAACTACAAAGGGTAACTTGGTAGCACTCCATCATACTATGCAGTCTGACACAGTCCATCATTTTTTACTTCAGTAGTGCTTTAATCTAGCAGTTAGCCTTAGGAGGAGCGAGCAACAGTGCTTTTCTCACTAATTAAGGTTCCCTACCATGGGGTTGGGACCAAGTGTGTCCAAAAGCAAAGATAAAACATGGCACCAGCTTTCTGAAGTACTTGGAAAATCTAGGACATCTGGGGAGGTGTACAGAAGGGTAAATAAAGAAAGCTGATCAGCTCGTAATCATTC…
>TCONS_00000520
AAGGTCAATAAGCAACTGGAGGAACGAGTAGAAATTGTTCCTGCTGTTGACAGGCTTTTCTAAACAAGCTGAAATCACAACAATCCCCAAAGATTAACTCAGTTAATTTAGAAATTACAAGGGAGGAATGTAGTGGCTAGTGCTTTACACTATGCTAACTTTGTGTAATTGCCAAGCCTGTAATGGGGCAGTGGAATCCAAAAATGAAAAGAGTGGGAAACAACAGAAATCGCTGGGATGGCTCAGCTCATTCTCATTGTTATATGACTTAGTAATCCTGCTCTCATTAAGATTCATGTAGTTAATGAAAAAGGCACACTTTGAGAAAGACA
>TCONS_00000521
agctgcgccacacatcttgatgtcatccacaaacctgctgaaggtgcacttgatctcactgtcaatgtcattgatgaagattaagcagcaccggtcccagtactgacccttgagggacaccacttgtcactgaAGGATATCAGGAGCAGCTTAGTTTGGGGTTTCAGAAGAGAAAGAAGGTGGGACACGGGATCCTCAAAAGGTTACGTGGAAGGAAAAGTGATTGCATCCCCATTGTGAAAGCTGCATAGGCTTGAGGATAGGCTCTGGACAACTAGAGAACTATGGGGAGCAACACACAGGTCTTCATTTGCAGTATTCTGGGGGCACTCCCCCACCTGGGTGCTCATGCCACCACCCCACTCTCAGAGCTGGATTTGTCTGCCTGCCTGCTGGTCA…
>TCONS_00000522
AAATGATATAACTGCATTTGAGTTCTGTCCAAGAGGCAAATGGAAACTGGCAACCTAGCCAAAATAAGAATTAAAGTCATGAAACTTCTAGACCTAAAACAAGAAAGTGAGAGATGAAAGCAAGACTGCAGTAACCGCTCCTCTCAGATTTCTAAGTGTCCTGATCTTAGTTAATCCTCAAAGCTTTAATCTCTTCTCTTCTGACTCACATCCTAAAAACCTTTCCTCTATGTTTTGATTCCACTATTCCCAACCAGATCTATTCTGCATTCATTCACATCCCTTGGTCATAAACAACTGCTTCCATGCATCTTTCATGTCCCTGACGTTTTTGTTTCAGAAATGCCATCAGCACATTCGCAAATTCAGTTTGTCATGCCattgtttttgttggttttt…
>TCONS_00000523
GTCAAATATTAGAAAATGCCAAAATGCACTTACTGACAGAACAGGAAGTACATGGAAAGTTTTGAACTGCCATACATAAAGGTTAGTTGCCTATAAAAAGTATTTCACAGGTTTTTATAAAAAAAGATCTTGCTAGAGACTGTCAGCATTTGGTAAAATTACCAGTTCGGTTTGTTCTTAGCAGATAGAAGGCATCAGGATGCGTAGAAATGTTATGAATTCTGCTTGGCTGTGGTCCTTCTTCTTCTCTTAGAAACTGTTTCTAGGGTCTTTGAGCCTGGGGTCACATGAGTTTTGGAAAGAACTACCTATAACCTGTGTTTGACATGGGCAGATGTTGCTACTAAAACTTATTTTATGTTAAATGTTCTTCGGATCTCATCCCTCTTTTGACGTTTT…
>TCONS_00000524
TGAAAAAACAAGTGTAATCATGGGGTGTAAAATCAGTAAAAAtgccggaggagacaggtgacctagtgacaaaggccatgaagaggctcagatacaaaaagcattgttcatttatgtctccactagaaagGTTTATGTGCTGTTTGCTTACAAAAAAATTGTGATAGCAGAGAGCTAGACTAGAAGATGGGCTAGATAGTTCTTTCCACTCCATTTCTATTGCTCAGTGGGACAAAAAAAGATCATTACTTTCAGAGGCAACTCACTTTCCTGAGAGGAGTTGGCAGAGAATGGGTTCTATAGACTTTCACCTCTTTGGAAACAAAGGTTCTTCTGAGCAAGGGTATGGCTACAGTTGGTTAATCCAAAACTGTGTTAGAACTCAGAAAAGATTAAATC…
>TCONS_00000525
TATAGAGACATTGCATGTAGTTCTGTGTCTGCCTTTGCATGATCTGACTAGACCAAATCAGTTTTAATTCCAAACTGGATCTGGGATCTGTCCAACCCTGCAGTTTATGAGATGTCCACTGAAGGTCTGTGGAGATGAGTAAATGAGAGTGGCTGAAGCACAGTATTTCAGCCATCTGTAGTCCCACTCCTCCTGAGGAAACACGACATGACTGGAGACAATAGGAACAGTTTGCTGAAGTAAACCTACTCAACCCTTATTGTCTTTTGGGGTTGGCAACAAGCTGACGTGCAACAAAAGCTGTTGCAATTTATAGACAGGAGTATAATTTGTGGAAAAGACCATTCGTGCTCATAGCTTGTCCTGCTTTTGCTGATGAGCTCAAAGTACTTCTGATTA…
>TCONS_00000527
TGAACACATCCCACCACAGAAATGGCAGGCCCCAAGGCATGATTCTGTGATCATGACCTCAGAGAAGAAACTCAAGGGCCAGGGAGCATAGAGGAGGCTGGCAGAATTTAGACAAGGAAGGGGTTGATTTCAACCCTCTGAGCCAGCCTGGCTTTGTTCTCCAGTGCTGACATTCAGCTGTGAATCCCTTCCCAACAAGGACGTAG
>TCONS_00000528
AACAACAGGCCCCTTTGGAAAGAGATTAATACGATGCTTTTAGGGTGAGATTAATCATTCTCCAGAAGCATCAGTTTCCTTCCACTGACTGGATGGAGTGTGCAGAGTCACGCCAAACTTCTCAGTTTTTGAGCCCAGAACAGATTCATCCCTACCAAAATGTTCCCAAATGCCTTCAGTTTCAAGCATTTTTTGAGAGCATCTGTAGGATCAGGTTGCATGAAGGAGATGAGCAGGGAAACCCCAAAGGTTCATCTGCAACACCTCCACCCCAGTGCCCATAGCTGATGCAGGGCTGCAGCCCTATAGCATCTGAGCTGCAGCTCTGCCAACCAGAGACAGCTCAGAAGAGGGCAAAGGGGATTGGGTTCTGTGAGGGTCAGGACCTGCCCAC
>TCONS_00008768
AGTGGGGTGCTGCACCCCATCCCCACATTTCCTGTGTGTGTATCCCATCGATGCTCTGGAAATAGGGGAAGTAGTCTGATTTTGCTTGTACAATGGGTACATCTCTGCTGTGTGACTAGTTTGCTTTCTTCTTCTAGTTAGTTAGAATGAAATTTCTATCTGGCACGAGATCAGGAATGCTGCAGTAGGAGTGCTCTGCACTCAGTCATTTTTCCCCAGTTAAAAAATGATTGCATTTTGTCATTTTGCCGAAATACACATATATGCATGTATCAAATCTGTGCTTTTAACCCCAGCCTGACACCCTGC
>TCONS_00008769
AATATGGTGAATGCAAATAGTATGGACAGGCAAAAATGTTGGCCAGGTGGCAAAACACAGCAGTAAGAGACCACCGTTATGTCCTATTCTTTGTCATGCACATCTGCACACTGTGCGTTCCAATAGTGCCACAAATCCTGCCTTCCTGGGTAAAAATAGAAAATTAGAAATTCAAAGCATGCAAAGGATAATTGCAAAGTAATTAGTATAACTTGGAGGAAGCAACAGATGCTTCACTTGTTGCTGTGACTTGCTGAAGGAGTACTAATTTTCCAAGCCTATCGAGTACGTGCTAATCAGAGACGTTTCTGTCTGTTCAGGAGCATGATGAGATCCCTCCAAAC
>TCONS_00000529
TGTGTTTCTGGGCAGGTTGTAGACCTTTGTGACATTGCATTTTCATCCTTGTTTACACCTACATGCTATCCTAGCATTGTCTGTGGCTGAAGGTAAATGTTCTTGCTGAATGTAATGGATCAATTCAACATCCCCTGTTTGGACACCTGGAACTCAAGTAAATGAATCCTACACAGAACATTCTTTACTTGGGAGCCCAGCCATAGGTATGCTGAGAGGGACATGCAGAGCTGTTGGATGCTGACTTCCTTAATGGGAAATCTCCTACCCCTGACTGCTCTACTCAGCCTTAGTCCTCATTAGAACTACTATTGAGATGGTGTAATGAAGTAAAATGGCTCATTCCCA
>TCONS_00015172
GGTTAATTAAGACACGGGCAGAGCGGGAATGAGAGGCAAGGCAGCGGCGCTGCTCCCCGGGTGACGGGTAACGCGCCGGAGCGCTGGGAGAGACGGGCGCGGGCCGTGTGAGGCAGCGCAGCCCGCACACCCCGACCGCACACCGGGACAGCTCCGGCACCGCGCGGCTGCTTCCAGCGCTGCACTCCGCCCCGCTCCGCACAGCGCCGGCCGGGAGAGCCGCGGGGCGACGCGAGGGTCGGAGCGGCGGGACGCGGCCGGCACTCGGCGCCCCGCGCGGAAAGCCGCGGTGCGGGCAGGCTGTCAGCGG
>TCONS_00008777
TGAAAGTCATTGTGTGCTTACTTGCGGCTCTGAACCACTGTGCTGCTGCAGGAAGATGTAGTGGAAGAGAGTGAAGAGCTAGAGCTACTCCAGAAGACAGTGCTCAGTGCCAGCTTCTGCCTCCTTTGGCAGACTTGCTTGTGTTTTTTCTGGCCAGGCATTCATTGTTATGGCCTACCTCTTCTTTACATCTCTTTTTTAAGATAAAAATAAGTAAAATTCAAGGATGCTAATGCAAGCACCAGCTCAATGTTCTGACGTAGAGTGGCAGAATGCTAAG
>TCONS_00008778
CACTGAATTGCTGCAGCTTGCTTTCCCTGTTAGCTACCTGCTTTGTTACTCTTAGGGAAGTGAGGATGGTCATCCTGAAGCCCATGTGATTTGGGACAAGCATTGTATGTTTTGCACCATTTGAAGTGTGGTTGTACAAGTTGTCAGAGCCCGTCTAGTACCTCTTGCTGCTAGAAGAGGATGTCCTtgttcttgcttccagctgtgtgtccttgtgccaagctgtggtgttTCTCAGAGCTCATGGTGAGCCAACTTGGCTTGTTAATCCAGCTGAAAGTTTTGTCTGCTCCCACATGATTGGTTTTATTGTTAAGTCAGCAAATGATTTTAGTGGTGCCAGAGGTGGCTCAAGGATAAGTGCAGGACTACGCAGTCAATCCCATTCTGTGACAGCAA…
>TCONS_00008779
GTGCATTTAGATCCCTGTCTGAGATGTTGTTTTGATCCTTTCCTGTAGCAGGCTTTGTGTTACCTGCAGGTTTGATAAGCGTACACTGTGTTGAAAGGAGAGATCCTTGGTTAGTATCACAGTGTAGGGCCTTTTGTATTGATCATGTGAATAAACAGTTCCACTGATTGCAGTTACCAGATTCTATTTCTGTCCTTTGAAAACGCCTATACTGTCATTGAAAGAAAGGTTTGTTTTTGTTTGGCCTGATTGTTCTTTGACACATCCATACTTTTAGTTTTTACCATTTTATCTTTATAGACTGAAACACTTTGCTTATTTcccc
>TCONS_00008780
GGCTTATGTCACTTGAGATTAGCTTGTTAGTGCTGTTGAGGCAAATTACTTAACATTTTGAAACTGTGACTGTGTCCTTGTGCTGGGCGGGTGTAAACTCTGTGTACTGCCTACACCCCACAGCTCACACTTCATGTTTGATTGTAGCAGTGCTTACTGGGTTGAtttttttttCCTGCTCTTCAGTCTGGTTGGAGAGAAAACATTATTTGTGCAGGTAGAAGAAATCCTGAGCAATACAAAACAGTCCCTGTGCTTCAAGGCAAGACTTGGCTGTTTGAAGCCTTATCTGACAAGTGCTTATCTGATGTGCTTGCTGAGATGTCTAGGTGATTCCATGCTTCCCAAGGGAATCCGGTGAACAATCTTGTCTTGTTTGTCCTCTTACCTTAATCCTCC…
>TCONS_00008781
GTGCAAAGGTGAGTTGATTTCTGATGCCCAGGTAGGAACTTTGTGTATCTGGTTTGCTTTGAATATCTGTCTCAACCTTCCTCAGTATCAAACTCAGCTGTTGCACTGTTCATTTGCACTAAAACACTGAATGAGGCCGACATCAGTAGGTGAAGTTCTTGGGTTGTTTTTGAGATCTCTCTGTGATGTGTGTAACCAGTCTGACAAACCTGCCATGTATTTAGAAAGACCAAAGTGTATGAAAAGAATAGTCCATAGAAGGAGGAATGAGTTAAGCCTGGAGCGG
>TCONS_00008782
TAATATATATATGCGTATGCCAGACTTCTTCATACAGTCTTTTACACAGCATTACTCTTCCCTGGCATACAGTGGTCAATACTGTGGTTGCCTAGCTATTGGTTCCATTTTTCCTTACTGCTGTTATTTTTAAATCATCTTCTGTGTATACATTCTCCATGTTACCAGGTGACTTGCTGCAGCCTAGGCTTCCTTAGCTCAGTATCAACGATGTTTGGGAAGGAGTATGGGAACATAGCAGTCAGAGTGGTACTGTGCCACAGGGAAGGCTCACCCCCCACAGGTGCCAGAGGGCCTTTTCAGATCTGAGGACTGAGTCGTGGTTTTGACCTCCAGCTGTACTTTTGTTGCATGGATCCCATTCATTAGTATCAGCTACCTCttttttcttttcggttt…
>TCONS_00008783
GAACACTGCTGAAAAACGTCATGCATGTCACCTGCAAGTGTGTATAGAACTGAATTGTTGCTGCAAGGGAATGCTTGCAGCCCTGGTTTAAAGAAAAGAAACAAACAGAAAAGCCCATCCACTGCCACAGAATGTGAATGTTCCATATATCCACTAAACTGTTCCTGAGTTTCTCCAAGAAAGCAATGATTCTGTTTACACGATATATTATGGGAGCTCCCCGGAGCTGTTCTGTCTGATGCCATTTCACATAAGGAAGCTGGATCTGTATGTGTGTTCTCGTGGGCAGCATTAATGGAAACATAACCGTGTGCTATTATCCATCTTAAAGACATACTTAAGAAATGCC
>TCONS_00008784
AAGTCTTTGGGTTCTCTCATTTATTCCTACCCTTGGCACTCCTACCCCCAAACACTGGCAGAACAACACTTCCAGAGAGGGTGTTTATCTTTGGTATTGCTTGAACATGATGTCTGTGAATGACTACTTGCATGCACAAATGTGCCCTTACATCTTATTTTCAATGTGGCTTGCATATTATGTAAACTTCAGTGTTGTGAGGTCTTTATTTTTTTAAAAAAGACTGTGGTCATTTTTTGATGTTTCTTCATGTATTTCAACAAAATTCTGGTTTGTTTCTGGAAGAACACCACGTGAAGCCTTCTGACAAGGTAGGTCATAGCAGCAACGTTTGTAAGCAGCTTGCTGATGGTTGATATTCATTGACTGTAAATCTCTTGTTTGGCAACGTTTATTGAC…
>TCONS_00008785
AACAGTACTATTGCAAAGGTCTATGCTGTTTTTACATTAAATTTAGTCTAATGGAAGGACAGATTTTCATGAGGATCCTGTGCCTTCTGACAGTTGAATGTGGTTAGCTAAAAATGAGATTGTGCTCGTAGTTTGCTGCATTAAATCAGATTTAGATGGGAGTCTTTGTAGCTCTTAACTGTGTGGATTAGGTTAAGAAATCCCGGAGCCCACTTCCTTGTTTAGGCTAAGTAAGCAGCGAGTGACCTCAGGGCACTTCTTCCCACTACAAGATGAGAAAATAGAAGATAGGGAGATAACGAGCTTGCTGCCTGCGCTTCAGAAATCCCGGAGGCATTTGTAACTGCTGTTGCAAACCTCAAGAAATTGTGGCAAGTGGCTTAATTGCTGCTGCTGCTT…
>TCONS_00008786
GCAGCAGACAAGCAAATAGTTTTCTGCCGAGCCGTTGAGTCAACTTGTTTTGCAATCAGATGAGCATCAGTCAGTACAAGGAAGAGGTGCTGTGGAATTGTGTGCCAGGAGCAATGGGAGAGAGATGAGCGGGGCGTTGGGCTCTACTTATCCATGGCCATGAGCCATGCTCAGCTGTCGTGCATCCATATTTGAAGGCTGAACAAATCACTGAGAATCTGACATTTTTCTCATCTACCAGTATTCAGTTTATAATATAAAAATTTCTCTCTGAGAAATATGACATCTGGAGTATCAGACTGGTGCAAAGTCTAAAAATAATGTTTCCTAAGTACATCATTGCTGCCAGTATGAAAATAAAGTAGAGCTCTTAACAGAATTGCAGTCTTGTGTAGGCAG…
>TCONS_00008787
TACAAGGTGAAACGTGTTGGCTCATGGAATGTCAAAATACAGGGAAGAGCTGAGAATAAACATCTTTATCTTACTGGTATTAAAATCTATATGTACAAATTACTTTCAAAAGCTCTTTTTGTTCTGGCAGGAATTACATTTAATTTTACTTACGAACCTTCTAGAttttttttttAATAGATGGGTTTTGCACAGAAGTGATTATAAAATCTGTATGCATGCAACCTCCATCTGAGTCATACTGCGTGCTTTTTTCCCACTTGCTATATTTGGTCTTTGTGTTCCTCTACAAATCCTCAAGCGTTTTCCTTATTTAATACGCTTGAGTGGATGGGGATGGAAGAGGCTGAGGTAAGAGCACAGGAGGTGCAGCCCACCACGGTCTGTATGCAGCAAGTT…
>TCONS_00008788
gagaccttgcagggagaaatcctgcttctctcagcctctctttctgtgggtgatgctgtgctcccttagtcatcttcctggtccattgctggacttactccagtatgcccatgtttgtcttgggttgctgacttggagtcctgtgtgatgctccagatgtgttacatcagtgcttagttaagtggaagtattgtctccatcagcctgctggcagagctcttcctaattctgtccaggagactgttaactgatggcttgtggtcagcttgtcattcatgaggacccccagctcctttcctgccaggctactttccagccagtttgtctttagcctgaacaggggcttggctttattcttcagtgcatgactctacacttccccatgttaactgtgtgaga…
>TCONS_00008789
AAAAAAGGGGGTGTGGAATTAGCTATGGCGTCAGGCAGAAGCTGCCAGAGGCCTGAGGTTTTCTTACCTATTAGGGAAGTCAGGGTGTCTGGCGACTGCCTGGAGATCCGCGAGCAGAACTGAGTTTCTGCCGTTGCTATGGAGAAGACCACATGTTTACGAGAAACATATTTATGAAGAATTAAAAGCCATCTCATTGATTGGGCCGTTGATTTCACAGGCGAAGTCGTGGCGTGTCACAGAGCGTGCCCTTTGCGTTGAGGCGTGCTGACCTGCAGCAGCTCCTGCAGCTGCTTCCAGGGCTCCCGGCCGTCCTCCCTGGCTGGAAGCTGCCGAGCGATGCTGCAGGGCTGGGAGCGCTGCGTCGGCTCCTTCCTGGGAAGGACTAACATTGCCATT…
>TCONS_00008790
GGCGAGGAGGGGGCGCCCTCTCGTCCCTCCCGGTTCTGTCGGTTGAGGCGAGCCGAGAGTAAATAGAAGCAGGAGCGCAAAATGGCGGAGTCGCCGAGCTCTGGTCGTGGCGCGGCGTCGCCGGAGCGGGAGCTGTTCTGCGCCAGGCCGGGCCCGGACGCGAAGGCCTCCCGCGGGTCGCAGCCAGCCTCCAAGAAGCTGAAGGGAGCCGACGAGAGGGGTCTGAAGGGCGCCAAGCGCGTCAACGGCGAAGGGGGCGGCGGCGGCGGGAGCAGCAAACAGCAGCAGCAGCCGCTGCCCGCCGCGGTGCCGAGCTACGGGAACCCCGCGGCGTGGGGCTTCGCCnnnnn
>TCONS_00000534
GTGGCACGGGGCGCACCGAGCGGGGCAGGGTGGCGGCGGCCGATCTGGGCGGCGCGGAGGATTGCGTCACGGGGAGGCGCTCCTCGGAGCCGGCGCGGCCGGACGGAGGCGCCGGGACGGGTTAAGTGACCGCGCGTACCGGCGAGTTTCCTTGGGAACGTTCCTTCCCAACGCCGTGGGGAGAACGGGGCAGCTCGACGCCACATCAGCGGTACGCCGGGTCCATTCGGCGCGTTTCTGCTTTGGATGAGATACAGCTGTATGTTTACACTCTCAGCTTTGCGAACGTTGAGAAGCAGAACGACGCTTCCAAGGGCTTCATTCGTCAGCTTTTGCCCAGAGGAAACTGGCACGGCCCCGCAGCCCTCCTGCGAAGCACGCCCAGGCCCACGCAGCGCT…
>TCONS_00000535
CGCTCCTCGGAGCCGGCGCGGCCGGACGGAGGCGCCGGGACGGGTTAAGTGACCGCGCGTACCGGCGAGTTTCCTTGGGAACGTTCCTTCCCAACGCCGTGGGGAGAACGGGGCAGCTCGACGCCACATCAGCGTGCAGCGTGACTCGCGTTTGGAGGTTTTCTGCTGCCATCTCCTACCTGCTTGTCAGCAAGGAAGATTATACGAGGCCTGAAACTCCAGCGCCGGCTCTGTGTTTAAGTTCCCCCCATCCTCCTGCAGCGTGGCTGCTGGCCGGCAGCTCGTGTGTTGTCCTCACCCCTTCTTCatatatatatatatatataggtgttgtatagggtatatataGGTCACAGATAGGTGTTGTCCTCACCCTTTCTTCAGTGGTAGAACGCACTG…
>TCONS_00000536
GAAAAATTAACATTCGGAGTCTCGGTTTTAAAAAGAGAACAAACGCTTTCCAGCAGAGAGATTTTAAAGTTAATTCTTTGGGAAGTGTGCCTTACTGTGTTCTAAGTATAAAGCTGCTGGCTATTTTACACCTTATGTACAAATGTATGTCAGTTCTTCATAAGAAACATCATGTTTGTGCCCTGATTGCATGTATCACTTCTGCTGCACCTCACTTTAACGTAGCGAAATAACTTGAGGCATGCATAGAAAACCTTATAAAATAATAAATATACTAAATGGGGGCTCTTAAAGTGCTGTTGAAACGGTGGACAGGTGCAGAGCATGCACTGATGTCGTGGATTCAGTACTTTGTAGCAGTCTGATGCTGAAGCTCCGTGCTGAGGAGCATTGCCTGCT…
>TCONS_00000537
GGGCTTCCAGAGTGGTCCAGAAATACAGTGGTGACACCATGCTGGCTCCAGTAAACAGGAAATCGAACCAGGATGTAAACTGGACTGCTTCCATATTCAGTAATGCTCAGCTAAAAATAAACAGCTTGAATAGAGAACAGCACCTGAAGACTTGTCTTCTGTAGCCTCTATCAATAACAGAATAGAACCAAATCTCCAAGTCTTCACTCCGAAAAGATTTCACAGAAAGTAACTGCTTAAAATTAGGACCACAG
>TCONS_00008794
TGGCAGCGGGGGGAGTGCTTGTGGGTCCTCGCGCTCTGTCTCCAGCTTCAGGGGGTCTGACAGGCCCTCTTTTGTACATTACAGATGAGGGGCTGAAGGAGATGTTTCTCCTGAGATGTGCTGCAAGGAATGCTTATGCATTTTTCAAGCTTTCCTCACAGAAAGATTCAGAGCGCTTTACGCAATTGCCTGTGGGTGAGGGCTGGTGTCAAAGTTGAATCTGGCCGCAGTCACTGATAGAACGCCCTGCTTCTGGGTCTGCAGTCCCACACTTGGCTGAGCAGTGTTCAGCATTTCCCTTCCCCACAGAGTCCCTGTTTTCTGCTATTACACACTTGGCAGTTGTGTGCTGGGGAGACTGAGCCTCTTTCTGTACAAATGGCTTTGACAGAGCAGCTC…
>TCONS_00000539
GACGGGGAAATGGCGGCGGGGCGAGCGGCCGACCCCAGCTGCGCGGGCTGAGCCCGCCTGCCCCGCTGCCGTGTGGGGGCTGTGCCGGCCCCGAGCTCCGCGGGCTGACCCTGTCGCTTTGTGGGGGCTCTGCCCTCGGTCAGTGTGGCCGAGGGTGGCGGAGTCGGTGCCCTCGGGGCGCTTGCCACGACTGAAGGAACTTGTGTTGCTCCTCGCAGATCGTTTGGTTCTTCACGCGTAGCCCTTTTTCCCCCTTTGTTCCAAATAGAATTTTAGCGTG
>TCONS_00000542
GTCATTTCTTAAGATTAACGTACAGTTTGCCTGTCACTAATTCCAGCTGCTAGTTTAGTATTTTGCAAGCAAGTCATCTCACCTACTGCCCAGATAGAATTTGCTTTCCTATGGGCCAGTGGGCAGAGCATGCCCTCCTTACCCTTGTTGCTAGCAGCAGTGTGCCCTGCTTCCCATTCTCTGCTGTGGCACGGATCCTGTCCGTGAGCCGGGCAATGTGTTGGTAGATGATGTCTGTCTCCAGCAGCTTCTCCTCCTTCTGTACCAGCTCCACCTCCAGCTGCAGTGGGAGGAATATATGCACAGCACAGGTAAATGCTGGGGGAAAGTGCAACAGAAGGTGTTCCTGTGGCTGCTTGGAGACACCTTCAGAGCTAATGTAATTATGCAGCAATGTTT…
>TCONS_00000543
CTGCGTTATTTTTATTTTTCATGTGTTGTTTCTGCAGTTCTCTTTAACGTAAACAGAAAAGTAGGAAGGTTTTGAGTCCTTTCAATTTGAAAGCAATTTCAGCACAAAAAAGCAGAGCTTAAAATAATTGCTTAGTTGCACAAAGAATCTTCTATGTCACTCTGCTTTGAGGAAGTATGGCAAGAGGTAGAACCCTTTCCTGAGGACCACCTCTGTACAAGCTCTTTCCAACTCGAGCAGATCTGGACTACGG
>TCONS_00008796
gagctattcagagctcacccagcagagccatacccacctggtctagctggatctactttgaaaaaaaccaaaactaccatgacctccatgggcctctttcaacctgatttatcccatgactctatgatCTAACCAACTATCTTCTTTTCTAGTTTCCATGACACCTAACATCACAAGCTGTCTTGAAATATACAGCCAAGTTGGAGCAACAAGACTACAGTGATGCTGACCCTCCTTCCTGGCTTGGCTATGACAGGGATGGTAACGTACCTTCACCAAAAAGCACAAGTGAGAACCTGTTAGAACAAATTCTTCGAAATGAGAAATGAAGAAATTGTGCACCATCCAGAGGTGAAGGTTTGAGTTTGAGCTTGGtttttggttttttttttgtttGAT…
>TCONS_00000551
CTTACTTCAAACTGCATTGCACGGCTGGAGAGCTTAGGAGTACAGAGTCCCATTGACCTCTGTATGTCCAAGGTGGAGAAAACAAATATTCAGATTTTACTTTAAAAGGAATTCAGTCAAAGTCAAATGCTTCTGCTTCTATACTTCATGTCAACATTTCAGTATCCTGACAGTATTTAAAAAGCAGGTTACTATTTTTAAAAAGTTATCTCCTTTCAAGTACTTACAAATCTATCTGTTAAGAACTAGAAGACAACCAGTAATGGACAGACAGTAGGATATGCTGCC
>TCONS_00008800
GCCATGGCGTGTAGGGGGGCGGTCTGCAGCGGGGGGGCCACTGGCGGGTCCGGGCGGGCTGCCGGGGAGCCAGAAGTCCGTGTTCTTCACAGAAGCAATGCTTCATCATAGCTAAAATCAGTAGGATGCTCAAGCAAGCCGTGTTCAACGTCAGCTGCTCCAGAGCTGGTCAGCTGTAAACTGCAAAACAGGCCTAAGTCTCAACCACTCTCCCCTCCTCGTGCTGCTCCACAGAACTGTACTATTCAGGAAAGTCAGTTTTCCTCCTAGTAAACTATTATTGGCAGTTTCTGTAACACCAAGCTGGATGTTTTCTCTGTGCAGTGCTGTGTGTAGAGCTGATGTCTGCTG
>TCONS_00008804
AATGGCAGAAACTTTGAGATTAGTTTAGGTAAAACCAGACTTATGCTTCTAGAAGGGCTTTTACTTTTAAGCAAATGTTTTCAATCATCAGTAAGGTCAGGGTAGGGGAGAGTGTGGAATCTGTGTCTTCTAATCCTTCTTCTAAGTGATTTGTTCTTGTTTGTTACAATGTTAGGAAGTGCTACATTAGAAAAGCTAATGATGTTTACAGTCTAATATAGAGCTGTACTAAAACTTTTCAAAAATAAACAACAATTGTGTTGTTTgggctagagcaaagaaggggac
>TCONS_00008805
AGGATTTAAACTTTTGGTTATCTTAAGCTTGTCAGCACAACGTCAAACAAACTCACATCCTTTAAACTCAGGAGAGGACTCCACTCTTTCTCCTCTTCACTACATTTAGATCCTCACTGCTGCAGCCTCACCACAACAAATAGCACTGCACAACCCAAGTCTTGGTTGATGCTGAGATGCTACTTAATTCTCAGAATATTCCCTTCCCCCTATTCTCTGCAATAGCACTGATGATACAGGACACCTGATCAGCTCCCATTTCTTTGTATATCCTTCACTCATCCTGCTCGAGTAAAAGATGCATTTCATTTCAAGCACTGTACTGATAAACTGATATTGAATCATTGCTACTTTCTGAGCCACTTTACTTTCTGGCTCAAAATGGCAACATTCTCTTCC…
>TCONS_00008809
TCTGGTAGTCATAGTCACATGTTGTCATACTTGGTTTATGGCAATTCCACGCATTCTCAGGACACAAGATACTTGTTCCAGTACTGCTTCTACCAGTGTTTCTGAACTGTTTTATTGATTGATACGCAGAGAACTACCAAGCATCTCTGAAATGGAAGGAGTGTAGGGAGAGAGTGGAGTTTCACCCAAGCAGAGCAGCTGTTGGTAGCTGATAAAGCATGTTGATTTGAGATAGCATATACCTCCTTGTACAGACCTGAGG
>TCONS_00008810
CTTTTTTCTACTAAGCAGTTGTGGATGAAGCCCCAAACAGAAGTTCCCGTTTCCTTCTCTAAATGTAGTCAGTTCTCTGCAACTGATTTACTTACAGTAACTGCCATTTGGTGTCTGTAGTAATGGAGTGATTTGTAAACAGTGAACGTTTCATTGTGTTCTCTTAGGTGTTTGTTTCTCTTGCGGGTCATGTTTGTATCTTCTGATAAAGTTGTATTTACACCAGCAACGTTATAATGCCCC
>TCONS_00000556
CAGAGAATTTGCAAGTAATAACGTACGTACTTCCAAGGGAGATGGTTGGTGTCAGTGCTTTACTACTGACTCATTTTTCCTCTGAGCACAGATTTGTTTTCAGAAATTATTGGCAGAGTAAGCACAGCATTAGAATGAATCTTAGCAGGAAAATACCTTGATGATATTCTGAGACTCTTTAGCACACTTGCAGTTCTGGGTTCCCTGTGCTCCAAATGAAC
>TCONS_00008812
caagtgcacactgctggctcacgttaagCAAACATTTACCCCCATACTCCACATCCTGAGGAGACTTGGAAAATTGGTGCTCTTACCATTAGTTCTGCAGCATCTTGTGCAGGGATGTCAGAACGTAGCTCCTAGCAGCAGCTCAATGAGGAAACCATTTCCTGGTCCACCCCAGTGCTCTGAGCACCCAGCAAAGCAGATAAGCCAACGTGTGTAAACCAGGGAGAAGTATTTTGCAAATG
>TCONS_00008813
AGCTTAATTAGGGATGAATTTATAAAGATATGTCTTAATGTTTGACCCCAGTCTGCTTTGCATGCCCTGGTTCAGTTGGTCCTATAAGTAATACAGCTTTCTGTCAGCAAAAGGAGGTGAGAGATTTGTTCAAATATCCATTGTCAGCAGCCCAGCAGAGAGAGCTCAAGCTGGGGCTCTAACTGGGACTGACTGGAGGGCTCAGATCAGCTGCACAAAGCTGACCAAAGCTTTCTGGTTTTCAGCTTTGCTATTCAGCTCGCGTTACTCCTGCTTTTAAACCTACCAGCACTTCAACAACTCTTTGTTCCCAAGGTGACATTTTTCTGCCAGCTACTATTGCTCCATCAGGGCTAAGTCAGCACTCTTGTGCCCAACAAATGTGGTAGTCACTCTTGC…
>TCONS_00008814
TGTCCGTCTTTTACAGATGTTGTCATGCTCATGGGCAGAGCACGTATGTGTTGGTGCTTCCTGGGACGTGGCTCATCCTTTGCTACTCCTGCAGGCACCCAGCCTGGGTGATGCAGTCCAGCCACACTTAGAGAGCTTTTGGCTTCTATACCGTGACAACAGCATAGGTACAGGCATGACAGCGTGGCTGCAGGTGTGACATGGTCCTGCAGGTGGCCAGAAGCAGTGGCTGTGCTGCCCACAGCTCCTGTGCAGCATAAGCACCGTGTTCCCCTCCTCTCAGCATCTTGACTGTCGCTGCTATTTCACATGCGTGTGCAGAAGCACTACGTGGGTGCCAGTCGCAGAGTTACACTTCAGCAGAGCATTTTCACACCTCTCTACCTATGATCTGTACAA…
>TCONS_00008815
ATTTCCTACACTGGATGCCTCCGTGTCAGGGACACATCTCCATGGCAAGAACCTGTACATACACACAGAATAAGCCTGGCAACAGTACAAAAGCTCACACAGGCTTCTGAGTGAAAAATGTGGCAGCGGAAAATATGGAATTTAAAGCAAGGTATTTTGGGGAAATTGTTTGGTAGATGCTTAATTTCTTAAGCACCAATGTGATGGTTTCAATTGGATACGGTGTGTATTCCGGTGTTATTTTTAGTCTCCGTATATTAGATGTATTAGATACATATTGGCTCAAACCTTAAAAGGTTTCTCATTTTAAAACCCCTCATTCATTACAGGTGACGGAGTGCTCCTTTGTGGGATTACAGATTCTCTGTGCAGGCACATAAAGTTATGTGGAATGAAACT…
>TCONS_00008816
actagaaggccgcaatgaggtctccccggagccttctcttctccaagctaaacaagcccagttccctcaacctttcctcataggagaggtgccccagccctctgatGGGATGAGAACAGACTTGTTTGTGTTTCTGTCTAGATGGTCTGTGTGTAACCCAGCTGTAAACTCAATTCTTTTGCTCCTCGCTACCTCATCTCCAGTACCTTCTCCAAATCACGGGAGCAACAGAGCTTTTCAGTGAAACAGTCACAACATTTTTTTGTATCAGTATCAAAAAAGAAGACACCAGCTTTGGTTTTCCTTCATACAGTTAGCCAAGTCTTGCTGAAGTCCTTTACCCTCGAGATAGAAATTGTGCTAAGGCTGACGCACCCATTAGAGGAAAAATTGTTAATT…
>TCONS_00000557
GACAAATACAGGTGAATCCTGACTGTGACCTCCAGCCCTGACTGCAGTGCAAATTGCAGTAAAAATAATAATTACTGTTTGAATTGTATCTGAATGGTGTGAGTAGCACGAGCTTGATGAGCTAGCCAATTTGCGACGATAGCAAATGTGTACTGAGCATAGCCTgctgtgtgaccttggtaagtcatttcacctttctgagtttccccatctgcaaaacgag
>TCONS_00000559
CTTGGAGCTTATTTCAATCTCCGCTTTTTTTCCGGAAACTACATTTGAAGTAGGTAAGATCACTGCAGTCATGGTGAGATGTGAGAAGCTCCAGATAAATTAGATGACTGAAATAACAGTGATTGCTTTTAGCTTGATTTCTCTTTTTCTCTGTTTGCAGGCAGATGGGAGAAAAGGTCTGTACTGCAGTCATTTACATGATTGCCTGCTGTATCCCTTGACCTGAGAACCTGAGTAGTGGTAGGAAGCGTAAGCTCTAGCCAGGAAATGAGAGGCCAAAGAGAACAAGAGATTTGTTTAAACCATCCC
>TCONS_00008823
TATTTGCCCCCAGGGTTCAGTAGGTCAGGGGTGCACATGCACAGATCCATGTAGGGTGTAATATGTGCTCTGTAGACCCATGTTGCATCGCTTACCCATCCCTTGACTATGTGCCTGGGATGTGTCAGAGTCAGACACTTCAGGACCTGTGGACATGTGTGTGTACAGGAGAATCCAATCCCTCCTCTGCTGTCTTAGAGCGTGACTTTCCCACATGTCTGAGCAGAAGCAAATTTTACAGACTAAAGGGATTGTGTGCTGGATATTGCACATACAACAGATCGACAC
>TCONS_00008825
AGTCATTCCTGTTGATGGCAGATCTGGGTTACATTCACCCTGCGAGGGATTTACAGCATTTCAGCATTCATGTAAATATTCAGGGAGAAGACACTGCTATTTCTTTGTTTTGAAGATAAAAACAGACATTAAGGTTTTGTGGTTGCTTGCTCCCAAGGAGTAGAACACACTGGATTTCATGGAGTCAGTTACATGCTATTACCTTAAAGCCAGTTAGATAGTAGGTATATGGAGGAAGGTCAAAATACAAGTTCTCTACAGCAGGCTTAACACTCCACCCCATTAATTATCATCAGC
>TCONS_00008826
GTTAACTGTCTAGTTCTTTATATTGCTCAGAGACATACAGTCAGGCACCAAAGGATGCAATTCATTTACCATCAGGGTGCTCTGCCCGTAAATTGGATGAATGCACAAAAATTCCTGAGCTCATTTAGGGAAAGAGGTTTGCTCAGACTTAGGAATCAATGCAGGTGCAGGCATGTGGGAGGTGGCCAGGCTTGTGTTCAGAAGGAGGACAGAAATCCCAAC
>TCONS_00008827
gcgggaaaagggcttagggaaagggtctgcgccagagggcggtgggcacggaacgggctgcccggggcagtgggcacaaccctgagctgctggcgttcaaggagcgtttggacaacactcagacatagggtttgaattttgggtggtgctgtgtggagccaggagctgggctcgatgatctttgtgggtcccttccaactttgggcgctccatgattccatggtgttacgCTAATACAGAGCTAACTCGCACTTGACAGAATCAGGAGCAGCAGTCCATGCTGTGATGCTAATTTAAAACCGGTTCACGGAGTTAAAGGCAGGCATCGCTTCCAGATTTTTAGGGCATCTTCTGGACTGCTTTCCTGGTGACTGTGCTGAGTTTCACACCTGGAGGTGG…
>TCONS_00008828
TGGAAGAGTCCCAACAGATAATGGCACCAATATTCTAGATCGTTGTCTGCTGTAAAATAGTGGAAGTATTTTTAAACATCTGGTAAAGAATCTTCCATTTAGCATATAGGATTAATTCAGTTTATTTCAGTTTTCTCCTTAATAAATAGCAAGGCAACAGACTACTTAGATGTTAATTACTATTAATACATAAACCATATTCATTGTAATTCTTGCAGCTCTATGAGAAGACgtgaggagc
>TCONS_00008829
agcttgatgatccttgaggtcccttccaagccaagctattctattctatgattctatgattctatTCTACAGTAAACAGAGAGAGCCCATATATTTTGTCACTGAGTACACTGCAAAGCCTGCCAAGTGCCAAGAGAGAAGAAAATGTCATCACTGACAATTGTTCCCTGAGAAGATAAATAGGAGGTTAGTGTCTGTGCCCCCGGGGAGTGCAGGAACCTGGCCCTGGGAGCGCTGTGCCCTGGGAAATGCTTTTCAAACGCTAGGTGAAGTTCTGGTCCACATTTACCCAGATGTCTCTGTACATTCAAATAAAGGTGTAGAAGTTCTCACACGGGTACGGCTCCCCGGTGGAAGTTAATACGCAGATTTTCCTCCAGCTTCGAAGAGAGACACAGG…
>TCONS_00008830
GACTTTTGTCTGCATTCTCTGCATCCCTCACAGTACACTTTTGCTTATGGTTAACATATGAACGGTCTCCTGAGTCCCTGTTTTGTTCCTCTAGGAGGAGGGACTTTAACCAGTCCCAGCCTGCAGCCCAGCAATCCATAATCTCATCAGATTATGATATGCTTGGAGAGAACGCCATCTACGACGGCCTGAATCTGATGGCTTGGTCCTTTAGTGACCATCAGTTTTCATGTTTTGTAGCCTCTGAAGATGCTAATGAGTTTCCCATTGCATGACCAGTATCTTCTCATGGTTATTCTTCCATCAGCCTTATTAACCCC
>TCONS_00008833
ggggggggggagggagagagagagagagagagagagagagagaAACAACTCATAAGTCCTCTCAGGACAATGATAAAGTGAGGAAAATCTATACTGGTTAAAACAAGATTGCCACAGGCAGCACTGACCCTAAAGTCAATCTTGACACTTACTTATTCTTAGGATTTTAATGCAAGAGTTTCTTGAAGCTCAGGTGGAATGAATAGCAGAAAAGAAATAACAGATATGTATTTGCTGCATTCTTTCACTGTGTGAGCAACTGAACCTCAGCTGGGCTGATTCTTTGTAGCTGCTCAGGCAGAAAGCCAGACCTTTCAGGTGGTGAGTTACCGGCAGAACGGGAGATCTGGCATGCATGCAAACAGTGCACTGCTGGGCAATGGAAAGCCCAGAAATTTA…
>TCONS_00008836
CACAATTAAAAGCAGCATATCTTGCATTTATGGGAAGAAGGAAGAGTTGAGAGTGTGTACATAAATATTCCCTGCAGAGCTGCTGGTTTGTGGTAACTACTTTGTATGTCAGTCCTTATTCTGCATTGCAGTGGTTAACTCTTGCCTTTAAAAAAAGAAGACACATTTGAATTCATATACCTTCTAGATGTGTCCAGGGGCCAACTCTGAGCTCTGACTATTGCCACATTGTGCTGTTGCATGCAAGATTATCTTTCCAGATAAGCATGATAAGTGTTCAAATGAATCTATCAATAATCAGTGGAGAGGATGTTATAATACTAAGTCTGTTACTGTAAAAATGATAAAAGTCTTTGAAAACATGCTTGGAAAGGAATTGCTTTGTTTGTAATCTGGCTG…
>TCONS_00008837
GGTTATGTGTGCTGGGGAGGGGAGCAGTGGGCTTGGACATCTGATAGTGCTACATTTTTCCTTTGTACCAGGAAAGAAATGGAGAAAGTAATAAAGGATGACAGTGCAAAGCTTTTTGAAGTTTGGAATCTCATCTGAGCTGAACTTCTGTGATGTACGCTGCTTCCTGAAAGAAACCCCCCtttttttttGCATGTCAGATGGTGGCTGTCAGCTGAGCCTTGCAGCAGCCAGTTCTGTGCAGGGTACTGCAAAGAGCAGGATTCTTGATCCTAGAGGTTGTTAACGCTATTCAGAAAAACGAAGCAGTGGAAGTAGTGTTAGGAGGAGGCCGTTGGTTTGTTGACCCAACATCAAACATTGGACAGATTGCTGTGCAAGATTGTCTAGTCTTCACAA…
>TCONS_00000565
GTTTGTGTGTTATTGGGACTGCGTATCGAGTTGTATGAAGCTCAGGGAGATCTCTCCTCTTCCTCCATCCTGTATGTTTGTGCTTTGTGACACTAAAATGGTCGTTGTAGGCCTAATCTCCCTGCCTTCCACACCCCCGCCTCCCCTCTGCCCCCCGCTCTTATCTCTGCTCCTGGGTAACCTGGTGCAGGGAAGCTGTCCTCAGGAGTTTCTGTGCCAATTTAAAAGGGGATCGTTCTCCCCACCCCCTTTCTCGGGGTTGTGAGTAGTGATATTGGCGCATCCCTTTCTTGCTTCAGTGCCTGTAGCCAGCGTTCGCCTTCCTAGGCTGGCGGATTTTAGTCATAAGGAAATAAATAGTGGCGGAGCAGCCCCTATCCCTACAGACATAGGGGAGGG…
>TCONS_00000566
GAAACGTTGCAGTTATTGAGGGCTTTGCTTGGAGAAAAGAGAGATTTATCCACGGTCGTAGCTAAAATGCATAATTAATTGATTACAATGACCATACTTTTAAAGTTACTTTTCAAAAAATGTGGAGTAAATTTTTTAATTTCCCTCTTTTGTCCTTTAGAGATTCTAAAAATGGCGGCCTCAGGCTGATGTTGTGGTAATCTAATCAGCTCGGGTCCTCCACACCCCATGCAGCGCGTTTGTCTGCGGCGTATTACAGCCTTACTCTGTTAAAATGAAAAGACTGTTCCCTTCAAATAACGCACAAAACATCTCTTGACTTTACTTCAATTTAAAAATGCTGTGTTCCAGCTGATTAATTTTATTGGTTATGTGTGTGAAAGGCAAGTGAACGAGACC…
>TCONS_00000567
GATTTATTGCTAAGAATGAAATAAGGCtttttttttttttttAACTGAGATGCCTTACTTGCTTCAGCACATGTAGAATGTGGGTGAAGGAAGGAAAGAAAAACACTTTTTGTTCCTTATTCTTTCAAGTTAAGGATTATTTGCAATGTTAATTGTGAACTAGAGCTTTTTAAGGGTGCATGGTGAATGTTGCATACAGTCATCTGCTTACTAAAAAGAACTTCACCCTTAAAAGTTGACCTAATCTCTTTCAGGATCCAAAATTCTGCTCGTGAC
>TCONS_00000568
CCTGTGCAAGTGAAATGTTGTAGTTTTGCATATTTTATTGTAGGAGTGCTCTCTCTCCTTTCATGTGATAGTTTATACACAGCTTAGATTAACATGCAGTGCTGTAAAACTTATATGAGGCTTGCAAGGGACGAGCAGTTTGGCAAATCAGGCCTAGGATTGAATGCCAAAATAAGAGAGATTCTAGTTTTAGGTTAACAGTTTTTGAAAGATGTATGGATTGAAATGTAACATTTCAGGTTCAGATAAGATTTTTAAGAAGTTTATTCTCATCTCTAGTCACATTCTGTGTATTGTTTTATGCCACCATAATCTAGGTAATCATTCACTTTCATATCTTTATCTTTGAAAGAAATACTGTCAGGTTCAAAGAGGGTATTACATGAGTAGATTTTAATG…
>TCONS_00000569
TGGGATATAGGTTTGGATCTTTTAACTGGAAGAGTTCTGAGTATTTAAATTGATTCAGTGTTCATTATTTCTTGACTGCTCTAATTGGACTGTGTCTATAGATAGTTTGTTGGttttttttttCCTTTCACAGAAGGTGATGCTCTTATTTTGCCTTGAGTAGACAAAGACACAAACTCCTCATTAGTATGGTTATAATGGAACTGTGTTTCAGTATCACAAGACAGCTGATATTCCAAGTCTAGACAGTTAATCCTCTCTTAACTGTTGGTTTAAAGAAACTTTCTTGAATGAAGTATGTTTTTGGTATTACTACTTAAACTGAAACTGAAGGCTTGAGAATTATAACAGTTTATTTAAAGTTTTTGGGGGGA
>TCONS_00000570
AGAACATCAAAATATTACCAGGTTTGTGCCAAGAAATACAGTCCAGGTTGACTTGTGGTTAAAATTGTGTAAAAAGGGTTTTTTATCTACTGGAAAGAATTAAGGTTTGTTTGGAAGAGTGCTACTTTGCCTGGCCTATGCTGAGGTTCCTGGGCACAAGTGCAGCAGGCAGTTGAATGTCTATAAACTATTTGCAGAATTAAAAATGGAAGCGCTGTTGTGCTGTTCATGTGAGTCAAATGTCACCGATAAGACAGAGGAACTGTTTTTTGTTATTCTTTCTGTAATCTACCTCAGTGAAAACAAAATAGTGATTAGTTTGGCTGAAATGTCAGACTTTGAAAAACTGTTAACAGTTTACTTATTCTATAGTGGATATCTAACAATTACAGTAGGCCT…
>TCONS_00000571
TTATTAGTTTTCTTAATATTTGATTTTTATATCTTGTGGTGATACAGCGCAACATATGACTGTTGCATGGCTGAAGCTGCTGTATGGTTCCCAAGGCAATAAGCAATATTGTTATCAAAAAGTAGTCTTCTCAAGTTCCTTCATACACTGCACTTGTATATTTTAATTTCTTGATTCTCCTCTTCAAATAATTGTTAATGCTAAAGTGGGTGGACCTTTTTGTGCCTGGTTTACTTTAAGAAGTATGGCAAGTTTTTAGTGAACGTAAG
>TCONS_00000572
CTGTGATCATTTGCAGGAATAGAGGTAGTCAGAATCTTACATAGGAGCTGAAGTTAGTGTTTGACTTAATCCTTAGTCCTGATCAGTCTTAAATCTGTTCTGTGCAGTTAATAGGaaaaaaaaTTGTGTGGTTAATCTTAAGTATCTAAACAGAGTAAGCCCTATGCTTCTGATCCTGTTTTGGCTGTGACTTAGTGTGTGCTACTGATAATTGTAATTTACAGTACATAATTAGAGATTGGCTAAATGTACTTCTTGTGTTCATTGATAGTACGTGGTTCAGTCAGGCTTAAAGTAATTCTTTGTATGAACAGTTTACCGTTAGAGACCAGTGAAAATGGCCGGTTTCAATGGATGATACCAAGTAGGAAGAGC
>TCONS_00000573
TACCTAGTCGTTTGCGTCAAGGATAGTTTGTTATATTTTTAGTTTTTAAACATAGAGTATCTAGATCTATTACTTGTTCAAGGATGTTGCTTCAAACTGCCTGGTCTGTAAAGTGGTGCTGATAATACCAGTTGCTGCTTATGGGGGAAGAGTCTGGGCCCATAATTTTCTGTGAAACTTTTGGAGGGTCTGTACCATGTCTTCCATGCTATGAAATCTTCCCTTAGAGTGCTCTGCTGAGGCTCTTCAAAGTGAAAGCAGGTTATGTAGGTTAGGAAGGAGCGTGTCAAAACAACTCTGTGTAATTATATGTTCAATTGAGGTAATTATTCTTTACAGAAAGCTAGAGCACAGTATAGATAGTTAACAATAATAGCATTGTACGTCTCTGGGGAACGT…
>TCONS_00000574
CTTTAAAAGAAGAGCCGATATAGTAAAACTGGATTGCTTACTATTGTGCAGAGAGTAATCCTGTTTAAGGAATGTTGTGATCAAGAAAATCTTGAGTAGCTGGATCTCTTTACAGAGCTGTCGAATGTACTGGTTAAGGCAACATCCCTTTAATCTCAGAAAGACTGTTTTCTCTGCTCTTTTATTAAGTATTCGTTAAGCCTTCTATGCAGCTTCAAAAAGTCTTGCTCAGTGTGAAATGTATTTAATGAAGGCTGAATATTTGAAAAGCTGCTAACATGTGAGAAGTCTGTATTAAGCACTTGCAGTCTCCTATCTGTACCATCGCTCTTCCAATCCTCTCCACACTTGATTGCTT
>TCONS_00000575
GCTCTATTGCAGTACATGGTACAATCTTCCCTGCTTGTTCTCCCCTCATAAAGTCAAAGTAAGATGTACTGGCTGTGACAGTTGAATTTTATAATTGAGACAGAGTTTGTAAGGAGGAATTGCATTTTGCTGCACCACTTAATACAGCTCCggggggggCAGAGCAGCCTTCAGGTAACTAAAGAAGAATTCTGTGTCTAAAGTCTTTAGTTGTGGTGATTTATGTTCAGAAATGTTTTCTATCTGATGCGACTTAGGTCTGTTTATTTGAGTTGAAATTGTGTGGAAATGTGCTGCCAGTGTTATCTAAAATAGTTTGGTAAACAGCGTATCGAGACAATACTGTTCAGATATGAGCAACGTTTTCTCTGTGTGAGGGAGTAAAGTACATGACATTTC…
>TCONS_00000576
ATTTTCCATGATTCATTCTTCCTTGAGATAAATATCAGTAAGTAGGGCACAACTGATGCTTCAGAGATACGACTGTGACTTGCAAATATCAAGACAAAATCAGGAAATCAGAGGAAAAAATCTttttttgtttgtttctgaatgtggtgtttgtatggttctgttgcttttgttttttttgtagtttttttgcatcactttttttATGCTGTTTATATGTATGGTTCCTTCAATGCACAAAATAAATATAATCAGTAACAGGTAAATTAAACTGCTGAACTACTTGCTGTTTATTAATGTTTAATAGTGTCTCTGCTCAGGTGGATAGAAAAGGGAGCGTTGGCTGCTGCTGTCCGTAAGGAGCACTGGTTGGCT
>TCONS_00000577
TGAAATGGAAGCTGGTTTGCATATGTTCATAGAAATTGAGTAGAGAGAGATTTGATCTCAGTTCCTGCACTCATATTGCAGCGCAATTGCGGGAGGAGTCAGTGTCAGTCTTCATCCTCGTCCCACTAAAAACTAGAATCCCTATTTAAGAGGAATGTATTCCTGAAGTTGGGCAATATTTATGAAATGATGCAGTTTTTAAAGGGCAAATACAATGCTATTGAATTCAGTGAAATGTTTTTAAGTAATTCAGAACTTTAAACTGAACTTCCTACAAACTGTACTTCCCCTTTGTATAGCGAAGGAGAACGTGCATATGAAGTACAGTTCTGACAGGTCTCAATTTTCATAGGAACAACAAAGACAGAGCAAGGCTGCATATAAACAAATTTAAATCAA…
>TCONS_00000578
TAACTGGTATTTGGAACCTTCTCCTGGGCCTCTATGATAATACACAGTGCCTATACAGAGCAGTTGCAGGAGATCAATGTTTTTCCAAACTGAACTTAGAACAGTAAGTGTTGTGAAAAGAATAAAGCTGTTAAACATATCTAAATATAGAAGCCAGTCGATTAATACAttttttttttCCCCTGATGAAGTATATAATGTTAAG
>TCONS_00000579
GTGCAAATTTGCCTGTGTTCCACCAGTCAAACAGAAGTGGCAAAAACAAAACTGGGCAGCTCATTGACTCGTGAGCAATATACTTATGGGCATTCTTTCCTTGAAACAGACACGTGTTGCTCTCCGTGTGCTGCTGTTGAGCTGCAGGCATTCAAAATAATTAAAGCTTTTAATAGAAGCAGCCGAATTCCACAGCATCTGTACTTTCTTAAGCAGTGCTCTGCTCAGATAAGAGATGTCCTCTGTAAAAGGACAAGGACTTGAATTATGGTTTGACAAAAAATGTAATTTCCGTGGGTGATGTCACATTATCTTATTTTGAAATAGTGATTCCTGGATGCTGGTTGCAGGTTTTGATACAGTTTGTGGCACTTGGAAAATTGAGTCGGAG
>TCONS_00008843
GCTGATCGTTGCTGCCCTGCAGCCCTCCCAGCAGGGCATGTGAATGCTGACCCTACCCAGCACTACAAAttttttttAATGTAGGTTTAAAAAAAGTATCTCCAGTTTCTCTTTTCTGTTTTCAGAGAATTCAGAGACTTTGTGTCTGTAACATTTATAAAGAAAGGAAGAAAGAAAAGCCATGTTGAAACCTTCCCATCACAGAATGGTTAATCCTAAATAATAGAAATTTACTCAACTTGTGAG
>TCONS_00008844
GTGAGCTTCAGCTCACGCCTCTGTGTTGTCAGCTTTATCTCTGTCCAGAAAGGCATTAAGAAGCTGATGGAGCTTCCCTCAAAGTACTGAGCTCTCAACTGTTCCATTCATACTGGGAAATAAGAAAGTACGACATAGCAACGCCTTGAGATTTCTCCAACAAAGCTGTCTGAAACTTTCATCTTCTTCTCACAGAAGTAGCTATTAGCTTTAAGAGCTGACAACACCGGTCTGTTACAAAATGTGCAATGAGGCATCCAGTTCTCTTTGAACAATACTGGATCAGAACAGAAGGAGAGTCGGTTGGGAATGGTGACTGTGCTGGTCCTTAAGAGAAGAGGCCACGTGAAGCTGAAGTTAGCAGCTGTGTGGATCAGGTCATAGTGAAATGCAATGCAG…
>TCONS_00008845
ATTTCTGGGTATGTAATGTAGAAATAATCAAAATAAAGAAGTGATAACACTGATATTTCTGCAGCCATCTTTTTCTCATGGTTTAGAAGGCACTTTTTTGGAAATAAAACTCAGATAGATTTCCATCTGTCTTATCTTGATGCTATCATCTCCATGCTCAGCTTTGTATCTGTAGTCATAGTTGTGTTGTCAGCATCACCTCAGGGGTGTGGTGCGCTTGTGCAAAGATACAGATTTGCTGTTAGACACGGGGGAATGGTTCCCTTGCAAAAATCTCAAATAGCAGAGACGTAAAATAGGCAAATCCCATCTCAAATTCATGAGAGAGGGGCAGAGATGGAGAAGGAAAAAGAATCATTAAATTTAAATAATGTTGTGATGGAAATGTTATTGACTGGT…
>TCONS_00008846
CTCGGAGGAGGTAAAAAAAGGTTGTACATAGCTTTGCTTTGGTTAATAAATATGAAAAGTAAATAAAAGGAGATGATTATGAAACCATTTGAGGCAGAGCCTTTTTGTTTTCATTCAATCGAAGTTTGAATAGTATGGCTTTAGAAACTTAGTATATCTGCTTTGCTCAGGTTTTGGATGTGAGCCAGTTGTCTGACACCTGATCTCTACACAATGTAAGGTTACTCAGAGTGAGCTGATAAAGTGTGTGGAGCAACCGAGGAGTTAGCTGCAGTGCTGCTGGTTTCCCTACCTGAACTGTTATATTGTGGCTTCATTCTATTATCTGCTGCTTTTGGATTTGCTGGCACTAATTTTCATTAACTTTTCTTTTTCTCTTCTTCTTCttttttttttttt…
>TCONS_00008847
ATTTTAACCCAGAGTTTTAAGATGATAGCGTGTATCTAATAATTGTGGCCCAATGTAGTCCTTTTGGGGAGGTAGTGCAGCTTCATCTCCTGTATCTGCAGGTCTGGGTCGGCCTGTAAGTGAGGTTTTCTCAGCCCCTCAGTTAGTCCTTAGAAGAGAACGCGTGCTTTGACTCAGTCTGGATGAACAGAAAACTGTTTTGTTTGAGATTAGAATTTGGCTTGTTTTTCTACAACATGGGAGCAATTTAACTTTTGAAGAAGAATGCTAACACAGTAATGACTGTGCACTGGATCACAAAAGTGGTAGGTTAGAAATAGTTCAGACTAGAAATCAGAGATTATCCATTTAAGTGGTAAAGACATTGAAGCGATCCAGTTTGAGTGTGACATTATCACG…
>TCONS_00008848
CGGCAATTGGTGATTGGGAATGGTACATGTGGGAAGTGCACTTGCAATATAATTAGAAAGTCAATTAATATGTATCTTAAAATAAATAGATCTACTCAGTTTACTAGAGTTGTATTTTAAATCAATGAAGATGTTATATGGTTGGAGAGCCACCCTTGTGCTCAGAGATGGTCGTTCAGGCTTTGCTACTAGTTGTCTGTTACCATAGACTGATGCATTTTGCTGGTTTCATGGTGATGGTCGCAGGCTGCTCACTGTTGATCTGATAGGTCCCAGTGGAGAATTTCAGTGCCCTTGAAGTGTTTGTATTGGCCATCAGTTTCTTTTTCCATGAGAAATTAGCTGGAAAGCGTGTGCTGAAGGATGCCAGACTCTTCAGGTATGGAATGTTGAGGCTTG…
>TCONS_00008849
TAGTAGTTGTGTGTCAAAACGCATATAATCTCTGAAGCATATTTCCTTCACTGTGAGAAGAGCCAGGATGCTCATCAGTTGGCTTTGTTGGGGCTAGACTCACCAGTCCTGTTGGAACTTGAATTATCTGATTTTCAAGCGTGTATCCTCTATGACTGTAAACTTGGATACATCGGAGAATGGTAAATAGGATAGTGAAACTGATAGAGAATTCAGGTGCTTTAACTTCCAGTGCTCTTTCATGAGGTCTTTAAATTTAACTTCtttttaatttttttCCTACCTCTGTATTTCTGGGAAGGGAAATGCTGCTGTAAGTAGAGTATCAAGGGGGGATTTTTTTCTGAGAGCCTTCAGTGATTACCTGCAAGTCTGCTTTTCCTTCCTGCTTGCTTTTCA…
>TCONS_00008851
CTGCTCTTCATCTCCCGTGCTCATGTATTCAGATTCTGGCAGAAGTGCCTCAATGATTTCATACTGCTGTCGCTACGTAACCTGTACTGTCAGGAAAGAAAACATTCTGTTAGAATTCTCATGTTAAGCACAGTATAAGGAAAGACAGTAGTCCAAAAcacattttctctgagcacgttttctctgagTGGATCTCAAAAGATGTCAATATGCGGCTTAAAGCGTACAGATAATCTGTTCAGCGTACAAACTGGTCAGAGGATAAGGCCaaaaagaaaaaaaTACCAATCCTTGACGTGATTTAAGAACACGTACTTATGATTGAGTCAGGAGAGGCTGGGGAAGGCCTGCCGGAGGGCTGACTAATAACATGTGTAGTAATGTATGCGCATCACAGGC…
>TCONS_00008852
GTTATTATGTAAGATGTTCTGGCTGGTGTAGAGAGGAGCCTCAGCATTTGCTGGAAAGTCTGTGTTTGGTGGCAGTGTTAGAGCTGGAATATGTGAAATGGGTGTCTTAGGGAGGCTTTGAGGTCTGACACAAATGATCTGTGGCTATAATGCCGAAGGAGATAAAAATAAGGACTTAGAATGAAAGTGTATCTTAAAACAGCCTTAATACCATAACGGTGTGAAATGTGTGTAGAGTATGCTTAACCCAGCATTACTTTGCAGAGGTTCAATAAACACCTACAAACATGCAAAGGAGAAAAGC
>TCONS_00008853
GTCATTTAATAATACTTTCACATTCCTGCTGTCTGTCCTGTGAGGCAACACTGCAAGGAGATGATGAATTGCTTCTTCAAGGTTATGTATTTTGCATACTGTTAATCCACTATGCTCAAGATAACATCTTGCAGATGAAGCTGTATTGAACTATCAGATTGTTTTCTGTGAAGTTAGTTTTCAGTCATGAGAACtttttttttttAAAAGGTCTGAAGTACTTCATGTGCTGTCGCGGAAGATTGAAATGCAAAAGAATCTCACTTGAGGCTTGGAGCAATAAAATGCATTTCCCTTCTAAAAGGTGACTTCTCAAGTGGGAAGATATAGTTAGAGAGGGAAAACATGTATGCTTCATCCACTGACGTGATTACTATAGGATCGTCCCTTCTAGTCGTC…
>TCONS_00008854
TGGAGCCATGTGTAAGAGTAGATGATTATTGCCACTGAACTCTTCAGAGACTCTTCTCAATGAGCAGGTCTGAAGTACTTCATGTGCTGTCGCGGAAGATTGAAATGCAAAAGAATCTCACTTGAGGCTTGGAGCAATAAAATGCATTTCCCTTCTAAAAGGTGACTTCTCAAGTGGGAAGATATAGTTAGAGAGGGAAAACATGTATGCTTCATCCACTGACGTGATTACTATAGGATCGTCCCTTCTAGTCGTCCCAAGAAGCATATGGAATGTATTCCATTTCTTGTTTTGACCAAATGATCCTTTAAAAATTTCTTCATTGACATTCCCCGTTACACTAATCCAGCTCATTCTGCCTTATCTGCACTTGCCCACAGTGTCCCTCCTTCATGTCCT…
>TCONS_00008855
AAACCTTATGGTAGCTTATTGTGGGCTGAAGGATGCATAATTAAAATATTAAGTCACAGTGGATTATTCCAGCATGAATCTACATCTGAATTTGCTTCGTTATTTGATTATGATGCTGCTAGTGATGAACTGAAATCAAGACCTTTGATAATTTAATAAATCCAGTATAAGAAGATGAATATGATTAGTATCTAACTGTTGTACTGATTCTTAGGTACTTAGAGTAGTGGCGTATGTTTGAATCAAGTGTTCTTGAGTCACTATTTTAAAGATATCAGTAAATCAGACTCTTACTGTTCATAAGGCCTGCATTTAATTCTGTTTTGGGCACTTCAGGTTGttttttttttttttGATGTTACGTGCAGCACGTGGATATTCTGAACTGAACTGAAtttg…
>TCONS_00008856
CAGAGGAAAAAAAAAGTGCATTTTTTTATAGTTCTCTTCAATGGAttttttttttAAACTATGAATTGATTTCGGCTAAACTTGCCACAGAGGCCTGGGAAACCCGTGGGAGTAAGCAGGATGCTGCCCATCACTTTGTGGTGCTTCCCTATTCTGTTTGTATTGCATGGTCAATAAAAAGTCACATACTCATTATTTAAGATGCTCAGTGGAAGCAGGCATTTGGTTGCTTATTATTAGGACTGTGGGAAGTGTATCAGAAAGGTGGCCATCCCTTTAACTGTCCTGATGTTGTAACCAGTGTGGTTTTCCTCACTTAGAGGGTGTGTCGTGTTAGCTGTTATCCTGCTGTGAGACTGCCATGAAGGATAGGAGCTGTTGAACTGTTGATATTGTCTG…
>TCONS_00008857
CTCAGTGAATGTAGATGACTTACTCTTCCAGTGTTACAGTAGACGTTTAAGCACTACTGGGGCAGGTGGAGAAGATTTCAGAACTTTATTCTGCGCAGCTTTCCTTCCAGGTGTGGCACATACTTCACACAGCACGTGTCCGTGCCCTTGTCCTGTTCCTGCTCTGAACGGTTTGCTTTGTGTGCGTCTTCCAGAGCACTGGCAGACAGAGTGAATTCTGCTGATGTGCACCTGGTTTCTGGCTTCCACTCTTCCAGAAGAACAGGACTTGGTTTGGGGACTGCAGGCCCCTTTTCTGGTAAGGGAGGTGAGGATGTCTGAATAGAAGACCTGATGGAGGAGATGGTCTAAGACAGTAGATAGAGGCCGAACACTCAGTACCCACTGTCTCTTTAGAAG…
>TCONS_00008858
TCTTAATTAAGGACAGTTAAGTGTGTACACTTGGATGCAGAAGAAATATTGTTTTCACTTTCTTATGTTTGCAGTATATGTTACGCATTTAGAAGAGTGCATTACAACCGTACTGCTTCTTGATGAAGCTTGTTTTAGCTTGCCAGTTAGAATAAATTAGGGGGTATCAGTGCTACTTGAAAACCAAATTCCTTTTGGTGTGCATGTAACACTGGTTGGAAACCAGTTAATAAAATCAGCCTGAATTTACTTACTGAGGATGAATTTAGGAGATACTGAATGTGCCTGTTACACATTGACACCTCTTAGAGGATGTGCCAGTTGTATCTTTGTTGCTTTTGGGGCTACTGGTTCTGTAAGGTAGGATGTGTTTGTACTGAGACTTGCCATTAAATAGCT…
>TCONS_00008859
TGACCATTCCCTTTGTTTTGGGTGGACAGGAATGTTAGGCTTTTCTATAGTGGGAAAAAAATGTACTCGATAGATTTCTCAACCTTGCTCAAATGTTGACATTTTCACCTTGCCTTTTGTGTATTCAGTCCTGTTGAAACAAACCACTAGGTGGCAACATCAATTAAACAAATTCTGAGAAGTGCAATTAAATTTGTCATCTGAAATGGGAC
>TCONS_00008860
TCTGAATGAAGAACAGGGCTGTGTGTGAACATAGGACTGTGTTATGTGTAAATGTTGGTTTGGATCAGAAGGAAAAAGCACTGGGAAAGCTGCACTAACACTAAAAACTTAttttcttgtttgtctttttttttgttctttttcCAGCTGCTAAGCCTAACTTAATAATAGGAATGATTGAAAATTGCTTTTTCTCTTACTAGATAAGATAGGATTTATTGTGCTAAATAAAATGCAGAACTAGGGTGCTTAGATCTTCTTGCCATATCAGCAATCCAAC
>TCONS_00008861
CTTGAACTGAAGCTGCACAACACTTAAATTAGTATGAACTCTGCATGGTGGAGCATTGGGATCTGGCATGTTTGATTTTGCAGTGATTGCTGTGGAGCAGGAAGGTGAGCTGATAGCTGGCTCTGAGAAGCTGCTTCCCAAAGCTGCTATTTCAGTCTTGTTCTGCAGCAATATTTCAGTTTGGTGCCATGAATTTTACATCAGTAATAAGGCATGTGTTTGAAAATAACGTCACATAATGGAAAAAAGGTTTGATTCTTTCTCAGTGTTTGTATCCTTAAttttttttCCCACAATTGGTAATATGGAATCGACTTTGCCAACATTTTCATTGAGAGAAATGACCTTAATAAAAACAAATGGTTTATTTCATATTTTGTAGGCGATTGGTGTAGATAA…
>TCONS_00008862
CATTGTAGACCACTGGTGATTAGAAAGGAATGTGATTTGGATAGTAGAATTGGACAAGATCAGTGGACTGCATTTATTTTTAGGGATATTTGATTCAAGCAAATGCTTTGTTTTCATTTTGATTTCTTTGAAATATCCGTTCATGGAAAGTTCTATCTCAGTGTGTTTCATAGGAGAGAACAGGACGGTGTCAGGGGCACCAGATGTGGTTGGCCTAGTTTTGAGATGCTTAGCCATTTAGCTGAAGGTGTCATGTGAGACGCTCAGTATGAGTTGACACTACTGGGTGAATGTGATAGAGCAGTTGGTAATTTTGATCTGTCATTCTTTCTGGTAAATTAGGGGTGTTTTCTCTTTATGCTAGCCCATGGGAATGCATGACCAGCAGTCCCACAGCTG…
>TCONS_00008863
AAAATATTTTTCTAACTAAAGACACTTCTGCACTTATCTCTGAATAAGTTTCTGGCACCTAGCAGTATGATACTGGCCTGGATGGGCATTTGATCTGAATTAGTGTGGCAGCTCTTTGATTTGTAAGACCTCCTCAGAAGCTTACTTGCAACGTCTGACAGCACCTGTGACCAGTATCCATAAGTCCAGATGCAAAAAGGCTGGTGTTATCTAACATGCTGTTTCCATAAGGGGGGGAGAAGCTGTGAAACTGAAGTTAACTACTAACTCATATTCTACATTGAATGAGTAGAATATATATATTTGAAAAGAGCATTTGTGAACCCCAGTAATCCAGGGTAAAGAAGAAGGAGATGCAGGCATGCCTCCTTAGCCAAGGAGTACAACATGCTGAAGGAA…
>TCONS_00008864
AGTTATTGTCATCTATTTTTAAACCAAGGTTTGTAGATATATGGCAATTTTTAGTGAATGAATGAGAATGTCAGATTGTATCGTAAGTTTAATTTTGTTTGACAAACATAATATGATGGTGCAGTGTTTAGTTTTGGATAACCTAAATTCTTTCCTTTTTGTTAGTGTGCGAGAATTCATTCCTATTGTTTGGCTTCTTGATGGTGTCCTAAATATCCTCTGACCATTTTAATGATTTATTGTGTGGGGAGGGGAAAAATGGTTGGAGGATGCACAAACTATTCTTTCTGGTAGCCACAGATTGTCTTGACATAGGACAGAAGTAAAACTTGGAAAGAAACTTGTTCTCACAGCTGTGCTAGATATGCAGCTCTTTTGTTGCTGTCATACAGCATGATG…
>TCONS_00008865
TGGCCGCGCTGTCCGGCTGCGGGCGGCCCGCCGTGCCGGTGCCGCGGGACCTCTGTTGCCTGGGGGCGCGTCCTGCCCTGGAAATGGGACGTCGGCATCTTCAGACCCCGTTGGTTCCGTAGAAACGGGCACAAGTCTGTGTTTGCTCCCCTGCCTCCCTGTAACCCTTTACATTCCTGTCGTTCTCCACCTTTTCTCGTTCTCGGATACGGCTTTTACTGAGCGTTCAGGAGCGCTCCCACATCTCTGTAGTGCTCCGCTGCCCAGGATGCTGCCGCTCTAATCCCTGGTTTGTGTCTGCTCCCCGTAGGATCGCACGCTTCTTTCCCTAGCTTTAACTGTACTTTGCTCAACGAGGCCCTATTGGTGACCCAGTACGTGTGCTCTCCTCTCTTGACT…
>TCONS_00008866
TGATTCTGTTTCTTGTGTCAAACGTTTGTCAGTGTTGATGATGAATAGTAGGGAAAAATACTGAATAAGCCCTAAGTGATTAATTAGAATATTAGTTTAGTATTTCTGCTGCCAGACAGTCATGCAGTCCCTGGCATTACTGCTTAAGGTCTAAAATGTTGAGAGAGGAAGAGGAATTTCAAATATGTTTATTCTTATCCAGATAATCTCTGAATTTAAACTCTAATAAAGCTTTTCACCGGAATGAGATGTTAACTAGCCAATACTTTATTCACACTTCAGTTAAACAACGTTTACCTCGGTGAAAGGCACCCAAACTGTGCTACTCTGTGCTACCCTGTTTCTGTGGAAACTGTGTGTTGGAGTGGAATAGGAATAATGGTGGAGAAAAGGAGAGCA…
>TCONS_00008867
CTTTCGGCGGCCTTTCGGCGGCCCGCTCGCGGTGGGTTTCAGTTCCCCGGGCAGCGAGCCGACGGCAGCGGTGGTGTCTGTCAGCGCCTGTCCTGCGCCCCCGGCCTGCCGAAGATCCCTTTGGAAGCGAAAAAACTGCTTTGAAGCATCTAGGGGAAGCAGGCGGGAATTTACTATAAATTCCTCACAGCTTGAATTGAATAGAATTTGGAGTGGTATGAAGTGCCTCACACAGAGAAGAACCAGCATTTTGAAGGGCCTGCAGGTGCTGCTACCTGAAGGTTAGTTTAACAACTGAAAATACTCTATCGTGAATGGCCTCAATATATCATTCAGATTTGTCCAAACTTGTTAGCACTGGCAAAAGTAATCTCCATTTCCTCCTGGCTACTTGACAAA…
>TCONS_00008868
GTAAAACTTTAATCACTGAATTTGTGGGGTAACTGTGGAATACATTTATACCTTTTGCTTCTCTGTTAGAAGTTTGGAAGTTAGATGTCCTGTTGATGGAAGCTGTTTAGAAGTTTGATGCCTGAAGCTTGGCAGCACTGCACACAAAACAGGATGTTGCTGCCCACAGGTCCAGTGTCTCTATCTTTGAGTGGCAGCATTTGATTTTTGCAGGGACAGTAAAGAGCAAGTGTTGCAGGGACTTGGTGTCTGAGCTGGGGGGATAATTACATATTTCTGCCCCCACCCATAATTATCTCAGGAGGCATTTCACCTCCAGGGTTTGAAAGACCTTTCTGTGTACTGGCGCTAGCACAGTGTGGATGGGAAGAGGAAAACAACCAAGGCAGCCTGCACACA…
>TCONS_00008869
GTAAATCCGGGTAGGAGGAGAACTCGTGTCAGGAATGTGTCAAATCAATCTCTTCCAAGCGGGATCCTCAAAAACCTAAAGGTTCAAATTTGAAGTGTATTCCACTCTGTGGAAAAAAATAATAAATGAGAGCATCAATATCTGCACTCTTCAGCTTTAAGCCTCCCAGGGGTACAGGCAATCAGGCTGATAAGTTGTAATTTCAC
>TCONS_00008870
CATTTGAATAGTGCTGTCATCTTACCAATTACTACTATAGCTGCTGTACACAGGTGTTGCAAGGTCATACCTTCACCCATCCGAGGCAAAGACATGATGTTATCTGCCTGAAAATATCTGTCTGGGCAATCCTTCAACAAGACTTCTCCCACACATCAATCCAACTTTCTTTTTTCTCCTGTAACTTCTTGCTTCTTTCATGTTGCACAAGAGGTTCCCTAAAACATTAATTTTTCCTCCTCCAAATTCCTACAGTAAGTAC
>TCONS_00008871
GTCTTTCGGCGGCCTTTCGGCGGCCCGCTCGCGGTGGGTTTCAGTTCCCCGGGCAGCGAGCCGACGGCAGCGGTGGTGTCTGTCAGCGCCTGTCCTGCGCCCCCGGCCTGCCGAAGATCCCTTTGGAAGCGAAAAAACTGCTTTGAAGCATCTAGGGGAAGCAGGCGGGAATTTACTATAAATTCCTCACAGGTACAGCAGCTCTACAGAAGCAGCTTAATTTCCTCCCGGCCGGCTGCAGGCAGTCAGCACAGCCACTCACCTCCGCGAGGCGCTGCCCCCCGAGCTCTGCTGCTGGCCGCGCTCGGTGCGGGACACGCGGTGCAGAAAGTGCCATTTAGGAGTCTGCGCCATACGGATCGCGGGGCCATTATAAAGCCGGGCTGTGTCTGTGCTGTG…
>TCONS_00008873
GCAGGGCTTAAGACAGTCGATGCCGTACGGCACGGTTGGGCTGCTGAGCTTTCGGGATCCCTGCAAAGCAGCCCTCTCCCATTCCCTCCCCCACAAACCAGGCAGCATCAGGCAACCCTGCAGGCcagagcagcatagaagggcttgggttggaagggaccccgaggatcacgagttccaactccctggcacgggcagtgccaccaaacccagctccggtacgggagcgggctgcccagcgccccaCAGGC
>TCONS_00000583
ATTTCTATTTTTGTGTGTTTAATGTGCCTTGGTTATTTGTTTGAAATCGAATTTTGGTGAAAGACTTCCTTACTATCTATCTGCTGTGGCGGGAGATGAGCCTCTTGTAGGATACAATGCATAACTTCAGCCTTTTATCTCATTACAGAGGACTACATAGACTACCAGCAGTCCTAAAGAGTGGAACGAAGAGGAGCAGGGCC
>TCONS_00000584
CAGAAAGGAAAGCTTTGTGCATATACTGTTGAGAGAATCTTAAGGACTGTGGGCTGATGTGTTCTGCATCTGTGGTAGGGACGGGTTGAACCTGAGTAATCCTTTCCAGGCCATGTGTGCTCACCTGTGACACAGCACTCCAAATCAGCACTGAGTAAATTTGCTGCTGGGAAGGGAGGATGATTCCTCTTCTGCAGTGATGCTTTGTCACCATTCCCCTCTCTGGCTCGGTCCAGGCCCAGCTGCAGACACACGGGACT
>TCONS_00008874
CCAGGATCTGTTTTACTCATCCAAATCTGTCAGGACTGACAATTGGAAGCCACGCCAAGTAGTGGTTCCAGAAATGTTTGGAGGAGATTCATGCAGCAGATTCAGACTTCTTGAATGCTGTGTTTATTTCATGCAGTTTTTTCTGCTGTTTTTCTCCATGAATCCCTCTTGAAAGTTATGACTCCAAACAAGTACAGACCTCTTCTAAGACTTAATTTCCTAAGCTGAAGGCAGATGCAGCTGGTAACTCAGCAGCAGGCCCTGGTTTGACTCTTGAGCTGCAGAATGCACGGTAGATGGCATGCATGCTCTCCTGTTCTCATTTCGTAACGCATCACAAATTACATGGGCTGGATTCTCTTTTTTggggggtgggggggAGGTGCCTTTTTTAGTGGT…
>TCONS_00008875
GCCTGCTGCACTCACAGCTCAAATGAGACTTACACCATTCAATGCCTTGTCAGCTTTGCGCAGAGCGTTGCTGGTTTTTCTCTCGGCAAACCTCTTCTGCAGGTCTGGGGAATATGTGCCCTTTGTGTCGTTCCTCTTAGGAACAACAATTTTGGAGATGCTGTCGGCAAGAAACATCATTGCAGCATGGTCCCGAAAGCAAGAAATCGAACTGCAAGCTGGGGCTGTGTCTGCATACATTTAGAACAGGCAGAGGAGATAGCAAGCTGCCCCGCGTTACACGAAACAGAAATAGGAAGAAGACTTTACCTTCCAGCTGAACGGCTTTCTGTGTAATGTCTTGCTTGTTCTTGATGCCTGTGGCAAAAGCTAATCCTGAACTTCCTCTTTACCACACAG…
>TCONS_00000585
AATAAATGTAGGGTCCTTGACCTCTGCTGGCTGTGACCGATGACGGCGAGCAATCCGTAACTCGTGGCTGCAATAATCTCTTTTCTCTGTTGTAGCCTTGATTTCTAATGTCTGTAAGAAATACCATCTTACAAACACAATGTCTCTTCAGCTATCTTCAGAGGAGACCTGGAGATCGCTCCCTGTCAGATGAAACTTCGACATTTACTGTGACCAAATGGTGTTTATTTCTCTACAGCATACTGAAAAGGATAAACTCAAGACTAAAAAGAAACATCAAAATATAAGCAGCC
>TCONS_00008876
CTGAGAGGTTGTGCCGGAGGTCCGCCCCACTCCCTCTGCAGGGCTGAGCTGATCTGGAAATACTTTTGGCACTCATGTCTAAAATATTCCTGCGCTTACACATCAGGACATGTATCCTCAGAGGCTGAGGGGTTCATACCCATCAGTCGTGTTTAGGTTCCTTTGCTTAGCTGAATGTGTTTTCTTACTTCTTGTTGGTGTAAGAATTAACCTCGCCAGAGCTGCTGGATTTAGGAATTCTGACTTCAACGAG
>TCONS_00008880
CTTGATTGTTCGGAGAAACTAATCTGAAAGCATAGCCTGCATTCTTCTCGGACTGTGAGAAATCCCTAGCACTCCCACCGGGCCTGTTTGTCACACAGACTGCTGGTCAGGTAATTGTAGTAAACTCTGGAGGTCAGCTCTTCTGCGTTTGGCACTCCAAATTGAGTAATCTATCAAGAATTCGTTATCGAGATCCTCGTTGTGAAAAAGGTTTCCACCTCAGTAAGATGTAACCACAAGTAAACAGAAATGCCAGCTCATTTCTCTGTTTGACCGCTCAGCATTTTAGAATCCCATATGCGTTTTGAGTACACCACACCATAGTTGTTCCAGATGGTGATGCTGCTTAGTTTCTGCTCTGTAGGTGCAGCACAACAAACGTAATTATTGTGGTGGTGA…
>TCONS_00008881
gctggtgggctttgaggtctcctccaacccaaaccattctgtgagtctCTATCTGTTGTGTCTCAAACAGGAGTTTGACTCTTCTTCCCTTCATGAGGTTGTAATAAAAAAACCAGCAACAGTTATCTCTTTTAGCTCATGAACATATGTTTTCATCCACTAAAAGTAAGAAAAAATGTTGTTGTTTTTTTAATGCTTGGTCATGCATTTTATTATTTCTGTTGAGCTGTAAAAGCCACAGAAACTACAACTGTGTGTGACAGATATCAGACCCTTGGTAGATTTTACCAAGAAGTAGTGCCAAC
>TCONS_00008882
CCTGACCCCCAGCAGACAGTCTGTAGCTGCCAGGCGTAAGTGGAACACTGTTCTCTAGTAGCAATCTGGAAAAAAAGGTGTAtttttttttAATATATCTTCAGTTCCTGTTCTCTTTGGGGTGAAGTTAAAAATACAGCTGCCCAGCTGAAACTAAAAATATccttccaccacctagaggaggcctacgagaatgctggaggggacctttctgcaaggtcatgtagtgataggac
>TCONS_00008883
AGCAGACAGAGCTGAGTTGTTACTCATGCCCTCTTTTAAGGATGCCTGGTTGTTGTGATCCCATGAGCGACCGTTTCATTCTTCCTATGATGAAAAGTCAAAAGGTGAAGGCAGATTTTGGAAGTGCGGGCAGTGAGGTGAAATGCCTTCCTTCCACGCATTTCTGAAGCCTGTGCCACCAAAACCTGGCAAGGTTGGCGTCAGTCTCTTCTGCTCTTCCATCCACAGACAGAGATTCAAGTTACTCAGTAGCCCACGTGCTAAGACTCCTTTATTTCCAGTTGCTTATCACATGATGCAGTTATGTGAAGAAACGACAAAGTTGTTACCAGCATTTACACCAGAAGCAATGTTTAAGCA
>TCONS_00008884
CATCAGCCTAGTTAGATGGCTTGTAGCATATCTAAGTGTATTGGTATGTGGAGAATTTTAGTTTTGAGACTGTTTGTTCTCAAATGCTGACCTCAATGAAAATGTAGAACATTTGTGGGACACTGAAAGTGTAGTGCTTTACTATCCCTGAAGCACCATAATGTTCCTAGCATTTGCTTTTTGTTTGTTTGTTTTCTCCAATATGTGTGTTTTCTAGAAGATTTTTAGAGTAGCAGCCTGTGCTGAGGTGCCTGACGTATGACTTCTCTTATCTCAAGTTCTGTGGTAGTCTGTCTGTTGCTTGTTAAGACAGGGCCTGTACCATTTCCCAGGAGACGTTTCTCTTTTATTTTAGCCCCAGTCAGAG
>TCONS_00008885
GCAGGTTTCACTTGCCAGGAACTGGAGAGCCTTTTTTCTACTCCCTAAACACCATTTGCCTTGCTGGCTGGCTTGGTGCCCACCTTGGCAGTCATGGAAATCACCTGTGTTTTGATGGATGCTGATCTGGCTATAGAGAAACAGAGAATACAGTCTGCATCACTGATGAAAGGGAAGAAGTCTCCTTCTCCGTTAGCATTCTGAGCCAAATTCCTAGTGCCAAACTACCAGAAGGAGTCAGCTCTGTTATAGGAGTATTTGAGTGGCTCATCTTTCCTGAAACAAAAAATCCCCAATTGTCACTGGCACTGTTTTCAGCTTTGCCTATGGACAGACTAACATATTTAGCATGTCAAGACTCTCCTGACTTGCAGAAGTCTGATGCACCTTTCTGAAATG…
>TCONS_00008886
GTGAAGAACGAATAGTTTTCTTTGGTAATGTCAACAAAGAAGAATATTTGCTGTAATTGCACGTGCCAACTAGATCTACAAATGCTCCTATGAAGATTATTAAGACTTCTTTAAGTCTTTATGATAGCATCGCAATTGTCACACACTAGTTCTAAAACGTAGTGAGAGTTATCTTATTCATCGCCTGTTCTGTAGGAATGGAGAAGTCCCAGCCAAAAT
>TCONS_00008887
AAACAAATAACCCCTTTGCTGCACCCAGTCCTGTAGTGCTGGCAGGGAGATTCCTTCTGAGTGAAACTGACAGGCCTCACACCACAGCGTAAGTAGTGCTAAGTGGTCTGTTCATTCCAGCTAGCTGTTAGGAGGATGAGCAGAACATGGAAAACTGGTGCTGGTGAAAGTAGGGCTGCTGGGACCAGACCACGCCAGCAAATATTGTTGCTGACCTTTCACAAGTTCACACTGACAAACTGAGACAGTCACTGAGCAGAGCTGTTTTCAGCAGCTTACTTCTAACCTCTGTACTGGTTTCTTGTGTGTGCTCCTGGAATGGTGTTAGCTCCCAGGTAAAAATGGCTGAGCCCTTGAagaatcatagagctgttacagttgaaagggacctttaaaggt…
>TCONS_00008888
CAAACTGAATGTTTGGGCTGAATATTGCTGTCGTGATCTCCTCACCATATAGGTTCCTCTATCCACGTTTTATCAGATGTTGGATTAAGCGCTGAAAATGTCTGTAATAGTCAACAAGCTCATTTGAGAGGTGCTTCACCGAGTAGTGACAGGTACTTGTCCAATGGTTGCATTAACTAATTCTAAAGAACACAATTTCAGTATTCTGTAAAGATAGTTTGGAGCCTAATAGGTTGGAACTTGTCTTTTTCCAGAGGttttttttATGGTTATTGTCCCCCCCTGTGCAAGTGGAGTTCTTAATGTTACTGGGACTTTTATGACAAGATAGTTGTTTTCTTAGAGGTGAACTCAAAACAGTGTATGAAGGTAGTCTTTATGATGCTTGTGTGTATTTCT…
>TCONS_00008889
CAAAGTCCATGCATGAGGCCCCGGTGCTTTCCTGGGAAGCACCTGCTTTAGCCAGCCAAGAAGCTTGGATTTAAAACTAGAATAATATGGTGACATTCTGTAACCAGTCTTAATGTAGAGATTTAGTCCAAATCATAAGGAAGCTTTTTCTTCTTCCCTTCTTTAAAACTTCGTATGTGTTAAATGCTTCTTCTGGTGAAGTTCATGTAGAAGATAAGGTGATCCAAGCAAGAAGTTTTCTACAGGAATGGGTGAGAGAGGACTGTCCCTTAACAACAGGC
>TCONS_00008890
GTTTCTGACCAGTCACTCTTCCTTCTACTGCAGGGAGCCAGACATGAGAGGGGCAGGGACTCTGGGAACTGGAAGTTGTATTTGCACTGAGCAGTGCTGATATAAGAAATGTAAATTGCCACGTGTTCATCCTTGAATCTCTGATAGGTGTTCTGTCCTCAAGTCACCTTTTGGCTGGCCGTTTTGTGATTCTGCAGATCAGATCAATGGTCAGGTGAGAATTAGCATCTCCATTTAttttttttAAGCTGCTTTTAGTCACACCTCATTGGGTTGGGATGCTACTGATTGTTTAGTTTAGAAAAGTTAGTTGGAGCCGTCCAC
>TCONS_00008891
GTTTCAGTGTGTTATATTAATAATATAGACCTGAAGCACAACTTATCTTTCTCCTTGTACTCTTGATAGCACTAAGACTTTAGAATTGAGTCTTACTGAATTCTGCTGTTAATGATCATGTATGTACAAAATGTGTAGTGTCCGAGGAACAAAGATGTGTTCTTTCCCAGATCCAAAAGAGTGTGTCAGCCAGAAGTGGCAAAGAACTTGAAGACAGAAGTCGTAGATTCTGTATTACTGCTGGTACCAGTTTGTGCCTAGTGCAGTTTCTCTTAATCCCCAGGCTCCCCCTGAATCATGCGTTAAATGGAAGCAGTTGTATTGTGACAGAGCTGCATACAGCACACAGGGGGGTTAGGCTGGCTTCCTCTTCCGTTTGCTTGGAGC
>TCONS_00008892
AGCAGTGGAAGATCCTATGGGGAATGTGTTTAGACTACATTTTAAGTTATGGATCACTGGAGTCCTGTGGGCAGAAGGCTTGAATTTCTGGTAGTCCCAGTAAAAGTTTAGATTTATAATGCTATGCGCACTACTAAGTAAGAGCACTTTCAGTGAAAGCAATATATACATATGAAAAGGAATCTGTAGTGTTTCTTAAGGAATTAATTTCACTCTAATATTAAATGCCATGACAACTTGTTACTAAGAATGATTTTTGAATAACTAGC
>TCONS_00008893
GTTAGCTTCTGCAAGTAGAGTGGAGTGGCTCCAGGCTGTGGCTGTAGCCTCATTTAATGTGTCTTGAGGACTGCCTATGGAGGAGGAATGGAACCTTATGTATGATAGTGCCCAGAAATGCAGTGATAATTATAGTTCAGCTTTCAGAAGATAACTACGTAACTATGAAGCTAGAGCGTGTTCTTTAGCTCATCATCCTGCACCCGGGTAAAAAGAGCAGTGAGAATACTCTCTGATCAGATATTCAGTGTTTTGAATCAGGATTTTAATATATTAAAATGCATATCTAAAACTCTTGTTCTCTAAATGGCTTCTTCAAAAATTCTGATTTGGTTAGGTGACGTGTCTTGATGGAGTTCAGGAGATAGTTTTCCCAGTATTTGTCCAAGAGTTACTCTG…
>TCONS_00008894
GTTTGTTAGTAGACATGGGCTGTGGTTGTGGTAGGTCTTAGTATGAAACTCAGATTGTTTTTGCCTTGCAATCTTAAAGGTTTGAGTAGGCACCTATGCCATTTGCAGTGCCAGGAGATTGTGAGTGGTGTCATGCAAAAATCAGACTTTGTGTGTAACAGATGGACAGGACGTTAAGAATTAATGATACCGGTCCTGTTCAGTAAAGGCAGTGTAAAATCTGGTCTCATCATGCTTGCTTCTTTTAACGTTTGTCTGAGTTTTGTCAACTTTTATTTATATGACCACATTTACATGGCCTTTCCTTTATAAATTACTGAAACTGTTTGTAGGGAGGATGATGTAGGAAGGGGAAGACAGTGATCACCTCCAGATCACGACAAGTGACGCATGTTGGTA…
>TCONS_00008895
GATGCTTGCCCATAGGCCATGCTTAGCTTAGTTCTGTCAGCTGCTGAAGGAAGAACTTTGCTGGGCAGCACAGGCAAATCACTCGGACACATCCTGCTGGTGATGTGCGTTGTTGAAATTGCTCTGGAGGAACATCTAGTGCAGCTGGTGGGATGGTTTGGGATGTGCTCTCGTGTGGCGTTCTGTTCGCTCTGCTCTGTTAAGGAAGTGCTATGTGCTTGCAGCCTTTCCATCATGATAAATACTTCTTGTGGAATTGGTTCCTAACAAGTGGACCGGCAGAGAGTAACTTCTGTGTGACTTCCTGGTGCTGAGAGAAATCCCACCGTCACCTGTAATGCCAGAATAGATATTCTGAAATGGTGCAGAGGTTCTTGTTACTGTATTGTTGCCTTTACA…
>TCONS_00000587
CCGGGGAGCGCCTCTGGCGCGGCCACAGCCATTTTGTTGTCCGAGCGCTGCCCGGGCCGTGGTCGTGTGTTGGCAAATGGTTTTCGTGGTGCTGGGGTGTGGGGCTGCGGTGCGGCACTCGGGAGAGCTCTCGGTCCCGGCCCTCTCAGGTAGTGCCGAGGTCTCGTCTCGCTGCCTGCAAGCCACGGGACCTACGCGTGCTTCTTGTTCTAGGCCTGTGTCATTGTTGGCTCATTGCTTCACTGAGGTAAGAATAGAAAATGCGCATCTGTGAAAAACACACACCCGTGGAAAATATTTGACTCGATAAATCTGATTCACATAAAGGAATTACAGCATTAACCTGCTGCTCACACCTGTAAAGCCACAGACAAACACTGCTAAAGGTTTGGTCGCATT…
>TCONS_00000588
TTTTACTTGTCTTCCAAATTAGTATCAATAATGAATCCAAAAGTTATGGATGGAAAAGAAAGAAGAGAGGGAGAGGCACAAACATTTTATCACTGGAGACTTATTTCCATAGGAAACAAGTAAAGAAAACATACATGAAAGTGCAGATGAAACATCCTCCACCTTTCTTTTCCACCATCAGTACAAAAGTTAAATTCTGTGACCTTGAACAAATCACTCTGCCACAAAAAAACAGTCAGTCAGGAAAGGTGTTTCTGTCCCTTCCCAGTCCCTGTGGAATTATATGTTTGTTTCAGCTTCAAAGAAGGGGCTTTCTCTTACTATGTGTTCTTCAGAGTTTAATATAATGCAGCCTTTATCTCGGTAGCTGCCTCTAAATACTGCAGCAATCTAATCATT
>TCONS_00000589
TACCGATGAAACCTTAATACAAATCTTCTTCATCCATGTATCACTGATCTATAATATTACAAACTGCAAATGCAAGCTTTCTACTAAGCAAGCAGGCAATAAAAGTCATATGTTTCTATATAGACTTAATAGAATCGAAAACTTGGGCTTTGTAAAATCACAGGAAAAGTTATGGCAGTGAGAAGAAATCCAAAGTTGTGACCCAATCTTTGGTTTATATGGAGATCAGTTCAACATTTCTATAATTTTCAGTATCTAAATGGTAAGAGAAAGCAAAACAGAACAGCAGTTCTCACATGTGGCTGTCAGAAACATCACATGTAATCACTATGTGCAAATAAATAATGACATGATTGCATTTCAGCTCTGCTATCATATATTGAGAAAATACCATGAGGT…
>TCONS_00000590
GCAAGCAGTGTGAAAAAATAAATTGCATGTCCTTCTGTTCCAGTGTCTAAAAGCCTGCTCTAAACAATTTTGCTCACATATTGGTTGTAGTCTAAGTGCATTAACACAGCACTGTACTGTAGCTAATTTATCCTGCTCTTCAAGAGGACTATTTATCTTACCTACCATATTACCATGGCTGGATTGCCTCCGGTACCAAAGCTAGTAACACTGCCATTGCAGCTCTACACGGGACTTGCTGTGTACTGCAGGCATGCATCTTCCCTGCACCCAGGAACTTAACAATTGCTTGTAAGAAGCAAGGCAGTGTGTTTCATATTTTTCTGTTAGGGTTTCAGTTTTCAACCAGGAGTCTCCGAGAGTTCAGTTTAGACCCATCTTCCTTAACAATATTTTAAC…
>TCONS_00000591
TCTCAAAGGCCATAGCAGGAATTTGGGTACAGCAGGTGATATGCCTGGTAACTAAAGGCAACTGAAGTAAAAAACGTGTTTTAATATTCAGGCAATGGCTTGCATGCAATGAGAGGCTGTTTCACAGAAGTTTTGATAACATCATCCTTCAAAACATCTTGCAGGTGACCCTGCACTTCTGTCATCAAATTCTTCAGCGGGCATTTTACAGAGACAGTATGGATGCAGATGTCAGATTTGAATGGACTCAAGTTGCAGTCTCACAGATCTAATGAATTTTGTAATTAAAATTAAAATTTATCCTCCTCTTAATGATATAAATAAGTTATCAATTGATGGTCTGTTTATTGGAAAATTATAGTTTGATGAGTAGGTG
>TCONS_00000592
GACCTCAGCCCTTCTTGTTCTTCACCTGCCTACATCACCTTGTAGGTCGCCGCTCCAGGTGATTTGCAGGGCTGCTGCTTGAATCTGCTGCTCCTACAGCCATCCAGCCTTCGGGAAGGCTTCAGAAGAGTTTACGTCGGAATCACTATTCCATTAAAATGGAACCAATTCTTGAAATATATTTTAACTCACCAGCATTTTATTTCAAAAGGGCACATGGTTAAGAAGTCCTATCAGTATCAAAACATCATGAGTTATTATTTTAGGAACAATGATGATGTTACTGTCATTTTACTTTCCTTTTCTCTGTCCTTTACCTTCCTCTCAAACTTGACCTGACCTGGG
>TCONS_00000593
GGAGTCAGTATCAAAAAGCCACACTTCTAGAAATTAATATTTTACGGAAGCAGCCAAAGCAAAAAGACTCATTAAAAATACACAAACCTTTGAGGTTCTGAAAGCTGAAGTCAAATGTATTGAGCTCAGTCCAAAGCTATGAAGAAAATTAAAGAGCGATATATCAAATCTAATGAATAAATTGCAGATCCTGAGTTAGActtttttttttctttttctttctttttGCAAGGGAAAGAGAGCCCTCACATTTCATTGCACTCCAAAGAGGCTTCCCTCTGCTTATAAGCAATTTGTACATGGAGCAAGATGTCTGGTTTACACTCAGAAGAAAAGTTTAATTAATTCTCATTTTACAAATCCTCCACAATATTTATTCAGAAGATTGGCAAATTCCAG…
>TCONS_00000594
GTTTCTTCACTCTAAAAATGATTTGGCATTTCATCTCACTGCTTCCTCTTAGGATGGGAAAATAATTTGTGAATTTATTTTATGTCATAGCTTTCATAAAGCTGTGTGTAGCCTGGGGTAGAGGCTCAGCTGGTGCAAATGTCAGCAGAGCCACAACAGCTCACACCAGCGATGAAGCTGTCCAACCTTCCTGCCACGTCCCCTGCTCCTTCAAACTAAAAGGCTGATCCAGATCCCAGTGAAGTCAGTCAGAGCTTTCTGTGCTGGATCCGGCTATGGACAAGTGCACAGCCACTTAAGTACAGCACTTAAGATATTGGGCTAGTGTTAGTAATCTTTTTCTGCCTACTACAACACCCAGACTGCCTGAGCTAGCCTTTGTCTCAGGCAAAAGCCTAA…
>TCONS_00000595
AGATGACAAACTTACTACTGTGCTGCCACAGCTctgcccagggaggtgcttgagtcactgtccctggaggtgatcaagaaacatttagatgtgctaagggacatggtttagtggggaaacattggtggtaggcggacagttggactgaatgatcttgcaagtcttttccaaccttggtgatcctatgattctatgattctaagatcctaAACCCATATCCGCTGCCTCCCTTATCCTCTGATTGCACATCTCCATGTCCTCAGATCAGCACTCACCTTTGCATGTTCTGTTTTCTTCTTTCTTCCACTCTTCAACTTTCCCTGAACTTCCTCTGCTATTTCCCTTTACCATCAAACATGCTATAGCCTCTGCTTCAGTCCTCTACCTCATAAGTCTTTG…
>TCONS_00000596
TTTGATCTTGAACCACAGAACACGAAGTAGTTTCTGGTAACATCTATTTTTGCTCAACTGAGTAAATAATGAAGCTTGTGTTTCACCAACTTTAATGTTTTGTTGAAACAAACAAACAGCACAAGCTTCTTTAAGGGAAAAACATTTTGCAACAATATGCTGTTTAAAGTTGTGGTATCTTACAGTTGGCACCACTGAACTTAGCACTCCTCTGGACTTTCTGCGGGGCCCTGGAGAAGTCACTCGACTTCTCTGTAGGGAGAACTCAGTTATGTGGGTGtggatggggccctgggcaacctgatccagtgcttcatgtagcagtttacaaccctggccatggcagtggggttggaactaggtggtttctgaggtcctttccaacccaagccatcctat…
>TCONS_00000598
GAGCATCCCTTTCCCAATGGCATCTTCAGTCTGAGAAGCATCAAAGAGAGTGAGCAACTGTCTCGAGCCTTAGAAGGAAAAAAGGCAGGGAGAGAAGAAGGAAAAAGCAATTCTCTTCAAGAATTTCATGGTATTATTTCTCTTTTAAAGTACTAAAACCTCAATTGTTAGTCCTCAAAACCATCCAGCTTTCAAGCTCTGCAGTTGCCTTAAAAATCAGAAACAGC
>TCONS_00008899
CCAGCCGCGCGCTGTGACTCCGGGAGTGACAAATGAACTTTTTCCCCTTCAGGAGCCGAATTGCGGTGTCGGGGAGGCGGTCGGTGCCCGGAGCGCCGCTACGGTCACACCGCCGATTGCCGTTATAAAGCGTTTGTTGACGCTGTCGTCCCTTAAAGCTCTGACCGCTCGTGTGGGGTTGGGCACGTACTGATACCCAGCGGGGCTGAGAACAG
>TCONS_00000599
CATTCAGCCTGCCTGGCTGTCATTCAGCCAAGTGCCATCAGTCCTCAACAACTCAGTGCTTGGttttttttCATCATTAAGaaaaaaaaaacaaaaCTAAATTGTAAATCGACTTCTCTGTCTGTACATTCATTTCACGTCTGATCCTCTGTATCCTGCTCAGATGCAGTGGATCCATTGCAAAGCTGAGCTTCTCTGCATGGGCCAGGCCTTGATCGCCAC
>TCONS_00008900
CACATAACTAGACGTGGCATGCAAAATATAGGATATTTACAGCTACGGCTGGCTAATTTTTGTATTTTTTCCTGCAAACAGTAGATTTATTTTTGTGTTTTAGTCATCCCCTAGCTATTTCTATATCTGAGAAAAAAATGTGCTAAGTAGTTTCAGATAGACATTTGGATTCTGAAGTGTGTGAGAGAGAAAATATCTGTATTTTACGTGACAGTCTGGTCAGTGATATCAACGTAGCAGAAGAC
>TCONS_00008901
GCTGCTGGCCAGGGGCCACAGTAGCTGGCTGGGTAGTGGGCAGTACTCAGGCGCTACAGGAGTAGCAATCTTGAGCAGGAGGCAATTAAATTACCTAGCAAAAGGGACAGCAAGTTGTTAAGGAGAGTGGGAATGTCAATCAAttttttttCTGAGATTATGGGAAGATATTTGCAGCAACTGCCttttttttttAGTTCTATCCAGGGCTGCAATATATTCCAGGAACCTCATTTCGAGTATTCTGCTTTTATTGACCTTAATTTGGCTAATGTTTAATTTTTACAGATTTCGGTCAGATAACAAATTCATTTTATCTGAGGAAAATAACTTGGTGAAGCTGTGTGCAAATCCTGCTTTTTTGGTGAGCTGGAACTGAATGAAAAAGAAAGCCCAGCT…
>TCONS_00008902
CGTCCCTCTGCAGAATTGTTTTGTCTAGCTGGAAGATAAAGATAAGTCTGTGTTTTTTAAGGATAGATCCTAGGCAGATGTTCCAGAGGGAAAGCACTGAGCAGCAGAGCAAGTAAACCAAAAGAGTACAATTCTGTGATAAAACAATGTTTTCATGCACCCATCTGAAATAAAATCGTCGGAAATGGAGATCAACCTTTGTTTCCTCCTACCTGTCTTGTTGTTCCACCTCTCAGAGAACAGCTACAGGGCTCTCAGCCATAAAGCACAGGGCCTAGTGCATCTTATGAGAAAGTCCTGG
>TCONS_00008906
CTTTTACTGCAGAGCCCCTCTCTGGAGGGGTGCCAGCAGCAGCTGCATCCTCTGTAAGATGTCTTCTACACGAGTGACTGGCTTCAGTTCCCAGGGAGAAGTGACTTAGGGAATCTTTCAGGATCTCTTGGCCATGGAAGTAACCCCATGACCTGATTCAGAAGGTTTCTGTGAACCTCTCTTTAGAAGAAAGCTTTTTAGAAGAAAGCTCATACAAGGAGAAGAGGAGCCTCATCTGTCTCAAGTCCATTCTCCTCCAAAAAATACCTGCtttttctttttttCATGGTAGGTCTGTGCTCCTAGCCTACATCCTGCCTAAAATGCC
>TCONS_00000601
GAAAGATTCCCTAAGTCACTTCTCCCTGGGAACTGAAGCCAGTCACTCGTGTAGAAGACATCTTACAGAGGATGCAGCTGCTGCTGGCACCCCTCCAGAGAGGGGCTCTGCAGTAAAAGCACAGCCTTTATTTACTCTTCTTCCGGATGCCACTTCTCTCAATTGGGGTCTTCTACTGCTTCCCTGAGCAGTGACCCAGAACTGGCACAAAAACAGATTGACTGCCTTTCCCTTCCTAC
>TCONS_00000602
CGGCCCCCGCGGCGGGCAGATACGAGCGGTCTCGGGCTCCTTGCCGGGCTGCGGTGGGCTCCGCGGCTCCGCTCCTCCCGCGGGCGCTCGGTCCCGGCCGCCATCTCGGGCGGGCACGGCCGCGGGGCGCTCTCGGCCCGGCCCGGCGCTGGCTGGGGGCTCGGCCCTGGCTTCGCGCTCCCGACTGTGCCCGGCCCGGGGTCAGGCGAGGCGCTCGGCTTTGAGAGCTCTTCGAGTGGCTGTGCTGAGTCGTTAGTCAGCACCGCAGCCCGCAAGGCAGCGCTGAGTGCGTCCGAGCCCGGCTGGTGCTTCGCTCTGCTTGGCCTCGGTGCCGAGTTCGGGCTTGGCCCGACGGAGAGTTGCAGGATTGATGAGAAACCCTCCGAGTGAAATCATTGG…
>TCONS_00000604
TTTCCACTTAAACTCATCTTCACTGAACAGTGTTAAACTGTGAACAAAATGCCAATAAGGTGCAAGGTAataaaatgtcatagagtcatagaatggtttggggttggaagggaccttaagcatcatccagttccaacccccagctTGGGAGTTTTTTTATGTCCTCGGCTTCGGAGTTTTTTCTTCTGTAAGAAAGTAATAATTTATATTGGAAGGGCTTGCTTTTAAAATTGCTGTATGTTATAAGTCTGGAGAGAGGTTTGATTTTAAAAATCACATCTAAAGATACTGGGCTTGAATTCAGATGCATGTTAAATGTCTGTCTTAAGAAACAGGCTTTTGGATTTTAAGGGATGTGTTTGGTGTAAGTCCTTATTCCTCATCATGAAAAAGAGAGGT…
>TCONS_00000606
TGTCATTTCTGCACCGAGCAGTAGCAGTTTGGATCTATTCTTAGATCAGTGCTTTGAACTCAGCTGTGACTTCACCACCACTTTGGCTCCAGCCTGATCATAAGGATGGTGGTTGGTGAGGAATGTGTCTCCAAGGCTCCGGCCTGCATGTGCTCCAGGACACGAAGAGGAGCTGGGAGGGAGCAAAGGTGTACAGTGTTATATTTAGATCGCACTGAATACAGTGGTTGCACTTGTTTGTGGTGTTTATCATGAGCAGAATATTCAGCCTTATTTAACATAAAACTTCTTGCGCAATGTGTCTGATGATACAGAAATACAGATGAGAACAGACTCAAGTGAAATGTGAATGGAAGTTATCACTGTTGTAGGGCATTTTCCACGATAAACCTTACTGTT…
>TCONS_00008908
TGAACAGAAAGGTCTTTGCTTCAGTGTTTTGGATCCCTTTAAGTTCTTGAGATTTCCAGGTATTTTTCTCTTGAGGCAGTCAGAAACAGTGTTTTGTGTGGTTTGGAAAATACGTCATAGTCTGTGGGAAAGGAAGAAGTTTGTAAAACAGAGACGTTGTCATGAACTTCATCAAAACAAAGGATCCCTTTGGCTGGAGAAGAGCACTTCCTGAAGGGATCTGGTTATCCAGCGGAGATGCTTTGGTGCAGACATCAGACAGAAGCAGAAGAGCTGCCATCCTGCACCCAGCATGTGCTTCCATCCTAATGGGAAATGACGTCCCCATGTGCAGGGCTTAATCTGAT
>TCONS_00000607
GGGGACGTCATTTCCCATTAGGATGGAAGCACATGCTGGGTGCAGGATGGCAGCTCTTCTGCTTCTGTCTGATGTCTGCACCAAAGCATCTCCGCTGGATAACCAGATCCCTTCAGGAAGTGCTCTTCTCCAGCCAAAGGGATCCTTTGTTTTGATGAAGTTCATGACAACGTCTCTGTTTTACAAACTTCTTCCTTTCCCAC
>TCONS_00000608
GCAGGCCTTATGCCCTTGGGAGGTGTTCATTAGTGAAATGTTCATTTTTCAGAGGAACTTCTCTGGGAATCCATAGCTGTAATGGCATTGTAATGGTGAGGAGACCCGAAGGTCCTGTGGAGATGGAAGGCAGCTCTGTGGGGTGGCCATTGGGTGCAGCTGCACCTTTCCAGCCAGTGGGACCTCAAGAACCCCAGGCAAACCAGGGGGAAAGTGCATTTAGAACCCAAGGTTTAAGTCAATGGGCTCCGAGTGCCAGATGAGCTGTGTGCTCCGGGTCTCTGCATGTAGCACTGAGAACCAGACCAATGCTGTTCTGTG
>TCONS_00000609
AGTAAATCTCTAGTTGCATCATCATGACAATTTTCCCAGCTTGTTGGCTAAACAACATCAGTACTAAATATAAACCTCTCTGGCCTTCCAGCAGGAGCTTGCCAAACATGAAGGAGAGCAATTTGTCCTTCCTGAGAGGACACATGCCATCATCAGGCATATGGTACCAAGCCAGAAACAATTCACCCCAGAGTGGCAAACTGCCCACTACCTGCCTCGGCCTGCTATATTCCCATACTGCCATGTCATCAC
>TCONS_00008909
TGTGACTTCTGAAAACCATGTCACCTGCTCCAGCTATGTGCAGTTTTCTGGGAGATCCAAATCTTTCCTTGTAGCACCACTCTGAAGGGTCCTAGGAGAAGTCACTGGGGTGGAAACAATCACAGAGACTGCAAAACATAGCCTGGTTTCCTGAATAGGAAGAAGATGATGAAGTAAGTAGATATCTTGTTTTACCACCATTCGTTTGCCAGATAGTCCTGTGGGAGCTGGCAGAAAAGTCCAACTAGTCTCATCCTTATTATAGAAGGGGGATAATGACTGCTGAGAGGACAGAAGGATTCTCAGTGTGTGATCAGTGCCC
>TCONS_00008911
CTCCTGTTATCTCCTTTCCTCCTTGCCAGTAGGTGCCCTCTTCTTAACACTGCTTACCAGCTTTGTGTGCCAATCTGTTGCTTCATCTGCTTTGAGGTGGTGGAAAAACTAGGAGAATACAGGTAGCAGCTGAAAAATAGCATGTGCTGCATCTCCTACATGACAGCGCTAGCCAGCATATTTTGGAAACAGGTTGGGACTGCTTCTGTCAGAGATCAGAGACAGATCATTTCTGAGTACACAGAGGATACTGAACAGAATGCAGAAGGGAGGGCAGACCCTAAAGGCTTATTTTTACCAGGGTGAAT
>TCONS_00000611
CAACAGATTGGCACACAAAGCTGGTAAGCAGTGTTAAGAAGAGGGCACCTACTGGCAAGGAGGAAAGGAGATAACAGGAGTCCTCATTTAATTTTCTTGGCAGTTGTCAGGGTAGTGTTGTCCCCAGCCCTTTTTCAATACAAAAAGATTTGTGAAGTTTTATATTTTCTTTCATGTCAAGATGATGCTCACTGCTGAATGACAC
>TCONS_00000612
CTTTTCTTGCGGAGGCAGCGTGCTTGAAATGTCATGTTGACAATATTCCTTAATTTGCCAATTCAAACAGGATGTTGTTGGGAGCTTGCTGTAATTGCTGCTGTCTCCAACTCTTCTTTCTTTTTCTTccccccccccTCCACAGTGCTTGTTTCTGAATACCTACAAACACTGCAGTTGAACGCTGTCAGGATGAGTTTTGTCCTTGAAATGCATTTTGGAAGGTACTTAAGCTGTATTCCATTTTACAAATGACAAGCTGAGGCATAAGC
>TCONS_00000614
AAGTCTCAGTTTGAGGGAAATCTACCTTAAATGCTGAAATCTCTACAGACTCATTGGCCTTAGCTGCTCCTGTAAATCTGGAGCATATGGTTTGGAAATCTCACATTTAGGTCACAGAATACAAATTAATCAAGGTACAGGCAGCTGCCCCATTTCTGTTCTTCCGGTATCAAAGATGACTTCTAGATTTGGAAATTTTATTTGTCAGGACAGTAATGAAAGAAACAGGAAGGCAAGGTGGAAGGCAGGACACATAGGCAAAAGAGGAATCAGTGTGTGGTAAAGAAAATGAAAAGCTAAAAGCAAGCAAAGGAAC
>TCONS_00000615
CCGCTCTCTACAACCACAACAGTTTTTCACTGATGAGTAAGGAACACCTTGATTATGGCAGTAATCAGCTTTGGTAAAAAGTACTGATGAATGTAACTTGAAATATGGATTGATCAAGAAATTTGTTTTTGAGATTTTTGATGTTAATTTGCACGAATGTCTTCAGTCCAATAACAATATTAAAACCCTTTTCCTGGATTAACAAAAGTGAAGAAGTAAAATGACAAAAACATTGTCTAATTGAGAGCTAGAACTGTCCGGAGATTTCTTGTTCTCTTCCAAAATGCTGTGATACTTGTTACACTTATAGCCATAAAACATACAAAGTTTACTACAGATATATTTTTATATGAACATATTTTCTGTTCTAATAAAACCATTTCTTGATCATGAATAGGC…
>TCONS_00000616
CACAGAGTCTGGGAAGTCTCAGGATCTTGGGAAATCTCAGTCAATGAACAATTTGAGCTTCTGAGAGAAAGGAATATTTTCCATGCCAGCAAGTAGCACCAGTTTGTCCTCTTCTGTGACTGTGTTCTTGGGTAGTTTCTGGACTGTGTCACAGCCTCTAGAGGGAAGTGAACTACTGCTAGAAAGACTTACATTCGTGCTAATGCCAAAATTGGATGCCACTGATCTATTCTCACCATGGATGTAtttttttttttttCTGATGAGGTTATGGGAAGCATAAGAATAAAACAGTGGGC
>TCONS_00000617
AGAAGAACGATCCAACAGTTAAAAGTAGGGCTGTGAGAGAGAAGATAAATTGTGTTAAATCTGTGTAACAGACTTGCTTTGTGCCTTTGAGTAGCTTGCACTGGAATACCAGAATAATTCTTGCAAACATATGAAGCATATATGACTTTAAGATAGTAGATGTCCTcaaattaaaaacaaaacaaaacaaatcaacaacaaaaaatcaaaacGCTGCCTTTTCATTCCCTTCACCTTTCCCAAAATCTGTTTTTCCTGGC
>TCONS_00000618
GCTCAAGTCTATTGGTTTGGGACAGAAGAAATGTAAACTATTTACATATCCATGTACTCTGTTTGAACTGCAGGATCTCTTTGACCTCTCTGTTCTCTAGAGAAGTGGGTTGCATGGTTTTGAAGTCTCTGTCCTCAAGGTACAGGTACTGACTTGAGAGTAAGAGGCAGCTTGAGAATAGGGAGAATTATATAGATCTTCCAGTGACAGAGTTTGGTATCAATATGCCTAAATTTTACCTTCAGGAC
>TCONS_00000619
CAGGTGTTCAGTCTGAGGCTGGGCAATTTCTGGTGCAAATGAACTTGTTGCAGCCTTTGGCGTAACTGAGGGCTAGAAATGTTACCATGAATTATTTTTTATTTTTATTCCATTTCCCTGTGTAGATGACTGATTAATTTTAATGAGGTGATGTCTGAGTTTACTGGTCACTAGCAATAGGGATGAGGATGAATTTGTAAGGGAAGAAGTTCTTC
>TCONS_00000622
GTCCACATGTAAATTGTGTGAGTCAGCTTCAAGCTGCAACAAAGTAATATTGGAGTCCAATATATGCACTATTTTATTCAGTTTCTGGCAGCTTTAATTTGAAAGTAATTATTTTGCAAGGAAGTCCATGAAAGGTGATAGTTCCTACTTCTTGAATACCAGATATCTATCAGAGATGTACAGTGTATTTAAGAAGCTTTATACATAAAAGGTAAAATTTAAAACAAACTATGCTAATGGTACAAATATTTTATAGGAACGTTTTCAATCATAGCCCTATTTTTTACATGGTTACCTTTTTAAATTGGATGATTGGATACATTAAAGTAGTCAAGATTACTTAGCAAATAGAAAACCCAG
>TCONS_00000623
TTTTAGGCTCCCGTAGGCTGTTCTTCCTTCTGCACAGATCCAGGAGTTGTGCTGCCGAAGGGCACATTGATTAAACAAAAATGGAAATGTAGGGATTCTCAGCACGTTGATTTCCATTGGATTTCCACTGACCCGTGCTGGAGTTCCCAAATAACTACATCCAAAACAGTGGCAGTGGTGGCTGTGTTTAACCAGTGATGGGATGGAGAAAAGAGTTGGTCTGTCACTGGTGGTGGTGGATGCACTGACACCAGGTGAGGATAAACATCAGGATAAATACCCTTAGCAAAGATACCCCGACAGCTCTGCTCAAAGCTGCTTTGTGAGTTCACTCAGTGATTGAGGAGAAACCACATGACATGGATTTCTTCACAAACAGCAGTAATCCTCTACGGTGGC…
>TCONS_00000624
GAATAACACAGCAAAACCAGCACAGATTTGGTACTAACTGAATTTAAGTTTATGTTTAGTAGATACCATTTACTGAGGCTGTTCATTCCCATTTGCTAGTGTAATTCTACAAATGTATAATATCATTTTAATTAAGAAATAAATAGCTCCATAAAGTTACTTCAGTTACATATCTGCTTTTAGACCCTGAAAGACCAAGGAGAACCTAAATGAGGCTGCTCTGAGTCGGCCTTCCTGAGCGAGGAAGAACTGTAAATAGAGCATCTGTGGAGTATCAGC
>TCONS_00000625
CTTCATCTCTTTCTTTATGTTAGTATAAGGTACCATTGGGAAGAAAGTGACAAGATAAAAGTTTTGGGCTTCATTATTCTGAACAGATCTGTGGATTGTGAATTAGTCATGCCCACAGCAGCATTTACATATACTGCTGCTAGATTTCAGCTGAATAATTTCTATAGAACATGTGACAACCTACTAAGGGAACACAGAGAAATTATACTGAATTTAGATGATGTGAGTCCTATCAGTGAAGGAATTATTAATTACATTCTGCGATTATAAGTTTGAAAGACCATAGGTGATACTAAACTCAATTGAAAATATAAACTAGCATTTAGGAA
>TCONS_00000626
ggcttatttcattggtgcccagagacaggacagaggataatgggtacaagtggaacataggaagttccatccgaacatgagaaaaaaacctctttactttgaggggcaacagagcactgcatcaggctgcccagagtggttgtggagtgtccttatctggagatactcaaaacccacctgtacactttcctgtgcaacctgctctagcaaacctgcattagcaaggggttgggctagatgatcctttccaatgcctatgattcatgattctgtgatATTGAAAGTTCGTTAAAGAGATTGGCAATGACTGTCCTGTTCTTTCAGGGAAAGAAGGCTAACTGAAATGAAATTATTTTCTCTTTTATACAGTATCACAGAAGTTGGAGCTGTACCGAAAAT…
>TCONS_00000627
GGGATTTGTAGTGGGACTTCACTCAGGCTGTCATATTAACAGTATGGTCAGGGTGCACTGAGCTGTGGGCACCTTACAGCCATTGAGGCAGGGAGTGTGGTCCCTTCAGCCTGGTCCTGGTTGAGGTGCCTGCTGAAAGCACAGGTGTTACTCTTGAGACTGAAGAACTTATTTTGGTGGCCTGTCTCAAGACAAACTGAGGTCTGTGGGAAGTTGGAGACCCAGTCCATAAGCAAGTGATCCAGCTTCATTTTTTAGTTTCTCTTATGTGCCTTATTAGCTTTCATGCTCAGAAGGTCATCTGTCTTCTTGATTCAGTTATTTCAACTCCT
>TCONS_00000628
TGGAACTGTTGGACTGACGCACTGATCCCTTTAAACTGATTATGTGTAACTAGTAAATAAGGTAGAGTGAGGGAAAGTGCCACAGAATTTCTCATGTCCATACGCACAGCCCTTCCTGCAGCCAGCAGCGTGCCCTCACCCATATTGCTATATGGGAGCAGTCCCCTGTCTGGCCTTGACTGTGGGAACAGCAGCTGAGCCCACGCTCCCTCTGCCTTCTGGTGTCCTGAGGTCGGTTTCGTCTTCTGTTCTGCTTGAGGGGTGGAGACTGGAGAAGGGTCTGTCTAAAAAGCTAATTTGTTTTTCTCTTATTTTAGGCAGAACGGTATTG
>TCONS_00000629
GTTGGATTTTAATTTCTCTTTCTGTTATGAGTAGGTTTTTCAGATCAGTAGTTCCTCTCTTGCATCCAGTTAACACCTGACAGGCAACAAATTCCTCCTCTGTCTGGCAACATGTAGCTCATATGTGCTTCCTGTTTTGTCCTGTCCCGCCTGTAAGGGAAGGCAAAGAGTAGCCTGCTTCTCAGGTCACTTTCACCATTGATAATCTCAGCAATCCCAATAACACATCAGAACCTAAATATGATTAGAAAGCCTAATGACCTTCTGGTGAATTTATCAACTTCCTTACATCTCATGCTTTTGAAAGGAATAAAATAATTGCTGTTTATTTGAATGACTATCCATATTACTGAAATAATAGGAAGTGTTTTAAATTGATTATTGGAGCAGACTTCTGCt…
>TCONS_00000630
GGAAGGGTAAGCGGTACTCTTTTGATGGATCAATTCCAGAAATGTAATCCACTTCTAAAGGATAGGAAAAGTACATATAGAATATGTACTCAAAATAGAAGAGGTTTTTGAACTGTAGTCAGTTACCTGTCACGGTAGCAAAGCAGAGACAGAGGGGAGTGATGTGGTGTGACAACAGCTAATGCACTGGGTTAGGGAGGGTCTAGAAGAGGAGAATAGGAAGCCTGCACTTGATACAGTCAAAAAGAAAGAATTAAG
>TCONS_00000631
GTATTTCTCACTCCCAGCAGCTGTGATCTGGGATGCCAGGTCCTGCAAACCTCCTGGACAGAATCTGGTTGTGAAAAGGTGAAGAAACCTTGTAAATTCTGAGTCGAAAATAATAGCGTGAATAATAGAATGGTGTGTTTGGAGAGAGCTACAGGGGTGACCTCACAAGGAAAATAAAATACAAAAGAAAACACTATTTTCTCAGATTTCCAGGATGTTTACCTTGTGCCATTCTTGTACAAGAACTtagaatcatagaatcaccaaggttggaaaagac
>TCONS_00000632
CATTAAAGAGCAGATCAGGACAAGTCTGTAACTGCTCTACACTAAGCAGTAGTGTACCCACCTTCTAAAAACTGTGCCCTTATGGCCATTAAGCCTGAGATGTTTGTCCCCAGGGGCAGGGACCTGAAGGCCCAGAGCTGTTGGGTAGCATCGAGGTAAGGGACTGAGACCCTGACCTGTGTGTTCCCATCCGCTCTCAGTCTGGAAGCATCCTGTTACGCCTTCTCTTTCTATTATATTCTTACAGATAGAAGGAATGGCTGGTGACTGCGG
>TCONS_00000633
CTGTTGTCTGTACATTAGAGATGTAGGTGAGCATGTAGTGATTGCTGTTAGGTGCTTACTTTCTTACCTCAGTATGCAACGCCAGTACTGTTTGATAATAACTGTTTCTGTTTGGATTGTGGGAAAAGTAAATTGGACTGTATTATTTTATAGTTGTGATTCATCTTCCACACTTCTTTTGGCTATCCAAAATAAAACCCGTCAGTGAAAAATCTTAGATGGATTTTCTGGAATTGCTGAGAAACCAGATGTTCAAAATCAAACTTTTCAAAGCTTGGCAGGAGCATTTTAGAGAAAGTCTTCTTTGTCTACCTGTCTTCCTGTTAGATCTGGC
>TCONS_00000634
GGATCTCATTCAAGATGCTATATATTATTAGGCACTTCATGTTATTTAGCACTGCTAGAGGAAATATCTTGAGGTGTGACTAATTTAAAATAGCAGTAGTAGCAGATGGACAACAGAAAATGGCACTGAAGAGTTGATGGCATGAGAAGCGTTTGATTCCTTGCAAGCATGTAGTGCAGGCTGAGCACAGCCTTCCAGCTCCGGCAGAAGTTCTGCCATTAGCACGAACCTGGTATTTGGTCTGTATTTATGACCgtcatgaagtctttggagaatctcagtcatatactgtcatgaagtctttggagaatctcagtcatacactgAAAGGAAGAGCAGATAATAGTATTTCACGAGCACTCTGCTTTCAAACAGACTTTCTTGGCAGTGCTCCCAGTA…
>TCONS_00015173
CAACAAACTGGGTGAGGGTCCATCTGAAAGACTTTGTTCATCCTACAGTCCATGGTGCTATTTACAGCAAAATGGCGACACTGAGGAGAAAAACACATGCAACCAACAGGTCCATGGTTGGACCTCCATGCAACCAACTCCAGGTCCATCTGCCAAAGCACGGGGCACACTGTTTGAGACTGAGGTGATGGAAAAGGAGAGTGGGCTGAGATACTGGGGAGACTCAAGAGGTTCCAGAAGCATACAGTGACCAAGCACAGAAAGTCCTCAGCACTGGCCTGCATGCACTTGAGAGCTCTTCAATTTCAGTAACAGTTCTTCACCAGTGAGTCACTGCTGAGTGCTCCACACCTGGTACCAAC
>TCONS_00000643
CTTTGGTTTCCCACTAGAGAAAAATCTGTGAAAGCTGCCTCTGCCTATGTGTTCTCGTTCCAGCTCTGCATACTGGACAAAACCCAGCCATGTTGGCATTGAAGCAAAAGAGGACCTGGGATAAGGAGAGTTGGCAGCTACTGGAAGCTGCCTCAGTAGTACGCTCAGTTTTCTGGTTCTTTAACATCTTTTGCTGACTCTGGATTTTTTGGTATATCAGCGTGATCTGTGCCTTACATCTATGTCCTACTTCATAAAGCC
>TCONS_00008917
GTATTTCAAAGGCATCTGGGAGAGGACTTCCTCCCTCTTGCTGAATTGCAGATGGGACAAACTCAGTGCCTTAACTGGTAATGAAATTCTGGGGCATTAGGCTTAAAGGATTTTGGACCCCTAATGTAAATCTTCCTATGTAAAACTTGATTGCCCTCTTCTGGCAGAGCTACAAAAATGATGCAGGACCAGAGCAGGATCTGCTAGCTGAGATACCTGTGGCATTTTACATGCCAGCGACATAACCATTTTAGGATTATTTTCATCC
>TCONS_00008918
CTCTGTCAAGTCCCAGCCTGAGCCTTGGCATTAATGTAAATATAAAGCAAGACTTCCATGTCAGGAGGTGCAGGTCAGTCTGGCTTGGCTCCTAAGCATGCACCGAGCTTCAGCTCATGGAGATGCCAGTCTGGCACACAAAGGGCATTTGCCTAACAGTAAATAAGAAGTCATGTTTTCACTGGCTTGGACTGTAACAGCAGCACCTTTGAGGTTCAAACCCCCAT
>TCONS_00000652
GGGGCCGCCCGGCCCGGTCCTCGGGAAGGCGGCGGGACGCGGCGGGGCCCTGGGCTCGGGCGCGGGGCCTGAGCTGTGCCCTGAGCGCCGAGCTCGCGGTCCCCTCCCCCAGCGGCCTCAGGCGGCTGCTCCGCGCTCCGTTCGGCTGCGGCGCTGCGCTGCTCGGCCCGCTGCTGTGGGTGAGCGGGGCCCGCGCCGCTCTGTGCTTCTGGTGTTCTTGTTTTTCCCCTAGGGAACCTTGCGTTATAAATGCGTCAGGGTTCGTTTTTATGCTCTGCTTATGAATTTTAAGGAATCCTAAAATACTGAAATAAACAGGGAAGCCCTGAAAGATGACCGCCTAGGAGAGCGCATCGCTTCTGGTTATATCCTCTGCAAGTCAAAAGATTTGGGCTCATC…
>TCONS_00000654
CTTCAAGTGGTGGTGCGGAGGGAAGCTGCGAGCTTTGAGGCACAGTTTAGGAGTTGTGCACAGTGCCCTAATGGGGCCCTGTCTCGGTGTCCGGGTACTGTGGAGCTGTCACTAAGTTGTGTGTCGGTTTTGTTTCAGAATGGAATTTGCCTTCTGGGTTACTTGTGGTCTTATGTGCCTGTCCATCTCCTTTCTATAGGGATATAGACTTAAGGGCATCTGAACGTGGGTCTAACAATGGGCTTTGTAGAAGTCTGAGTCTTTGTGGCAAAGAGCTGACTGAAAGTGCCATTTTGTCAATTCACGTTCCTATTAAAATGGAAGTGAGGTAGGTTGGTTTGTGAAGGGTGTGATTTTATTTTTGTGTAAATGAGATGCTATGTGGTAGGTTGAGGCAGA…
>TCONS_00015174
ccaccagggatgggggatccactgcttctctgggcagctgtgccagggcctcactaccatctgaataaaacatttcttccttacatccaatctaaatcccttttagtttaaagccatGTACTTATGTGCTTATACCATGAAGTAGTGACTGGCAATGGCACGTCCAATCAGGACAGGAGGCTGTGAGCCCCCCTCTCACCCTGAGCCAGGGAGCTGGCTGCTTAATTCCTCAGTTCTGTGCCCTCCCTTCCCAC
>TCONS_00000658
ctgccagcctcagccgctctgtgcttctgCTTCATGCTCACAAACAGCTGTTGCAATGTCAGACCTAACTATTACCTTCTGCTTTGTTCCAGCCTGTTTCGGTGTGTTTGTGCTCCAGGAATGACTCCTGACTCCTGTGTGGCACATGCAGAGATGGCAGGCCAGTTGCAGTTGGTACCGCTGGGTATTTTTCAGCAATTAGTTGGCTGTCACTGTGCTGTCCACAGTGCTCCATGCCTCACGTTCTTCCCATATTAAAGTCACTTAAAAACATTTATCTCCAC
>TCONS_00000662
TGTGCAGGAACAAGTGAAGGGAAGCACTGGTTCCTGGCCTGGCAAAAACAGAAGGAAAACCTTGCTTCCTCCCTGGCAGTTATGGGCTGACTGCCCCCTCCTGTTTCAATTGGCTTTAACTGGCCATTGTGTTAGATTCATCTGTAAGCTGGAACTGCTGTATCCTCATTACCCTTTGATTTAACTGCAGTCCCGGGGGTGTGTGGGGGAACACTGTTTGAAGATGGTGTTCTGGGTTGTCTGTCAGGAGTTTGACTGCTTTTGGTGTTGCTGAATGAGTTTGTCCTCATCCTACTCGTGGTTACTTATGTTCTGTCTAATTCTTCTGTGTAGTGATTCTCTGGGCAGTGATAGGTGCCATACCAGAAGTTTGTGTCTCTCTGCAGGTTTTTGCTCTCT…
>TCONS_00000663
GACAAGGGCAGTGATCACAGCCTGTATTTTTATTGCTGAGCTGTGAGGGGGATGGCATCCTAAATACCACAGCACAACTTGAGACGTttgaccatctttatgggtccctcccaacttgggatattcgatgatAGCAAATGATGCTGAAGCAGAGCAGACGGTTCCTGCATCAGGTCCATACCAGCATGATGGTAGTCCTTCTATGACCTTTCCACAACTCCCTGCCTTTAACTTGATTGCAACAAGCCAGCTCCCAGCTGCTGGAGTAGCTTGAGGGCAGCTGTGCCTTCATTGTCTGCTTTTCCTGACTGTCAGCTTCACCAGAAAGCTGCCTTTAGGCTCTGGTTTACAAGCTGGAAGCTACTACTGCCTGTATTCCTTCTGTTGGAAGCCAGTCTT…
>TCONS_00008923
attcaaggccaggctggatgtggctctgggcagcctggtctgctggttggccaccctgcacatagcaggggggttgaaactcgatggtcattgtggtcattttcaacccaggccattctatgattctatgactttTTAAATAAACACACGTAGTGATTGGTTCATCCCTGCTAATTACAGCAATGCTTGTTCCCTTAGTCTGGGAAGGAACAGCAATCCCATTATTCAACTTATGTTTTCTCAAATATGTAACAAATCAGACTGCTGGTGTTGCTTACACCACTCCAGTCATTAACTGTTGAGTTTGAGCAGTGAG
>TCONS_00008927
GTGGATGCGGCCACCCAGTGTGACCCCATGCGGGTGTGCAGCTGTGGCCGCTCCCTGCCCTCTGCCCGCAGCCTGCTGGGGCTGCATCCTCCCGGCACCGCTGGAGGGCACAAAACGCCTGAGCATGAGGCACTGCCGCCCGCAGGCAGCTCAGCGGGGACAGCGGCGCTCTCCTCTGAAGCCGGGTATCTCACTTTGGCTGACAGAACAACGCTAGAC
>TCONS_00008930
AGTTCCATGAAGCTCACTGTCAGGAGCTTTTAAAAATGAATCATGTCCTGCAGTTATTTAGAAGTATGGCACCACTCCAAAACACAATCAACTCATTTGGAGTTTTCAAATATTGACAGTCAAGGTACAATGTTTAGAGTCTCAGGTCTTATTTCAGTGTTAACTTTGCCTTCAGTGAAGAAATATTTTTATATTTTATGACCATTTGAAAGGGTGCTTTAGCTTTATCTGGAGAGATGAATTCAGGGAGGGGACGATTTCTTACGTTAAAAATAATTGTTAGAAGCTGCCAC
>TCONS_00008931
CTAGTTGGCATTATCGAGTGAACCAGTGACAAAACACACCTTTACATCCAAAGAGACACGAGGTGTCTGACATTTGATTTTGAATTTGTAGTGGAGGAAAACGACCTATGCCTGCTATAGAGAAGCTGTTTGCTGTAGGCATATACCCCAGCATACTATCCAAATGCAGCCATTTGTTTGGGATCAGGTGATCCAGGCTGAGCAAGAAAGAGTGCAAGTGGGGGCATTACTGCACTGCCAGCACTCTACCCCTTGTTGTGACTTCAGGGACATCCATGGTTGCTGCTGCAAATTTAAGTCCTGCGGGACATGTAGTTTATGAGAATGTATGCATAAGGGACC
>TCONS_00008932
GTTATTTGCAACATTTCATTACTCCAGCATTTTCATACTTAGGGGAGAGTTCACAGCTCTCTTTCGGTTCTGCGTGGCTGCTGACCTTTCACTTCAGCAGACCTTTTGGTGGCATGGTAGCAGAGCTGCCAGTGTGGGTGTACACCCACAGTCGGGTCTGCGGGGAGGTTTAGGTAAAGCAAATCTGGCTGCGCAGTGTTTCAGTCAATGAATGCAATGAATTTCCATTGTTTTCAATCTCCT
>TCONS_00008933
TGACGGTTTCCTTCCCAGCCCGGCGCGTTGCACAACGCAGCCCGGCGCCGCGCAGCCCGCCCCGCAACACGCCATTGGCTGCGCCGCGCGGGGCGGCACCTCCGGCGACCCGGCCGCGCCGCACCGCTCGTCAGCCGCGGGCTCGGCCCCGGAAAGGTCGCGGTCGGGTCGCAGGTCGCGGGTCTGTGGAGCTCTGcccgttccccccgcggccgctcggcccgccccgccttagcccgcggccgctcggccctaccgccggccccgcgcccctccctgccggaGGAGGGACTCGGGTCGGAAGCGCGGCCCGGCGGCCGAGGGGCTGCGGGGGGTGCCTTCCTGTCATATGCGGGTGTGTCACAAAGCGTTTGTTTGCGGTGGCCGAGGACAGGCGGA…
>TCONS_00000673
gggaggggcgcggggccggcggtagggccgagcggccgcgggctaaggcggggcgggccgagcggccgcggggggaacgggCAGAGCTCCACAGACCCGCGACCTGCGACCCGACCGCGACCTTTCCGGGGCCGAGCCCGCGGCTGACGAGCGGTGCGGCGCGGCCGGGTCGCCGGAGGTGCCGCCCCGCGCGGCGCAGCCAATGGCGTGTTGCGGGGCGGGCTGCGCGGCGCCGGGCTGCGTTGTGCAACGCGCCGGGCTGGGAAGGAAACCGTCACCCCGGGGGAGGCAGCGCTCACTCTGCATCTGCCGCGGCGGGAGCCCGGCCCGGCAGTCCTGCGAGGAGCCCGCGGGGnn
>TCONS_00000681
GGGTAATAAGGAGTGCTGCACTGAGAAGAGGAACTACACAGTGAAGTAAGTTTTTCCTATCCATAATGTAAAGATTAGTTAGGAATTCTGAAAAAAATATCTAGCGTCTAACATCTGAAAGCCCTGCAGAGGTAAGATTTATCCTCTTCATCTTTCACCTACTAAAGCCCAGCTTTTATTTCAGAGCTGCTGAGTGTCCGCACATCTTTTCCTCACTTGCTAATGTCAGTTTTTGTTTCAGTGCTTGTACAGGTTTAGTAGGAGGTATTGAAAAGAAGGCGAGAGAGGTCCTCGTACTGAACCTTGCTGTTTAAAAACAAGTTTCAGGCAAACAGTTAGAAGTTCCAAGGGCAGTGCTGTCAGCCAAGGAGCTCATAGGTGGCATGAAATAACGCAGCC…
>TCONS_00008934
GTCTACAGATTAGGATTCTATCTGGAATTTGCATACAAAATAGCAACCAGATTACAGTGCAAAAGAAACATCAGGGCTGTTTGTTGTATATACTATGCTGACATTTTAATAAGGTTATTGATTCTGAACATTTTGGAGTGGAAAGCAGGACATTTTCCTCTTTTGTAATTGTCAATTCACTATTGTCAGCCATTGCTTATTATCAGACAGCTACATATCTTGTTTCAATACATGCAGCCTAATTTTAGGAATGAGGGACTTACTTGAAGTAATTACATGATGAGCAAGC
>TCONS_00008935
gGAGGGAGGAAAAGTGCCGGGTTTCTGCCGAAAAACCGGTGTTAAAAGGCTCTGGAGTGAGGAGATGTGTTTCTGCCTTGGCTATTATGTACACTAAAACGTGAATGTCCTCTTCTCGTGCCTCTGTCTCTCGTTAGAAACCATTTATTCATCCATACTGAATCTGTTTAAAATAATTCAGGTAATTGTAAAAGTTTGATTACCTTCTGTCTCGCAACATTTTATGTTTGTGTTGCTTTCAGTTCCATGGTACGTAAGTGGCTCCAAACACTCATATCTCATGACACTTCTGTGGGAAGAAAGTGGTACCATCCCCACCTCAGATAGGAGAGTAAGGCACAGGCAAGGGAACCTCTGTGTTGCAGTCACCTGTATTTACACAACAGAACTTGTAATTAG…
>TCONS_00000685
AGCAGAGGCTTTTCCTGCATTTAGAGTCTCATGTGTCCAGACAGGTGAAACTCATGAGCAGCCTGTCTGTAAGATTTTCTTGCATGCAGTCTTAATCGCATGATGAGAACTTTCTCATTTCTATTTCCCCGAAGAGTGCTTTAGAAGTAAAACAAATCTAATTTAATCATGGTCATGCTGATAGACCTGTTAATTTCAAGACCTCTTCTATCCCTCAGCATAAATACTTGAGACTTTCCAGGTTGTAGGTAC
>TCONS_00000688
AACCACTGAATCGCAGCATTTCATTACCTGAGAGAGGCTGTCAGCTGCACGGCAACATTTCCCTCTGCCCTGGAAGAATTAACAAGAACAGAGAGAGACGTTTTCCACACACCCACAGAATTAGCAAAGTTCCTTCTGGCACTGTTAGATATTTAACAGTACAGAGGGATTTAAATGCTTGTTGATGCATGCGCTGTGCTGTTATCAATAGACACGTCCATTATCTGTCATTCCAAGGAAGCACCAGGCTTCCAAAAGCTCTTTTTAACAAAGGCAAAACAAGCTGAAATGGTGCTGTATTTTAAACCTATTAAACTGGAAATAGGAACAGAAG
>TCONS_00008936
GCTTCATTGGGAATTTTTCTACATCCCTCTCTGTCCCAAGGTTatcataggtcacagaatatcctaaggtggaagggacccctaaagatcattgggtcctgctcctgggtccacacaccaccacccaaaattcaaaccatatctctaaTGGGTTGGCAGCTTTTTCTCTCTATGAGCAATTTCTTGAAGCCAACAAGGGAGCAGGAAGAAGGATATGAAGTCATCCCTTGTGCCAGGATGATGCCTGCATTGAGGTCCAGAATTCCTGCTTGTAGCACCTGGGATGGAAGCACAGCCCTGGCCCTGACTTCTGAATGGGAAACCTCCTCCT
>TCONS_00000696
CACTTAAACTCTTTTGATTTGTATCTCTCTCTAAAATGGACTTTCTGATCTTTTTGAACCTTAATCTCTGACAAATCAGCTGTTTCCATGAACAATGATAGAATAGGTTGGGAGCTGGTTTCATCATTGCCTGCCTGCTTTCAGGCACTTTACATGCTCCTGGTTAGTTCTCTGTTTTAGTTTGCAGATTATTTATGTGCCATTGTGTCTCAGAAGAGCCAAGATGAGCATGAATGTAATAGGAGGCTCTAAGGAAAGCAGTCTTTGTTACAGCAGAAGAGAAGCCTTGGTCTTTACTCTCCATAGCTTTCAAAGGTTTCATCACTGTCAGTGGGTTTGGATATGTTTTCACAGACTGGGCCATGCTGTTTTTCTACAGTTAGTTTTTCCAAGAGAAGT…
>TCONS_00008946
GCTCCAAATTGATTCACATCTTTCGTGTTATTTCCAGGATCCCAAGACTCACTTTGTTTGTGGATAACAGTTAGGTGTTAAACTTAAGTCTCCCACACACCTCTATGACAGCTGAATGCCCGCCCACAGGTGGAAACCCAAACTTCTTCTCCTGGATTCAAACAAAAGTCTCCTCCCTTGGATGGGTCAGAAGATCCAGGCACTGATAGCAGCATCTTACTGTCTGTTGTCACTTCTCTAACAGGTCTCTCTCCTGCCCATGCAGGCAGTTCACAGTGAATCCCTGGGTATTATTTCAGCACTGAGAACAGTGTCCTCCCCATATCTTGGCTACATGGTGCTCCTGCCCTGTCAGATGAAGGCTGACCCCAGGGAGGGTCTTTCCAGCCCCCACGAGTC…
>TCONS_00008947
CTCAGGTTTGAAACACAAGAGGACAAAAGCTCTTGCAGCCCCCCGGTTCTGCTGATTCCTTGCACACACACGCCTGTAATGCCATTCCTGGCAGTAAGAAATGGAAAAGATAGATCTCTTTGGAATCACAGGGCCACACGCACCATGCTTCTTTCAGAGCCGGTGTGAGCCGATCGTCCTTTGAGTTATTCCGTGTTGGTAGTGGGGGATAATGAATAACGCTG
>TCONS_00008948
CTTGGGCCTTGGGAAGGCTCAAACCAGGTAGCAAAAGGTAGAACATACCCTATGGTCATGCTCCTCCGGGATGCTGGGAGAACGGAGCCAACATTTTACTTATCCAGTTATTATTTAGCTATTAACTGGTTATGCAGAGACCATCAGATGGACTCAAGTGCCACCTGACTGTGGCTGTCTGCAGATCCAGAGGAAACTGAGAGAACTGGATTAAAGTGTGTAAAATGAAGCAGACCACGCCATGGGCAGTTCCCCTCTTGAGCCCTTTGCCGAATGATGTTGGAGGTAAAATTTGGTTCAAGGACAGATCAGTGGGAGAAGAATCCATTGAGAGTTACTAAACACATATAAACTATGTTTAAATGATTAGGG
>TCONS_00008949
ACCAAACCTGCGTCCCCTTCCTGCTCCTGTGCACGCAGCTGCAGGCAGTTCTTGCTTGTGGTGTCATGTGGCCCCCAGGGACAACGCTTCCCCCTCACACAGCCAGAAGCACTGAGATCATTGGGCTAGAAGAGTATTTCAGGCACATTCAGAATTTCTCTTCATCCGACTTAGTGATCACTGTCACTGAAACCACCTTTCATTGGACAATGAGATGTTTGTAGGCAGC
>TCONS_00008954
TTCACAGCAATTTGGGAGCTGCAGGAATTCGGATTTGTTTATGGAGGTATTTCTGCAGAAGCCTCCAGATGCGAAGGGAGCAGCGTGCTGCCGGCGTGATGGTCTCAGGGTTTGTTCCCTGGCATAGAGGTGTAAGTGGGAGCCACGGTAATGAATGTCATCACCACTGGGAAGGAGGACAAGTGGCGGTGAAGGAAATACATATCTTAAAGTTTCAGATGTAAGATCTAAGCTGCGATTTCAGTGACCTCCCTGATTTCTGTTTCAGACGAAAGCAGCAGCCATGCAGGACAGTGTCACTTTTCATCTCCAGGGCCTTCCCCATTATTCTGCTTGGTTTTAGCCCTTCACTTCCAGGGCTGTGTTCCTCACAGTTGCTTATTTTCCTTCTCTGCTGTG…
>TCONS_00000700
GAGAGTGACAAATGCATTTTGTCTGTGTTAATCTGCGACACGTTCGCCAACCGTCCTTCAGAGGAGGGACTGAAGCTCTGCTGTGGGCCTGATTCTGGAAGATGTCTCAGAGCAGCTTCATAAAGGCTATTTTCAGGGCGAGGTTGCGCAGCTGTTGAACCTGATTTGGGTGCAGGTGGCTGCTGTAACAGGATATGTTCTCCCTCTGCCTGTGACCAGAAGCCTCTTCTGTGAGGGAGGTGTGAGGGCTGCAATAACGTGTGCAACTGTGAGGCTGAATGGCTGTCTGCTCCAATTAAACCGAC
>TCONS_00008955
gacctctgCATCCACTGACCTGGGGCACACGAGGTGCCAAGCCTGGGTGCTTCTGCTGTCTGGGATGAGCCATGACCTCGAGCCGGCCCAGTTTCACCAAGCTAGAGAGGGGCAGCACCTGGCTGTGGCAACCTTCAGTGCCAGGGGACCATGAGCTGCTCTCCGTGTGGTTCAGGCACAGCCAACCAGAGATCCAGCCCTGTGCGACCTGCACCCGAAATCGGGAGTCCTATCACCTGTCCCACCACCACATCCCCACTGTCATCACCCAACTGCACAGCTCGTGATGTGCCCTCGGTCAGGCCAGGAGCCTGGCTCTTCTTTCATCAACCAATCTGGTGATGAGCAACCTAATGAGCCTGCTGAAATGGTGCTGCTGAAAGCTGGGAGAGAAGCGTC…
>TCONS_00008956
CTTAGTAGCCATGCTGGAGTTCTGTGGAGCAGCCCTTCCAACCCTACAAGAAGACAGCAGTCTTAGAGAGGATGGCATTTAGTCCCATGCAaagttggaagggactcttacggatcatttaggtccagccacggcagggacatctcccactcacaccaccatcccattcagccttgagcactctggtggcggggcagccatgtctcctcaggacagcTGAGCTGCTCCCAGGGCCACGGGGCGCCCATCCTGCCTGCAGGCCTCTGTGTCTGGAGGGGCTGGAAATCAGGCATGGCTTCAGCCTCAAATCAGCACAAAAGCATTACAGCACCACGGTGCACTTGGATGAACTGCACGGCTGCTTTTCTTGGATTGTGCAGCCGTGCTTTTAACTGGCCT…
>TCONS_00000702
TCTGCCCCTCAGCAGTCTGCACGCGCTCATGGGCCGTGAGGTGGGAGCAGCAGCTGGCTGCAGAGCGGCAGGCAGGCCTCGGGGAGTCCTCTGTACTGTGTGTATTCCACACGCACCCAGGCCAGTTAAAAGCACGGCTGCACAATCCAAGAAAAGCAGCCGTGCAGTTCATCCAAGTGCACCGTGGTGCTGTAATGCTTTTGTGCTGATTTGAGGCTGAAGCCATGCCTGATTTCCAGCCCCTCCAGACACAGAGGCCTGCAGGCAGGATGGGCGCCCCGTGGCCCTGGGAGCAGCTCAgctgtcctgaggagacatggctgccccgccaccagagtgctcaaggctgaatgggatggtggtgtgagtggg
>TCONS_00008958
TATTCTCTCACTGGAATGGCAGATTGTGCTGTTTGTTCTTTCCTCTGTGCATAGGCAAAGATTTGGGCTAACGAAAGAATACATATTTTTTCCTAGATACAAGTGTGTACAGATTCAGTGGAGGAAAGCCAGGCAGGGAGGAAGCAGACACCTGCTGCTGTCTGTGCTGAGGGGTCTGTCCCCAGGCTGCTGAATGGGAGCAGCAGGCAGGGGCTGTGCTTCATTATAAGCCCTCCTACAAGTGGCACAGAGCAGAAGGGGG
>TCONS_00008959
AGCTGATTTCTGTTTACCACCAAAGAAGTGACTGTAGAAAGGCAGAATTGACAGGCTCTCTCTGGAAAAGGAACGTGTATCTGCATAGTCTTCAGTCAAAGTTGGTACTGTTACTTCCTAGAGATCATGTCTTCATAGAATGCTGTCTGAAGCAGTGATGGATGTATTTAGGACAGGTATCTCCCCTTAGCAATACCTATCAAAGAAAGAACTACTCTGAGAGTTGCAAGGCCTAGCCCAAG
>TCONS_00008964
tgtttttcaGGGGTACATAATTCTTGTGCACATATTTAAATAAAGTACTTATTCTGAGTGGttttttttCTTGCCACACCCGTGAAGAGATTTGCTACAAAAGCAGGACTTCCACAGTCATGTTGTTCTCAGAGGGAGAATATGCCTAAAGAACAAGGAGAGATGAGTTGAGCTGGTTTCAGGGTCCAAAGTTAATACAAGTTAGGCATTTTGTACTAAAATGCATACTCCAAATAAATGCTTCCTGTCATACTGATTCAGAAGTGGTTTtcatagaatcatagtatcttaggattgctcaggctggaaaagaccttcaagatcatcaagtccaacctcaacctaaccatgctaccctaactccccaccactaaatgatgtccctgagcaccacatcca…
>TCONS_00008965
CTGAATGCCAGTGTACTCATGGGGTTGAGTTGATTATTTAACAGTAAACTAAATGTTGTAATCACAGTTGTTTTTATCTTTTGGCACACTGAGCTATTGCATTTCATAGAGAATTTGGCCTGTGGAACACATGGTTGGCAGTGATAAATGAACAAATCTTGACTTGGGTTCTGAGCAAGTCTGCTTGCAAACTCTGGAAGTGTTCTTTGGGAGTTGCAAACAGAGATGATATACTAAAAACCCATTCCTATAGAGCACATGCACTTTGCAACCTTCAGTTCCTTTTTGCAGAAGGCAATCTCAGTGCATTCACCTCGTAGTGTGTTTTTTCTTCTCACTTGCTTAATGTGGGGAAAAGTAGTATGCATGTAACACAGGTGCCATTTTGGTGACTGGTCA…
>TCONS_00008966
CAATCTTTAAAAATATCAAATCAGAGCTGCCTATATTCTGAGTGTTCATTGACTTGCACTTAGTTGTGTGAATTAACGTGGTTTGGTACTTATTTTGTCAAGGTCTTTGGACCTTCGCAGGTAAGGAACGAGTGCCATTAGTTAGAGGTACTGTAGAAGTACTGAAATATGCATCTCTTCCTTACTACATCCAAATTCCAGATCAGATAGGAAGCAACAGATACTGTTGTGTTAAGGAATAGTGTAGTTCTGTAAAATATGGGGA
>TCONS_00008967
GCCAGCAAAACAGCTGTTGAGTAGAGGGGTTGGTTCTGCTCAGTGCTGTAATGGTTTGGTAATCTCATTCTCCAGGATCAAGCCAATTACCACTTGCAGCATGCCCAGGTGTCAGCCAGCTGAAGATCAAAGCGTTCCAGCCTTCTGTTTGAACATGACTCATTTTCATGTCAGCATGACCACTGGGCAGCTAATGTGAATCTGGCATTTTTGGGACCTATCTACTTTGAGAGTAGCGTTAGTGTTTTAGGAGGCAAAGTCTATTTATTGCAGTCACTGCGACACTGATGGC
>TCONS_00008968
CACTCATTGTAGTGTTTTGTAACTTTCTTCTCTGTAAGTGGCCTTCTCTGTTACATGAGTTGAGCAAGACTTCGGGGGAAGGGGAGTGAGGAACAGACTTTCCAAACTACACTTGCACTGACACTCACACTCTCTAGTAAGTAACTAAGAAATAGGTAGTGAAACTGCAGAGAGCCTAAATAAATACTGTCTGTCTCTGGGTAAACGTCTGCCTCCTGTGTCATCTTCTGGATGACCAGTCAATGTGGGTAGCTTTAAAAATATGTCCCTCATTAAAAAATTAGTGACAGCGCTCATGTTTACATTTGATGCAGT
>TCONS_00008969
TGATGAGAACACCCTTCTACCTAACCATTTCATCCCTCTACTTTATTGTAAAAGTGATGGAGGAAGCAGAGGAAGTGAAGCTGCTGAGCAAACTAACCCAAGAACAGCATTCTACCCAAAAACAAAGAAAAGGAAACAACAACAGTTATACTAGAGAAGACGACAGTCTCAGAGGGTTCGGTATTTTGTGTCAAAACAGTATAGAGC
>TCONS_00008970
GGCAGCCTAGGCTGTCTGTAATCTTTGTGAAACTTGGCAAAGCCATTTAATTTTTATGTCAGTCTGGTGCAGCCATGTGGAACTTCTGGTTCATTTTAGAAGTAGAGATTTTATTGAATCAATTCAGCACAGAGTTCATTGTGTTATTTCATTTTAATTATATGTATGTGTTACATTGTTCTTAAGTTTTCAATGCAGTGGAAAGTTCTATACCAGAAACAAATAACTCTTGCATTGATTTATTCAACTGAAACTCCAGATAATTCTGATGTGCAGATGGAGCTACGTTTGTATTGTGAAGAACAGGGAGTACACATCGACACAAGTCTGTCATTAATGTAGAACAGAAC
>TCONS_00000705
CAAGCCCTTTGTGTGCAACAGAGTGAAAACTCTGATATATCATATTGGGAACATTATTTGGCTGAACCTGAATGTTCCTCTGAACAACGGAGAAAGGAGCTTGGGAAAACCTTTAACGTGTTAAGGCTTTTTGGAAGTCTTTAGTGTGTAGTAACCCGTTCTGCTCAAGCCCAGTGGAACACAGACTTCCTTCTCCAGAGCTCatttattttattattttgggatttaaggattttttttATCATAGCTTTGAATATAATATATTTTTGCTG
>TCONS_00008971
GTGGGATTGTGATTAATAGCATCTGTTTAACTTTCTGGTTTGCAATTAATGCTTTTCAAGTTTCTTaaaaaaaaaaaaaaaTGTGGTTGAGCTACAGGTACGATGATTGCTTGTTTGCTTTGCCATGATCAGTGGCCTTTGGCAAAAGAGGAATATTTCACAGGCAGAGGTGGTTTCTCCGTTTCTGATAGAAGCTGAATGTGCTCAGGGGGAACAAGTTGCAGGAGAGAAGAACTGGGCTGTTGGGAAGGGACAGACTTGGCACAGAAACAGGGAGAGAAGAGCAGAAAACAAACATATAGACAGCCTAGAGCCAAATAAAAGAGAATTATC
>TCONS_00008972
atctactggaggcctgtaactagcagcattatgaaacgattggtgcaagatctggtcttgttcaacatcttcttcaaAAGGATGAAAAAGATGCTTATAAGTATACTAAAACACTGAAATGTTTATTTTGACAAATACAGCTATTATGTCTTTAGTTGAGATCTGTGGAAACGCGGATAGTATATTTGGAAAATGAACAACAATTTGCTGGTAGTTTCTATTGAGTACAAACTACAAGTGCATCTATTAGTTTCAGAACCATGATTAATTCCTCAGCTTTCACAGGCCCATTTCACAGATCATTTTTGTGCAGATGTGAAACTGCTCCTTGATTAATACAGC
>TCONS_00000715
CTACAGTTTGAACTGCGCAAGAGACAATGAGTGCTTGTTCTGAGATGAGTGGGAAAGAGCTGTTTAAAAGGTTTATTTTCATGAATATGttttttttttttttttCAGGAAGTGAAAAATGGGTGACATAGGGTGCCATTTTTTTCCACACTTAGGCTTTTGTGTGGAAATACAGGTCATCCTGTGGGTAATCCGTTCCCCTCTGTCCAATCTGTCCTTCAGTGTTTCTATAAGATGAATAGAGCTGTGAACCCAGAAAAGGGCATTGTGATTCGTAATTGCAGTCCCAAGCCAGTCTGATCTTCCTGCAAAGCAGTTTAGCGCACCCCAGTCAACCCCAGTCACTGTGAAGAGGTCTGGAGAACTGAAATATCCGCAACttttttttGCGTACACCAC…
>TCONS_00000716
GGACTAGGTGACCTCTTGAAGCCCCTTCAAGCCTTATCCTCCAAAATGCTACCTTACCTAAAATGTATTTAGAAAGCTGAAAGGGCTTTAGGAAGCATCTGACTTTAGGGCAGTTTTCTGTTAACTGCTGAAGTGAAGGCTTATGAGAAGATACACTGGGATCTGAAAGAATTCAAAGGATAAAGCAGTATATGAAATCTCATGAAAAACCCCAGTGGTTTGAGTACTTTATTAGCTAAATCATACC
>TCONS_00000717
tgaaaatgcacagctgactgtggtgactgttgaaaaatggtgttttatagctgagaatttgttccaccTTGATGCAATGCCATCCAATTTTTATTTCTGCGTGGTTTTAAATCCAATTTCAAAATGAAAAGCAGCAAACTGTGCTGACAGAAGATGTGGAGGAAAACAGAGGCCACTTGTTAAATAGAAATAGGGAAACCTAGACATAGTCTGTTGTTGGTGTCACACACTACAGCTTGTACTTGGAGCACGTCTTATCTGGAATTTGTTCATGCCTCTGGAACAGTTACACACTGCAGAGTTCTGCTTGGAGGTGTAGGATTGCTGAATACCAGGTGTTTCTTCCCTGAGCAGCATTAATATTTACTTAAAGACAGGAT
>TCONS_00000718
GTGAGAGGTTCCTTCTCTAACTGTGTACAATGGGAAGTCTGTTGAGGTTTAGTAGTACCCAGATGTTTTAGAAGGGCATGAAGTCGTCTTCCACAGATGTGAGTTTGTGTTGTGATGTGCTTTGGGAGACGTCTGAAAAGGCAATGTTATACCACTGTGCAATCATTTTAAACTGGTGCTTTCATATCCTTTCTAATTTCTGTACTTCTACTTGATGCTGTAGAAATTGAGAAATGTTGAATATGGGATATCATAGTCAATCTATAGCAGTAGACTGTGTTACCATGACAGTGTTTAGTCATTTTAGCGACACATAGGAGAG
>TCONS_00000719
CTCAGGCTGGCAGGACAGCTACTAAGATCTAAGCAAACAAATCAGTTGTCTGGAAAATGTGAAAGAATTGCTGTCAACCTGGACACTAGATCTTTCTATATGAGAGTATGAAATTAAATAATCTGAGAATGGTACTTGTGTACTTTATATATATTATAAATGCATTCACAGATGCCAGTATCAAGCAAAGAAAGGCACTTTGTTGTTATTTCTGCCATTCTGATGGTTATTTTAGAAAGTATGAACTTTTAGATTTGGTTATCTGTGAATATAATGGTAGGAAGACATGAGCCCTCACAACTGTTTTTAAG
>TCONS_00000722
GGTCTCTGTAAATAAAGAACTGTAAATTAAGACTTTGTGAACAGTTATTTGCTTGTAGGCCTTCACAGAGCAGACAAATTTTTAAAGGCTTAGTATTCTGCTGGATGAATCTCTACAAACCTGaaaaaaaaaTCTGAATTGTCTGATTAAAAATCTTCAGATAGGCACAAATCTGTTACTATATAGATGTTTTGTATGCTCCACTCTCAATAGAGCAATACTACAGGTGCTTTTCTAGCCTAGGCAAAGACTTCAGAATTTGATTTATTCATACAAAC
>TCONS_00000723
GTCACATATAGCATTTAAGAGCATTATTCACACTTTAGAAATCATGGTTTCTCTAATTCAGCTGATCTATAAACAGAAAACTGAAATTCAAGATGCATATACTAATGTCTGCTGTCTTAACATGTAGTGGAAAAGCAAGAGAAGGAATAAATATGAAAGACTGCTGAAATTCTGAAAGGAAGGTCCTTGTCATCAAGACTTTACTTAAAATAGAAAATAAAATTTGCAGTTGCCCTATGTACAGTTGCCTCAGTTTAATGTGAGGGGCATAATTCAGAGATTGTTATTCATGATGCTAAATACATTCATAACTTCCTCAGAAAAAGATTCTATACAGACAGACAATTCTACAGAAGCAGAACCAAGTTATCCCCATCACTTAGGCATTCTGATGTCAAG…
>TCONS_00000724
GTTTGGGTTTGTTGACTTCTGAAAAGTAGACATAAtttttttttaaaaaatgcctttcctgaatttgccttttatttttattttttCCTTCTGTAATAGAACAGGAGCTTTCCAGGACAAGGTTCAAGATATAAGAGGTACTACTTTCAATAATCCTACAACTGTACTGTAGTACTGAATAAATGAGGCTATTATAATGTATGAGAAAATAAAAGAATGCAGCTGTTTTATAGCTGCAGCAGAATGGAATGCTTCAGGTCTTAAGTTGGCTGGAAAAAATATGTGACATTTGACCAAGTTTAATCTCTA
>TCONS_00008974
GAAAAATTTATTTCCTAAGAGTGGTGGGAGAGGCAACACTCTGGTACTAGTTTCCTATACTGTGCCAGGTTACAAGCTGTAGTAGTTCAGAAACTCTTTCATGAGTCATGTTTACAACAAGTGGTTCTGAAAAAGAAGTGTTTAAATGAGTTAATTACAGTTTAGTTTGAAGTTTCTTGAATGGGATGTAGTATCATGAGATGAAAATTTCATTTCTAACAAGG
>TCONS_00008983
CTGTAAACGTGGCTTTGTATAGTGGTGATGCAAAATTGGAGGCTGACTGTTAAACCGTGAGCCAAAGTGATTTTAAAGAAGAGAGTGTATGTGTGCCCAACAACAACaaaaaaaaTAAGCAAGATGCTGTTGATGTTTTGGGTCACATCAGCAGAGTTAAATGCATCTTAGAGAATAAATGTTATGTTTATCTAATACATGAGTCTGTAACAGGTGAAACAATTGATTCAATTaaaaaaaaaTCTTAAAACAAGATTTTAAATTGTGACTGCACCTTCATATTTAGCTAAGTACTTAAGTTTCAGATGAACTATGTCACACTTGCTCTAACAGAGCTGCATTCTTTTCTTGCTGTATTTAGGTTTCCTGACCC
>TCONS_00008984
GCTCCTTCAAGACCTTGAAGAATTTAAAAAATTGTTTGAGAAACTACTTTCAACCTTTCAGACTTTGATTCTAGCTCATGTAGTaaaaaaaaCTAGATAAAGTTTGGTACACATCGTGTGCTTAATTTCATGTGAGAGTTCAAGTTCAGCACAGTTGAATATATCTTTGTGAGCACAAGGCAGACTCTTTCCTGATGGGGAAGCTATGTCAAGGATGGGAGCCTCAAAAAGCACTTATTGTCTGTGCTACTTCTAAGGTTCTACAGCAAAAGGTGTATCCTGTCTTATTTTCCCCAAACGGTTGTATCATTTGTCATCTAAAGTGTTTTGGACAGTAGAAGTCTTCGTGGGAGCATCTGACTAAGCAAAAAGCTGATCACAGGGC
>TCONS_00008985
TGAGAAAATGGCTGGCCTGGGGTGTCAGTTCATGCATTGTTACTGTCAGTTTGATCAGCTTGAAACTGAGTACCTCTGTTGTAAGACCGGTTACCTAACATACCAAATGCCCTGGAAGCACCGCTTGTTCTGTTCTGGGTTTAGCTTAGTTGTGTTGTTTAAATATTTTAGAAAGAAAAATATTTAGTATTTAACATGGTCCACTTCACAAGGCTTCTTGGGCATTTTGTGTTAACAAAATCCCTTTTATCTAAGAAACATGGACAGCAAGGACGGTTCTGATCTCTTTTGCTTCCTTTCTGTGATCACTGTAGTTGTGGCtttttttttttttCCTAAGGTACATGACACTAAGGTCAGTTATGATTGAGGAGGTGATACTTCTGGTATTATCTTCCA…
>TCONS_00008986
TGTCAAACCTCTTCATCTGAGGAATGGGTTAGTGTAGAGCAATTGATTAAAAAGAAAGATCTCAGCAAAGACGTGTATTAACTTTCAATTTAATTTACATTAATTGAGTCTGTCTTACGCTTTCAAAATGAAACAGTTTTCTCTTCTGATCCTTTTGTTGTTTTTGTAAATGTGTTGTAATTAATGCCGTAATTTACCCTCAGCTAGACTGTAGTTTCAGGCTTAGAAAGCTGGTGTTGGAAAGCTTCCATCGAAAAAGTACCTCTCTCTTTTTAAAGATAAGCAGGG
>TCONS_00008987
ATTCATTACTTGCCTCTTAGTAAGTTGCTTAGCACTTGGAGTAGACCACTGGGAAATTTCCTGGATGGACATGATTTGCATCTGGCCTTCCTGGCTATGTAAGTGTTCTCCTTCTTTAGTCAGAGATTCAGTTCAATTCTTCTTTAAATATGAAGTATTGAATTGTCGATTATGCCGTACAGACAGTACTTGGCACATTGGCACAGTAGTCGGAGTGCAGGCTTCCTGCGGCCACCAGCTGATCTGTCTGGAAGCAGTAGCAGATGGGTTTTGCACTGAATATGTGCAGGGTTCATACTTTGCTGATGATATGTGGTGGTTGAATTTCACATAGTTAGATAAATGAATCtttttttttCTTCTCCCCCCC
>TCONS_00008988
GTGATGTTAAAGGAGTCAAGACAGCAGAAGGATAAAGAAGGAAGAAAGTAGGTTTTCCTGTCAATTGTGCCTCTCCAAAGACTGTTTAACATATTGTTCTCATTGCAAGTGACAGGCTACAAACCTATTCTTGCTGTAGGTGACTCTAAGCTGTAGTCTGTCCAAATGCTTAAATGGAAACAAGGTAAGGACCTTTGCATAGCAGCTGTACAGCCTAAAGACCACTCTGTCAGATGGTCTTTAAGTATTATCTGTAGATAACATTCCACAGGACTGCTTAGCAAGTCACAGAGCTATTAGCAAGCAGTGATGTAGCTTGAGTTCTGGTGGAGCTCAGATGATAAAACGGCTCAGTCTTTTATCAGTACTGTAAGAGGCACTGACAGAGAGTGCAGTCTG…
>TCONS_00008989
CATAATAAAAGCTTAAAATGTTTTGGTGACTACATGACAGCTTAATGTCCACTTCTACTGTGACAGAACATGAATATTCCTTAAATGTATCTGTTTCTCTGTCAATATTTTGTTAGAAGTTATGAGATGATTGTAGAGATTCAGTTGCTGCAGACAGAGCTTTGTATTCTGTGGTTCCAGAGTCTCTCCAGCCACTGAGCTATTCTTGAGTTTCTCATCCACGGTAGTAGGGGTAACATTGATAGTGCAATGATAAATTCATGTAGTTCTGCTTTCCTGAGTTTGTTTACTACTGGAGACGCTTTACCAGTATGCCAGCACGTTATACTAGTGTTGGGAGCAATAACCATTTTGCTGCTGTTACCTTGTTTTAGCATAATTATCTCTAAAATTGTTTCC…
>TCONS_00015175
gttttCTTAGACACCAGGAAGGGTGAAGATGGTGCATTTGTACCCTTTCTTGCCTGTAGTCTGGTGGCTCTGGAATTGTGAGGAATGTGGGAGAGCCAGGTTTGCTTCACCTCCCTGCCCCAGGACCTGAATCTGCATCTCCCAGAGCTCCCTAAGGAGCTGGGAGCCATGGGAATGGGGTGGGTCTGCTCACCTTGCTGACACCTTCTGCTCTGTGCACGTAAATGTCACCTTGTAGAAGGGACAGCTGAAGGTCTCAGCAGTCAAGTTAGCCAGACACAGAGCCCAGGAGATGTTCTTACTTGCTGAACAGGGTGTATGGATCTATTTATAAGTGAAAATATCAGTAAAAGACCTTTCATGTAATACATCTGCTAATGCATGGTAAGCAAGCAAC
>TCONS_00015176
GGAGGCCAGAGACTGCTACACCAAAAAATATGACTTGACATTAGCTGGTCTATCATGTGACTAAATATAAAATAATTCATATTCACAGTAAAATTACTTAATGTTTTGGGAGGTGGGAGCCCAGAGGAGGGGGAGTACATGTACTTGGTAGTTTCTGTAACTTCTCAGTCTCTACTTTGGCTTCATTCCTGCATTTGTAGTTAGGGTTGCACACCTAGGCTGTTACAATAGTTACGGCTGTAACGTGTGTCTCTCCACACCTTGTTTTTTCTCTGGCTGCAGAGAATGACTGCCTTAGGCCTCACCTTACACCAGGCACTGAGGTGTTTTTAGTAATGTGAAGGGGC
>TCONS_00000728
cATCGCTGTACAGAATGGACAGTAACAAACTTTCATTTAGGGATTTCCAAAACTGGGAAAAATAAACCTGTAATTAGCAAATATTACTTTCTAATTACAGATCAGATTTACTTTTTTAAAACCATCTAAACCAAATTTTAGTCTTCCCACAAGTACATTCATCCTTTGCCTTATTCTTAGCAACGAGAGTGACTTTTTATCTTCCTGGTTTCCTTGCAAAGCTGAC
>TCONS_00008991
GTTTGTTTCAGAACTTTTTTTAGAATAACAAGGCCATTCAATGCTTTTTCTTACTTCAGCTTACTGTCATGGGCAGTCTCACACAAATTCTGCTTTATTTCAGCTGAAACTGCTGTTGGTTTTGTACCAAGGCTTGACTGGTGTCCAGTTAGGTCAAGTGTAAGGTAAAAATACTTTCTGAAACTGTGGCCATCTTTTCCTTTAAAACTGCCAATTTAAATCCAGAGACTAAAAGAAGGAATTGGTTAATATAGAGaaaaaaatattaattaaaaaaacaaaaaaaCAGGGACTTAAGCATAGATCTAGCCTTTGGAATCCAAGCTGGTACCTAAGTTGGGTACATCACTGTGGTTGCCATTTCTGGCTGGCACGTTCATTTTATGAAAC
>TCONS_00000729
GAAACACAAACAGCTGAGATACAGCAAATCAGTGCTTAAAAGCTTTATTAGCTGCCATCAGGCTCCTTAGCATTATGGACATAACGAGAGGTTTAGGAAGAGTGGTAGAGTCTTTAGACCAGTTAGCTACAGCACATCTCCATCCTGTTGGCCTGAAAGTATAATGTGTCTCACCAAGGGAATACGTGACCCTGGAGTGAGATAAAGGAGTGTGATCAAATGTTTCAAACACATTACGCAGTTATATTGTACTGAGGTTCTATTCTAATAGTTTGAATGAAACTGGTTAGAACCCGTTAGAACATGTTTTGACTTTTCTCAGTTAACAGAGCAATGCATTTTGTCTGACCTCTGACAACCATTCTCCAGCTGTGCCCTCCCCTGCCTTCTCTTGAAACC…
>TCONS_00008999
GTGAGATCTATTTAACAAAGCTGGGCAGTCAGAGCTAAGCTTTCTATCATAAAGACCCTGGGAACCACCCTTGTACAGAAAGAATTCTGAATGAATTTCCTGAGCACAAGTTGAAGTGGACTGAAACTATGTGCTTCGTTACTGTCAAGGTTTATGGTTGGTCATTTTCTTTGGAAACATTTTATGTTAAAATTTCAGCTATTTTCTAAATGAGAGTTTTTAGCCTTCTTCACTTCTTGAAAACATGAAAATGTGTTATTACCCAGCCC
>TCONS_00009000
gcacttagtaaggaagaactccctgcaattaggctggggactgcaagctgggaagcagctctgtggaaaaggtcctgacggtgctggtgggcagcaagatgaccataagccagcaatgtcttggcagcagagaaggccaccaatctgctggactgtattaacaggaatagagctaggaggtcaaggATTTACTACAGTGTATGGCATCAGCGCAAGAGACAACAGACATCAACTAGAACAATACTGTCTGAGACTAGCATACAGAAAAACATTTTGATCACAAAGACAgttgtcaaaaagattgtgcaacctccatccttagagacttttcaagagcagatgagacagctggtcacacctcatggctggttggacaggagacatcctgaggtcccttcc…
>TCONS_00000734
GTTACAGAGTGATTGTGCCTGTTTTATTTAGTCTGATCCCCTCACAAAAATCTCAAGCTCCACAGAAATGCAAGAAACAAAGAAACAGACATTAGCTATGAAATAAAGAATGGCTTTGCTTGCATGTAAGAAAAATCATAATATCTTTATATACCAAACTTTCACAGGGGAGTTCTTGCAGACAACAAGGACCAAATGTTAACAATGCCAGGAATTTGGATAATGCTGGTAAATGCATCTCAGGGCCTGCAGGTGCCAAATGCCTGAGAAGCATTCTTCTCCAAAGGGCAGGGCTGGGGAAGCCAAAATCCCTTGGTATGGAGGCAGACCGCAGTCGGTGCCTCACAGAGGTATGACGAGCTGTTTATTATGACTGCAGACTCTCTATGAGGGCTCAGT…
>TCONS_00000735
CAGACCAACAAACACTGCTAGAAGCTCTTCTATTTTATCTGGTAACCTAATTTAAACTAGTTGTCTTATTTTAGCATGTTAACAAATGCAAGTATTTGCAGTAGGTTAAATGTTAAAAAATCTATAATGTCTAAAAAAAGGCTATTTCTTTGGTTTTTGTTCCTCACATTTTTTACACTGCTGGTTTTCCAAGGAAATTAGAAAAGTACGTTTTGGGTTAAAATGTTCTTTAAACTTTATTATTTTGATCATTTTTGGCAACCAAACCATAGAAACAGATCTTCACATAGCTTCAGTTTGTAGTTCTGGCAATGGCAATTCGCCAAGATGTGTTTGGGAATCAGTTAGGCTCCCACAGGTCCACTTGTTAGGGAGGAAAGTATGTTTGGGATTTTGTAA…
>TCONS_00009002
CTTGCCATTACTGAAAGTGAACTCACTACTTCCTTGAGGCATATGCCTGATTAACCAGAAGATCTGTGCATCAGAGTGGAATTAAAGAAGGGAAAGAGTCATATTAAAAATAGTGCACGGAGTAGGGAGAAAttttttttCCTTCTCTTACAGTGATGGATACAGTTGTATTTTTTGCCTTTACTAGAGGTGAAACCAGTGCTAATGTGAACAATCCTATTACAGAGATGAAGATTTTTGGTTTCTGCCTCCGTGTTTCTCATATTCTGGGATATTGATGTAAAAAGTATTTCTAAC
>TCONS_00009003
GCACCATCTAGTGGTGCAGGTCCCTACCGTCAGGAATCAGGACAAGGAAAGGGCTTTTTATTTGTAAGGCAAACATAATTATTTATGGGTGAAAAAAGGCAGTTTTTATTGCCCTACCCATACACTATAAGCATCTTGTACTCCTGTATGCATGACCTACAGAAAGTATTTATCATCCGAGATGTTCCAAggaatttctctcctaggaaaccttcagaagctgcctggacatgggcctctgctccttcctctgggtgtccctgtttgagcaagggttggacagatggacccagaggtccctgtcaacctcagccatccagtgattctgtgatAGCACAGAGAGAAAGGATTTAGGATATGAGCAGAGGAAGAGAAGGTGGATTTAAGTAATCACTAGCG…
>TCONS_00009004
TCAAAGGCTTGCAAGGCACACAGGGAGATGTGAGTGGCAACCTGAAGCTTCCAGGGGTGGTGCTCCTTGTGCAAGACCAGAGCATCCTCAGGACAGAAGACCCATGCAGCTGGATCTAGAGTTGCCAATAAATTCATAACATCAACTCATAGGTTATCAGCAGAAGGACCAGGAATAGGAACTGAGAACTCTCTACATTTTTTCTAAAGTAAACTCTTCTTGTGGAATGATCATTCTGAAGATGCTTCAAGTTGCTAGCAGTGCAGACCCAGCAGGCTATGTGGGATACAGAAGCTCTGGAGAAGCACATCAGAGGAGCCCCAGCACACATCATGAGACTGCCTGCTCTATTTCCTCTGGCAGACCTGGAAGAAGTACAGCCTGGGATGAGCATGACTG…
>TCONS_00000737
AGGGAAGATGCAACACATGGGACACATGACTACTATGGATCTGTGCACAGCAGCGCTCAGGCTGGGAGTGCACCTGTCAGAAGAGCACAAATTGTTTCCCTGTGAGAAGAGGAAGGTGTGCCCACTAGTCATGGTTTGAGCAAAGAGGCTCCTTTTCAGTTTATCCCATGCGTTCCTTTTTCCTGTGCCTTCCACTTCCCTGTGCATTTTTCATTGAGTATTTTGGTAGCATCCTCATTTCATTTCCTT
>TCONS_00000738
ATCAGAACAACTTTTGTAGAAGAAAGCTGTACTTTGCAAAATTATGGCAATCCTCTGAAGTCAAAAGGATCATTTAGACAATGTTGACTCAAACTTATGAACTTGAGTTTTCAAAGAGAGATAAATGATATTAATGAAACAGAATTGTCATGGCGTAAAAGTGAAGCCTCCCACAGATTACTTGGTGAAAGACAGGAAACAGAATGGGGTGAATAATCACACCAAAGATCTATCAGTG
>TCONS_00009005
CCACTATCAGAGAAATGCTCTTGTGCTAAAAAATAATTATCACCAGGGAAATAGCAAGTGTAGGTAGTTGGCATTTGTGCAATGATAAAGAAGGCAGAGAAAACAGCCTTCAGTGAGTGTCATCCAGAGAGGCACGCATGAGTCCAGGCACGACATATGTCTGTGGGCATGCAGCTCTTTGGCCCACATTAGCTTTGCAGCCAAACCAAGCTCTGAGAAGTGACCTGCTGTCTGGAGAACCTCTCCAAGTTCTATGATCAAGTTAAATGTTGAAATTCCTGAGTGATACATTGTTCTTGGGATTGGATTGAAGTACAGGC
>TCONS_00000739
TGAACACATAAGATGAGTTAGACACTTCAGCATAAAGTTCGCTCTAATGTGGAATTTGCTTATAACTAGCAGATATGGAAAGCTAATCCTTCTTCAGCAAATAAGCACCTCATTTGGAGATGTGGGAAATCATGGCTGTATATTCCTATCACATCCTTTCTAGAGAATAGAAGATGTTCTTCCAAAGAACCAGGCAGCAATTgctcatgtagagacacagctgatgtaaagatacagcACTGTCCTACTGCTAAGTGAGAGCACTCATTCAGGACTGGGAGACTTCAAGCAGTTCTAGACTTCAAGGCAAGGCAGGGCATGCCTCTACTTTTCCTCTGCCTTTGAGATAAACTGACACAGGCTGATCACACCCGTATAACATATCAGGTAGATCTGCAG…
>TCONS_00009006
TCTGTTACATCAAGAGGAAGATGGGTCTGTCTTTGATGAGAGAGAGGAGTATGAAACTCAACAGCTTATGTAATAACAAATATTTAGTCATTTGGGAGTCTTCTAAGAATTCTATCTCAGTCTTTCTTGTTCTCTCTGTTTCTCACACATACAGATGAATGCTTCCTAATCTGGGAGGATATTCTAAGCATAAATTTATTAACAGGTATGAAATGATAAATGCCACATAAATGACTCTGAACACTCTCTGTGTACATATACCCACACCCTCTTTTTCATTCTTCTCTGGTTTTGGTTACTACTCCTACCTTAACATTTCCTACGTTATTTTTGGAGCTGCCTTTGTGGCTATAAAATC
>TCONS_00000740
GAGCCACCTCCCCGAAGCGAGCTGCCTGCAGTGATGCTGTGCCCTTCGGGAGCCGCGACCTTGCTTCCCTTCTGAACGCTCTGTGGTCTTTCAACCTAATTGTACTTGAAGCGGTGAAACTGATGTGTTCCATGTGACACGTGCAGGGATGTAATTGTTTAAAAAAAGAAATTTCTGTAAGTATCAAACCGATATGCAGGGTTTCGTTTACCTCCTTTATTATTATTGTTTTTCATTTTTCTCTCCATTTAATAGTATATAATCACTGGC
>TCONS_00009007
GGGGAGGTTTCAGTAACTCCCTCTTCTCTCCACCACGAGGAGTCACACCCATTTTAAGGTCATCAAAGTACTACATATCGCTCCAGAGCATCTAGCCAGCCTGGAAGAAACCAACACTTTAAGGATTTTTCCAGAGGTGTTAAAATGTTTCTAATCCTTTCAACAGAAGTTTCACAAGAGTGAAAACGACTCTTAGAGATAAGTACAAAGAGAGACAATGCAGTTCTGAGAGGTGTCAAAGGTTCTATTCATCTTGGTGGAACCTCATCCTCCTTACCCCAAAC
>TCONS_00009008
aaaaaaaaaaGTTACTTTGCTGGAATAAAAAATGTTTTGATTGAAACACCTCCTCTGATTGTTATAGATGGTCTGGTTTCAAGATTGTAGTTGATATCTCTCCACTTTTCTTCTTCCCTTGTTTTAGGTCAGGAAAACTTTTATAACAGTAATCAGGTTATTCTAGTTAAAAATATACGTACTGTAAGAGGTTGTTTGATTATTTGTTCATTTTTTTCAGGTGTCATTTTTGTGACAAGTTTCAAGACCCTCTAGAATCATGGAAAGGAACCATTTCTTTCATATCACTCTGTGGAAAGGTATTCCTTTACAGTGGGCAAATGCTCCCAAATTCAAAGACTCCACAAACATTTATCTGCTTTTTAAATACAGGTGTTATAGCAAAAATCCCTACA
>TCONS_00000741
GTGGCGGTGGGCCGGCGGCCTCCAGGCGGCTGCGCGGTGTCCTCCGGTGCCTCCGGGCTCCTCTGAGGGCCCTTTATGGTGTGCCTGGGGGGTTTCGCCCCCGTGCCCGAAGCCGTGCCTTTAGCGGTTGCTTCCGGCGCGGCCTCCAGCAGCCGTGTAGGGAGACTGCACAGCTCAGGAGGAACGCTCGCATGGGTCATGGGGGTGCTGCACAGTTTGGGTCCAGCAGCAGCAGTTAGTGGGAACAACTGGCGTGCCTGTGTTGGAAATAGTGAGGCTGGAGGTACCGTGTTGCACGGGGATCCCTAAAGTGAGGGTATTTTTGGACAATCACTTCAGGACCTGGCAGTGCTTCCACTCCCGGTACAGGGAGAGCCTGGCAGTTGGCGTTCCCTGATA…
>TCONS_00000743
GTTTCTTTGAAGATCTTTGAAGATATGTATAGTGTTATAGGGTTGATAGCCTGGGCTCTGTCCTTTTCAGAAAATATTTTTCTTAATAATAGTCCTGCTGCTTTTCTCCCCAGATATGACAGAAAACAGTGAAAAAAATCGATCAATCAATCATGAGATTGTAACAGAGCCCCAAGGAAGTCTGCATGTTTTAGCCATCAATGTAGAAGATTAAAAGCTTATGTGTGGACATGCCTCTCTGTGCATCTTATTATGAAGAGTTTTAAAAGAGAATAATCAAAAAGAAAGTGATGGATTATAAAGATTGGATATTAGAGAATAACTAAAAATGATATACATAACCCTTTACTTTTACTGATATGCACCTCTGAACATTCAACTTCTTCCTCAGTTTAATAC…
>TCONS_00000744
CTTACCAGGCCTTTGAACTCAAAGTGTAGTATCTCACAGAAACCAAGATTGgtttaagtttgatagctttttttatttgtttcatttttattgaaatttatagtatctttaCATGGATCCAATCACATACAGAGCAGAATCAGAAAATCAGCATCTCACCACAAATGAAACACAGCCAAAGGAGAATGTGGAGTCGTGCCAAGGAC
>TCONS_00000745
TCAGCTCCTCTGATAGCAGGAAGGCACAGTGACACAGAGCTTATCTACTCTGAGTACTTCTGATAAATCCAAACTGTCAGACATTGCTGTTCAAAGGTAAGTGGAACATCAAGGAAGAAAGGGCATCATCGACCATTTTTTCCATCATTCTCTCAGTAGACTGTGTTCCAGACTAGTTTAGCTGTTCACAAGGCACTGAACAACAACAACAAAAAAAGGCTTCTCTGAAAACTCTCATCttttttttttttttttttGATTATTCTTTTGTGTGGCATAGTTGCAGTGGGTTTTGGAGATTTTTAAAGTCATAAAGATAAATCCATTTAAGAAAATGATAATTTTAAGGAAGCTTGAAAATGATTAGAAAAAATAATATAGTTTACAATGAACCCCTGA…
>TCONS_00000746
GATGTGTTTAGTAAGATTTTAACAACCCTTAATGAATTTGTTCATCTTCAAGCTGGAAATGGTAAGATATGGTGTCTCAGTGATCAGCCCCATCCTTAACATATTGTCCTGTAACTTATTAATCAATTAGTTTCAAGCTATCAGTATTTACCAAGTAATGCGAAGAAGATTTACTGAGAAAGCTAATAATGTAATCATCTAAAAATAAATGTCACAAGGAATCTGGTAGACACCTCAAAACTATATTGTCAAAATAGTTTGCAGTTACATGAAGGAGGC
>TCONS_00000748
TCTGCAACTCACACATTCTTTGTCTTGTATTCTTTCTTCCCATAAAAGCATGTCGCTATTGCTTCTGCTACTCAGAGACCTATGCTGCTTAAGATTTCAAAAGATTTGACTAGTAAGTTGCATTATATCAAGTATACCATTAAGCCTTCCTTTAAGTGCTTCTTGGACAGACACGTTTCCTTTTCCTGTGCACCAGTTCAGTCTACAGGAATTGTTTAGGTATTCAGATATCTTTTGTGCTATTTTAAGCAGTATACAGCTTAAAAACAAAACAAAATGAAAAGATGTACTGCTTGTAATGCATATGTTCTGACTTCTGGGAATTAATGTTCTGCTAGTTAAGTGGGTACACTGTACACTGTCTGTCAAATTTCAATTCCCTTTGTCCCTGGAGAACAA…
>TCONS_00009011
AGGGTTTTGTGAACATTGCTAGGAAGAGATGAATGCCCAAGTGAGGTCATATCAATTTGGGAGTAAGAAAGAACACATGATGTATTAAACATGAGATTTTTTCTGTTACATACTGAGTTCCGCATACAAGGCAAGAAATCAGAGTATGAACATTTCTTCTTTTGGTTCCTCTGGGACATCTGTGAGAAGGATGAATTAACAGCTTTCTCTTTGCAAGACATGTCTCAAGTACACTTCTTGTTCCTACTTGTGTTTGAGATTTCCTTGCACTGGCAGGTTTTCACTCCAAATTTCTGCCCTGCTACATAGTTGTGCAACAC
>TCONS_00009012
CAATTTTAGATTACTATAAGAACATAAAGGTCAAAATGGGTATTCAGAAGTGCTAGTACAGCAGTTCAGAAACTTTATTTTACCTCTTCTCTGTGCCATCTAGGAAAAGGGTCATATGTACTCTGGGCCATGTACCAACACAGGGAATGTCCTACTGGAATCACTTCTACCCCTTCATGCAAAACTTGCTCAACTGAAATAACTTTCTAAAGAGAAAAATGAGTGAAAAGTGAAAAGCTGATTTGCTTTCCCAAAGTATTATACGGAAAAAGAAACAGGTACTAAGTTTTCTCTAGGTATGTCTGTGCAGGAGGACATGGAGCAGTCAACTGGGAAATGGGAAGTGGGAACACAAAAATTAGATTAGTTGTGCAAAGATATTCCGATCACAAAGAAAGC…
>TCONS_00009013
AGCTGCTATGCGCAACAGTAAGGCAGGTCACACAGGAAATTTTGACTTAGCAGTTTTCTTCCAAAGAGTGTTCTAGGTTTTGGTGTTTCAAGCTCTAGACTTCCATGTCATTTTTTGATGGAAATTTTTGTTTAATGAAATATGAATGGTAAAGAATGAGACCCTCATAATATCACTGTAAATTTGTGGAGCTCTCGGAGGCAGAGGAATTCTAACTCATGGCATTTCTTCTCCTATTTCATGTCCTTTACCTTAGGCGCTGTGCCCTGTTGCCCTTACCAAAG
>TCONS_00009015
GGAGGAATTCTGCTTGGGAAACTGCAACCTGAGACAAGAGGTGCTATGAAATGGTGTGAGCCACACGTTGGAAATGAGGTATGTACAAATCATTACATTTTGCTTTTGGAAGCATAAAAAGCAAGGGTTTGACCTTCTTCTCTCCACACAAATGCGTATTTCATGAGGAAATAAGGAAAGCTTTGAGTTGAAAGGAGTGGCAGGAGGAAAAAAACCTGAAAAGGAGACATTCTGGAATATGAAACTGTTTTCTCAATTTCCAGGAAGAGATTCAGGAATGAGCTCGTCAAAGTAGCTAAAAGAGATGGATTGGGAAGAAAGCAGAAAGAAGACACTTCTGGATGAATAAATATACCTCAGAGTGCTCACTAAAATTCACATGGCTTCCAAACTTAAAGA…
>TCONS_00009016
GATGCCTGGATCCTTCCAGCACCAATGTCTAACATGGCCAGTTAGAATGCTGATGGATCAACTTGGTGCCTGACACTCCACTTCTGTATCTGACTACAGTGTTTTTTTGTGAATTGCTGATTGTCATTCTCTCCACACGACTAAGTTTTGGCTATATGGTCCTCTGTTATTAAGTCCTCAAGTTATGCCTTGATAACAATGGACAGCACAATTCCTCAGTAGAAAATTCTTAGCAAGTGCACAAGTGACTGCTCAGTGGAGCATTGCAATTAAAGAAATGATGGAATACAATCTAGTAAATTACTTCAGTATGTCAAGGTGGTGAGAAAAATGCCAGTGAACAATAATAATCTGAGCAGTAAACTCATAAAATACCCATTCTTTGTTCTGACATGGAC
>TCONS_00009017
AGCACACTGCTTGCACACTGATGGCAAGAAAGGATAATTAAACTTCAGTAGTCATTAAAATGAAGTAATGAAATATGGCTGTTACCAAGATAGTCTGTGAACTTCttttttttCCCAGACTTGCAATTTTACTTTGATTGTAGGAGTAAATGATTCAATCAGTTGATAAGACTGACCAGAGGAGCATCTCCGAAAGTGATACAAAGAACAGACTCAGCaaaataaaaataaaagtaaaaataaaaataaaaatGTTGGTACAAGGAAAAGGAAGAAAAAGACATCTTTTTATGTCAGTGTGAGACCAGTCTAACTAGAATAAAACGTAAGAGTTTTTTTCTTAAAAGCTAGTGCTCGATATTAGGGAATTCCAAGAGAAGAAGCCACAAACCATGTTTT…
>TCONS_00009018
GTTTGAAACAGTAGGATTTCTGGATTCAGTATAGAGCCATAACAATGTTCCAGCCCTGGGATCCTGCAGGTGACTTCCCACTGTTTGCATGGCCCCACCAGCTAGGACTAGGGTGGGACTGGGGCCCCAGGTTATGGTGTAGTGATGTAAGTCTGTTTGTGGGGGGAAGGTGTTGTGAGGCAAACGTGAACTCTGACCAGCTACAGGGGATAGCTTTCAAAGTGGGTGGACTAGCACTCACTGGAGTGACTGGTCTGGATTCAGGCCTGAAAATCTTTGCTGAGCCACTTAATTGTGAGGATGAGAGGACCATGAAGTAGTTCAGGCTGAATGCGGCCTCAGGAGGAGCCAGCTTGTGGTCAGATCCAGAAGCctcatggccctattcagtcagatctt…
>TCONS_00009019
TGTAGTACCACATCAGATGATAGAGAGTATCCCATGCAGGCTCCAGCTGACAGTCCAGAGAGACTCAGGCTTGTAGGAAGTAGCATATTACCAACATACTGGAAAACCCAGGGCTCTCAAAGGTGCTGGATGCTCCTGTTCATGAAACTGAACCAAAGACTTCGTTACCACAAACAGAGAAGTATGAAAAGCTAGTAAGTTGACCAAATTTTAATATCTATTTTAAATGGTTGGATGTGACGCACCACCTTTGTGGCTCTATTTCTCTGACTGAAAAATACACTTGACTCCACTTTAATGCATGTGGTGTGTTTTCCAGCTCTGATAAATAATAATTCCAATCACCTGCAACTAAGACTAGGACAGTGAGGAATTGAGTCTGTCAGGGTCATCAAAACT…
>TCONS_00009020
CTCTTCACCGTGCTGCTGGGTTATTCATTCCACATCCTGTGGTTCAGGTCAGCTTGAGCGGTCCTGCTAAGAACTTCCTGGGAACTGCAAGCAAAGCAGAAGCCACAAATCAGTCAAACTTGATTTAATAATTCTTTGTGAGATGGTGTTCTTTTGTCATTGCCTTGCTCTGTCTTTTTGTCTGAAGAAGGTACCTCAGAAATTATTAGACATTCTTACTGAAGAAAGGTCTCACTGATACTACATTTCTAGAGGATTTGATTGCTTATTTAAACAAGACCACAAAACCTTCTGCCCTTGAATACAGAATAAAGAACCACCTAGAAAATTCAAGCCTGCCTTCCTACACTTTATCTGTTCAAAGCTCTCTGTTCTGATTTGCTGCTCTTTTTCTTTCTG…
>TCONS_00009021
TGAGAAACTGTACACAGGCATTGAGACTAATGAATGCAGCAGACATATCAAGCTAAACAGCAGCCCAGAGGTCCTTGAGAACAAAATGCTTGAGCCCCACAGAATCAAGATCTCTGGCTCTAAGGCACAACCTCTGTGTCCATAATCATCCTCTTTTTTGAAAGAGATCTCTGGAAAAACACCACAGAAGGGACGTGTTTGCATCTGCACTGCACTTCTGTCCAGAGCACCCTATTGTCTTCAGATTTCCATGTTCTTGACCCCAGGCTATGATGAGTTATCCATGCTTGGCAAGTCCTGTGAAGGTCACTGGACTTCTTTCCACTGGAAATATGGGAAGATCACCACTGAAGAGAAGATTTTGAGATGAAAAGGCGGTGTTCATGGAGTTCTTTGATC…
>TCONS_00009022
GTTTGCACTGTAGTTCTACAACTGGAACTGGCACAACACTGTTCTGCCGTTGTTTTACACATATATATAATACATATTTAATTATATACAGCTATAACAGAACTTAATATTTAGCTAGGCAGCAGAAATATATTTACACATTTTCATGTAACTGATGTGAATAACACTCAAAAAATATTGCATAATTAGGCCAGAAGAGGCAGTCCCCAGTCTGGGTGTCAGTGAAGGACCAGGATGCTACAGCATTCCAAAATCCTGTTTAGGATGTGAGTCAGTACCTTTGCATTGCAAATCAGTTTAAATGTAGTTCCTGCTTACTTGCTATACTCAGTGTTTGGGCTTCTGTGTTTTCCTTACACCTGCTGATGACAGCACTAATCTACCTCAAAGGAGGaaaaa…
>TCONS_00000750
CAGGTTGCAGTTTCCCAAGCAGAATTCCTCCCCAGGCTGGAAACAAATGGAAGAAGGAAAAGATACTTTGAGAAGTGTATCCACACAGATGAAAATATGAAATTCAGGTCTCAGTTCATTCACATTTCCAATTGCTAAATTTCCTGTTTATTTTCCATTGTTTGTACTGAAGACTCATTAACAAGTAGTAGTGCAATATAGTATTA
>TCONS_00000751
actaaggGCTGCTATAAATCTTTTTGGCTCAGGGAGAACTCCTGACCACAACAGCTGATCTAAAAGTGCACTTCAAATAGACACTCAGTTGGGAAAAAAACAATACTGTTTCCTTTTTACACCAACTTTGAAATGTATGTTGTGTATGTGATCAAGTCTGTCATGATCaaatctagggaaaaaaatctaggtcaaaatctagggaaaaaaaaTTTCTTCCCTTTCCTGTTTAGCACAAATTTGTCACGGATATTTCAAATAGGTCTCATCAGACTGATGTAGTCAC
>TCONS_00000753
GAGAACCTCGGGGTTCTGCAGGTCACACTGAGTAAAATGCTACCCAGCTGATCCTGCTGTCCTCGGCGGTTACTGATGTTCTGACTTAATGCTTTGCTGACTTGCTGTTTATTCACAGGATGAATTAGCCCAGAGCCCGAGCCAGCTTAATCTGAAAGAAGTTCTGGGGCTCCTGCTGGGCTTAAGAGCAAAGAAGTTTACTGACTCTGTTGGTTAACTAGAAATCATTCTGCTTTATAATCTTAGGGCTCATGGCATTCACCAGGCTGTCTTTCCAAAAACACAGCCAGGCAGTGCACAATAAATCTCTGGGAGAGGAATGCATGCTTTGTAAGCAAAATCTGATGTCTTGCGTGAGATAAGAGAGAAACTCCCCC
>TCONS_00009024
GGCTGCACAATGGATTTAGCTCAGCCTCTTCTGAACTTCACAGTTTAGCCTTAACCTACTTACTGTGCTTGGGGCCAGTCCGTCACTCGTGGCCCCGTGAAGTGACGCTGGGGAAAGCCAATGGCTGCAGGTAATGCGTCAGTGCTCTAAGCCCAGGCCAACACAGGCAGGCATGCAGCCTGGTGTGTCCATGTGGGACCGGATGGTGCTGATGGGACCGAGGCCTACAGCCCCATTGttcttcctctgcttcttcctcttcttctcccccttcCCACAGCGTAGAGTGAGCTTGGGCAAGAGGAGCTGTTAGCTGTGTCAGCACAGGGCTGTGTTCCAGATCACTGTGTGGGAGGCACGCGGAGTGGGCAGCGCTGGGCTGATGTGACAGCCAGGCCT…
>TCONS_00009026
gggcgggatcacctcccttgccttgctagccacacttttgatgtggcccaggatacggggcattttctgggctgtgagggcTGAGTGAAGTCCTATTTGTGCTTTGCCTGAGCTCACAGAAAGATCAAGGCTGAGGTGGAGTAGTTGGGTCTAATAATCAGATGAGGATAACCCAATGGGAAAACAACATGGTGAGGTGGGGAGCCAGGCTGCCTGCAGCGGTGTCCCTGCCTGTAGCACTGTGTAAAGCTGTCATTACATCATTAGTGGTGTCAGAAAAAACACAGGTATGTCTGCAGCAAAGCTGGGACCGGAATACTGAAGAACGAAG
>TCONS_00009030
GCACTGATGAGCACTTACCTCAATCTGCCAGGAGCAGAAAAAGCCGCGAGTTCACCTTTTAGCTAAAAGATCTCCCAAGAATGGCAGCTTTATTTAAATCTCATGCTTCACCGAACACATGCTTCACCAGAGCTTTTCAGTTGTTTAACTGAGTGTTACCTTTGTGGGACCCTCACCTGTCATCACTGCGTGTGCCCCATCCGGCAGAGATAACAGCGTGTGATTTTACAGTAGGTCTAGTTACTTAACTTAGCC
>TCONS_00009055
GCTGAAGGGGCAGTACAGCCCTTCACGAGGATTTCTATCCACGATTCCAGTCTCATACTGTTCATTTCACCCACTGTGAATCAGGACTGGCAACAAAGCCTTTCAGGATTTCTAGCCCCCATGCTGACCTTGGGATACTCTTTAAACATTCCTCCCATCCCAAATTAGACCAGAGTGGCAGTAGCACTCCTCATCAGGATTTTCAGGCCTCC
>TCONS_00009060
GGTGAGGATTGACTATAAGCATGGCAAAGCCTGGAGGGAGGAGAGGGCTGCTCCTCAGAGCCATCATGGGCAGAAGGAGCCACTCCGAGTTACGGCTGCTGCCATATTTCCCCCCAGGACTGCTGTACCCTACTAGGACCTCAGTGAAGGCACCATTTTGCCCTGCTGACATGTAGGAAGCTAAAGAAAAAGATCTCAGGTGGGACAGCCACGAGGTTGCAAACTCCGTCC
>TCONS_00009062
CAGACATCAAAAGGAAGATGTCTGCTGCCTTTCTTCTACCAACCACTGGCCAGAGTCCCCTGGTATTCTGGTTAACACTCAGTTGGGCTGCAATTTGGTAATTTGAGTCACTGGAGTTGTTGCACTGGAGATGTCAACACCGAGGTCCTGTGACTTGCTTTCATCCGCACTCCCAGCTCAGCACAGTCAGGATCAGCTCCTGAAGCCTTCCAGGCTCCCCACGACACAAGCCCCTCTCCAGCTCTGCCTGGAGCATGGAATTCACTGGAGAATGAGAGAC
>TCONS_00009067
CCTGCGTTTAGCATTTTGAAGGTGTGTAAATGTATAGTTTTCATGTAACAGCATGTTATTTAATGTTAACAGAAACTGCAAAATGTAAGGGAAGAATTTAAAAATAAATGTCAAATGAATGGCTAGTTTTCAAGATATACCATTCCCTGTGAAACTAGGCATGATTGATGGAAGTCAATCTTATATGGCCTGTTCTATAGTGGCTTGCCCACTGTAAAGAGGTCTGGCAAACACATGCCTTCATGTCCCAC
>TCONS_00009068
GAAGGTTTGAGTGTAGCTGCTTTAAAACATGGAGGGCAGACAAATGGCTGCTCCTTTGCTCTGTTGTTGGTGTCAATGGTGCTACCACTCCTCTGTCTCCTCTGGGTATTGTGCCGAGCAGATGAAGTAATCTACCTCAGCTCTGGCCTGCCAACACAAAGCTCTTCATTGCTTCAGTGTTTCTCCAAGCAAAGAATACCTATGATATGAAGTAACAACTGTGTGGGGCTCTTTTCTGCCCAGAAAGTATTCTACTAACTGGTTTCCAGTTTTGTCCCCATACAGGTGCTGCTTAGTTCTTTCCAAC
>TCONS_00009069
GAAAACAGCACTTAGCCAGAGCAGCTCAGTTGTTTCTAAGAAAGAGCACTGGGAAAATACCTTGTTACTCCTGTTAAATTCAGGTGACCTTTTCTTTCAGCAGCTCAGAGGAAAGATTTGGCAAGAGGAGGGAGCCACTGTCAGAGACGCTTATACTCTTTCTATGGATATTGACCAAAGTAAGCTGGTGCGCAGAGTTCTCAAAGCATTTCTGTTATCACCAGCTAGCAGCTCTTTAATGCTTAGCAGCTAATTTCCTCAAAGAGTTGGTGACTGTGGGCCATGTGCCACAGCAAGGCTGTGTGCAGGGGCTTGGAGATGCGGTGCCCAGCTTCCCCAGGGTGCTTGGCCATGGAAAAGGAGGAGAATGAATGAATTAAATGGGGC
>TCONS_00009070
AGCTCTGTGACAGATACAAGTGCTATTGCCATCTGAGAGATGAAGGAGCTCACCCCCTGACCATGCCATGTCCTTGGTTCCAAGGTGCCTGAGGAGGTTACAGGAGAAGGGAATGTGGCACAGAAATGTTGGCAGTCTGACAGAGAGACAAAACTCACCTATATGTCTCTTTAAAGTGGTATTTTTCTACTGCCTGAGAGAAAGGAGACTTCATCCAGAGTCCTTGGGAACTGCTTACACACTGAGGAGGGTGGCACAAGAAGACTCCTTTCCTCAGCAATGCTGGCCTCAAAGGCCGCTCTTGCCCTGCACAGCCTACGGTGCTGGTTCCCAGGGATTTGCC
>TCONS_00009071
CATGTGCAATTGGTTAATGGATGATCCTGCTTTTTGGAAGAAGTACAGGAAGGATTAAAGAAATGGAGTTTTGCTGCTGGAGTGGGGGAAATGTGGATCAAAGCTGAGGGGTTGTAACAGAGGATGAAGAAAAATTTGTATTCTCCTTGGATACAGACAGGTGTTTTGAGCATGTCCCCTCTGAGATACCTCAAAGGGACTTGATCATCAGAACCAGATGAGCATGCAGCCTCTGAAGCTGCTGTCCTCTGTTCTCTAGATCAGAAGATTATTTAATCTCTCTGAAAAATGTCCAGTGTCCATTTTACATTTCAACTGGTGCATGTACAGGCAAGAAAGGAGAAGGC
>TCONS_00009072
GCCAGGTAACAACATGGGGCACAAGGACTGGCACAGCTGAGATGGAAGCATATGGCCGTGTAGGTAATTAGAAGTGGGAATTTCTTAAGCTAGGCTGACTGCCTAAAAAGATCTAATATATGACTTCAGCCACATCACTTGATATCATTTAGAGCCTCTAGAAAGACTGCTACTTTTTTTGCTACCTGCCTCATAAGGCTATTTTCCTAATACAATTGTTTTCTGAGGAGTAGGGGTGAGAACTGGAGATTAAGTAAATGCCaaccatagaagcatagaatggtttgggttggaagggacctttaagatcatctagttccaac
>TCONS_00009073
CTTGGATAGCATTGTTTTTTAAATAGAAATGTTTAGGTGTAATAAGCTAATGCACGCTTGGTTTGCTGAAAGACACAACGCACCTTCATTAACCAAACTTGTCAGGCTGGGGACACTTTCTAGATAGGATTATAGGTTTGATTTTCCTGACGCTACATTGCCCATTTGTAGTTGGGGTTCTGCATAGTCTTCATTTTCTGTTAGCATATATGCTCTGTTGCTTGGGGGTCAGCGCTGAGTTCAACAGTCTGCAGTTGCCACAGTGACTTCACTCACAGTTCCCAAATACTACCAAAATACTAATGCC
>TCONS_00009074
GTTCCAGCATAGAAGAGAAGATGATTTAAATGGAGAACCCTGGGTTTAATTGCTGCCAGAATAGCATCGGGGACCTGAGAAACTTTGTATCAGTCCTATCAAATCTACCAAGTTCCTGAGAGCAGCTTTGATCCAGCAGGTTGTCATTCTCTGATCAATCAGCTCTAGGAGAAAGAGTTGTCACCTATAAGCTGACACAGATAATGATCATCACTTCTGTACCTTTCTTGGATAAATTAAAAGGATTGGCTACAGTATCTGCCTATAAGTCTAGTCCATAAATAGAGCCTATTGCTTTCCTCAGAGCTCTTACCGATTTAATGGCATTAGAGGTAGGCTGTTGGTGTCAGGAGCAGATTCATTCTAGGAGAACCAATGCAAAATGGTGCCATTACGTCT…
>TCONS_00009075
CACTGATATAAAATGACTGACACTCTGAAATGGGGACCATGGGAGGTTTAGATGGAAGCAAGCCTGAAATGTTTCTTTCTCCAAGAACAGGCAGCCTAACCTTTTTAATAGATGGACATTTGACACATCGTGAAAAAGCCAGAAATTGTACTAGGGGAATTATTTCTGGACACTGAAAATCAATCAGCTTAGCAGCATTAAGGCACAATCTCCTCAGAGGCCCCTTTTGGACATTTAAAAAATGCATTTTAGATGTTCATAACTTCCATCTGCAATTAGCTGGAGGATTGGCTGCTTGTAATTTTTGAATCATTCAAGAAAGTAACACCTGCACGGCTTCTAAAATTGTACCTTCGTGATAGCACCACCTAGTAATTATTATTCTGAGTCATCAGCTAA…
>TCONS_00009076
GACAGCTGGCCCAGCACACCCAGCCTGCCTCGCTTCTCGCCTCTATCGTAGGCTTCCTGCAAACTGTGGAGGAAGGATTTCTCACTCAGCCTCATTCTGCCTATTTGTGCATTGTGCAGTTAATTAAGGAAGAAATGAAGAGTGCTCTATCACCCAAAATTTTAATTGAATTGTTCCAATAGCAGTGATGTGGGGGAGGATACGATGTGCTAAAAGTAAAGTTTTTTGCACTTATCAGCTCTCTATCGTTTCTATAGCAAGGCCCACGTAACTCCATTATACAGCTATTTCAAGAGTGATTGAAAAAGAGCCACTGAAGCACCCAGGAGAGAACGGAGTTGGGAGATTTGGTGCTTTTGAATTGCTGTCACAAACAATCTAATGTTGAAACACTCTGTA…
>TCONS_00009077
CATAGACCTTAATTCAAAATGATTTAGCACCATGGCAGTGGATACATTGGATAGGGTTTCAAATGGGTTTTGAGCTTGGTCAGACTGTATGATTGATTACATGTGTGAAGAGGGGCTCCAAAATGAATGCCAGGACTTAGTGCCACCTTCTTCTCTTGCTTCCATCCTCGTAGCAGAAGTAGCATTGACTGATGGGGGGCTCAAGGGCTTGAAGGAACAGAAACAAATCCTGTTGGAATAATGGGCAAACACTGTTACAAATTAACATTTAAATATCATTAATTAATGTAATGACATTTTCTGTTTCACTGATGCCCAAGAGACTCAAATGTGATTAATTTCTTTAAAAGCTGCTATCTGTAGACCAGGTGTAGTAATAACTAGCTCAACAGGTCTGAG…
>TCONS_00009078
CCAGGAGTGCTTTTTCCCTTCCAGAGGCCTGAGGAGAAGAGCAGCAGTAGAGACTAAGGGTGGCAACTTCATGAAATAGATTTACAGCAGAGCTCCTGACTACACCCATATCCTCTAATGTGAGTGGGCTGAGGACATGCATGTTATTAGATGTCACAATGAGGAAAACTTAGATGTCAGTTATTTTAAATAGTATGACTCATCCCCTATCCTTTCTACCTTGTACTCCCTCCTTTCTCATGCCTTTGCTCCCCTTAGACTACAGATCATTAACTTTGCTAAAACCACTGTTGGTATCTTCAAGGCAGCTGAATTGCAGGGACTTGCCTTCACCAGACCAGACATGTCTGTCTGATAGTCGCCTGGCTGTGTTTGAAATGTCAGTTCTAAAAGGCTTTA…
>TCONS_00009079
ATCCTCTCTGAGCATCTGTTAGCTGTGTCCCAATTGGCTCAAAAGATCTGTGTACTCTGTGCTTGTGAGCAAATGCTACGTGAACCTGCCAAAATTATGCCCTTGGCTGCAAAGCGAAGAGGCACATGGAGTCCAATTACTGGCTCTAAGCTGTATAAAATAATGTTGAATAACTCCCGATTTTTAGATTTAATTAAAATGAAAGGCTGAATTGGCACATCCAATTCTGAATTCTCAGCAAGGGGTAGAAGTTTGCAGCAGAGAGCAAGGGCTAGAGGAGAAACTTTGAAATATTTCTGGTAGTGCTAGAAGACAGAGATCCAAAAATATTTGGCCTTGTTCACAGCATTGAACATGCTCTCGTTCATGCTTTTTGTTGCTTGTTCCCAAGTGACAATG…
>TCONS_00009080
CCATTTCCTCTTCAGGACAAGGAAAGCTCCTGGTGCTTATGGATCAGCTCCATTGGCTGGAGCTGGCTGTGGGAGGGTGGTCCCAGGTTGGACTGGCCAGAGGCCAGGGTTCTGCAGCTCAGCTTCCCACAAGGAAGCAGCTTATGGGACCTCTGGCAATGATTAGCTCCAAAATGCTCTGGCAGGCGTGAGGTGGTTTGGGGACATGTTTAGAAGCCATAGATATTCATAGATATTTAGAAGCAATAGATATTCAGTCTCCCCCAGCTTCCCTACCTTCAGGTGTCCAGATGACAATTAAACTCTTTTGCTAGTTCAGGCTGTACATAGTCttttttttCAAGCTAGTGAAGCAATAGTGCTGTTTTGCAGAGCTGGTAAAAGGGGTTCTTTGGAGAT…
>TCONS_00009081
CTCTCTCCATTTGTTATCCCTATGATGATCTGAATGTGTGCTGGGGGGGTTCTCTCCTTCCCCACATAGTCGTTTTCCTGTTATCTGAGGCTGGTGGAGTGTTTGTGCTTACAGGATCATTTGTGTACAAATGATATCATTTCTCCTGAGAATACACCTTCTGATGATGATCAATGGCTCAGTTACTTTTAATAAAGCTGAGGCAGTCAGACATAAGAATTCTTTTGAAGCTGTGGAGGCCTCGTCTGAGTCATATAATACCTTAAATGAAAACAGAGCAAATAGGAAATGTGGAAGCGGCTGACAGGTGTTGGCAGGAGGGATGTTTAGAAAGTTTATAGTTTTCACGGCTTTCTTCTCTGCTCAGAGCAAATGATTACTCTGCCTTTAGGCACAGAT…
>TCONS_00009082
GCACAGACCATTTCCTGATGAGAGGACAAACATCTTCATAGCTCTTGCTCTAAAAAGCTTTGAGAAGGCTGTGGGTGATGGGTCAGCCCATAAATGTTATTAATTTCACGTGGAGTGGCTAAACTTCCTGCTGACTTAGGTAATGTACCCACTGAGCTTGGATAAAAGGTTAGAGATGGCAATTACGGAAAAATCCTTTTCTGTTAAGCCTTCCTAAGCTTAACCAAGCCACTGTCAGTAATTACTCTAtttttttttttCCTTGCTATTGTGGACTGAGTTTAATCCAGACTTGGTTTATTTAATTTTTTATTGCTTGAATGTGCACACTCAAGCTACACGGAGAGCATCAAGCTACATTGGGTGCACACTGAGCAAAAGCATTTGCTGGATGTACCT…
>TCONS_00009083
GATCGCTCCTGGAAAATAGGTTGGAATAAAGCACTTACTGCAGCGCTTAGCCAGAAGGCCCTGCACACTCACTTTTCGTGCTTCGTATAAATGAGTTAGCTGCCTAATTACAGAAAATGTTAAGGAGAATCACCTATTCGACTTCCTATTGATAGCGCTTCCCTATGTTGGCTACAGTAAGGGTAGTGTTGCTGAAAATGCTCATTCTTACTGCCTCTGGTACCATGTAGCAGCTTGAAGAGAAAAAGGAGGGCTGTTTGGAGCTGGGAAGGAAGGAAGGTGAACCATCCTAACACAGCTCATCAGCCTCCTCCTCTAGTTACCTGCTGCATGCTGTGTGCAGCCCTCATCACATCAGGCATCATCACCTTTCATCTGTCCTCTGTTTTCCTGCCCATT…
>TCONS_00009085
TGGGGGCATGGCGGGCGCTGGGTGCCTGATGTCCCTTCCAGCAGCGCCCGCTCCCAGCACTTCCAAGGCTGCCTGCTTTTTTCTCGCCCGCCTTTGTTTGGGACCACAAAAATGAATAGAGTTATTTCTTTGTGTCTTTGGGGAGATTCTGGTCTGGGGAACGTGGATTTGTTTTTATTTCCAGTTTGTTTGCTAAATAATTTTGCTCTGGATTTTAGCCATCCTATAGGAAAAGGAACAGAACATAGAAAAGCTTCTTAAATCTTCTTATTGTCTGCGTGCACCCCAGTGATACTAGTCAAGAGCTTTTAAGCATGTTTTGCTTTGTTCAGGACTCAGTGTGGTCTTGCTGTTATAAGCTTTTTGGTCAAGTTTTCCCCTGGTTGTCAGAGTAAGAAA…
>TCONS_00009086
GCGTGTTCAGCCAGGCTGGGAGTACTCCAGGGAGAAACTTGCTTTCTCCTTCAGGTTTTGACTCTGTGATGATGAAGGAAGCACCATGCTGCCTTCTCCTTCCACTTGGGCTGAGTGCTGTCCTGCAGCAGGTGGCTTGTTGGATCTTGTCCAGAGGGGGAAGTTACTGCCCTTTTACAGGAGAATGAAGTGAAGGGCAGTGCTATTCTTACTTGCCCAGGGTCAAAAGTGTCGATTTACTTCCCAGTGCTGGCAGACCCAGCAGTAGAAATCACTGGTCCTTAGGCCTTTGTGTTCAGAGATTCTCATGAGTCTCCTCCCGGCTGAAGAATGACCCTCAGGTGGTGGTTTGGACCTATGTTGTATTTAAATTGTGTAACTCCAGCTGATGAGAATGCA…
>TCONS_00009087
GAGCAGTCCAAAAGCTTTATGGTTGAGCTCCGTTCTGTCAGAGTAATCTCTTCAGTACATGCCAGCTCCCATTCTCTGCCCCTTTTCTGAGGGATTGGTTCTCAGTGAGACAGCCTGTACCTGCACTGCTTGCCTTGTGTGAAGCCAACCAGGTAGGCACCCAGGTCTGTTGCCCTCTGAATGGCTGTTTTGAAAGGCTTCATGATCACACAGGAAGACAGAGTCTTATCTGCTTCTCTGTTGCAATTACAACAGCTGCATTTTTGTATGGTCTGAAGACAAATCTTTTATAGGTGACATCTAGGTTGGTGCTGttttgttttttgttttttttCCACCTTGGTGTGATAAGGTTGTACACGCA
>TCONS_00009088
GGTTGGCTGGCTGTTTTTCTGTTAAATAGAAATTCCTTGAGTGCCATAAACATTAACTCAAAACATCTGAAAGAATGTAACAATTCTGTCTTCTTCTGGAATATTTCAGCTGTGCTTGTGCCAAACGCAGAGCAGTGAGCTCAGCTGCAAGGGCCTCATCTGGCTGTACTTGTAGTCCCTACAATGTATGAGCTGATTTATCAATTTTTTAGTACAGATGTAATGTTAAGTTTTATGTTTACCTGAAGGGAGAGGAAAGATTACAATTAGAGTACATTTTTTAGTCATATGTGTATCTATGAGCCACAAGGTAAGGATGATGTGCTCTTGCAATAATTTCTTTTTAAATAGCTATGCTTCAATAAAGCACGAGATCAAGCATTCCACAC
>TCONS_00009089
CCTCAGTATCGAACAGCCTCTGCCAATTGAGCAATAGGAAAATTTGTTAAATGTGAAAACTAGACCTGAGGTTATTGACCCTGAGGCTCAGCTACGAGGAGATGGCATATCTCTATAGATAAATATCCATTATGTGATACCCTCCAAATGAGAGAGGGCAAGTCCCATGTGTATAAGGCTTACAAGAATTCAAGTCAACAATTGAGTTGTAATCTAATGAGGCCACGAGCACAAACACGACTTCAATTTAAGCTCACCCATGGAAAGCTGGAGGCACCTGTCCCAAAAGAAGGCTCTTCATTAGTGACTTTACTCCCTTGGCATGCTTCAAATGGCTCTACTGCAAT
>TCONS_00009090
AATAGGCCAGCTTTCTTGGTGCCCAATGGTTTTCTTTTTTAGCTAATGACTTCCTGTGCACTACCAGCACATGGACTATGCTAGTACTGTAGTGCTAACCATGCATGTAGTCATTTCCTTTTCCCTCTTACCTCCTTTTAGAAGACTTTGCTCTTGAATCTTGTAAATGGGGTGATAATTTCAAAGCAAACAACTTCCAGTTGCTTCTTGCCAACTTTTGCCCACAAGGTATGCAAAGTAAACAGAGCAGTTGGAAAATTAGTTTCCTACCTCCCC
>TCONS_00009091
ATAGCATTTGCCAGACCAAACAAACAGGCCTATTTGCTAGCATACACAAAGTCTGGGCTGCTTTTTATGTAGCTGCTTTTGGTGCCAGAGTACCATGTATACGATCTGCTGTATTCAGTGGAGTCCTGTAGGTTTCTTGACTGGTGACTCTATGGCTTCTGGTTTTGTTCTGCATTTAGCAGATAATTTCAGTTATCTGAttttttttttCATTGCTGCTTTTTGAGGAATTTTGCAGAATCCCAAGGTGAAAAATCCGATTTAATACGAGTATTTTGTCTTAATATGTAAGTACAGCAAATGGATGCCGCAGTGCTCTTTCTCAGCCAGGAAGGATGAAGGCCTGCTGGCTCTATTATCTGTCCTGCTCCTCTCCCC
>TCONS_00009092
GCTTCTTGGTTATTCTTTCTCCTCCCTAAGGTGAAGATATAGCTTGTGTCTCTGTGGCTTTTACTCAGACACAAAGTGTGCTTGTTTGCACTCATAAGAAGATTTTCAAGAGTTCATAACTCTATAGCTGCAAAGCGGACTCTGTGAGTGAGGAACATGTATCTGCTGTGTGTTCCAGGTGTTGCCTCCTCCTGCCCACCCCAACTGTTTAGTTGAAAACCCAAAAGATTTTCCTTATGTTGGCAAC
>TCONS_00009093
ATGGACAAACAGCTTGGCGGTGCTGGGAAGAACTGCAAATAGCAATTTTGCTTTATTCAGTCACAGTGTGTTTTCAGAAAGTTGGTAATCTAATCATAGCCTTATTTCTACTGTTTTGCTGGCTTTTCTCAGTAACTGATATTGCTAATTTAGGGCCACAAGTAAAGAGTAGAGGCTTTTTGGTCATTTGCAGTGAATGGATTTTGTGTTGCTTGGCAGCAGTCACTTTCTTTATGCTGCAGATATGTCATCTCTTTCTTTCTGTTAGAAGTGTATTAAATCCTTCTCAATCCTAC
>TCONS_00009094
GGGGGTTGAGGACTCGTGCTTGCCCAAGCACTGGAGGGCTGGGACTTGTCCTTAGGCAGGTAGTTCATGGCTATCTGTTAAAATTGAGCTTTTCTTGGTTTCTACCTCTTCAGGGATAGATAGCTTTTGGATCACTCTAAGCTTCTTTCTGTCTTGGAAGGTGGAGGGAAGACTTATAACTCCCTGAAGTGTCCATACCTAACAAAGATCAGCAACAACGGTTAAAACCGCCAAAGCCAAGCACCATCTGCTCCATTACCCAGGTGCAGGCTGCTGCAGTGTAAGGCAGAGTTCAACTATGGGAGTGTCTCAGCACAGCTGTGTTCACCACCACGTGCTTCTTGGGTTGTTTGGTTTCTCTTTGAAATCTAGCTTCCGTGAGCCAGTGCTGACGCCAGG…
>TCONS_00009095
CTGCATACTGGCTGTGGGCAGAGCAGCTGGGTGACCCATTCCCTGTGCTCCTGGGAGTGAGCTCGGCGCTCCGTACCCGTCCTCCTGGGATCCTGCATGCTCTGGTGTGGGGGCTGCCGCCTGCCGTGGAAAGGCCAGAACAGAGCATGCTTCCAGCCAAAACAAAAGGGAGGAAGTCTGCTTCCGAGCCTGGCGTGGCTTGTCCCCGCTGCCTTGAATACTTGTGGTTCTCAAGCGTGGTGGGAACCGAGTCTGACTGAAGGCAGAGTAGAAACTTCTCTTTTTAAAATGCTTTTACAGTGATCTGATACAACTGAGCAAAGCTGATGTTGATCCAGCTAAACTTGATGCTGCTTTTAGTAGTGAAGTGAAGCCCAAACATGCACCTGAAGCTTTGGA…
>TCONS_00009096
GCGGGCGCTGCAACTTCCCCCTTCTCCGCCGCGGGTAGGGCGGAGGGACGGGCAGGGACGGGGCCGGCGCTGCTCGCGCCCCGGCCGGGGTTGGTTACGGGGCTCCCGAACCGCGGCTCCGCGCTCCCGGCGTGGTTCCTCCGCCTCCGTGCGGGCGCTGCGGTCCCCCGCTGCCGCTCCCCGCTGACGGCTGCGGTTGTCCCGGTGCCCGCCGAACACCCTCTCTCCACCCGAGTTTCGCAACGCCCGGTGCCGGGCAGCCCCGGGTTCGCCGCCCGCTCGGTGCGGACCGGCCCCGGCTCCGCGTTCCGCCCCTCGCACCGCCGGCTCCGGCTCGGGAGCTCAGCTGCGTTTTGTTTGTGTCTCTTTGCGGAGGCACCTTTAAACTTTCTTTCCGAA…
>TCONS_00000758
CTCCGCTGTCTCCTGCAGGCAGAACCAGGCGGAGGGCCGGCGGGAGGAAGCAGCCGCACTTTCTCCCTTTCCCTTCCCCTCTTCCCATTGTTCCGCCCGCCGGCCAGGCGCGGCCAGGGGGCTCCCCCGCGGGGCCGGGAGCTGCCGAGAGCCTCGAGCCGCTGCCGAGCGCAGCGCCGCAGGGAGCCGGGACCGGACCGGGCCGGGCCGTGCCGTGGTCGCCGCTCCGGTGCGGGGAGCCGAGCGCCGGGCTGCCGCGGGGCCgggagcagggagcagggagctgagagcagggagcagggCGGCGATCCTGCCGGGGCCGTGCCTGGCGGCGGGGCTGCGGGGGGTCTCTTTGCTTTTCCGTGGCCTTGGGGTACCCGGCGCGTTCCGGCGCTGTGT…
>TCONS_00000759
CTCCGCTGTCTCCTGCAGGCAGAACCAGGCGGAGGGCCGGCGGGAGGAAGCAGCCGCACTTTCTCCCTTTCCCTTCCCCTCTTCCCATTGTTCCGCCCGCCGGCCAGGCGCGGCCAGGGGGCTCCCCCGCGGGGCCGGGAGCTGCCGAGAGCCTCGAGCCGCTGCCGAGCGCAGCGCCGCAGGGAGCCGGGACCGGACCGGGCCGGGCCGTGCCGTGGTCGCCGCTCCGGTGCGGGGAGCCGAGCGCCGGGCTGCCGCGGGGCCgggagcagggagcagggagctgagagcagggagcagggCGGCGATCCTGCCGGGGCCGTGCCTGGCGGCGGGGCTGCGGGGGGTCTCTTTGCTTTTCCGTGGCCTTGGGGTACCCGGCGCGTTCCGGCGCTGTGT…
>TCONS_00000760
TAACAGCTTCCCAGCATCTTGGCAATCTTAACTATCAGTGGCACTTACACATACACAGCATGCAGACCGAGGGGAAAGCCCTGCCTTGTCATTCCTTTTTAAGGACAGCGATAACCTGGCTGCATGTGAATAGGACGCTGCTCCAGATTCCAATTTCCTATTTATTTCCTGTCTCTGCACTCCCTCTTTCTCTCCTCACCTTATTATCACCCATTCGTTGTTACGCACATCCTTCTGTTTTTCCTCTGCCTGTTGTTGTCCTTAATGCCGGATGCACCGTGTGTGTCCCTTTCCCGCTTCCTTTGCCAGAAGTGTCAGTTCTCAGTATTATCTGAGGCATGGCCACACATCATACCGACCACAC
>TCONS_00000761
GAAAATGACAAGAAAAGGTGATGTATTGTTTCTACTTCCCAAATCCGTAACTATATTGCTCCTAGAGCTGATTCACCATGAGCTCAGAATGGTGCTAGCGGCAGCACAAGGGTTAGAATGGGTGAGGGAGCTGGACATGGAGGCAGTGGCCCAGTAGATCAACCATGGGGTCCGACTTAGCATCCTTGCCAGCTCACCAGGTGTTTCATTTCTGTGTTTCTTCTGGAATCTGTGTTCTATTAGCAGTACCCGAG
>TCONS_00009097
GACGAATCGATGTTTTCCGCGCCTGGAGGACGGAGCAATTCGCTGAGAGGTTTCCGCGATGCGCGATCCAAACTGCGGCAAGCGGAGATTGGGATGGCGGTAACCGACTTTTGCCAACGGAAAAAGTTTGTCAGACTTTTTTTGGAGGGAGTCTTCTCCCTCGTCACGAAAACCTTCCCTTACGTAAGAAAAGCCGTCTGTTAGGAAATGCAAGAAATAAACGCATCGTTACAGGACGATGGCTGAGGGATGGTACCGCCGTGGAAACGATGGGTCGGGCTTCGGCTCATGGTGGGATTGCTGAGCAGTGGAGATTCACGGCTTCAGACAGAGCTGCAAGTCGAACCCGCTGTCCATGCCGTGCCTCGTTCACGCTGTTCTTCACATCAGCCTCTGGGA…
>TCONS_00000766
gtttttggttggttggtttgCATATGTAAATTTTTCTTTGTAACTCTGAGGATTCAGAACTTTTTAAAAAAGAAAGCTAATGTGATTTTTCCACATTTACATGAACATAGTATCAGGGATATGaaaaaaaaaaaGTTTTGTACTGTTAAACATAAAATGTCATTAATTCTAAAAATATTGATGGTTAGTATTTCTACCTGTAATTTTTTGGAAAGTGAATTTCTCATAATAGTAGGCCAGACTGAGG
>TCONS_00000767
AAGCCTTTGAAAGCCAAACTGTAAATCCATGTACAACATAGAACACAGCTGTTATTAGAAGAGAGGCTGGGCCAGTGGTGTTTACTTATATCCTTGTGACTATTTCTATACACAAATCTGTTTCCACATTATATACCATAACCTTAAAGCCTTTAGAGATCCAGTGATCAGCATTTGCCAGTATGTCTTCCCATCTGTGTTCAGAAGGTCGTTGCATTCATCTTTGTCTGTGGACATTGCTTTAGGTTATCCATGCTCATACTACCTGTTGTCTAAAGTGCAAGcacattacacaatacacaatacacaaACATGCATATATcaaaaatgtacaaaaatgaaaaataaagaaacaaaaagaaccaaaacagcccaaaaagaacagcacaaaacaaaaca…
>TCONS_00000768
TGACAAGTTCCATGGTTTGGGAAATGTACAAGATGGAGCAGTCCTTCCCACCTCTTGACTTCCAGGGAGAAGTGGTATATATCTCAAATATCTAGGAATAAAGGTGGAAAGGTTGGGAAATTTAACTATCCTATATAATGAAAGATATCTTTACTTTTTTTAGTGTTGGAAGATTATCTTTCTTCCTTAACATACAATAAATACAGAGACAGAGAGGTTTCCAACATTTTAATGATAAATTTATTGGTACATTACTCTTTTATGTAAATATTATCATTATCTTGCTATTCTTTTTTCTTTCCATTAGGTCCTTCTTTTCTGATTATACAGGATTTTACAAGGATGCAGAGTATATTTTTCCTCAAATATCAGGGTCTCAGCTTATTGTATTTTGTAGGT…
>TCONS_00000769
GAACAAAATAAACAGGTTTTAATAGATAGTGCCATCAGGAgcaatggcacaggcttggagtacactggctgggaagtacctctgctgaaaatgacctgaatgtgctggtgcacagcaaagtaagcttgagtcggttgggcctggccagaagagttggccaacagctcctgTACAAGCAGGAGCAAAGCTCAGGAAGGGATTATCCTGCTTTACTGGGAGTTGGCTATTTTGTCTAGAAAGGAAAAGCTTAGGGAGAGAGTAAATAGCAGTGTTTGTATATTTAGACATGGGTAATCAAAAAGATAGAACTAGACTTTCTGCTGAGGAATCCTGTGAAAGAGAGTGAGTGGACACAATTGAAAACAGGAGGTTTCTGACTGTAGGACTGGGAAAAACAGA…
>TCONS_00000770
CACTCCTTATTCTCAAGAGATACCCAGAGGGCACCCTTTGGATTTTCACATTTCAGGATGACGGAAATCTACTTTCAGCTTCCAAAGACAGAACTGTTTGTGCAAAAGCTCTTTTAACTCCTGTAATGAGAGATGCCAAAATGAAAGAATATATGAGGTGCTCACTTTTGAGGAAGGTTTGACATCCCTGACACAGAAGTTTTAAAACATCTTTAGGCAGACAGGAAAAAAACTTAAACCAAAGACACAGTATTGGCGACCAACTAAAAACTAAGATAGAAACAAGGAAATCTAAGTCTCCTTGTACAGAAAAACATGTACTGAGGAGCATTTGTACTGAGCTTTATTTAAGTTTTGCATTTTTATTAAAGTGAAAATCAGATTTAAATTAGAATTTAT…
>TCONS_00000771
ATGTAAGTGAAAAGTCCACACAAAAGCTGATAGGCTTATTCCTGTTTGCAAAGAAGATCAGAGGATTACATATAAGTTGCACTCTGCCAGTAGAATTAGAAATCTTGTTAAAGTGTCTCATCTGGGTAAAATTTTACAGATGAAAAGAAAGGTTGTGATGCAAATTGACTTGTAGACATTATCCAGTGTAATCAAAAAAGGTATGGCTCTCAGCTAAGGTACTAACTTACACATGGGCTATTCACATAAAAAGTAGTTGTTCAGTTTCTTTTTATGTAATTATTGTGCACAGGTCAGTATTCATAGTATCCATTCACTGCTCCTGACTAAACCACGAGTAGATACAGTCAGAATTCTTTGTTCATGCAAAATGTATACCTTTGATAACTGAGAAGTAAA…
>TCONS_00000772
AGTGGCTTTTCTAACTTCTTTCTGCTATATTCTGAGGGAAGATTTGAATAGCTGAAGATCTCCAGACATGGAACTAATACAAGAAGCGTTAGAAAAATTCACGTTGCTCTATATAGAGAAGAAGAAAATACTTGAAGTCATAACAAGGAATGGAATAAGGTGCCGGATCAGAGGCACTTAAGTCTTTCAACTCTGAAGAAAAGCTTGACTTTCTTTTGACTTAATTACTCAGAATTTTACCTTATTGACTGGAGTTAAGATTCTCTT
>TCONS_00000773
CCCAGGTGAAAAAAAGGTGTGCTTTTTTAATAGACTTCTGAAAGTGGCTGATTTAGCCTGCCCATTAAATAAAATTGACAGATCTCCTAACTGACTGTAAAATACAGTCAGCTAAGTTGGACTGCCATTATATTGTTTTGTGAATTATTTTAACATTTGGGTAATGTGTTTTATTAGAAGATCCACTACTACCTGTAAGTTTGTGGAGCCTTAGCCAGCATAGTCTGTTCTACAGCCACAGAGCATGGTATACTGAAGATCCTAGGGGGTTAGAAATCTTGACTGTCAATGTTTGTATTAATTGATAAGGGAACCCAAGAAATTAGTTATTTCAGCAATACAGTTTCAAATAACTATAGGCCATGACTACTAGAACTGCAGAAACACCCTTGTGAATTT…
>TCONS_00000777
GGGGAGGAGTGCCGCGGGCGGCTCGGCAGTGGAGCAAGGGTCTTTTGTAGTGCGGAGATCTCCTGTCCGCTCAGCTGCCCTGTGCTGCCCGGGCTAGGTTCTGCTTTCAGCGTGAGCCCTTGCACCTCTCTTCTACTTGAACTGCCCCGCAGCCGTTCTCTATTCATATATGTGCTGTTACTTCTTTTCTCCTAATCGGGTTTAAGCTAGTTGGGCCCTGAGAACAGAGAAGAAAAGAGTTTATATTGTCAGTGCTAATAATCGAATACCAGTACTAAAGTAATGCATCCAGGCTGTTGGTTTTAAACATCGTAGTTTCTGGCAGTCGTTGGCTTAACTGTCGTCC
>TCONS_00000779
TACAGCCTGACGTCAGCCCCATTAGTTCCTCTTGCAAAGGACGTTGGAAGCTTTAACCTGACAGGGCACATTCACATTATTTCAGTCAGTTTGTAAGGTCCATCTTACAAGTGTGGAACTACCAGTGTATCCCAAGTAAAACCAGTTTGAAAAGCAGTAGGAAACTAAGCATCTAATTTCATAACATATGCCTATAGCACTAAATCTGTGTTTCTGTAGCTCAGTTCCGGAAAAGCTGGGCTAATTCCAGCAAAGGAC
>TCONS_00000782
GGAAACTGGTAAAAGGAGCTTTACTGGGGACTTCTCTGCTCCCTTCCAGCATCCAGTGGCAAAAATCTGCTTTGTGATGGACCTGTCAAAAGCACAGATGGGAATCCATTGGAACTAATCTTGAACACAGTAAAAATCAAACTCTAATGTATTTTAAATGGAATATTCTGTGTTCAGCAAAATAGCATTTGGAACAGCAAGGTCTGATTCATCAGAACTAAGTGACCTGCTCTACCCCCA
>TCONS_00000783
GTTGTATGTCCGCCTCTTAGGATGACAGTTGTCACCGCTTTAGTGCTTCCACTCTTCCTGTGAAAGTCCGTTCCTTGTCCTTTGTATAGGGACGGACTTTAAGTTCCAAGGCTTACCACATTTTTGTTGGGATTCTCTATCAGCTTAGAACTTAGAAATGCACTTAGAAATGTAACATGGACATCTCAGTTTTGAAACCTAGTATTTATATCAAACTGTTCAGAATTCTTCTTTTCTCTGCTCTTTGTAGAGGCAGATTTCATCATTTTAGAAAATGCAGTGTGTGACAAAGCTCACTGGTTACGTCTGCTCAAC
>TCONS_00000784
CTAGTATATGTCTAGGAGCTGTCTGGTATGTATTGTACCAGCTTGAAATCTTTGACACAGTACCTTTCTTATATACATACAGAAGTGTATTCCAGTATGTTTCAAAGATTAAGACAAATTTTGCTGGATGCTTGGGATGCCATCACATCCTAGGATGCTTGCAAAGTGGTCCTACTGGCCTGTCTCTCAGAATCTCCTTGCACATTCTCACTTTTCAAACAGAGAAGCAAGGAACTGTAAGCTAGGGACTAGTCTGTGATTCCACTTGCATTCAGATTCTGTGAAACCCAACAGTCATCTCCTGTGAAAGTGCC
>TCONS_00000785
GAATTACCCAGCTCAAACAGTAGCAGGCTTAAACCAAAACAGGCAAATTTATGCAGAGACTTTACCTGGTTCTGATGAGATCTGCTGCTAACAAGGCTGTGCAGGAAAGAGCTACCAGAACTACCTGTTCCCAAGTTACCTTACATTTATACTGACTGGCTGAAGTCCAGTTCTCCACGTCCTTCCCTGAGTGGCACAGAGTGAAGTTTGTGGCACACCACTTATGCC
>TCONS_00000786
gccaggagttggactggatgatcctcatgggtccctttctactcaggagattctgtgattACTTTGGGACACATCAAAAGAAGTGGGGCAAAGCTGCTAACGATCTGTGGAAGAACCCATCCTCAAGACAAGGAGGTGCCCACCTCTGTTGTTGTGAGTGGGCCGTGTTTCTGATTCCCTCTCCCCAAATTGCAAGCTCATTGCTCAGATGAGTTCAGTGTGTGATCCCTGTTGGTGCGCAATATGGGACCACCGCAGTCACCCAGCACCATCGCGCCAGCTTCCCAGGCTCCTGCCCCCTGCTC
>TCONS_00000787
GTGTACCCAATTATACCCCTTCTGCTGATATTTTCTTCTGTAAACTATGCCAGTACAGAGGCCGCCCATCCTGGTGTCCAGCTGTGTGCCCAGTGAGCAGCCACTCCCAGCAGAGAGCAGAAAGTGGGAGATATATGTCTTTGTTGGACAGCACGCAGCTCTTGCTAGGACTAGTGAAACTGCCTTAAAATAGATGGTTCAGAACTGGATGGtgtatgaaaccttccttgttttttggcttgctttctgaggc
>TCONS_00009102
TGTTTTCAAAGCTGGGTTAATTCCTCAATCTGACTCACATCATGACTGAGCCCAGGATAAGGAAGTGGGCAAAACCCATAGGGAAGTGGTAGTAATGATGCAAATAGAGTTGTGCTACTTAAGACAATATACCATGAGTAATTACCCTTGGTAGGAAGGCGGCAGCATCAGTTGTGGTTCACCCAGCCCATCTTGTGGAGGTCCACATCACACTGTCAGCTCCTGGAGCAGCTCAGGCACTCTGTGTGGGACATGGG
>TCONS_00009103
ATTTCTACATGTGATTCCTTCTCTGTTAGTTTAGAGTGCTGGCTGCTTGCTGTGAGCTGTTGGCTGCTCTGACTTTCCCTTCTACCTCAAAGGCACAGTCACTAAGAAAAGCTCAAAGTTTGTGTTTTGCTGAACTTCCCCTGCACTGAGTGAAACTGCCTAGCTAAAATTATGCCAAAAGTTATGACAAGCAAACAAACAAAAAGCAGTAAATGTTCTACATGAGTGAATTGCATTTCAACACATGCTTCTGAGCAAGTAATGAGAGATTTAAAATATTTGGAAACAGAATCTGCCCTTAGCCAATGCAG
>TCONS_00009104
gagagCGCGCCGCCGCTGCGACCATGCGCCGTGCGGGCCGCCGCCGCCTTCCGCTCCCGCCCCTCCTCGCCCCGCCAGCTGTCGGGGAGAGCCGCCCAGCCCTGCCCTCAATACCTGCCCGGCCGGCCCGGCGGCTGCGGCGGGGCGGGGAGTGCGACAGGAGGAAGAGGAAGGAGCCAGGAATGAGGAAGGGACACAGTGGGATGCGGTGCTCCTGAGGCCGCGGGGGCAGCCGACCGGGCCCCTCGCTGGCTGCAAAGCTCTCAGCCCCGGGTCTGTAAAGCACGAGCGGGGCCACGGAGCATTCACTTGGGGGAGAAAGGAGGTCTCTGCTAGGAGCCCTCAGCAAACGCCATTAACGTTAAGTGAAGTTGGACAGCACAGTGGAGACTCGGGGCA…
>TCONS_00000793
ggcagcctggtctggtggttggcaaccctgcacatagcagggggttgaaactcgatgatcattgtggtccttttcaacacaggacattctatgattcGTGTTGCTCATTTGATCAAAACTGGCGAGATGTTCCTGTCCAGGGCCTTGCTAAACAAATCTCAGACATAGTCTAACTCCACAGATTTTCATTCAGTTTAGATATTTTCTCTGTGCATGAGTGATAGCATTTTATTCAGGTCCTGTAAGCACTTTCCTAACACTAGCCAGATCAGAGTGCACACAGGTTGTGTGAAGGGTTCAGGCAGTTGAGCATTGCTGCTCAAGTTACAAATGAGGATTCACCACAGCTTTCACAGAAGTTTGTGGCTGATGTACTTCCTCCACATTTTGCTCCTTCTA…
>TCONS_00000794
AGACAGGATAAAGCTATAGCTTCAGCAGCATTTCAAGACTGAAGCCATATTTTCACGTAAAAGCTGTCTGTAATAAATTATGTAACTCCTGTTCCACTTTCAGGTAATTACCAGCCTGTATCAACTAAATCAGACGCACTGCTTTTAAGGTATAACGATGTATTTGAAATGACATGTCCAAGTCCATTATTTGCTTATAAATGCTAGCAATGGCCCTGAGGCCCTGGTCCTGTGATCTCAGGGCAGCAGGCTGGGAAGACAAGGCTGCAATGAACATCCATAACCCGTCAGAGTGGGATGGTTCTCAATGTATTTTCCTGAAACATAAAGGCTAGAACTGAGCGGACACACTTCTCATCTTCTCTCTCCTTTTCAAGGAGATCACTGCAGCTCTCCCAG…
>TCONS_00000795
CTCATTCTAAGATATATTCCACCTTGGAAGTGACAAATTGTCCCTTTCCTGTTGAAAGAACCACATGTGACTTCACTGTCACTTCATCCCAGGCAGTACTACTTAGTGTCAACATGACAGGACAATGCCAGAAAACCGATGGGCAAGCTGAGTGAAGGGGAAAGCAAGCTTGGGTTGCTCAGATGCTTAGATCTGATAACAAATCCACATTCCAGCTTACTCACCACTGTGTCTCCTACTCTGGCACTGCTGCCTGAATACGTTGGTGGGGAATACAGCTGAGGGG
>TCONS_00000802
CTGCAGAGGGACCCAGTTCCCAGCAGCAAAAGTACCTCTGGGACAATTTTCTTCACGCATGAAACTTGTGAAATAGTCAAGCCAAGTTCTGCAGTGAGCATAATTTGCTCCTGACTTTTGAAATTTGGTATTTTTGGGACAGTATCACTCCATGCAGAAGGTAGCTGAACAGTCCCATGTTTTAAGTGGATACACTCAAGAGTTCCAagggctgcagcgcctccattacaggaacaggctgagagagctggggctctttagcgtggggaagagaaggctccaagcagaccttatagcagccttccagtacctgaagggggcctacaggaaagctggggagggactttttgtaaggg
>TCONS_00000808
TTTAATACCCTATACTAATGCATGCTTCTCATACAGAAAGGGTCTCCAAATCAAAATGTACTGATGGAATTTGCTTCAGCTATATGGAAAGACAGCAGCTTTCTGACTGAATGTACTGACTGATTCTATTTATTGTTGTGCTACAGCATTATGTGAAATTGTCTATTAAGTGAAGAATGCAGCTTATACCTCAGATAACACTGGCTGCATAGGGCACGCAGTCTGACAAAGACACTGAAATTAGCACTTTTCCTCCATCTCCTGAAGGACTCATGTGTAAACTGTTCCGATTAACACCTCCATGCTCTGCAGTGTGGTACTACCTTCACCTTCTTGAGACACCGCAACTCAGTCCCACTCAGCAGTATGGCCACTTAGTCCGGTGATCCCATTGACTGA…
>TCONS_00000809
GCATAAGCTAATTTCATACAGTCACCGTGTCGGACTCAAAACAAAGGGTTGTAGACAGCTAGGCCCTCAGTCAGTATTTATTCAGTTAAAGACATAGGCTGTTTTACAGAAATTTGGGAACTCAGCTGCTGTTTGGATGCTGATGCTCGGCAGTTGAGCACCTTGCTGTCGCTTGGAGGGAACGAGGAGCACTGCAGTACTGCCCTGGGAACCACACAGTGGCACTGCCATTGCAGGGCCCAGTCACACACTGAGCCCCAGAGCAGCTCCTTGTGTCACTGAGTTACATCACTTCATCAGTCCTTGGACCTTGAGTCATTGTCACTGTTTCCAC
>TCONS_00000811
GCCCACTGGTGGCTGTGGCACACTCAGCACTGATGCTCAAATGTCTTGCTTTTCAGCTGTTCAGCATCTGCTGAACTCTCATTCCCTTTGCCTGGTGACTACCTCCAAAGCCTGCTTCTGCCTGGAAGTGCTGGCACTGCACCGAAAGCAGCCTAGCTCTTGCGAGCTGCAGTTGATTCCCACAGGTTTTGGAATAGCAGCTGTGAAAAGTCAGTTTTCAGTTTGTTGCTGTGTGGGGGAAACTGAGCAGCAGGAGAGGCAGAGCGTTTGTATGTGGGTACCAGGCTGCATCAGCCTGGGTTTGTGTTTTGAAGGTTATTTTCACAGCCCT
>TCONS_00000813
GTCGTTCTCCTGAGAGGAAATCTTTTCAGGGTAGTTCGCTGCCTCTGAAACCTTTTATAATAACTTTGTGCAATGGCTTCTATTGCTTCACAACATGCTTTGGTATGTTTGTCTTTAAAATAAGAACAGAAGCTCCACTTCCTTTTTGCAGTTTTTAAAAGCAAACTTTCTTGGGATGTGGGCTTTTGAAAATTAAACTTGGAAGTTTCAAGTTTTATTTCAAAGGAGGAC
>TCONS_00009107
GGATGAGGAGGGGCAGAGGAACAACTGAATTAACAACACAGAATGAAAAATTAATTCCCAGAATCTAAAATAACAAACAGCCTATGGACTGGCGAATGCACCTGAAATTCCTGTTAATGAAGTTTAAATGATTTCTATCTGGCTATAGCTTGCTAAGGCATACAAAGATCATCTTAAATAATCCAAATTATAACAGATGGATCTCTTACAGAATATGAGTGCTGAAAAGCTGTAATTAGGACAATTTCATGACCTAGGATGCAAGGCAAATCTCTAATTTTCTCTCTCATGCTATGACTATTTGTGATTTATGTGAAGAG
>TCONS_00009112
TGAAAACCATGGCTTATATCCAAGAGGCAGTTCACTTCCATATAAATTGTAGGAAAAATCAAGACTTGATTTGCAAAGGCTATTGTACAAATACAGTGACAAAACACTGGTAGATTTTTCCCTTTCTGTGCTACAAATCCTTCCACAAAATTCCACATAATAGTATAGATGGACCAAGCCTTATTTTATTTCAGTTTCAGACTCTGGAATATTTGCAGGTTTTTGCTCACTGCAGAACAATATTAATGACAGTGAAAGCTATTCTGAATAGCTAGGAATCTGATGATCTCCCTTGTTCATATGTGATGTTTTATTACTTCTGAAGGAAATGAAGACACTCAGCACAAGTGCTGGGTACCCTTCCAGATT
>TCONS_00009114
AATGTGAAATAGCCTGTTGAATTTTCCCCTTGATGATGCCACAATAGATGCGAAAGAAGAGCCTTCAGTGTGAGGCTTCCTAAGTGTTAACAGATCATAAAAATTGGCAACAACTGTTGTGCCGAGTATCATAATCTGCAAGAGGAGGGCCAGCAATTCCACAGCGATGAGAAGAGAGTGCTTGGTGTTTGAGCTGTGGTCACATTTGCCTTTCAAGTCATTTCTGCCCCATAACGCACTTTGTGGGAGAAGAAAGCTAATGCAGCTGCCTTTGCTAATCAGTCAGTAAGACCCAGCCCCTCTGGGAGGCAGGCGAAGGCAGATACCTACTGAGACACACAATCCTTGCTGATTAACAGTGAAAGCTGGTAAAGTTACTCTCTAAGACTGTCTGGCCCA…
>TCONS_00009116
CAAATACTGTTTTTGACAGGTTTTGCCTACAAAGCAGTGGAAACGTTTTTTTGTTTCCCTAGTGAGTCAGGCTAGTCTGTCTTTCCACATAAGCACGTCTTGCTTCACCTCATCCAGGACCCAGTCTGTGCCATGCATAACTCTTTTCTCTACCCTTCCAGACCACTGATTCTTTTTGAAGTAATACTTTTTCTGCATGCCTCCCTTCTGGGTTTCTTTTTATTAGTGTCACTAGTGCAGAGATTTTATGAGTGCCTGTGAGCCCTGCATGCTCCCTTGATCACCTGCAGGGCTGGCCAACATTTTTAATCACACAGAAGATTTGCGGATAGACATGACCCTAATGAAATTGGGTGGGAGGGAGAGCCAAGACAGTCCAGCTGTGTGACTGTGCTTTTA…
>TCONS_00000820
ccacaggcaggcccaccaacctccatgtttaatactggacTCATCCTTGTGACTGCTTGTATGCCCCAGTTTTTATGCCTGGCTTTGCCACATCCTCATCTTGGCAAGCTTTGGGAATAACCAGTAAAATCATCCCTGAGGGCTATCGTGCAGGGATATTTTCATCTAACTCCTGTGAGTTGTGGTGCCCGGGTCTAAGAATCACCACTCTTGTGATTGTGTGTCAGTCATTCCCTGTAGTAGCAGTGTGTGCCCGGATAATATTAGTGGAAGGGGAAGATGAGGCTCAGGCTTGCCAACAGTATGGCTGACAAAATTCCAGTGGGGCTGGCACCTGCTGTCTCCAAGGTCTGAGTGTGCCTGTTTATGGTTCATGGTTCACTGTTGTATGTGAGAGAC…
>TCONS_00000821
AGAACTTTAGGATAGTGACAACTGAGCAGCACCAGACAAGGGTGCAACAGTGCCAGCGTACAGCTACCAGCCTGAGCAGTGTGTTTGCTTTTCTTTGGCACCTGCCAGTGCTGTGCTGCAGAAGTCCTGGCTGGTGGGCCAGAATCCATTCATCATGGTGCACTGCTGCAAGGATACGTTGTTGTAGCAGCATTCAGAGCTGTTTTGTCTGCCAAAGCCAG
>TCONS_00000823
GGTAGAGTCCCTTGTAGGGTCTCCTTATATATGAATTAGGGCACCTGAACTGAGTTTGTGAGATATCTGTATTGTTGCTCTGCCTAAATTATGCTTGTGTGTACTCTCTCTCCATATATAACTACAGCATTAGAAGTTGTATTACATATATATTCATAGTGGTTTGACATCGACTTGCAGTGATCCTCTTCCTAGAGACTGAGGGGGTGTATTTATGTATCCCAGGTGTCAGCTTGACATAGGTGACCAGAACTGCACAGAGGCAAATCTATGTCTGAGGTCATCCAGTTTGGAAGTTGTGTGTTTAGGGCAGGGGTTAATATGCCATCATTGGTTAAGACCAGAATTACTCCTACAGTGTTGTAACAGATAGTGGAGGTACCCCTATGGTCCTTGTGA…
>TCONS_00009119
GTTCATGTGTCTCTTAACATCTCTTTATTCTCCTTTTTGCATGGACTAAAACAATTGCACTAGAGCAATACACTTGCATAACAGTTATATCCCAGAATCAGCGTGTACTTTCATTCTTAAATTACAGTTTAGGGAATAATTTAGTATGATTTTGCAGAATTCTAGTCTTGTCTCATATCTCCACGTCACATGCGAAATCATTACGTTATTCTGAATTTGGAAAATACACATTCTTTTGGTGTTTTAGGTGATTTAAATGCTGTTTTGGTAGTGAATGACTG
>TCONS_00000824
GGGGATTAGACAGTTCAGCATGTAAGTGGTTCCCACTGTGCTTTTTTTACTGGATGTCTGTGCCTTGTAGATCAGGAGCATGGCTTTCATCTTGGCTGCTCCTGCAATGATTCTTCAAATAGGAAGAAATGACTCAGAGAACCATAATATTGCAATTGCCATAAGCTGGTTTCTCAGAGATTTTGGAATAACAGAATGCAGTGGTTGTTTTTAGTCTTCCATTAAAATTCCTAAATGCCTG
>TCONS_00000825
GATTAATTCAATTGAAGAATGTATTCGTCATATCAAGCACTGGGAGTTCCTCTTGAAGTTAGTGATGTTCTACCCGCTGACAGTGTCATGAACAGTGACATGAAGTCTGAAGTCTGCTTTtcaccaaatcacagaatcataaggattggaagggatctctgggtatcaAATCTTCTGTTACGTTTCTTCACATATAGAAAGCCTAAATGTAGTGTTTTGTTAAATGCACTCAACCATTTAGGAAATAAAAAAATCCAATGTTATGTTTGAAAATGATATATTCTGCCATTTGGTTTGGTGCAATATAAATATCATGACTCTAATAAAATTATAAATGACATAAGGAAAAAGATGTACATATACACACCATGCATACACC
>TCONS_00000826
CTTGAAGTTAGTGATGTTCTACCCGCTGACAGTGTCATGAACAGTGACATGCCTCCTGCTGAAAAGCACTGTATAAAAGTGCATCTGCGTTGCCAGTCAACTGTAAGCCCAGAGTCAATTGTGTCTTCTAGTAGCTGTCTCCTTGATAACTGGCAGTAGTCCTGGTGCAAGCTTGGCCATCCGTTCCCTGGAGCTTCTGGAACTCCCCCAGCCATGGCAGACTCCAAGAAAGAAGATGACACCCTGAAAATCCTTTGGCCTTTCCTTCTCCACCTCTGACTCATTTGGCAGCAGAATATCATTATGCTTTCTAGTTTTTGTGTTATCATACAGGAAATAAGGATATTGTTGgtttttttatatttgtttccttttccatttattttATCACTAATTGAT…
>TCONS_00000827
TCTGTTTTGCTCATCTTCCATGTATTGAGGCCACCTGATACGGGACTTCTGGCTTGGGAACGCCTCCTGCTGAAAAGCACTGTATAAAAGTGCATCTGCGTTGCCAGTCAACTGTAAGCCCAGAGTCAATTGTGTCTTCTAGTAGCTGTCTCCTTGATAACTGGCAGTAGTCCTGGTGCAAGCTTGGCCATCCGTTCCCTGGAGCTTCTGGAACTCCCCCAGCCATGGCAGACTCCAAGAAAGAAGATGACACCCTGAAAATCCTTTGGCCTTTCCTTCTCCACCTCTGACTCATTTGGCAGCAGAATATCATTATGCTTTCTAGTTTTTGTGTTATCATACAGGAAATAAGGATATTGTTGgtttttttatatttgtttccttttccatttattttAT…
>TCONS_00000829
AAACATCCTTCCCCCTCTGAGTGTGAAAGGGAGAACAAAGGCCTGTTCTCCCAGTTTGGTTTTCCCAGTCATTCCAGCTTTCATAACTTTTTCTTCTACACATAAATGCTGGAAAATCTGGAAAAAGAGAAGCAGTTTGGAATACAAAATGGTGGCAAGAGATTCTGAACTCTGCTGTAATATCATAGCTATTAAATTGAAATGTATGGGGTTCTCTGGCC
>TCONS_00000830
CACCACAACAGGTTAGTCTGGGAGAAACAGGAGTGAGGTAACATTTGCATTCTGCTGATACAAGGCATATGAACACTTAGTAATTACACTCTGGCTCCATTTTCTATATCTGAGAATAATTTTTATTGATTTAATGTGTGAAGCGTATTTAAATATTTATCTTCTTTTGTTCTCAAATGCTGGCAAGTAGCTTAGCAAAAGATAAAATTTCAGATTCTGGAACTGTTGAAGTACTGAATATTTTTAGAAGTTTATGACAACTGAGC
>TCONS_00009122
GAATAGTTGTATTTAGAAAAGCTGAACAAGGATGTCAGGAAGAGATTTATTGGTTGAAAAATGAAATTAAAAAACATATTGATAATGGCTAATCAGTATTGAAATAAAGCTAGCATTTTATTTATCAATAAGACAAAAATCTGTATTACTCAGATTCTTGAACAGATAGTATACAGGAATTTACATTCTTTCCTCCACATTAGGTCATCCCTTGCCAGATGTTTCTTG
>TCONS_00009123
TGCTGACCTGTGGGTGTACATCAGTCCTACACATTTAATCTTGAATTACCAGTGTGTGATAGTTGAGGATACTTATGTCTTATTTTCTGTAGTTTAATCATCTGTCTCTGACTTCAGTGGAAGTACTTTTGAGAAAATTGGCACAGATGTAGACAAGTAGTGTGTGGATCTGTCTAATAACGTATTTAAGTCAAGATAGCTGTTTTAGTGTAGAGTACTGTGACAG
>TCONS_00000839
TGAACAATGTCCAAACATGAGGGATATAGCCATGTCAGCTGTCATTCTTAGGCATCTTTTGCTGGAAAAGAGATAAAGAGGAGTAAAGAGAATACTGTAATGTGACTGGGTGTAAAGTTACCCTTGAATGTAACTCATTTCTTGGTTTGTCCTCTGCTGTAGGGCTGTTATTTATCTTTCAGATTCTATGTTTGACTGATGGGGGATAAAAGTGGAGTGCAGTAAATTCTCAGTGTCTCTCTTTGTCCGTTTTTTGTAGGTACTCTGCCAGCAATAGGAGCACAGCAAGAGAAAGAGTCTGAATCTCCCTGGGATTCTGAGATGGATTCTGAAAGTCTGAGGAAAGCGTCACCTGGTGTGTTGCTCCCAGCTGCAGATGAACACGGAATATGCTTGCAG…
>TCONS_00009129
CCGTATCGCGCTGCTTGGGTCTCCTGTGGTTGTTCGTGGCGGACAGAATGGGGGGTCTGAGAGGGCTCAGTAGCCTCCGGTGCTGCCTGCTTGTTTGTTACTTTAATGCCGTGGTGAGGAGGGGATCCGCAATGGGCCAATCCCCTCATGGGGCACATAGTGGGTATTTAGCTGCCAGCTTCACATCGCTTCCTCAAATGCCATGTGCTGTTGTTCCTAGAATCCTTATCTTGCAAGGCTTTTCTTGTTTGTTTGTTTTAGCAACCTGTCTCTTCCAGTTTTATTCACAAACAATAAGATGCTAAAGCAGCATCATTTAGAAGAATGAATGGGTAATGATCAGACTGGGG
>TCONS_00009130
GCTTCAACCACAGAGCCAGGTTATAACGTAATGTCGAAACTTGCTACTAAGAGAGGTGAGGAACCCCTGATGTCTTCAAAAAGATGATGGAGTCAGATCAGATCTTTCCACTCCCGTGTGGAGGATTACTATGCAGGAGGCTGACAATAAGCAGCGGTTTCAAGCAGAAGACTGAACCTGGGTGAGAACTTTGAGAAGACAGGCACAGCTGCTTATCTGCAGGGAAAATCTGACAAGAGCCTGGGCAGGCAAAGTCAGGACTTCTGTttccccc
>TCONS_00000841
GTGGTGCAGAAGATCAGATGTATGATCATAATTGGTCTGCTTGGCCTTAGATCATTGGATTTACCTGGGTGCTGAGTCTCCATTCAGCGTGATTCAAGAGTGTAAAAGCCAGAGCTCCATAAAATGGGCATCGTACATTCAACCAAAAGGAGAATGGCTGAGTATAGACATATGGCGGGTTCAttttttttCACGCTGTTGATAATCTCAAAGAACACGTAGTAACGGAACAAATCAGCATGTTGGTGGAGGTTCCTCTGCCACCCACACCAAATGATATTTTG
>TCONS_00000846
GCGGGAACGGTTCGGGAAAAGAGAAAAGCCGCGCACGCTGCAACTTTTTTCTTGGTTTTGCGTGTTCGCACAAGGATTTCAGCCGGTGTTTGCACAGTGCAGCCCTAAGTGGGGCTCGCTCTTCTGGGATCCGGATCACATGGGATTTTTGTATGGTCCGCTTTTTTCTCCAGTTTCCAGCCCATCCCTTCTGCTACGGCAGTCCCAGGGGCACACAGCGGCAATTTGCTGTGCACTGCGTGTCTGTCTGTGTGTGCATCGCTCAGCACCGTCCCGAGCTGTAAAACCCCCACTCGGAAGCCTCTACACGGCGAGGGAAATTAATGTCTTATTAAGACAAAGTGTGTGTGAAGCATAATCGTCAAGTAGTAAAACATTCCTTTGGTGACGTGTTTTCCT…
>TCONS_00009134
GCATCCTGGAACGAAGAGCAGAAAGCTGCTATCAACTTGGCTGATGCGCCAGACCTTTATTCTGGTGTATTTGTACCGACAGCAGGCAGTTCATCCAGCGCTATCTTGTAAGCATCGATGTCAGCTGAAGCTGAAGACGTGAAGTGCAGCACCCTGTGTCTCACAGCTGCGTGCTGGCTGCTTTGCTGGCCAACCAGATGTTGTGTGACCAGGATTACACTGCCTGAATGGAAATGATGAAGGTAGAGTGTGCCTGCACATAGCTTCCAAAAGAGTAAATTCAAC
>TCONS_00009135
GTTCACAGCCTCTTGTTGCAAATACAGATTTTCTCTAATGGAATGCTGGTTGCTGTGGTGAATAGGCTGCAAGCCGGCCTGAAGTGAGGCAAAAGTTACTTTGCGTGGTGCATCTGGAACGTTTCTTACATGCAGAAAAGAGTTTTTGTCCTATGAGATAAAGAAGGGACTTCATGGAGTAAATGGCTCCCAGGAAACCAGGCGACCTGCTCTTTTGCAAATAAAGCATTTATGCACCTGACAAAAATCACAGCCACAAGTTCTCTAAGTGGAAGCAAACTACTGATTTTCTTGGCAGACAATGACTATTAAATGTTTTCTTTCCAAGTTCTTCTACCGTCTGCCTGTTCCGTGTGCGAACTGTCTGAAGTACCTGACTGTAGGATGTGTGCAATCTAA…
>TCONS_00009142
GTTCGGGGCAGATCATTCAAATAGATTCTAATAGCTTTTCAGAACTGTTTAAAGCCTTTCTTCCGAGTCCAGTGGAAACAGGATATTTCTTAATAAAAGCTCATTAGCATAAGGATTTAATGTGTGGAAATGGGGGAATTATAGCTTTTGTTGAGCTGTATATAGACCTAACTTGTGTCATGACAGTTCTTTTCTGTGGGGTTATTGCATAATACCAGTCACACCATTGCCTCATAAACAGAAGTTCAATAAAACAGACTATCACGTTTTGGCCTAAAAATCTAATAACAAGATTTTAATGTTCAAATGACAGATACCAACCTAAGGTATTCTGTCATGTGTTTTTTCAGTAGCAGGATGATGTAGTTAATGGTAGTTAATAGCCCAATGGTAGCAACT…
>TCONS_00000847
CGCTGCGGGAGAGAGGCGTTGGGAGAGCCCCCCCTTCTCTGACGATGGTCCACACACTGTGCCGGGAGCAATTGCGGAAACTTGGACATTTTCGGGTTGAAGaaaaaaaaGAGATTTTCTCAACTGGTTCGTTTCAAAACTATGCAAATATTTAACAGTCCCGCACGCTAACTGCACTGTACTTTTCCTGGGAGGAGGCTGACCCATGTCTGCCATGTGTGTTAACCGCTGGGACTTCACTTCGAGAGGTGCAGAGGGACGCCGGTGTTTGGCTGCGCTCTGTTCTCACGGCCTCTCATAAGCACATAAGGGGAGAAGCTGTAGGGATTCATTGCTGGGTCCAGCATGGTCCGAGGCACAGCTGCAATGGCACTGTACATCTACAAACCCCAAGTTACG…
>TCONS_00000848
GAAGACTCTGTTAATGTAAATTAATGCACCTGTTGGGGATGCAGTCTGCATAGTTCTGATATGGCCAACAGGGAACAGTGAACTTTAAGTGTTTCTATTGCTCATGAACTGTAAAAGTGTGGATGGGTGTTTTGCAGCTCTCCAAGTTAGTTGTCATTTTTAGAAGTAAACTTTTTAGTTGACATGATAACTCAATTAGGCCATCCTTAAAATGTCCTAACACTTGAGTATGTGCATGAAAGCAAATGTATGGATTTAGTGACAGTTTCTGGGATCTTTCAATTCATCTGGaaaaaaaaaaaaaCAACTAACAAAACCCAACAATAACTAAAAAATACCCTCTTTCCCCCATTACAGTAACAGTTTTTGTATCTAGGAAAGTTTCACACCTGGTCACTG…
>TCONS_00009144
CCAGCTGGTTAGCACAGATTCTGTTTCAGCAGCTGCCCTGGGCTGCCAACAGTGCAGCAAAGCTCAATGAGAAGAAGCTTGGGTGGCATTTATTTACAAGGCCAGTTGGGTGTCTGCGATCTGTGGCAATTTTAGGCCACCCCCGGATAATCCATTCACAGTAGGTAAGAGGGGAGCACCGCCTTTGCACTTTCAGAAGGTTCCTGCAAGCCTTTGCCATGCCCTTTCCACATAGGCTATCCTGCTCCTCTGCGCAGCATTGCAGTTCTTTGCAGAGCTCCTTTGCTCCTCTGCTGGGATTCATCTCATGAAGTCTATCAATTCCTCCTGCTCCCAGTATCTCTTTAACTGTAGCAGTGTTGTATGATTCAGAAACTTCTTCCAAAGGGTGTTGAAGTT…
>TCONS_00009145
AACTGATCTCGGTTCTCTCAGTTGTTGGATTACACTTCTAGCCCTCAGGCTGTTGTGAAATGTGCTGTGGCAGCAGCACCTCCATTTAAAAGGGAATCACTCATAGCTAGAGGTTATGAGAAGAAAGGAATGTGAGGGCAGCTCACCATCTCTTCTGAGCAAATGTCTTCTCTGACACAAGGAACGAATGGGCCAAGTAACAAAAAAGCACGCATGAGAGACAGTCCTATATTCTGATACAGGACTGAGGCAAGGGCACCCACATCAGTGAAAAAGCTCTGATTCAGTGAGTAGTAATGTAAACTCACAGATAGCCTCCAGAGTGGGGACAGAATGACTATCGTGAATCCTCTGAGAATGAGAGCCTGTACATCGTGGAACAACGAAAGCACTGCTCTG…
>TCONS_00009146
AGAGGGACTAGTTCTCAGATTGCTATTTCTACACAATACAGTGAATAACTTGCTAGGACTGGCTGAACGGCACAGAATAGTATTGACACCAACCGGCATTCATGGCCCAGTTCAATATTGACCAGGATCCTGATATTGATAAGGGTTGAGAAAAGAGAGACCCAAATTGCTCAAGGTCTGGAAAACTTAACCTTCAGCTGACAGAATTAAGGCTTTCAATCTATTTTCTGCATCAACCAAGTGGTTACAAGCTACCATGCTTGCGATCTACAGGGACTAGCTATAATAAAAGATATATATACCTAACACAGGATTGAAATGATAGTCAGGCATTGAAATCCAAAACTGTAATCCCTGCCCAGATGCCACCCAGCTAGGAACATGTTTAAACTCAGAAGG…
>TCONS_00000850
ATTTTCCCATTTCACAGAGGGGAAGAGGGAGCACAGTTCAAAACAGATGATCTTAATCAGGTGCAAATTTTCCTAGATTTGTAGTAGAGAATGAGATTAAATTTCTGGATTCCCCCTTCTGCCTAAACTCTTATCTGTACGTTGCTGTTCTGGTGCCAGCTGGTATCATTTGTCCACATTTCAAAACAATTAGAAATGAATTTAAGGAATGGATCCTAAATCTACAAACACAGTTTAGAGCCAGCACCCATTCAGCTCCTGTTGTCCATGGATGGTATCAGTTATGACAGTTTGTCGTATGTCACAACTTTCACATCCTGAAGTCCACGATGGCTGGAATCCAGCGCTGCCTGGGGCAGATGCACAGTAACAGAACCAGTCAACGACAAACAGAAAGGC…
>TCONS_00000851
AGGAACAAAAAGGCCAGCTGACAGGCTTGAGGTTCAGACCCCTTCGATTACAATTACAGGCACCCAGCAATTACTTTTTTAACTCCTGGGTATGGGAGCTGCTGCTCCAGCCTTGCTGCATCCTGAGGGCTGTCAGTGGGCTTCTGGTGGCTGCTTGTGTTGGATGCAGAAATTTGGGTTTGGTGCTGCTGAAAAGCGAGGTGGGGGCAACCAACAGAGGGTCCCAAGCTAGCCCTTTAGCTACTGAG
>TCONS_00009148
GTGCTTAAAAAAAGAATTCTGGAAAAATCACTGTGTAAAGCAAGGAACGTTTTTCTGTGTGTCCCCTGCTACGTCCTGCTGTGGTTGCTGAGCATTTAAGCTAAATCTGTCAAGTCTAAAAAAACATGGAATGCTGATGAGAAATCAACTCTTACAATTTGAATATTCTGGATAAGATTAATAACTGTAGAAAACTAAGACATAAAAACGGGGCCCTTAACCTTAACTGAAACACCAGGATGCAGCACAGAACAGCTGTTGTAACTATATTTCTCAGGTTAAGCCTGGTACTGCTTTCTGAATGGTCAATTCAGATATCTGTGTGGATGCAAATGGCGCTGTATGGTTATTGAATTAAGTACAAGCACAGCCATCAGGAGTTTGCAGCCCTTTTTTAAT…
>TCONS_00009149
ATCCAAACACCTTCCTTTGTTTCTCGCTGCAAACGAATACAAATGGAGCCCTGAGATTGCGATCAGGCCCTATTGTATAAGCACAGGCCTTTCCATTACTCCATTTCAGATTTTTGGCATGTAGAACTTCATTATTTTTCAGCTGGAAAACTAATTAAAATGAtttttattttttttttATCAGAGTGTTAATGCTTTGGTTCTCAACTACTCCACTGGCTTCCAGCCATCTAATTTCGGTCCCTAGGGCAAAGCCTGACAAATTAAGATAAAGCCATTACTTAATGTTCCCCTTCTGAGAGAAAACAAGAAGTATTTCCTGTTCTTATTAATGGCATGAAGCCAATTTCCAGGCAAAATCTTGGTGTGATGGGGCTCTGCCTGCAGCATTGCCTGCAG…
>TCONS_00000852
CATGGTCACCTTATCCTCCTAAATCAGGCCAGACTACAGGCAGAGCTTAGTGGGAAAAAATCACAGCACTAAGAGCACTTTGCTCACAAACCTAGGTGTTATATCTGCAGTAGCAGGGCTGTCACTGCCTTTGAACACGTTGCCCTTTCTCAAAGAGCACGTCTCGAAGGCAGTTCTCAAAATCTCTACACTAACTCTGCACAAAGCTTGAAGAACGTAAAATCTCCTCACCTTTACAACCTCTCTTGACTTGGAGATACGTGGACCATCAATCAATCATTTCACTGCTAGCTGTAGGTTTTACACTGTTTCCAATGTCATTGCAAGAGCTACTGCAAGCACTGCTCTCTGGTCATTTTAGTTAATAAAGGTTTCAGAGGCCTTGCTCCATCTCATGCT…
>TCONS_00000853
CCTACATTCACAAGGAGATCCAGTGACCTCTCTGGGTTCTTTCAAACGAGCTATAGTGCAGGGCAATTAGCTACCTTTAATTATTAGTACACTGGGCTTTTTTAATGTGCATACTTTGATTTTATCACTTCTTCTTAATGAGAAAATTCAGTTTAGGTTGGCATTTCAAAGAATGAATTAAAATGGTCAGAAGGTTTTAAATACATAAATGTCAAGTATTCATGTTAACTCAAGTCAGAAATCTAAATGATCAGAGGAGATCCCATGAAAACAAATGTGCAC
>TCONS_00000854
CTCTGAATGATTAGCAGTGACGGTGTTGCCACAGCAAGAAAATACTTAGAAGCAACAAATCTTAAGACCATTTTGAATAATTTTAGATCAGTGGAttttttttttttttAGTTTGAAATATTGTCACCTCCTAAGTAAATAAATAGTTGGAGTTAATCTGAAGAGCTAGTTCAATCAGCTGAACTAAGCAGTGAAATTTACCTGCAGTGTTGTCATTGGAGTACTTCTGAAATACAAGAAGTATTGCACCTTGAGCCGAAAGCCATAGCTCAGGAGCTGTGAGGCTGGGGATGATGAGAG
>TCONS_00009150
TGGACAACAGTTTAGTTAGAGCCATGGCTGATTGTTATAGCAAAAAGATATGGTTCTGTGGTGTTGATGAAGAATATGAATGATGTATTGGGAAGGTTCTCTTCAAGGTGTCTCATTCAAACTGCTGAGTGACACAAGAGGCATAGTTCTTTATCTCAGTTGATTGACAACCACTTGGAATATTTTTGACTGGCTCAAGTCAAGCAATAGAGGGCATCAAGGAGACCATTCCATCACTGACCTAAC
>TCONS_00000855
GAAAGGAGGTGAAAGCGGACCTCGTCTGCTTTCGCACTCGCCGTGCCTCCCAGACACCTTCATGCCGACAGGGGCCCGCGTCCCACCTCGCTGCCCGCAGCCCGGCCGTACTGGGCGGCCTTCGTAACACACTGCTGGGGCTGAGCCCTCTGAGCTGCCCTAGGAGCCCGGGCTGGGGCCGTGTGCTGGCCGGTAGCCCAGGTGGGCCCCCAGCGCTGTGTAGAGCTGCTCAGGTGCCCTCTCCCCGCTGCCAGGAAATGGCGATGTTCTCCCAAGTGGATTGGCTTCCACCTGGAGCGGCTTGGGAGATCTTGGCACTCCCGGGACTGatctcatcgtgtgttatctcatcgtgctgttTTATAGGAGTGTCTGTTGTTTAGCCATGGAGCTGGGCAA…
>TCONS_00000856
GTTTGGTTTCCTCTCTCTTCCCTCCACTCTACCCTTTGCGCAGTCTCATGACCTTCCTTGTTCCACCTCTGGTGCTTCATTGGTGTCTCGGGTAGTCACTTCAACTCAGTAAAGCAGGAAAAATGTATTCACTTTTTGATTAATAAGTTTACTATCAGCTTAGTGAGCTGAATTGGGTGTGAAAATCAAATACCAGGAGGGCACAAGGAGAGGAGCAGGATGCTGCGGCTGGGAGC
>TCONS_00009155
AACCAGAGGTGACTTACGTTTAAAAATCCACCTCTTGAGAGAAGGTAAAAGCTCCAGGGTGGAATGCATTGGATAATCCATTCAGTGATAGTTCCCTAAGCAATGTGACCTGAGACCTTAGCTGTTAACAAACACTGTAGCAAACACCAGAGGAGCTCGGTGTACTGACTATAAGAAAAAAACAACACGGAGTGTGGAGCAGAGTAGAGGTCCCATGGCCAAACTCAGTGATCATCCTGTAAGAATGATACTACTTGATTCTACTGAAACTAATAAACTATTCTGTTTTCCTTAGCCAACCCTGAGC
>TCONS_00009156
GTCGCAGAGTAGACATCTGCCAGAAACATTTCAGTTTAGCATGATGAGCATACCGTAACCCTGTCAAAAATCCCATAACAATGCTGAAGTGTTGCTTTGAATATGGGTTGAAAAACAGAAATAAGTGTATTGAAGAAGGTTTTCAAATTCTCTCCGAATCCAGTCATTACTGGTGCAGTGGCCAGGCATGTAGGAATGCTGCTGCTCCATGGGGGATTCCTGGGAAGTGAACATTACTTAGTTAATCAGGGTAGTGAAAGAAAAG
>TCONS_00009157
GCTCTCTATGCAAATGGGGTCATTACCTGGAGAATTTAATTGGGTATGACACTGGGAGTAGGAATTTTCCTTTCAAAATAAACCTACTTGCACACATTTTTACTAGAAATTTGATTGTTACATATACTTCATATTGTTTGGCTCTATAAATATTTACCAAAATTGAGGATGTCTTCACTTATTTATTTTTTTACAGGGGATTCATAATGTATCAAAATGATTTTTAAATCATTCCATGTATTGCGTATGCAAGTCTTGTTACAAAGACCTGTGGTGAAAATGCATTTTGGGTGTTAAATTGATATTTTTACGTGTTTCACATCCTTTTAAAGCTC
>TCONS_00009165
GTAAGAGTGttttttttttCCATCTTTATTTGCATGGGTTGCCTGGATGTTCATTTATCGATGCAGAAAACAACAAATTGTTGATTCAAAAACATCATATTTTGTGATGTAGAAGAAAGAGCCTTGTCCAATCCAGACTGCTGACTGGGATAGCAGAAGAATTGTATGTATAATATTCAAATAAGCATTTGATGCTAAGACCTTAGTACAGTCACTTACAAGGATGCC
>TCONS_00009167
AGCACAAACATCTGTTTATGTATTGGTGGGATATACCTGTTTTATTTATCTTTTTTGAGGTAAACTAATTTTTGATACTTTTCATTACTGTGTACTGTGTTCATACCTTGAATTCTCTGACGTTAGAAGTCATGGTTGAGAATTGTAACAGCTGTTATTCGTTCTGTATTCATGGCTTTCACTGCTGAATAAAATAAAGGACCAAACCTAGGATTTGAAAGAAAACTGTCTACCTCTAACACCAGGGAGTTATCAGATTTTATTTTACATAGTTTTAGTCTACAGAGTCACAATTGCTTAAACCTAGTGGGCTTAAGGCTTATATTCTGTGTGGTTGAATTCATGGCACAGTTGTACTGTTTGAAAATCAATTAAAGTTTCATGTGAG
>TCONS_00009171
CTGCCATAGATTGCTGTGGGGGAGAAAGGGAAATAGTAAAATTGATGAACAAATGTTGCATGCTGTCATTTTAGATTATGTTGTTTCACCATGAAGTTGTTGCTAATTTTTTGAAGATACTGTGAAATGGCGATGTTGCAGAAAGCCCCACAATAGTGCTGTTGTGTGTGCTAATGCTTTCCTTCCAAGGCTTGTTTGTCAACAACATCTTAATTACGCCACAAGCAAAAACTGTTTTTTGAGCAGTTTGTGGGGAAACAAAGAAT
>TCONS_00000863
GGTCATCAGAGGTCATGTTGAAAGGAAGGCTCAGTGAAAACAGCTGGTGAAAGCCAAAGAGATTGACTCCATGTAGCGACTGCAGTCAGTGGGCTTAAAAAGAAGTAGACTAAGATGGCAGGGTTGTTGTGAAAATAAGGAATAAGTGGGATACAGAAACCTGATTTTGATTTTTGTTTTTCCAAATTAAGATAGAAGTTACCTAACCCCTGAATTGTTATGGGAAGAGTCAGAGGAGAAAAGATGCTGATGAAGCCAGCCAGAGAGACTGGGGGATATTCAAAAGAGTGGTGGGAGGTGAGGACAGCTGAAGGGAAGGTTGGACGAATGACCAAACTTGAGTAAGCAAGCTTGAATTAAAGTGGAGAGATGTGCATTTGAGATTCCAGTAGATGAAGA…
>TCONS_00000864
atcagagcttccagcctgtgccgatggatggggctgttcctcccaagAGGAATTCATAGCGCAATTAAGTATTAGCAGAATAGTAGCTGCCAATGTTTGAAAAGAACTGAAATAATGACTTGGGAATAAATGACTTGTGTTCTGTAGTTGAAAGAAAGGTTATTTGAATACCAGTAGGCTGAGGGGAATGGATTGCAACAAGCAGAAATGGCAAGAAAAG
>TCONS_00000866
gggggAGCGCGCCTGGTTCCCGATGGGCTGCGCCGGCGATGGACTGCGGGCAGGTGAGCGGCGCCGTTCGGTGCCGGCGGTTCCGGGGAGACGCTTCGCCACGGGGATCCATCTCCGAACTGCGGGGGTCTGCGGGAATGAGGAGAGCGGGTCGGGAGTCGGAGAGATGGACGGTGAGCTGGGAAGGCTTTGTTAATCTGCTCCTTTCTTCAGCCGGGGCACTGAGCGAAAGAGTTGGGACAAGCTTTGTGAAATAGATCGCTTTGTGCTCTTAAAGATCTAGTTGGCCATCAGTGTGAGGTTCTTCTGGGTGGTACTGAAGTGCTTAAAACATGACAGAAATGGTTTAGCATAAGTGCCAGAGTTGAGGATTATTAttttttttCCTGGCTGGAATTT…
>TCONS_00009173
AGCGCTCCGAGGAGCCGGGCGGAAGGGAAGCGCTCAGGGCAACGGCCGCGGCTAAGCCTGAAACCGAGGCGGGGAAGGCGGGAGAGATGCGCTCGCGTTGGCTGCACCAGCAGCAGGCCGCTGCCTGCAGGCCCGGCGCGGTACTCGTGGCGGAGCGGGCTCCAGCCGCTGGGGAGGGACATGCTGCGTTCCCCGGCCACCTCCTGCCAGGGGAATTCGGCAGGCAATAGATACGCGGGATTGACGGCGCGTTCGCTGTTCCACAGGCGCACAAAATGCAGTGCTGGCGGAGCGGGAGAATGAAAAGCAAAGGCGCACCCCGTAATCGGTTCGCCCGCGCCTGGTGCGCAGAGGAGAAAGAGGCTGTGCCTGAGGCACGACACGGCGAGCCGCACCGCT…
>TCONS_00000870
cacatccagggatggtgactcaaccacctccctggggagcctattccagggcttaacaaccctttgtgtaaagaagcgtttcctgaaatctaacctaaacGTTaaaaaaaaTTAACCACTTCTTAGTGGGAAAAGATCAGGCACATTGATTTGGAGCATGAAGTACATGAAGGCACAAAGGATCCCAGTTCCTTGCTGAGGAGCAGCCCTCAGCTGAGGTCCCTTTGCTGTTGGATCTGTTGAGCAGTACCACTGTGGAGTGGAATACAGATGTGCTCCCAGCACAGTGTCAGCCTACAGGTGGGAAAACTGGATCCAGAAGAAGGCTGCCAGTCCTACAGAGCTCACCTTTGGAGTTCAGGCCCAGCGTGAGCACAGCTCCTCACGCAGCCAGGTGCA…
>TCONS_00000871
TTTAAGAGCTCTCTGTAACATCCACTCATACTCTGTGAATTGGCTTTCGGTTGTAGGTCCATGTTAGAATTTACTACAGTCCCTGGGTGACCCCCAGTGCTCACAAGTGTGTCAGTATGCTGGCTCAGCCTCCAACATCAAAGCTGAAATAAATACCCCAAAGAGCACTCTGGTGAGGGGACTCGTTCCGCGCTCACTGTCTCTTCCTTTCTGGTTACAGTCACTGTTCCTTAAATTTCCAGAGATCTAGGATGGCTTCTGATATGTTAGTTACAGTTTTGATGCCTTTAGAATTTATGAGGCACTCAGCTTTGGATCACAAAAAGGAAATAAGTCAGAACCAGTCACAAAGCTGTCACTTCACAGCTCATTCCGGCTCATCCATCTTTCACTTTTCAT…
>TCONS_00000872
AGTATTTTAAAAACATACCAAGTTAAGGAGGAGAAGACAACAAGAACAGTGGGACTGATAGCCACAAGGCAGCTATGGGTGCAGGGGTAGCAGTCAGAGCAGGTCGCTGTGAACATGCACAATGCCCAGCTCACTGATACAGTTCTGGTGTTTACACCTCATCTTTCCTGAGATCTGAATTCTGCCAGGGCCTGCATTTGTCAAAGGAATTTCTGTCCCTTTCCGTTCTGCTGCTGCACGTGGCTGGAAGCCCTCAGGGCAGGTCTGCCAGTGAACCACCCTGCTGTGGTGGTTCTGAGCAGATCCTGAGCAGGACACCTGCTCAGCCTCACAGGCACCCCCAGGGGTCTAAACCTCTTCCTCCTTGCGGAGCTTGACCTTGTGAGTAGGATTAGACAA…
>TCONS_00000873
TGAAAGCCTTGGTAAAAAGGATGTAAGTGTTCAACAGAGACTTGGGCCTCGAGCACTGCTTTCGTGCTGTGACAGCATGCAGTGCATGCATCACTTGTGCTCCCTGAATGTTAGCTGTCCATGCTTCTCCACTTCTCAAGTTTCCTTTCTTATGTTTCCAGTACTACAACGATTCATAATACAAGGTAATGTCATTATTTTACAAGACATTTTAATTTGCAAGTTCACTTCTTGCCAAGAGCAGGG
>TCONS_00009174
AATGGCAATTTGCACACTAATAGGAAAAGCGCTCCTAAACCAACTAGACAGCCATCGGAATGGACACACATACTTAAGTCATTACTTTGACAAGGGGTAGGCATATCCATTGATTTGTGGGCGACGTAGATCCTCTTGAAAATGATTATAATGCAAAGTACAATTTTATATCAGTGATCTATCCACTCATTTTGAGATGGAGAATTTCTTATGTCTCTTAACCCTTCCCAGTAGCCTGGAGAGCTAGTGAAGATTATGCCATTTCTTTTAATGAAGATCCTCCAGGATACTGTGTTGTTGAAACTACTAGGCTTTATAAAGCAAC
>TCONS_00000874
ATGAAGAAGCGTTGCGACAGCGCGCAGGTGACTCAGCCGCGCGAGTCCATGACGTGCGGCGCTGCCACGCGCTCGGGGGGCGTGGCGCCGTGGCGCCTCGCGGTGCACGCTGGGGGTGGCGCGGCGCGGCCGGAGCCGAGTGGCGCCGAGGGGCTGAGTGGGGAAGGCGGGGGGAGGGGGCGCTGGCGGGTGACAACCTCGCGGAGCGCGGGAGCTCTCAGCGGAGAGGCCTCCTGAGGGCGTCTAAAAATAGGCCTCCGCCCCCCTGCAGGCAcggccgagagcctgagcgaggagaggcggagagcgagggaggggcggcggaCGGGGTCGTGTGAGGCCGCGCGGGCGGGGCCCGGCCCGGCAGACAAAGGAGCCGCGCGTGGCCGTTTCTCTTCA…
>TCONS_00009178
GACTGTGAGGCACGCGGAAAATGGAGAATTCTTTTCTGCAATCGCCAAAAAAAGGTTCTGTTCCCCGATTTTCACAAGTCCGGCTCCTGACGATATGTGCGTGTATCTATTTGTCGTTATGCGGGCACACCCGCGAGCCGCGCTCCGGGCACGGCAGTGAGGAGAGCTCTGAAGAGAAACGGCCACGCGCGGCTCCTTTGTCTGCCGGGCCGGGCCCCGCCCGCGCGGCCTCACACGAC
>TCONS_00000875
CTTGAATGGTGGGTGTATTTTGGATGCAAGATGCCAATACCATTTCAGTAAGGTCAGCTGTGCCCTGACAGCTTCCTGTGTGCTTGCCCTCTGATTTGTAGGTTATCCTCACGGGTACAGGGTGACCTTTCAGCCTGGACTGAAGTGAAATGGTCACCTTTGTGCTGGTGCCTTGGTCCCACACAATGCTGTCTTCAGCTGCCAGCAAGGATGAGGCCGAGCACTGAGCTCCTTGCAGGTGTGATGGAGTTTGAGCAATAATGCAGAGCAGTGCCACCTGCAAGTGGGAGACTGGGTGTCCTGTAGGCAGCAGCTACAACAGTAACAGCAGTAATGGGTGGAGTTGGAAGAGTCAAGCAAGGAGTGGTAAGTTCGAAGGTGGTCTGACCAGAACAGAGG…
>TCONS_00000876
CATCATCAGACACAGTAGTGAGGAGGATCGAGATCAGCCTTGCTGGGCCAGGCTCTGGACCGGCAGGCGTGTGGCCAGGCAGAGACATGTCTGTAACATAGCTCAGGCAAGCACTTCAGCTTAAGTGCAGCTCTGGAGTGAAAGGAAGAAGACCCTGCTTTGTAAAGTTCTTTCCCACACAGCCATCTGATCCAAGGCCACTCAGCAGTGCCATGGCTTGAGTACAGGCAGCTTAACTCTTAACAGTGGACCTCAGAAAGGTTGTAATGAAAAACTTAAGCCAGGCTGAGGGGCATACGTATATGACTGAGAAAGTATTT
>TCONS_00000882
GCCCTGCTCATGTGGAATAGGCAGTAATTATGTGCAAATCCCCTTTATATGGCAGTGGTGCCGTGCTGTCCTGCTTGCTGGTCTGCATACTCACAAATTGTTGGCAGTCTGCAAAAAGCCCAGTGACTGGGCAGATTCCTACAGGCAGGAGTCAGCGCCTGGGGTATACATGGTGAAAAGCATCTTGTGTTGAGTGTAACTGTGCTTGTACCCATAACCAAAGCAGAGC
>TCONS_00000883
CAGTACTTTAGGGAGCAAATTGATGTCCAAATTTCATCGGAAATAGCTGCTCTGATAGCTCATAAGCTGCTGGGATTCCTGTTGTATATTTAAATGTTTTACATCAGTCATTTACTATCGGTACTACATCCACTACTGTATTTCAATTTGTTGCATTTGTTTTGAAATGACTTTGCGGAGGGATTCTCTGCGTTGCATTCTTGCCTATTTGTGCGAGACTGCTATTGCTGCTGTTTATCCCTGGCCTCACTGACCTCCCTTGAAGTGTTTCCTCTTGCTTTCCAAAAGAAAAGCCATCATCAAGGAGCTGCTTTCACCTCTGCCGCGAGCAATGTTCCAGCACAGGCACCTGTCTGCTCCTCGGGGAATGCCCGCGCCCTCAGAACAGAACAGTGGTGG…
>TCONS_00000884
GGGTAACAAGCAGCCCTAAATTGTGAGTCTGTTCCTTGTTTGAGTATATGTTACAAAGAGAAGAGAGCTGATAGGGTTGCAGAGAGCAGACTGGTTATGAATGGCACCAAGTACCTCTGGCACGTGCTATGACCGCCCCTGGGGTGAAGCAGCTTCCCAGATGGCATGGGGGGCACAGCTGTGGGTACCTGCAGGAGCCCCCCACCTGCCTGCACGCGCTCCCCATGTGCAAGGGCAAAACAATGGGTGAGCTCCATTCTGCTGGGCAAAGTGTGCTTTGTGCATGTGCTTCTGCCATGGTGTGTGAATGATAAACTGCAGGGAGCTGCAGCGCCGTAAAGAACACAGAAATGGTTAGAATGACAAATTCTAAGTCACTGTGCTCCTTTGGTATTATTG…
>TCONS_00000889
TGTAGAGGCTTGATTGCAGACTGTAAATAAGGAGATGAAACTTGATTAACTTTGGAAGTTGTTTTCTTTTTTCTTGTTGTTATTCTCATCTAATTAAGGTAATTGTTGTTAATTGAAAAGGCATGATTGGTTTAATTGGATCTGAAAATGTAACAAGAAAATCACTAATAATGAAGATGGAATTTATTTGATGGCAGCTACTCCAAACAGAGTATGGTCTGAGCATTATGGATCTCTTTAAAGAGAAACATTTGAGAAAACAGGTTTGTTTTTTTATAAATCC
>TCONS_00000890
GCTGGATAAAAGTAAGAGTGGAGTATATCCTAAAGACTGTCCTTTTCAAAATAATCTGCTTAGATTCAGCAAGACCAGACTTCTGTAAGAGTTGCTATTGGTCACATACAGCTTTGTGTGAAATTAATTGATAAGATTGGTATTGCTTGTAATGATCAGAGACACTACTGGATTGCTTCCTCATCATCACCTCACAGACTGAAGGCTGATCAGGTAAGAGCAAGAACATAAGAATTTGGTGCAGCTTTTCATATAAGTCCAGTTTTCTATATGTATAACCCACATGTATTGTGCTGTGTAGGCAGTGAATCCAAGAAATCACCTCTGGTCACCATTGGTGAAGCTCTACTCCCCAAATCAAACAAAAAATTCttttttt
>TCONS_00009182
AGGAAAGGGAAGGGCATGGCGCCaaggaagcgaaaggaagggagggaaaaggagcgtgaaaagaaaggaaaaggagaggaaagccatggaaagcaaagaaaaTCCATTTCAAAGGAAGAGAAAAGGAATCCACCAAgcaaggcatgcaaggcatgcaaAGAAAGGAACCGCGCGGTAAAGAAGCAACAGCAATGAAAAACAAACAATGCAAAAGCCGAGCCAGAGGAGCAGCAGAGAAAAGTCATCTGCAAATGCAAAGAAAGGAAAGGAACACAGTAAAGCAAAGCAAGGCAAGGCAAAACCAATTAGAAAGATAGGAAAGAAAAAGGCTACAAAGCAAAGGAAAACAACACAGAGAGAAAAGGCCCATCGGACAGCTTGGCGCAGCATAGCAAAGCA…
>TCONS_00009183
agggagggtcaggttaggtatcagaaaaaggttcttcaccagagagtggttgggcactggaaaatggtttcccagggcagtggtcacagtacataactgccagaagtcaagaagcatttggacagtactctcagacatatggtttgaattttgggtggttctctgtggagccaggtcttgtatttgatgacccttgttagtgtcttctaattcaggatattttatgatgctatgTGTGGTGTTTCCCATATATTGAGCCTTTTCTTTCATGTAAATGTATAGCTAAAACATCTCACTTTATAAGATAATACAGACATTTATTGCTAAAATTTGACAATTGGTGATTGGATCCTAGCTTTGAAATTACTGACCTTTAACACCACTGGAGTGTACTGTGGG…
>TCONS_00009184
GTGCTTGGCAAGATTAGGAAATGTGAGGACAGCCCTTGGAATCCAGCTTTCTTTGTAATCAGTCATTACTGAAGTCTTCTCTATTTCAGTAAGAGAGAGAACAGCAAGTACTCTAGATCCAGGAAAGAAATGAGGTGACTTCAAATACAGCATTAAAGATTATCTGGCAACTGGTCCTTGGAAGGAAGGGAACACTGTTACATGGCCCCAGAAAATATTATATGATTGATGTTCTTGCAGTATAAGAAACTGATAGAAGCCACTCTTTTCCCCTCAATGGACCTGTTCAGGACACTTTCTTTATATTCTCCATTCTATTGTATTCAATGATATATTTATTCATTCACCAATTAAGTTTTTTGCATAGGTAAAATTA
>TCONS_00009185
CTGGGGACATGAAATGGGTTGACATTTTAGCTAGGACTAGTGAGGAAAGAGTGAGCACCAGTATGAGAAAAATGTCATCCATATCCTTGTGTGCCAAAATGCTCATTGAAGAACAATGATAAAAATACTGACTTCTAACTAGAGGAGATGAGTACTTGTCATGTCCTGGCTCTAAAGGGAGAGAAAGATGACTAGATTCATAAATACCTTCCATTAGATTAAGATGAAACAACAGGC
>TCONS_00009186
GGAGGGGCGTGCAGCTGTTTGACAAGCAGGGCCCTTGCTTCTGAGGAGAGAAGAGCACTGGAAACTCGTAGTCCATTCATGGCATGGCCAAATGCCAGAGCTCTGGTCTGAGTATTTGTGACACTGCTTTGGCCTGAGACCCTGTGGACCACCAGAGCATTCATAAATGATTGATACAGATAGCCCTTTGGTAATACTTATCTATTAACAAAATTTCTGCTCAGAGAGGGTAGTGACTCATGGGGC
>TCONS_00009187
gtgatCACAAACCTTCACTCTGGCAATCAGCTTTGCAACTGGTTAGTCAGGGTCAAGTAATACTTTGCACTAACCAACCTGTGTAGAGGAGAGCATCTACTTACATACAGTTCTGATTTATTTTCTGGTTTGTCCTTGAGTTGTGATCGTGGTACAGCTGCTGCAGAAATGTTTAAGAAAGTTTGCATCTTCATAGGGAAGATTAGGGGCTGTGTCTATTAAACAGTGGTACTTTGCCATTCACTGTCCTTTCTCCTGATATAGAAATACTAGTGAATGCCTGAGGAGAAGGAGGACTGATAAAGATGCATATTATGGCAAACAGGG
>TCONS_00000895
GCTTCCTCTCACTTGATGATGATGCTTAATTGCAATGCCTGTATCCAGTGCTGGCTTAGCAAAGCACTGGGCACAGCCAAGCTCTGCCCTTCCATGTTGCAGTGATGTCATATAGCACTGATGAACTCCATCACATAGCTAGGTGACCACTCATGCAGACAGGAATTTTTGGATTCCTACAGCCATAATTATTTAGTTGTGTCAATGACAGCAGTGGATTTCATTTAGCAAGGTGTATTATTTCCAGACTCTCTGAGCTGATCCTTTACTGTCAATTGTTTCAAACATTATCGATAGAATAGAGCAAAGAAATCCAGAGCCTGCTCCTGTGGGAAGAAGTATCCAGAGATACCAGGAAAGACCCAACCTACTTTCTGAGCAAACCCAAAGACATTATGA…
>TCONS_00009191
GGGGTGGCACAGCGTGAAACTGCTGAGCCTGCCCGCAGGCAGGCAGGCAGGGAAGTGGCGGCCCAGCCGGTTCTTCGCCCTTTCCTCAGGCGGCCTGTGGAGGCGTTGGGAGTGAGGGGCCGTGAGGAGCAGGGGCAGAGTCCAGCCTTTCCACCTGCCTTAAGTGTAATTCTCCAGGAGTTGCCTAAGTGTGCAGTGTTGGGTGCAGGAGGGGTGAAGTCACCGTGGGGTGATGAGCTCCTCACCCTGTCCTGAAAGAGAGGCAGTGTTGTGTTTGTGGGTGAGGTTCTGTCAGCTACTTCTGATCTTTCTCAGTAATTAAAAAGCAAAATTAATTTCCTTACTTGATGTTTTCTTTGCCCTAGGAATATTTCTGTCTGTTGCACACTGTAATTAGTA…
>TCONS_00009192
AGGAATCTCTGCCACACTTTCCTAACAGAACACCATAACACTAAACTCCCATGAGAGAGGAAAGTGCTGATTTCTCTGTTTTACACATGACGAGGTAGATAGCTAAAATTTTCTGTGTTCTGGGTCAAAATGGCTCATGTGGACTGGAAGTTTCAGAGCAAGGAATTGGGACTGTCCTTCTCTTTCTCTTTAGGAAACTACTGACAAGGAAAGGCCTTCTAAACTGGAAGCCGGGTCTGTGCGATACATCTTATCTTCACTAAGATGTTTCTGATAGCTGGAGAGCCAGCAGGAAGAGCTGTTCTGTTCTGACATCAGAGGAGTGGCTAGGAAAAAGGAATGAACTGTCTGAACTGGAGGGGTGAACTGGCAAAAGCGTTTCTTTAAATCTCTAACTGC…
>TCONS_00009193
gctcagtgctcagtgctcagGCACAGCCCATCAGCTGCAGGGGCCAAACCCAGCAGATAGCGATGGGTGGAGAGCTTCACAGTGATGCTGTGAATCCTTCCCAGTATGAATGCTGCCAAAGCTGCACAGCTTGGAACTTTTAGAGATTTCTTTTTACTTAGGTGAGAAAATAAATGAAGGCTTAGGAACTGTACAGTAGGCTTACTTTTTAAAATGTCCTGTCCTTGCTGGCTGGCATTGGGCATTGGTGAAGTGTCAGCACACTTCAAATGGTTCCAAGTGGTTACAACCTTCCTCTGTCTGTGCTGCAGTAAGGAGCTATCTCTCTTTGCCAAGAGGTCAGCACAGATGACAGCACAGGCAACTGGCTTTATATCAAAAGTAATTTTCCACTGCAGC…
>TCONS_00009194
CACGGGGCCAGCCCGCTGCCCCCCGGCCCGGTGGAAAACTCCCAGCTGAGCGGGACGGAGCTCCCTGCGCTTCTCCGCCGGGTCCCGCACATCCGGACGGAGCGCCGCCCCTGCGGGACGCACGGCAAACCCGGCTGCGGGCATCAGCCCGGGCCCAGGTCGTGAGGTGTTGTCTGGAGCCGAGAAGTGGGGCAGAGTCAGGGTGTGTCCTCAACCAGCTGCGCGGTTCCTGACCCGAGCTCTTATCCAGCATCCCTCCAGCCAGG
>TCONS_00009195
CCGAGCGCAGGCACCGTGCCGCGATCCCCGCGGGTCGCCTGAGGTTGGGCTCGGGTAACTGGACTGCGAGGAGCGAGGCGTTCAGGCTGTTCCACCCTCAGTGTTACCCTGGCTCATTTCTCTCGTTTCTCTTTTGTGCTCCTGTTTCGGGATGCACAGGAGAGCGCGTAAAGCAAAAGTCCCCGGTACGAATGCTCTCTTTGTTACTGCACCGTAAATAAATAATGGTGCGGCCAGGATAACAAAATCGCTTGTTGAGTTCCCTTAAACAACAACGTATGTGCAAACAACGC
>TCONS_00000911
CCTCCATGCTAGATCTAGGCCAGAAGAAGCAGCTGGAGTCAAAAGATTGAATTTTTCCTGTTCCATATGCAGCCATTCGTGTCTTCCTGCACCAGGTTGCCCTGCTAGACCTGCTGCTGCTGTTGTGAAGAATCAGTATGAATGCTGTGAGGAAATAAGTCAGATGGTGTAACTGTTTAAAAAATGTTGGCAGACACAGAACTTGCGTTTTGGTGAGACAAAATGTGTGTCAGCTTGGATGAAAAGTAGATAGGAAGTGGGACTTGTTATTATTGCTCATATGAAGATCTGATCTAATGAGTGATATTTCGTGAGACCATTTTTCAGTAATCAGGAGCAGAAGGAGCTGATGTGGTTGGAAGAACCTTTGATATCTTCAGTCAGTCGCTTGGCAGTTTG…
>TCONS_00000913
ATATCGGATGTCAGGGTTTCTCCCTGCCCATGGTTTTTTCTAGTTGCTGGGTAATATGCATTATTACACAATTACAATTATCTAGTGTAATATGCAGAGAGGCTACAGCTGGTAATGTTACACTTTTCGAAGGTTGTGCAAGCTGGATCTTGTGGTGGAGAAACTTAGTTTTCAGTGTACCATCTGTACTAGAGGTTTTACAAATACAGAAAATCTAGCATGTCTGAATTTTGTACTCCATTGACCAAGTTCTTAATATCTGTAGCCTAACTGGAATTACTGTAGGCCTTTGGAGGTGCTTGTGCTCCTATCTATTTATTGAACTAAAATGCAAATACTGTGTTAAGGAAACCAGGTTGTGTTCCTTGCCATTTATTGTCTGTGTTTTTAAAAAGGGAG…
>TCONS_00000914
GTCACGTGCTGCGTCTTTCATCCCCTTCCCAGGAAGAGAAGGGTATGTGCAGAGGAGTGTTATGTTTAGAAACCTTTCAAATAATTGCATGTACACATTTACACATTGGTCTCTGTTTATGTTAGGGAAGGCATGGTCATAAAAATGTATCTACATTTGTTGCTGAAGGTGGCAAGGTTTTCTGATGAAGATCTTTGGTCTTTGCTATGATCGTGATCTTGGATAAGCCCTAAAGAAAGTGCTTTCCCTTCTGTTGACAAGCTGTATCTCTTATTAAATATATATTACATTACTATATCATATTAAAAGATGAGGACTAGTTGGAATAGCTGATGGTAAGCCAAGCTATGGAAGGCTCTGATGTAGTTTGAAACCATGCTGAGTTTATTGTGTAGAACT…
>TCONS_00000915
TGTGCTCCTCCTTAGAACTTGTGGATAGGCGTAGCCAGAAGTATGTGCAGCCTTGTGCTTTCCGAGTGCTTTGAAAACTGAAGTGATAATGTAAAAAAGGTTGTTCGGAGCCTCTTCTATCCAAAATGCAAAATTCTGTAGTATTTAAAACTATCCAATAATGGAAAAACTCATTTTCAAGTTTTTGTGGTCTCTTCCCCATCAAAGAGAATGTGAAGTAGAATCAAATATATTAAGCTAAGTACAGCGTAGACATTTTACTAAATGTGTGTCTTGTCTGGAATTGCAAATCTAGTGTAATTTTATGACTTTACATGTAGACCCAACTTGACTGAATCACTGTTGCAGGAACTGAGTGCAGAATGACTCAACACTGTTCCTTCATTCGAATAATTGTGT…
>TCONS_00000916
ATGGGAAACAACTTATAGTAGCCATTGAAATTATTAATATGAAAACCAATGCATCAAGGTATTACCTATTAGTGTGAATGCTTTGCTTTGAATTCTGAGATTTGCTTGGCTGTAGTGATCAGTTTCCTTTTTTAAAGATTTGGGAAAAATTATTTGGCATTACTTCAGTTGACCTCAGGTCTACTTATAGCCCTTGTGCTGCAATTTCCTACGGACTGGCTTTGTGGTAGGTTTGTAGCCCTTCCCACTGAGCTTGTGGAAATGGTAGCTTTTAGGCTTTCTTGGAACAGGAAATTTGCAATTACTTTTATGGTATAAGAACTGGGGGCGGGGAGAAATCAGGTTATCAGTGTCAATCTCAAAGAACCAGTTGCCTAGCTATGCTATCTCAAGCTATTA…
>TCONS_00000917
CTAACTTAAGTGAGAGCCGGAATGTACAAGAAATTGGCTTCCCTTTTCATAATATGTGAAACAACAGCTTAAGTACAAAACCAGAACTTTAGGTAGAAAACTGGGCTTGGAATCCATTTACCATGCTGTAGTACTCCTATTTGACATGGCCTACCTCAACTCTCTAGTCTTAAAGACTCCCTAAAAGTTGTATTTTTCAATAATGAACAAACAAAATATTCATACAACAAGCCTTCTTACATGTTCCATGTATTTTCAATGTTGTTACTTAATATCTGGTAGGAATTAGCATGAGAAAAGATGGAATTTGAAATGCTCCAGTAAGCCCCTGGC
>TCONS_00000918
CAGCAAAGCAATGGTCTGGATTTCGTCCGTCTTCAGAGACGTGGAATTTGTTCGGAGAAATACAGAGGCTGAGAAGCTGGTGAAATTCTTCTGGCAAGAGATCAGCATGAATTATCTCATTGCTCAAAGTAAGAAATTTTGATCTGCTGTTTTGTTGCCTTTTGATACAGTGGTTTGTATGGAGAATTAAGGTACCCAAGGGAAGGCAAGCAGTAGGTTTTATCAGACAAACTAAGGCAATTGTAAAAGGTGGGCAAAATTTCTGTGAATCTGGCATAAGAGGTTTTATGTAAAAATTGTTGTTTATTTTGAAACCAGGGCTGAGAAACTAAAGAGATTGAGCAGTTGTGTTCTGTGATGTGTTCTTTTCATTTTGTAGTAGTCTTTATTGATATCTGT…
>TCONS_00000919
ATAGTGTGATGGTTTATTTGGTTTGTTTTTGCAAATAATGAAGGGGCTGGTGCTGAAAAGGGCAGTTGTTATTTTCCACACGAACAACAAGCAGATGTAttttttttctttttttAGTGTAGCTGAGTCAATTCACATAGAGAAAAGCAGTGAACAGTTAGAAGTCAGTGGTATTAGATTTGAGACACAACTGGAACATCAGATCTGTATCTAGGTTGTGAGGTTGTCTGCAGCTTTTGCTTTAGCTGTGCTGTGGCAGATAAGATTTGGGGTAGCAGAGTGAATACAGTTGAATTGCTGTGGCTTGTGTGCCAGCTCCCAGCAGCTCTTCCAGAAGGGAAGATGTCTTCTCTCTGTCCTGGCTTTATGTCCTCCATTCCCCTATTTGCATTACCAAGA…
>TCONS_00000920
GCACTGGGGAATTTCCATCTTCCCAGCCATAATTAGATAGTTAATACCTGTGTGAAAGACACATATTATAGTATTTTTTAAGTTGCAGATTTTTGTTGAATAAACATACTATCTTTTTGTCTGGAAGTATTTATTTTTACAATGGAACCATAGACTGTCAGTCTACAGGGGCACATATGGCTGTCTTCATAGAGAAGTATGCTTTGTATTTTTGTCCCTTTTCATTTCCTTGCAGTTCGCAGGAGGAATAAAAGATTTAGGCTTTCCTTTTTGCCTGACATTGAAGGTATTGCTGAGGAGGTAAGATTTTTGGAAGTTATTTCAGTTACTGCAGTATAAAAGGAACTTACGCAAGCATGTATGGTTTTTCTTCCTTGCCTGTCTGTATTATAACCCAGC…
>TCONS_00000921
GGAGTGCCTGTGAACTAGAGTAGCCGGATGTTCTGCACTCCTGTTATCTGCAGCTTTTGTGCAGTGAACTAATGAGTTTACTAATTGTCATCCGCTTATCTTCTGCGAGCTTAATTGCTTGGCAAAGATTTTGATTTACTCCATATTAACTGCTCTCAGGGTTCACCACTGCAAATATTAACAAATGTAATGTTTTATATTATTAATCTGTTTTGTCCTCTCTCATAAACTGAGTCAAAACATAAGAAGTGAAGTAGTGCCATGTGGAGGTGTCTTTAGTTACTGATAACATTTGACCATCACTATTAGAATAAAGGCAGCTTGGAGGAAAACACTATAACTCGTTTCCTTTAAACTAGTTTGCAGGTTCTTCTGCTGAAGAAAACCTGACTGAAAAGG…
>TCONS_00000922
TAAAAACCACAAGGAACAGCTACTGTTGTGCTCTGGGGCAGCACCCAGTATAATCAGTAGCATCACCCTTAGTCACTCTGTAGTCGTTCCCAAGGGCATGTATGGAGAAAGAAAATCAAAGTGCATGAACCATGGTTTTACACATGTAAAGATAAAAGAAAGGGTGAAGGAACAGTATGATGAAACTAGACAGAAAGCAGATGGGAGATGATAAATGGATGTAAAAAATGAGAAAATTGGTTAATAGATGATGAAATAGTCTTTAAACATGTAAGAGGTTGCTATAGGGATGTCACGAAGAATGTCCTTGGATTTTGTGTGTTTTGTAGCAACAATGACAACTAAATGACAATGGCCTGATATGCTTAGGCATGGGGCACAGCTCAACCGGTTTATCTA…
>TCONS_00000923
AGACAGACTGAATCCTGTGTTTGAGAGTAAAACTAAAGGCTATTATCCACCCTTTCCTTAATCTTCCTGTTCAGGAGAGCACAGATAAGGTATTTTGAAGCCCTCTTCAATCTATTGAACAGTGGCAGCCATTCATCAGCATCTTACCATTTACTTGTCACAGTAATGATCTTGTGATACAGTAAGGAAATTCATAGTTTGATACTTGCGCACTTGGGTTAACTTTAATTAACTGTGTCAGATTGCTAGGTCAAAAGTTAC
>TCONS_00000924
ATTTTGAAGACAAACACTGTAACCCTATGGTAAACAACATGAAATACTTCCCAGTAATCCTGTGGGTGAGTGAAGCAGGATGACCATGTCTTTGTAAGGAATGTCTGTGGAGTTCTTAtttttttttCCCTTTCTGTCTGAACAGTGCCAAACACCACCTGGAAAATTACAACTGTCATTTCCTGGGCCTGAGGTTGCAAATTCAAATCTGTTTCTTTCCTTATCATTGTGTTTGCTATTTTTCAACTGGAATGCTTCTGGAGAAGGGCTATGGACACTTCTGCCTGTCCCAAAACAAATTCATAATGAACGGGTACAGTGTTTGAAAACCTGTTGAAAAGTCGAATGAATCTTCTCTGCCAATGTCTGGTTGTGTTTAAATGTATATACTTGGTGGCA…
>TCONS_00000925
TAATGGAGCATGCTTTGTGGAAGGGTGTTTTTGGAGTCTGTTTTTACCTTGACTGTTGAAACAGTATAGGACTACTGTGGAATGGTTGCGCTTCTTACCATAATCTAGCAAAGATCGCTCAGGGTTCAGTCTCCTTTCACTGGTGCTGAAGCCAAAGGCTTTGACTAGAATATTGCCAAAATTTCATTCCAGCACTGTGCGTAACTGTTGACATGGAAAGACTGTATGC
>TCONS_00000926
TGTAAATTCTACAGTGAACTTCTTCCCTGTAAAGTTCAGGAGGGTGCGCTGAGGAAAGTATGCCTTTTGCTCTGCTCCTGCCTTCTTTGGCTCTGGATATTGATCAGCTGCAGCCAAGACCTTGAGTATGATGGACCTTCGGCTCCAGTCAGCAAAGTTTTTGTGGAAGCCTTTGGTGTTTGGTGGGGTTTTGGTCAAATCACAATCTCTAGCAGTCAAGCTCCCACTGCTGACCCATGTGTATGTGCTCAAGAGCCTGACTTCACTGACTTCCTGCTCCCCTGCTCCAGCTTTTCCTCACTCTGTTGGCATAATTAAACCCAAATGTCTCTTTTCATTCTGTCAC
>TCONS_00000927
CTGACTTCCTTCCTTTCATTAAGGCCAGTGTTTCACTGAGGTTGTTCTCAAAAATTATAAGGGAAGGAGAAAAGCCAAAGCGACTGCCATCTGCAGCAGTAGGTGTTAGGAAGAACATGCTAGAAAAATTTCTGAATGCCCAGCATCTATGCTGAGTAGAGTATTTTATTTACATAGCCAGCTTCCTGTTGATTTTCTTACAGAGAATGATAGCAAAAAGAGCAGTGGCACTGATTAGAGATTAAGCTGATAGTACTTAGTGTCTTTGTCAGGAACATAATTCATCTGCAAATAGAAGAAATCCTGGAAAGCTGTTTATAAATCATGCCTTTACATTCACTGAAAATATTGCCCTTCATTCCAGAAAACATGAGCATCTGTTATGTATTATTCTCCTAT…
>TCONS_00000928
gggaaggggAGTGGGCAGGGAAACCTCTTGAAAATCTTCATTGGTTTAGGGCTCTATTTTGTAGTTCATAGAATCTACTGAAATCAGAGATGGTTATTTTAACCCTATGACAGATGGAGCCAGGATGTCTGTACCATCAAAGAGAGCAAAAATGAAATGTGAGTGAGCACAGAAGTTAGTAAATATGAGAGTAATTGGAGTGGGCTTGCTGAGAGGGTAAGGAAGGATACATTGCTGTCACTCTTTTTTCAGCCATCAGCTTTGAAGCCAGCTACTGGTCTGTGTAAGTGACCTCTCCAGCCTAAGCTGGAAAAGGTTAGAGGGTTATATAAGTGCAGTGCCCTATATAAACCTTTCAGGGACACCTATCCATGATGACAGGACAGATGTGCTCCTTGC…
>TCONS_00000929
GGGATATAGTCAGCAGGCTGTCTGTCCTGCAGCTGTTTTTCAGCTGTTCTTTTGCACTGGCTTGGCTGTTGCTGGCAGGATCTTGATTAGCGTATTAATTCTGTCTAAAATTACAGCTTCCACATTTAATTAAAATGATTACTGCTTCAAGAGGTACTTAATAAAAGACGGGAAAAAATGAGCTAGAAGGCTCATGAAGAACTACATGTTCTTCATACAAACAGCCTTGCTAACAGTGAACAGAAAAACTGTTCCCTTTAAGATGGAGC
>TCONS_00000930
CTCTGGATGATGGAAGCTTATCTTCAACCACTACCTGGCAGGTTTCATTGTCTATTGCAATTATGTTCATCACCTTTCTTTATGTGCGCCCATACATAATTGTGAAGACAGCTTCTGTTGTCAAACTGAGGAGCTCCAAACGGAGCTACTCGGAGACGCAGATTAAAAAGATCACTGTTATTCTGGTCTTACAGAACTGTTTGAATTACTTCTTTCAGCATTGGAGGAAATCTCCTTCACAACACTAATCCACAGCAGACTCTTTTTTGGGATCTACCCCCAAAGAGGAGGGGGGGCTGTGTGTCCTGCAGTGTGCTTTGCCAGACATTCAGGCAGTGTCATTTTGCAGCCTCTCTTACTGTATTATTTCACATTTGATGACTGAGAGGGGCATGGGAA…
>TCONS_00000931
GAGGGAAGGGGGTGTGGAGGTTGATTATTTGACATAGGAACAATGTGCTAATGAGGAGCTAAAATCTCCGAAGGCTCTATTCTTTCCTTCTGCTAGTAAATTCGTGCCTGTGGCAATAATTTGAGAGATCCTAGGATCTTAGCCTGAAATTGAGTTGCCTTTTCCAGTTCCCTCATTACTGACTGTATGTATGTGTGTATCCTTTGTCACAGGGAGATTGAGGTACCCTGCTGTATCTTAGATCTTTTTTACCTGTTTGTCTAGACATTGTCAAAGTGTTCTGCTACTTCTGTAATGTCCTCAAAACATAGTGGTTATTGGTAAACCCATAGAAAAAATGGAGTTTATATCTTTTGGAGTTGATCATTGACtttttttttttACTTAGGACTAATCCAG…
>TCONS_00000932
AATAAAAGTACTGGAGTGGTAAGGAGCCTACCTAGTAAGCAGTGACATAGCATTTGCACATTCCTTGTAGTAAGCCTGTCCTAAAGTCCAGAAGTACATTGTCTTTTGTCTGCTCTATTCTTCTTGCAGGAGGTCCTAGACAAACTTCTTTTACTTACTCCTGCTAGTGAAATTAGCAAAATCTATAATGCAACAGTCTGCTCATCTTCCATCATTGTTTGGAGGTTCTGTGTAGTGACAGCTATAGACAGTGTTGTTGTCCCTTTGCAGCCACAAAAAGTGCTTTCCAACTTGGGATGAAAAATGGCATCTGACTTGCTGTTACTGCTTGAAGATTAGGAGATATAGTCTGCTGCAGTTCATTGGTTTTCTCATTTTAGTGAACCTAGGAGCTTTGGC…
>TCONS_00000933
CAAATGGGATGCAGCAGCTAACTTCCATCAGCAAATGTGCAGAATGAAGCTGTTAGGCTGTTCAAGAGCGTAAAGGCTATCTCACGTTTTTCTTTCCAGGTAGCTTTCTGCGGGGGGTGTAGGCTGGGGCCGCAGCTCCAAGCGGTGGTTGAGAGGCATCCCCATTGAGCAGTGTGCCTCAAACCACAAAGGCCTCTACACTGAGTCTGACCTGAGAAGGGCTACTGGTTGGCTAACAATGGGGGGTCAGGACTAGGAGAGGGAGACAAAATGATGTGCTGTATGCCAGAAAGTCCATGCTTGTAGGGGCCAGACATGCAAGAACTGCCTTGCTCAACCTGCATATGCTGGTATCTGTTCCAAGCATATGTTGGGCCTTGTGTAATCCAGGTCACGTCA…
>TCONS_00000934
GCCAGATGATGTCATAGCTTCTTGATAAGGGATTCAGAAGTCTTTCTACAGACTGTGATGAGATACATCTACACATGTTGTATTTTACTCATGGTGTGGTGTAAGTTGTGCTGTGGTAATACTAGTTTTTGTATGGCTAGGTTTGATAGAGCTTTACAATCTCTATAAATATTGTTGCACGTATGTATAAAGTCTTCAGGATAAAACTGAAAATAAACTGCCTATGTGAAGCAATTTATGTAATATGAGTTAAAATAGCTTTAAACAAATGTACTGCTTAATTTGATACTGGGTCTACCAGCTTAGACATTCTTACCTTATTTTATGCTGTCAAGTAC
>TCONS_00000935
AGATCATCAGCTTTCATGGCTGTATCATTCCAATGGCACAATGTTTCCTCCAGCTATTGTGTATTTTCCCAATATTCAGCAGCTGCAATGCCAAAGGAGGTCAGCAGATGAACTTTCACTTCTGTTCCTTGAACTAGGGAAATAAATAAGGAAAACTGATTGTTTCTTGGGAATTAGAACTGCAAGAGTTGAATAAAAATTGAGATGATTGTTTTAACTTATAGGATTTGTCTCTGTTTAATTCTTGAGACATTGATGGCAATTGTTTCATAGGTCTAGGCAAAGTAGTTTAAGAaagtagaagttagtggacagtaagtggaagtagtggacagtaagtagaagtagtggac
>TCONS_00000936
GGTGTACCAAAAGTGCTGACAAAAACAATGTGATGAAGTGACTCCTGTGTCTCAGAATTTGTGCTCAGTGGGTGTGTCTAGAAAGAGTTATTTCTAGGAGTGTCTGAAGATGGGACCAATTACTGCTGTTAAACTAACTGATTTCATCATGGAAAAGCTAATGATATGAATTCACAGCCAAGTCATCTGAAGTCACTACAGCCAACAAGAGATAATCTATATTAAGAAG
>TCONS_00000937
ATCTGAGTGAACACAATTGGCATATGTCCATTGATCCTTGCTGAGAAATTGTAGTAGGCAGGTCTTTTGGAGGAGGCCACGGCATGTTTCTCAAAGTAAAAGAGGGGAATGCATCTTTTGCTGCTGCTGTTTCCAGCTCTCTGAAGGTTGAAGTTGCTGAAAATTGAAGCTTGTGTTTTCTATATGGTACTTTGAGCAAAGCAGTTCTATCTCTATTGTGAATAATACTTTCTAAAACTATATATGTGTTTATGTATATTTTTTAAAAAGTTAAAAGTTGAAAAAACATCAGTTGTATCAGAGCAAAGCCTTTTCCCTTTAGTAAAGTTGTAAGAATTTTGACTAGAAATTTTACAAGTTTTCCCCAAATCTGTAGCTGATCAACTCTCTCATTCACAA…
>TCONS_00000938
GGGATGGGTGAGGAAGAAAAGGAGAAAGCATGTCACCTATCTGGAAATGTGGCAGGCAGGGAAATGAGGCTGATGCCATGATTAGTTATAGAAACATGCTGTTTGATGCAAAACAAGTCTCTGCAAAAAGTTGCTTCACAAAGCTGAGGGAACAAGCTTGGAAGTCGTGTTCAGCCACATTTTGAGAGGATGTGAACAGGGAAAGGTTGCAATTACTGCAGTTTCTGTTTTTCTCCTGCCCCCCTTGGCAGGACGCTGGATGTAGGTTTTGGCTGAAATAGTACACCTTTGTGCTGGAGATTTCATGCAAAATGAATCTGTAAGTCTTGAGTATCCTTTGCATTTGCATTGATGCAGTGAAAATTTTGGGAGTGGATGGGCATGGAAGAGGGAATGGAG…
>TCONS_00000939
AATCTTTCAGTGGCCTCAATTCCTTTAGATAAACTGGGGGAAATCACAGCTGGCTTGTTTGAGCTGTAGTAGATAGATGTGGTAACTATAAAAAAACATAAGTGATGATGTAGTAGGTTCTGACCAAAGGTGGCTGCTGCTGTTTTAAGGGTCCAGGTCATTCAGATGTGTTGGTTGCCTTCATGGATGTGGAGGTGAAGTAGTTCTACTCCTCATCTTCTATGAGAATTAAGGACCTCTTTGGGACTTCTTAGTTTTGTTAAGGGCAaattatagaatcacagaatggcctgggttggaaaggaccttaaagatcatctagtttcaacccctctgctgtgggcagggttgccaaccactagaccaggcttttcagggacacatccagcctttccttga…
>TCONS_00000940
AGAAACTTGAAGTATCATCCGGAGCAGAGCATTCTGCTTGTTAGAAATTAAGACAAAAGCTGCTATAACCAAAAGAGCATAGAGGAAAACTCTCTCCTGATCTGTTTGTTTTATTTGTCGGTATTTCTCTTGTCATCTGTTTCAAGATTTTCCCTGGAGTCAGACAGTTTCCTCTACTGTTTACAGAATAAACATTTCTGCTTCTGATTGATCTGTGAAAGAGCTATATAATCACTTTTTTAATAACAAGAAAACTAAGAGACAGAAGCATCATCTGCAGCCACTCAACACCAAAGCCTCTGAAGAATCCTTCCTGATTGCTAATCCTTTAAAACAATGATAACGTCTGAAGCTTGTGTCATAAATAAATCAGAACTATATATTTTCCTTCGCTGTCTT…
>TCONS_00000941
ATTCTGGGTGGTCTGAGTGTAAAAATTGCTTCCATTTCTGAGTACGAGTGCCAGAAGTCATTATATTCAAGAGTGAAGGCTGGACATAGTTTCATGGGTGAAAATGTCATAGCCAGTTTAGTGTGTTTCTCTTTCATTTTATTCTGTTTTAAATATATTAGCTGAAATCTCAGTTCAACCACAGCAGGACAAGAATTGCTACTTGAAAGTACATAGCTTCTCTGGAGATGTTTAACCTTTATAAGCTTCAGAGAAAAAATCCCAAAGCAAGTCATTACAGCTTCAGCTAGAAAACTGTTCTGTGGTGCACTGTTTGGGTACGATCAGAC
>TCONS_00000942
GTATCTTTGTTAAAGCTTAGTAGGCATTGGCAGAGAAGTCCTAGCAATGTATAGCAAGAGTTGCAGGTGCAGATATCTCTTTGGAGACTGTGTAAACTTAGCTTACTGGGGCTACTGCTGTAGTTGTGGGCTGTACCTCTGGCAGTGCCCTGGTACATAGCAGGACTTGCTGAGCTCCAGGTTGAGGTAGTCTTCAGGAAGCTCCCTGCCAACTCTTCTGTGCTTTTACTGCTACCCCATCCATATTTGCCACAAGGTCTGTGGATAGTGCAGCGTGAGGGAAAAGTATAGTGAAGGGAGATTGGTTTATTTGTGTTACTTAAACCTCCTAGTGCTCTGTCTGTTGCATGGGATGCCTCCAAGGTGATCAGTTCCTCCTCACTGGGTGTAGGAGGATGT…
>TCONS_00000943
CTTGGATCCACTTTTGGTCTGACATGCTGCTGATGACTCTCACGCAGAGATAAGCAAACCAACCTTATATTTCATATTTTATTAGGGACCTTTACTTTTGTTCCTCGACAGATAGGAAAGCAATTAAATTTGATTAAAATCAGTGCATTGGATAAGTTCCTATAAAGGGTTCATAAGTGCAGATGTGATTATTGGAACTCCAGACTTCAAAGACAGTTCTGGAGAAGCTTAAAGTTGATGAATTTCCTAAGTGTGAATGTGAACATTTAAAGTGATTTGCAGAGCACACGTTATGAAGAAGCAGGGCATGGAGAAAGTATGGCACTTGTAAGGGTACCAGTCAATGATAATCATATCTCTTAATAGTCCATTTTTTAAATATATTATAAGTTAATAACG…
>TCONS_00000944
gccctatccaacctggccttgaacacctccaggggcggggcatccacaacctctctgagcagcctgtAAATGCTGGCATTGTTTTTTCTTAGCTATCTTAAAATTTTAGTTAATAGAAAAGCTGCTGAAGAAACAGCCCTTGCATCAGTTTTCTGTTTTGTGAGGGGAAAGGCTTGTCAGTGCTCCTCCATGGGAGCGCACTTTTCCCGTATTTCCTCTCACTTCTCCCCTTTGCAGGACCGCTGCAGCAGTGCTTTCTCGGAGGCTTTTTGTTAGCTTCCCAGGGGTCTGCAGAGCCTCCCAAGGTGCCCTGCACTGCACAGGTGTGTGCTGTGTCCCACTGTCCAAATGACACCTTCTGCTTCCCAGAGGTTTGGGTGAGGGACCGGTCCATCAGAG…
>TCONS_00000945
AGAGAGTGATCTCATGGTGATACCTAGAGATTTACAGTGAGTGGCAAGTTCTTGTGTCTTTGTTGtttttttttcttttCAGTACATAGAATCTCGTATTAGAAAGGTGACATTAATAAGAAGCTCAGTTTTTACACTGGAGGGTGATATTGGTTAGCTGTCATGGGTTTATAGTATGATTAAAGAGTCGCATTTCAGTACTCAGAAGTAAAAATCCACTTTGTAAGATGTGTCAGCCACTTTTCAGCCTCCTTTTTCATTTTCATAGGCCTGGGTAATGCTGACTTGTGAGCAAAGTTTCTAAAAGCTTCTGTTGGTATTGAACCGGGAGGACCACCATGCTGATGCCACTAATCATGCCAAACTTGCTTGAGGCTCCAGCACTCACTGATTCGAATT…
>TCONS_00000946
AACATTTACTTTCCTGCTTCTAGTGAAATTCTGGGTTGCCCTATCTGCTAAGTGCTGTGAAGTGTACAATATTTAGACAGATCAAGGCAATGGGGTGTAGAGTACATGAAAAAGATGGTAATGTATAATCGGTCTTTACTCAGTGATATAGGCAAATTGCTAAGCTACTAGGCAGCTCACACTATGGCTTGTGTTTCAGTCTTATCAGTTGAATAAATTTGAGCGCTCAGCATTAtttttttttCAAATATACTTTCATTGTCCTGTTTGAAATCTTATAGAAGCAAGGAAAATGTTTGTAATTTCTATAGGTCTGTAAAAGTTGATAATTACCATTAATGAATAGCCTTAAAACCTCTTTTCTGAAATATGCTGAATGTCATTCTTCCCTGCTTCCAT…
>TCONS_00000947
ATAACTTGTTTATCCTCTGTCAATACTCAAAGGTTTCGAAAAGGCTTTTCAACCttttttttttCTTTAGTATTTACACTGTGCCAATTAGAGCCCTACCCCTTTGGCCCTAGGCTTCCTTTTTCTCATTCCAAACCAACATCTGTTTTTTCGCATTCCCATATAGTTTGACCCAGAATGCTGATCAGCTGTGACTGATCACATTTACTGACTACAGCCTGGAACCCCAATCTGCGCTCACGTGCATTTGCTGTTGTGATTAATGAACATAAATCAGGGGTGACAACTCACAGTTGCAGCTGGAATGCAGATTGTCACTGAAAATGCAAAGAGATATGGAAGATAGGGAAGATTGGGCTCCATTGTCTCCTTTTCAGTTGCGCAACAGAAACAAATATT…
>TCONS_00000948
CATTAACATGCATTGATGGAATGAATACCTAAGGCAACATTGTTCCAGGATTTTTTAGATGAAGGTCCTCTTAGAGTAAAGACTGCATGCTTTTCGGCTTCTACAGCTGAGCTTTGCCTGTGTGGCTTTTAGATAGAATGTAAGCTCATTATTTTGCAGTAAGATTGTTTCCTTCCTGAAACTGTAACTTCATTTACAATGAACTCTATTAGCAGAGTCTGCTCTTTCCTAGTGAATATAATCAGGGCTGAAGATTCATGAAACACAATTGATAAATGCTGCGTATTGATTTTAAGCCT
>TCONS_00000949
GTTTCTGTGTAGGTGCTGGTTCTTGTAGGACGTTGTTGCCTCTGTGCTGGCAGGGCTTTGAAGTGCAGTTAGCATTAATGTTGACACAAATGCGTGAGTTTTGACATGCACAACTTCAGCGTCTTCCTTTTGAAACATCTACAAAAATACATCTAAGCTGCTGTCTTACACGTAGTGTTCTGTGTAATATTTAAGCATAGTGTTTAACCACTGTTTCTTTTCTGGTGTCAAGTGAGAGAGGAGCACCCTGTGGATAGATGTGGTGCTTCTCAGACTAAATGTAAAACTCAGCTTGGGACTTTGGTACACTTAGATCAGCAGCTTTCCATGGACCAGCAGCATCATCCCCTGTGTCCTGAACAGGTTCCAACTCAAGCAATTACACTTGGCTCAGCCACT…
>TCONS_00000950
gcacatagtaggagggttgaaactcgatgatcgttatggtccttttcaacccaggccattctatgatcctatgattctatCATTACACAgaatggttttaaactaaaagttggtagattaatattagatgataggaagaaattctttactcagagtggtaaggaactcacacaggttgccaggagaggttgtggatgtctatccctggaggtgttcaaggttggagcctgggcagcctggtctgattgggttgtaaccctgcccacagcagagagttggaatgagatggtctttaaggtcccttccaacccaagccattctgcttctatgtttctgtgactttatgattctatTAATGAACAAATCCAGTCGTTCAAGAATTAACGAGTCTGAAGATTT…
>TCONS_00000951
ATAATACAGAGCTCTGCAGTGGGCATTATGTACTGTAGGTAATAAATGCAACGTCTCTCCTAGACTACCAGGAGAGTTGTAAAGCAGAATGCATTAGTTCTGCTTTGTGGTAATAAATCATTTTAGTTTGTCAGAAGGCTCTGGCTAACTTTTACTCCTGAGGTATGAAAGAATGCCGTGCCATACGGCTCTGGATGGTTTCTGAAGTGTTATGCTGGCTCTGAATCTCTTGGGTAATGTTTTGAGTGAGCGATATGGTTAGATAACAAGTGGC
>TCONS_00000952
CTAATTGGAACCGTAGCTCCTCTGTGATGCTTTGTGTCTCTATCTGCAATATGGCTCCGTGTCTCTCTGAAGAGCTGTGCTGGAATGCTGAGAGCGGCAGCCTGGGTATCTTTTGGATATTAATTACACTTTGTTTTCACTTTACACGCCTAAGTGCTGTTTGAGGCAGTCTTTATGAATGCTGTCTTTCCCTATGCTTCCTTGTATCAGCCCATCACTGCTGCGGACAGTCCAGATGATGGCAACACAGCATTGGTAGAAAAAGAACTGGGATGATTAAACAAGACTGGAGGTGAAACTACTTGTGTAAACCTCACTAAAATCTATGAGCTATCTCACGTTCATCAATTTCAGTTTAATTTTCAGAGAGTTGTGTTGTGGTGTTCTCAGGAAATATAG…
>TCONS_00000953
AGCCCTGTTTTTATATTTTTTGTACAGACGTGCCCCTGAAGTGCACAGCCAAAATTCTGTTCTGGCTGAAGTGCGCATTAGCTTTGGCCACACACATCTTCAATACAGAAATGGAGATCTATGGTTTGTATTTACTCTTTCAAAGACAGGACATGGGCTGCTGATGTGGTGCAGTGTGCTGCCTGTCATGCTGACTGCTACTGCCTTGTTTCTTATACAAACTGTTGAATATTTCCCTCAGGGTCTAAACCCTATTTTTTGATTCAGTGCTCGTTCTCTGCTCAGTCAAGTCTTGTTTGTCACTCGGGCTTTCACATGCCATAAGTGAGAACGAAAGTACTGTAAAACATAGACATATTTAATTtggggactttttgtgtagtgctgcccggtggccat…
>TCONS_00000954
AGGCAAGCTGGTGAGAAGAAAAAATTAAGAGGGACTGCAAGTCTTTGTAAGTATTTTAGTAACTGTTTCTGTTCTACATGGGAAAATATCACTGAGACTCTGAGCTGTCTTTTCAGTTATCCTCAGTCCAAGACTGCGCCAATTTCCTTGCCACTGGAAATTGGAATTGATTTAAAATAAATAATTAAATAAAAAGCTGTATTTGAGCCAGTTGTAAGATCTGCTGGGGCCAAGCCTTTCTTAGTTCTGTGAAACTACCAGGTCTGCTCAGTGTGCAAAGGCTGTCTGTGGCAGAGCCAGGGCATCTGATGGCAACAGTGGGGTCGTAGCTACATCTGCTGCTTCACTGAACAATCATAGCACCACCGGGTTGGTTTTAAAGCATTCATTTCCTTCCTT…
>TCONS_00000955
CATTAATGTTGTTTGCCATTCTTTCACTATTTTTTAATATTCTCTACTAAGGTGGCTGATTGCTGTTTTTGTCAGGTCTGTAGTTCTGATCTCCTCTTATTATCCCCTGGAATGAAAGTTTTCAAACTCTGTATTGATTAAAGCAACTGAAGCTTGAATTGAGTCCAACTTCCTGCCAAATACTTAACCAAGTCAATCTAGAGATTGCTTGATAAGTCAAATTGTATTCTTGAGAATATGTAGGACTGGAAGTTCATCTCTTGTTGGTTATTATGGTACACAAAGCAAAATCATGAGTCTTATCTAGATCTAGGTTATCTTCTTGGGGGATTATAAGCTATACTGTGATGCTGGATCAGGCCAATTCGTCTTTTGGGTTTAACAAAAGAAAGTGAAAGC…
>TCONS_00000956
CTGGCATCAATGCTAGAGCACTGTACTTGAAGTAAGCGATGACTGCTGTTCGGAGATGCCAGTTTCCCTCTGCAGTCTAATTGCGATGAGTACATAGTTTACATAGGCAACTAAATGATAAAGGTTAGATTGGAGGAGTGAAGTAGGCACAGTGAATGAAGCCACTGTTTTGGGTATTAAGAGAGTCCAGTTGTTGGAATCTTGGCTGAGCTATGCCCCTTTCGCCCAGGACCAGAAAAAAGTCTGGTTTTCTTTCTCTGTTCTGTATACAGCCAGTGAGATTGGGGCCTATAACTTCTTGTTTTTAAGCATCCTTCTCTTGATTAACTTATGTAAATGCAACACTTTGTCATAACTTTGTAAACTAAATAAGCACTTTAGTGATATAAATTACAAGAG…
>TCONS_00000957
GGGCAATCTGAACACTGATGCCAGCATGTGAAAAATATAGTCTAGAGCTGTCTGAATTCCCTTACTACTATGTTCAGGCACTTTTTCTGGCATTAATGTTTCCTGATATTTGCTGTTTGGAAACTTGCATTTCAGATATGTCTGGTAATTCTTATTTGGAGAAGTTTTTAATAGAAATTCTAATTTGATCATTTAAAGCAGCAGAAGTACATGGCAAATCTATTAAGCCTAC
>TCONS_00000958
GTTTTCAGGGGAAGTGAGTATGAAGAGTTGGACAGAGATATACATATCGAATGACATTTTTATTTTTACTACATAAAATTTGGCAGAGATCTGGAAGTGTATTTCGTGTATAAAACAGCTAAATATCATGCAGTTCACATCATTTGGCTGTTGTATACTAAGTGCTTGTAAACTAAGAAAGAGTTCAAATCATTTTCACCCTCTCTATTTTATTTCTGTGTCTGTTTAGAATCAAGTTATGTATGTGTGAAAAGACTGTTTGAGGGGAATGGTGTCACTTTTAAATAGATTAATAAATAATAATGCAGTGTTATTTTATGAATAATCATTCCCAGTAAATTTTTGGTACAGTAGAGGGAAAATGTGTAATCAAGTGCATTACTTTTTCACAAGAGAATT…
>TCONS_00000959
GGGAAATGTTATTTTCCTTTCTCATGATATAAAAGCAAAGGAATATCAGAAGGCAGGAAGTCTGAGATGAAGATGGGTAGTTCTTTCATGAATGTGTTTTAGTTCTCGAATCTTTTGATTTTCACAGTTTCTTATGAAAGAGTTTAACAAATTGTCACACTTCATTTGTTTTAGTCTATCCAAAATGAATAAAGTTGCCACTAATTACCACAACATACACTTGTAGCAGTTACATGTGCTATGATCTTTATTCCACCTTATAAGAGATACTGGGATAAGACCTGAGATGGCAGTGATTAATCAACTGTATTCTGAGGCTCTTTGAAGACTGCCTTTAAAAATCTCATGGACTTCCCTAGTAGAGACAGGGA
>TCONS_00000960
ATTTTTGAAGTCTTCATGTCTTTTAATGTCCAGTGCCTGAGTGAAACTTGTCACTTATTCATTAGCTTTCTGTGGTCACTCAGCAGCACGTGCTGGCTTACCAAATCACAGAAACACAATTAATGGGCAAGATACAGGAAATTTCAGTTGAAACAGAAACTACCATCTGTTTACTATGGAAATGCTCTGGAATGAGTGAGCTATAACTATTGAATAGCTTGTAATATCACAACGATATCAGAATTGTTTATATCAGGTTTATAGTAGGAGAAGTATGTACTGCAGATCTCCAAGCCCTTTGACAGGATGGATGGAAGGGAGAGATGAGTGAGTTCCTCTGCACCATGATGTGAGTGGAAGATTATTTACTGCAGGCAAAAAGCAGTTTGTTGGTCAAGT…
>TCONS_00000961
ACAGTGCACGCCCTCTAAATCTCCAGCCTAAAGGTAATTCTCTTCCTCTTGCTGTCATCCTTTTCTCTAGGTCAGAATACAGAGAGGTTATTTCTTGTTTGCTATAGCTTGGAAGCAGAGAGGTGACTGGCAGATCTGTGCTAAACTTGGAGATCTTTTCTGGAAGATTAAAAAAGTATGCTGTGTACTACTTCTTTCAGAGCCTTTTTGTAGCCAAAGAAGGTCTCTGTGTAGATTTTCTTTACACCGCACTAGCTGCCTCTTCTCTTTGTTTTCCATATTCTATATTCCATTTTGATTCTCCTCTATCCCAAACTTCAATTTCTGCTTTTATTTTCTTGGGCCTCAAAAGCAGTAATGTAGAATGTCTGTGGATCTTGATGGTATTGGAACTGCACAC
>TCONS_00000962
AGTTGGGGCCTGCTCTGTACAAATGGCATAGCAGCTGAAATGGAGTGTGTACAATTTATGCTTGCAATATTATATAGAAAATAAAATGCAATTTTTTTAATACGCTTTGAAGTTAATTAGTCAGATATGGTTTTCAAGTATGCTGTTATAACTCCTCATTAAGTTTTTGCTGTACATTGTCTCTTTCTGACTCTGTGGGAAGATGTAGAAAATTGTGTTGTGTGGATGATAACCAGGAGATTTGTCAAGGTCAGGAGAACCACCGGAGCACAAGGAGGCAGGGGAATCCCAGTAGAATCTAGCTGTCTGAAATATTCTGCTTATGACTGGATTAAGTCACATTAATTGAGCGTAAAAGCAGAGTGTTTAGTGCTTAGAGTGCGATTGGCATTGATGTGA…
>TCONS_00000963
CATCACTCCCTGCAGGATGCAGAGCAGAGCTGTGCTTGCTGAGTGGGCTAACAGGAAAGAATTGCCTTTGCGGCAGCAGCTGCTGAACTGAGACTTTCTGGATCATGAATGTATGTAAATATGTCCAACTGTTTGCCCTTCACACATCTTTGGCAAGTTCGGAGTAAAAAATATTGCGCTGCTCCATTAGTTTGCTTGCCTATTACAGCAGCAGATGCCTTCCTGTCTAAAATAGGATAAAGGAATAAAGGCTAGAGGGGACC
>TCONS_00000964
AGCAAGGCAGGAAATGGTTGTGGCCTTTTTATCTTCTTTTTGTATTTGTTCCATCCTGATCTCTTTCTGCAGCAGAGTAACAGTTATTTTGGAGAGCTTGTGTGGGTTTGATCCCTGACTGTATCTGCTGAGCGGCTAAAACGGCTGCATTTGGATGCCGTGCTATACTTCATAGGGATTTCTCTGGCAATGAAGGTTGCGTATAAATAATGGATGAAGAAGGGTGACAGGAC
>TCONS_00000965
GTAGAACATTTTGCCTCAAATACTTACATGTGTCCAGACATACCAGGCTGCCTGAAGTAGAGTCATTTCTTCTTTTAAGTCATCATTTACAAAACAATGTATATCTGTCTGTTTTGTGTATTTCTTGCCAAAAGGAGTGTGTGTAGGACAGCAGGTGGCCACAGAACCTAGGAGAAGCTGCGGTCCTCCAGATAATCAGCACTGTCGCTCAGCTGCCACCTCCTACCTCAGCACGTGCCAGCCCATGAACATGCTCCTCCATAGCAACCTCTTTGATCTTCATATGGGAACTTAACATGATCTGGGGATAAACTCATAGCAAAGCTGATCCAAGCCAACAAGGTTTCTGAGAATTTTCTCATTCTTGTAAAAGCTGATGATAATTGATGGACGACTGGC…
>TCONS_00000966
CTTAAAACTCCAAAGGGAAAACTATTACTTATTTTTATTTAACACACTGTGTTTTCTCCTGAGCATGTCTAACTGCAAAACCACAGTAAGGTGCTCTGCATGAGGAAGAGAGTCTCTGCCTATCTCCTGCAAAGATAGGGTATATGACTCACTTCATGACAATTTTCACCAGAGGCATTTGTACTGTTTTGAGGCTTGAAAAAATTATTAGGCATGTGCTACGTAGTGAAATTTTTTGATGACTGGAGCAGAGAAACACTTTCTAAGGAAGGAAGACAGAATCTGAACAGTTCAGTTTCAAGGAATAAAAGTGGTGCAGGGGGTTCTATTAGGTTTTCATTTGTATACTCCTCTGCCTAAGTCAATATGGTTTGTAGTTTAGCAAACTTGTAACAGTTA…
>TCONS_00000967
GCTGGTCTTCCTAGAGGTTGTTCCTTCAGTGCAGTGTTTATTAAGGAATGTGTCTGGTGCTTGTGGTTTGACCCTTGCAGGCACTGTAAAGCCTGCTTAACAGGCCAGCATCTTTTGATTTCAGGCATCTCGTTCTAAGTTCTACTATGGCCTTTGGTCAAAGGCCATTTGGCAAGGACAGGGAAAGAGAGCAAAGTATGAGAGCAAGGTGCTTTCCCAAGGGTCACATCAGAGACCGAGCAGTCACAGGGTGTGTGGCTGCCTCTGCTGCTGAGGAAAGAGCTGTACCATGATGATTTCTAGCATGTAATCTGTAGCAGCTTGAAGAGCCTTTCCACCACTGGGGAAACTAGATTTGATTCAGAGTACTTTCACTGCTGGTCTGCTCTTCTTATCCAG…
>TCONS_00000968
CAGGCAGATGATTTCCTCCTCTTCCTCCCAATCTTTATGTCTGCACTTCCTCCAATCCTGTGATAAGGCTCCTCTAGATAAGAAAGAATGACAAAACAATTAGGCTTAATGCCGTATATATGGAATTATAGCAGATGTTCATCAGCTGTGCCATTGCTGACAGACCGCTGTATACTTGAACAGTAAGTCTGTCTCCACTTACAAATAtttttttatttttAATGAAATTAATTACAAACAGTCACTTGATATAGGATGATATCATTTCATGCTTGTTTGTGTATGTTTTCAGGTACGTGTCATCCTCCATATCGGTGTTTGGCAAATGCCATCTTTTAAGGAGAAGATTGCTATTCTAAGAACTTTCTCAATGAGAAAGTAAACCTGAAATAAATACTT…
>TCONS_00000969
AAGCAAACCTGCACATCTTGCCTGAGCAAAAGGAAGAGGTTCAAGAGCTAATATACATATCAGAGGTTTTATTCCTCTTGTAATCAAAGGGAGAAGAGAGGCTCACAGTGAGAATTACATAAGAAGGAAAATTAATCTGTTGAGTGGTTAACTGGGTCTTTTCTTTTAACAGAGCCCTTTATTTAGAAGAACTGGGCATGATAGATCATTAAGTACAACAGAAGGTACCAAGTAATAAAGAATTTTAAAAGATTAAAGAAATCCAATAATTCAGCAGTTTGCACATCAGTCACAAAATAGGGGCAGTAAACATTGAATGGATAAGTGACATTAAAAGCCCTCTTTATGAACCAAAGTTAATTTGAATAACATTAATTTATAGTTACCAAATTGTGTCTT…
>TCONS_00000971
TAATGCTTCTATGCATGCGCGGTGCCTCCTGGTGGTCACCCTGATGGTCGTGGGGATGAAGGCCATATGTCATCCTCACAGTGTACTTCTGACTCTGGTGTAGTTTGAGGAAGTATTCCAGCTTCAACTGGTTCAGTTTGCATTTCAGGATGGTTTCTAGGATGTGGCTCCTTGGACCAATCAGCAGGTTCCTTGGGTTACGGTTGATGTACCCCATATCTTTCCCATTCTTCGTGCTCAACTACTTTTACAGTTTTAACAATATAATGAATTAGCCCATTATTCATGAAGACAATGGGCACACCCCTGCACTGGGGACACAGTTGCATGCTACAGTGACACTCTCGGATCGCAGGGAACTAGGTAGAACTGAAATGCAGAGCATTTTACTGTGATAGT…
>TCONS_00000972
ctgggggttggtggccctgcctgtggcagggggtttggaacttaatgatccttggggtcccttccaacccaaaccattctatgattctatgattctCACTTGCAAGAGAGTGTCAGAATTGCTTAGTTTCTGCAATATAGTATTGAGTCTCAAAAAAGTGCCTGATAACAAGAATGAATTTCTTTTTGAAAATCTGCATGCCAGCACTCATGTGTGACACTGCAGCACCATGAGGGGAAGCTTCTCGTGGGAGTAATGGCCTCAGGCTAGTCTCCCCTCCCATAGTTTAAACTTCATTAGCCAGTCTACTTGTTGCAGACATGATGTGGGGAAAAAAATATCCATTCTTTATAGTTAGATATTGTTATTATTTGGAGTAGTTTATATTTTCCAAGCTAC…
>TCONS_00000973
ACTGACCAGTGGATTAAACCGTGGGTGAGCTGGCTTAAGCAAAACAACCTATAATTGCCCGTAAGTTTGGATTTGTCTGTAATTCTGTTTTCGCTTGAAGCAACTTTCTTTGTGAGTCAGAAACTCATAAAGGAGATGTGTTCTAGAGTCATCAGAAAAGTTGGGCAATGGTGATGGCCCTTGGAAAAAGTTGGTAGCAGAAATTCATTTTAGGATCTTTGGACTGTGTCCTACCAGTAGAAATGGGGTTTACAAAAAAGCAGTAATAACGACTTGAAGATTG
>TCONS_00000974
CCAGAGGGTGGGCCGGCCCAGAGCTCAGGGGCAGGTTGGCCTTTGCCATCCAGTGAACCTGTGCTGTTGTGAGACGTGGCAGAGAGAAGCAAATGGCACATAAAGCAGTTGGAACAGTGTGAGGAAACAAAGGGTTGGGTAGAATTAACATTTCGTATTTTAAAATACCAAGGGAAACTATGTACTCAAGTTATCGCATGGCCAGCATGAGCAAATTCAGTAACTTAAAGGCATTTTTTCTTATCTTGGCTTCCTAATTAAACTGCTTATCATCATAAAGGCTGTGTTACCTGGATGTTATGTGTTGAATATAAAGCAATCATGGAGCAGTAATTAAAATTCTTAAACATGCACC
>TCONS_00000975
GTGAGGGTGGCCTCAGTAGAAGAACATAAGATGTGTGTAAAATCACTAGATAATCCATTCCTTAAAAAGCTCTGAAAAGCCTTAAAAGGTTTGTTGAATTAATACTCCTACAAGACAGGTGTTACTTTTTTAATAAGTAAGAACGTAAAAAGAAAAAGCACTTTTGATGATGCAGGTACCAGAGGACAGAGCAGAGGCAGGGATTCCGTGCTGCTGTTCCCATCCTGTGAACCAGTTCCTGCTGCTTCAGTATTTGAATCAGTGTTTTGTGTTGTGGGCTCAGTTTCCCATTGAGGCATTTCAGGCTCTATGCC
>TCONS_00000976
GAGAAGCTGGCTACACTGCAGAAGGTGTTGGACCTCAGCAGCATCGGCTGCCCAACAGAGACAGACCCCCAGAGCCCCTTGTGTGGGCTTAGGCTCCCACCATAGAGCAACACTGAGCTGTGAAGGCTCCCTAGGGAGTCCTGGAGGATGGTGCCATGGGGATCTGGACTGCTGTAAGATAAACAGCCCTGGCTGCCCAGACAGCTGGTGGCCATGCATTCAACTAGGCATGGAAGGAAGTGGTTTCCTAAAAGCCTACAGCAGGATTTTGGGGGATCACTGTATGTGACACCTGATTTATACGTTAAGAGCCTAAGTCTTATTTTCATTGTCACCCCAACTGCCGCTGATAAGACAC
>TCONS_00000977
GAATGGTTTTATACCTCAAATTCCATGCTTACATTTTGATTGATTCCCTTCCAACATCTGTGTTTACTACAGACCAGTTTCCTCTCTTGACTGCTTGTAGAACAAGCTGCTTATAGAACAAACTACCTGAGTAAGGCTTAACACATACATATGCTGACATCTTCTAAAAAGAGGGCAGGATGGAAAACACTAGGAACACCTGCTGTCAATATGGAATTCAAATGTAGTTTTTTGATTCCTTCTTTTTTCTTCACATTCTTGGTGTATATTAACAACATGTGTATTTATTGTTTTCTTCCAAAGGTATTTGCTATAGCATAATTAAAGGATGTATTAAAAAATAGTGATTTTAGGCAATTGACAGTGTGCCAAAAGAAGCTCAGCTAGCAACAAGATCCA…
>TCONS_00000978
CAAACCTTAAAGAAGCTGAGTGAAGAGAGCTTCCAGCCCCATCTGTAGTATTGGCTTTGGGTTTTAAAATAAATTCACTCTTCCCAGCCCCAAGTGGGCAGGACAGCTGCCAGCTTAGAGTAATTCAGCTATAGATTTTCTTCTGAGAAAGGCAGTGTTCATATATTAGGTGACCTTTATGCAGATCGACAAAGTGTGTTGATGAACTTCAAGTGACAATTTAAACAAGTATTAG
>TCONS_00000979
TAATAGACATCTTCCTCGGTAGGATGGCTCTGCCATGGAGCACAATTGTCCAGCTAGCTCCAACCAAACCTCTAAGTTTTGCATAGCTTTATTCTTAAGATCCATTAGTGCCCTTTCCTCTTTTATGGACTCCTGAATGCATATGCTGAGAGAGCCATGTGTCTCTTTTAGACAGAGAGCAACACCAAGCAATTTAATCAACCTTTGCTATGTACCTCCTGGGTAAAATCAAGAAAGAATTGGACAAAAAGTGGCTTTTTTGTTCCAGTGTGCAATTTACAGCCATTCACAAAGGAAAGTCCAGTGGGACTTTTAAAAGACAAAAGTCTCCAATATCCCCTGCTAAAGGCAGCAAACTATTCTCAGCATCCCTTTAGCTAATATATTAGCCTGCTACCT…
>TCONS_00000980
GTTGAATTAAATGCTTCTTCAGTGAAATGTAAATGCTCTAGATAACAAGCAAATGTGGCCCGCAGGCCTCTTACAAAATCATCTGGTAGCAGACTGTTATCTCCTCTTGAGGCTTTTCCAGAAATTTTATCACAAAGGAAACTGGAAAGTTGCAAAAGGTCTGGGTTTACTCTCCTGAAGAGGGGTGTGTCTGTGTTTGGCTCACCACAAACCAGGCCAAAGATGCTCTGGAGCTTAGGGCACCGTGTTACACATACGCACTTTTTCATGGAAAGAGCCATAAAACTATAAACAACTCTGTAGAGTGTGTCTGGATGTCTGGCTGCTGACACTCACTACATGCCCC
>TCONS_00000983
ATTTGTCTGAGACCCACCTGTGAGCCAGCACAGCAGTTTCTGAGGCACCAAGTTGCCTCACTGACACATCTCATCCGGAAATGGTGTGTTTTGTGGACATATGTAACTGTTAGTGTCCCTCTGTTTTCCTTCCTGTGAGGGGGGCCATTATTTCTCCTGACTTGCACCGTTAGACTGAAAATGGCAGCCTCAGTAAGAAATGCTGCAGAGTTGTTTGGATTCCTTAAACTCTGAAGATCAGCCTAAACCAACTAATTAAGTTTTCTGCTTGCTGCCATTGAAAGCTTCAGTCAGACGTAATTAAAAATGAGCAGCAGATGACAGCGG
>TCONS_00000984
GCAGGTTCTGTTGGGACTGCTACAGAAGTATCCCTGTGCTCCCAGGAGGTGGGAGAATTTCCCCTACAGTTCTCTAGAGAAGAGGAGTGCAGCAGCTGGGTGAATTGGATGTGTCCCCAGGCCTGAGGTGCGTGGGGTGAGCAGGGCAGGGTAGCAGTGCTGCCTGGAGTTGGGCTCCCCGCAACCCAGCTTGACTGCATTGGAGTAAAAGCTTAAGAACAGAGATGCACATTGCAAAAGCCTGAACGGGCAACTGAAGACTTTGGCATGCTACCATTGAGCTGCAAAGACATGACAGTCCATTAAAAGTGAGCCTGGCTGCTGCTGTTGAGCAATAATTAGACCACGGTCACTAAATAAACCACCAGTCCTAATATACTTTTCCAACATTATATTTGG…
>TCONS_00000985
CGAGCCAGGATAATGGCATTGCAGCTCAAGGGGAAGGATGAGTTTGCCCTGGCTTCATGCTTCAGCATGCTATCGATGTGAAAGTTTATTTTCCATTGGTGGTTTGAAAGTTTTTTTATTTTATTAATTCTCTCGTCAAGGAACACAAATGGAGTTTTCTCTGCTGTTAAACACTGCTGCAAAATCTCATGCCTTTCTTGGGCTGCCCAGCGCCTCCGAGCAAGAAAGGGAAATACGTGGGCCTGGGCCAGTGAGCAGCTCGAGAAAGCTGAAAATGTCAGCCCATGCTATAGGAGATGCAGCCTGCTCTTGTGGGGAGAGAGGCAGCCAGCTGGATGTGTGGGGAGCAGAGAAGGGCACGCACAGAAGCTCGCCATGCTTCGTGGCACAGTGAACAAT…
>TCONS_00000986
GGTTGAATACAGACTTTCTGAGATTATTAATTTTGTGTTCACTGGGGTGGTGAAGAATATTGCTGTGTTTTTATTATTATTATTTTCACTAAATGTCTTGACTACAAATGGGTAAAGAAATGGAGTACTAAGAGATTGGTACCTTCCGCAGGGAATTATGCTGTACAGCACTATGATGAACTGAAGAAAATGTAAACACTGCAAAATTAAACCCAATCATCATTAATTTACTAAATTGCCTGTCATCCTTCTTGGATGTGCATATTTATAGCCTGACC
>TCONS_00000987
GAAGGAAATTTCATCTAAATAGTTCTTGACTATAGCTTGTAAAACCTTTGAAAAAGGCAGAAGATACCAGTGAATAGTATCCTGGTAGGTGTTGTATTGCTGGAACAAATTGCAATTTACTGAGAAGGTGCAACTGAAACAAGAACTGGCTGAATATGAAATCCTTCCCCAGAAATTCGAAGATAAGTGTGTCATTAATGACATACCAATGAATATAAAAATATCCCCCCAAACCAAGAGGTGCTGTCAGACGATGTGCCTCAACAACTAGAGAATCAGTTCATTACAAGCTGTAGAAAATGGACATGTTTTTTCCTCTCCAGCTCAACACCCAGCACAGACATAATTCAACTGGCAATTTTTGTACTCGGGAGGTTTGAACACAAAGGCAGCTATTTC…
>TCONS_00000988
TGGAGAACTGTGAAGACGAAAGTAAATggaagcaccaagaggaatcatgaggaggaaacaccaagaggaatcacTCATTTTCCAGTGATGTGCTGAGTTTCACCTGATTTCCTGGCCACCGCAAACTACGTAACCATCTAGCTTACCCTGTTCAAGGGAGACAGGGGCTTGTGTGTGTGACCCATCTCTGCAGTTTCAGACAGCTGAGCGTCAGCTTTTGTGTTCTCCACATTCCATTGCTGAGACACCTGAGATGTTTGCCTGGATGAGCCTGGCCTGGGATCAAGGACTTTCAGTGCTGTAGGAGACACACTATTGAC
>TCONS_00000989
CACTGGGATCCTCCCTGCGTATAGATCTCATTTCAGAGCTGGAAGAGAGATTTTAGCTTCATGTGTCTGCCTTTTCTCACTCCTCAACAAGCTTGTTGTCATTGAAAGGTGGGTTTTTACCTGTTTTCCTGGCTGTAATGAAAGGCAGACATCTTTCTTCAGTGGATGCATGCATGCTCCCTGCACTGTTGTGAGCTCTTGATCAGAGCTAGTCCAACAAAATTGTTCTCAGTCAGAAGCACACATTTGTATTTTGCATATGTAGAATTAAATAAAATAAACGACCCAACAAGTATTTGGGATATATAGACTTAATTTGACCAAATGAGTCTGCTTCTTGGCTCAAATCTTGTAATACAGGTTGCAGCCCAAAGCACATTTTTATGGCCACACTGCAGT…
>TCONS_00000990
CAGGTTGCTGATGAGCAGCTTGAGAGGCTGTTTGTGAGCCAACGTTCACTATCAGCTCTGGCTGATGGGTGTGCAGTGGGAGGTGGGGGAGGGCATTGGGTCTGGGTGCAGCACCCAGTGCCACCCCTCAGCTGTGGCACTGGGAGGTGCCTTCATTAGGGTCAATGGAATGTGCTTGTTGGTCCAAATGCAGTGCATACCTCACCGAAACGAGGGGGATTTACATCAGCCTTGTGTTGGTATCTGAGGTTAACTCCAGCTGTAACGGGAACTCTGTATTTACAGCCGCCCCCAAAAAGGTTCACTCCGTCATGTACCGCCTGGTAAACAAGAGAATGGGATTTTGATACTGCATGAAAAGAAGAAAGAGGGAAAAGAGATGAGAAATGTCACTTGATG…
>TCONS_00000991
TTTCCTTCTGCTCCTGAGCACTCCTCAGCCCCTTTTTGATGTATGAATGAAGTAGGAACACAGCCCACATTTTCATATCTATCAGCACCTTtatatatatatatatatTAACCAAAGCTGTTCATCCCCTCTCTCTGTAGCACAGCAAAAGCTTGGAAATGTCTCTTTGTTTCCTAAAATCCAGGAAAGAGGAATGCATGTTCACAGGTGTATTTGATGTAATATTCTACATCAATAAGCTCATTTTTTTCATGAGGAAAGCAGTAGGCATATGAAACCGGTAAGCACGAGGAAGAGCCCACAG
>TCONS_00000992
gctaaaccatgtccctcaacacaacatccaaaTTAGTTCATTACATTCATAGATTCCAATGTTATTTTAGATCAGTTTTACTCTTTTCCCCAGGTAATCtgttttgttttgttttgttttgtttCTCTTTGGTCGGTTGGTTATGGGCTATTTTTATATGTAACTTGTTCTGAATATTCCTTAGGaaaaaaaaaaaaaaGAAGGTCTATGAGCTTTAGAGGTGCTCAGTGCCATTCACTGATTTATCAAGTATTCCTG
>TCONS_00000993
CAGAAGGTGCAAGGCATAGATTTGAAGTTAGGGGTATTCTGAACTGAAGCCACACGATGTTCAGCACTCAGGAACACACTGGGGTCACAGATATTGAATGGCTAATTCTGCtaaaagcaagaaaatttttcactatgacagtggtcaaacactgccatgtcttccagagtggctatggggtctccacccctggaggttttcaaaattcatacggggttttgatgtgtccctgagcaacctgcacgggcagggaaattgaactagagacatccagaagtccttctgatctcagctattctgtgactctgtgatGCGGAGGGGATGTGGGACTAAGGAGGACTTATTCGAGTGGGGATGCCAGGAATGCGGTACTTACTGGGGGGTATCACTGAAGGGTGC…
>TCONS_00009197
GAAAAGTCCCCTTTTTTGTGCTTTTCTTGTATGATGAAACTGAAAAACTTGTGCTGGTACTCTCAGCAAATGTTCCTAGGTGTATTAGTTGACAATGGGGTTGCTTAAAATACAGATGGGATCACTAAATATTTGTTTGTCAGCAAGGAATAGATTAAAAAGTTAGATTTAGTAGGGTTAATTCTCTGGATAGAAGGATG
>TCONS_00000997
GGCAAAGTTTGAAGTTAATCATTTTTTATATTGTATTCACCTGTCTTTTTTGGTAGGTTTTAGCTCTCTGGAAGATATGTACAAGTCTTATTACTCTTGTCATCTCTGATCATAGTTTCCCCAGTTTCAAATCAACCTGTTGTAACAAGGGCTCAGAAGCTTATACGAAAACAGTAAAATAAAATTATTTTTTACCTTGATGCAAAGACTTGTGAAAAAGTCTAATAGAACTACAATGACTCATTAGCCTAATTCATTAAGTGTTGCTAGCTATTAACATTTGTAACTGCAGG
>TCONS_00009203
GACTCAGCCTTACAGCCTCTCTGTTACCTGGCTGACAAGCCTGTGACCCTCTTTGTTGGTGAATCCAGCTTGGAAGTTGCTAGTAACAATGCCCCAGTGTGCACACCCACAGTGCTGTGTGCACTCAGGTCAGGGCTCTCCAGTTTCAGGCACTGCAGACAAGCAGGCCCCTGTGATTTGAGGCTGCCTCTTGGACTTCCACGCACGCATGTGCACACAAAATAGAGCACCTCCTCACCCAGGATACAGAAATAGTGTTTATTAAGGAGACTGGTGATCAGGCTCGCAACACAGCCGATTCTACTAACTGACAGCCTGCTTATGTGTCACTTGAACCCTCTTCTTTCTGTGTTTGCCTTCTCTCTGGTTCTGGATGCTTTGCTTTCCTTGTCTTTGGTC…
>TCONS_00009204
GAATTCTTCGCCTATAAACTGCTGTCAAAATAAAGACTCTGGGTGAGCATCTTCCCATTGTGAATTGTTGGAAGTTTCTGTGCTGTGTCTGCACAACTTGGGGGCAGGTCAGTGCCTTAGCACTTAAACTATCTTATTACAGGCCTTTAGTGGAGCCTTAGCTCTTAAACTATCTTCTTACAGGCCTTTCCTTTTCCTCAAGGAAAAATTCCATCCTGTGGCAGTAAAGGAATGCCCCGCTGAATCTTCCTTTAGATGCTTGTTTCAGTTACTCTCACATATTGAGTCCTGTTGTGTTCTCATGTGTAATCAATGAACACATCTTCATGAGTGTCTTAGTAGTGGTCAGATTTCATACTTCAACTGTTTCTGTAGTGGAGATGGAGTTGATAGCCACAA…
>TCONS_00009205
AATATCCACAAACTTTGGTGGAGTGGCATATGGCTGTAATAGGCAAGCTGTCTGCTCACCACAACTGCTTCTTTGGGCTTCAGACACAACAATCTACTGACAAAGTATGAGGATATTTGGTACCTAAGCCTGCTATGTGGCTTAGGCATTGGTCTGCCATACAGCTGTTCTATTTAGTTTTAGAAGGGGCAGCCAGTAAAAAGGAAGTATTTTAACTTCTTCCTAGTAGTTCAAGCACTAAGTATTTTAAACAGATAGTACTTCTGGCTGATCTCATCTGGCTTTGAATCACTAATTTTAGCAATAAAGCAACCCCTGGTGAACAGGATGTGAAGAGAGAGAAAC
>TCONS_00000998
GGGGCCGGGCCGCCGGCAGTGGGTGCTGAGCCCAGCCCGGGCCGCCGGCAGAAAGGCTGAGCCCGGGGCACGGCCTCCGAGAGAGAGGTGGGGTGTTTGTACCCGCCTGTGCGGCTCTCCCCTTGGAAGGAGCTTTTTTGTGGTAACTCTGGCCTCGCTGTGCTCCCCAAGATACCGTGCAGGCCGAGCTGCGCAGAACGAACCGAGCGCTTCGTGGGGTTCTGCTTAGAAACCTCCCGTCTGACCCGGCCTGTCCGCCCCAGGCAGAGCCAGGAGGCGCTGCCAGTATCCCATGTGCAGTGCTGCGCTTCTGCGCTTAAAACACACGGCTCCGGCACGGCTCCCGCGGAGCGCGGCGCACAGGCGTTGTGTACCTGCGCTATCTCCGCACGCAGCAGC…
>TCONS_00000999
ATTTGTGCAGAACATCACTGCATAAATAAGTCCTTTGGATGACAGTCAGTACTAGCGATCTTCAGAAATGTTCCAGGGACTGAAGGAATAAGAGTGAATCTTCATGTTAAGTTCCCCTAATTTTAGGTTTTATGTTGTCTAAAAGTAACCTTACTCCAGAATACTCATTTGCTCTATTTTAGTTCTGCTGACCTGAAGTGAATTCATCTGTAAGACAGAAGGTTTAGGCAGTATATTTGTTTCCTTTGTACATCAGTCTCTCTCTAGCTAGAGTTAGATCTCTTAAAACTGACTTATTTATAGCATTGCATTAGGGGAATGCTTATGGTACGATTATGATATTGAATATGATATTACGCTGATAGCTTTGTGGAAGTTTAAGATCTAATAATATTTTCA…
>TCONS_00009208
GGGAAAGCAGCCCCATAGCTCCTCAGGTCAGCCAGCTGTGGGAGCAGCACAGCATTATTCCTGTCAGTTAATGCAGATGTGTTGTGTCACTGTGCCAGATCTCCCACTATTACACCTAATGATTTAATATAAGGCGTGATCCTTCTATATGGCAATCCCATGGCACAGACTGGTCTGTGCACCTCCATCTTGCCACGCACGGGGCAAGGGCTCAGCCCGCTCATGACAGGGATGGAGTCCTGCAGTTGGGAGGTACCTCTGACACCATTAAACACACGACAAATCTAC
>TCONS_00009209
ATTCTTCTCCAGGAGCTGCTCATGCTGCACCTAATCTGATAGCGCTGTGGGCTGCCACTGAAGATGACAGCCTTCCTCTCTTCCCCTCCCACGTCTCTTCTTGTTCTTCTCTCCTTGCATCCTGTGCAACTCCGGGGTGAATCAGCTCCTCTGATCCTACAGAAAATGAGCATGGTTTTGGTGGGACAGTTTTCTTTGGGCTGACTCGGGAGAAGGGAGCTGGAGGTAGATGGGGAGGAAGGGGAAGAAGCTGATGAGCATGTGGGGCAGAGACCTCTTAAATTCTATGAGTGATAGCCAG
>TCONS_00009211
CATTTACATGACAGGAATGATTTGTCAGGAAACAGGCAGGTTGTATGAAGTAAACCAGCCACCTTGCTGAGGAGAAATCCCACATGACCGATCATTCACTCCTGCTGGTTTCCCAATCTGTTTTTCTCATCCCGAAACTGTGGGTCAGGTTTCGCTTAGTAAAAGTACTATTGATTTTCAAATAGTGTCACAACAGAACTGGAGCAGTAGGAGATGAGTACTCACAGCTCATGGGAAGTAGTCAGAAGCAAAAAAGGGCAGTTCCTTCAAAAAGTCGTGATGAAGGCATCATCACAAACTACCCCAAAGTGAGAAGAAATAAGAGCCCAAATTAACTGAACCATGAGCTTTTCAACAGTGTTAAAACAGAAAAAGAAAAATGGAACCTGGGTAAGCTTG…
>TCONS_00009212
TGAAGATAGGACAGTGACTTTTTGgaaatagagtgaattacatttgggaggagaggagggagaacttttctctcagagagtggtcaggcactggaatggcctgcccagggaggtggtggagtcaccgtccctggcagtgttcaagaggcgtctggatgaggagctacgagatgtggtttagtggcttgtggtagcaatggtaatgggaggacggttggactacatgaccctgtaggtcctttccaactttgtgattctatgattctgtgattcAGAAAATAAAAAATACAGAGAATTGTCAGGTGAGACTGGGAATGTTGTTAGGACAGAGATCAGCATCAGAATAAGGGCAAAAGGGAACAAAAGGTCAACCAAAACCCAGCAAACACAGTTGTCTGT…
>TCONS_00009217
GGATAAAGCCCTCCAAGTGGGTGAAACAAAGAAAATGTGGCTGTACTGCTTCATGATGAATCCTTTAATGTGAAGGGAGGGGGGACCAAAGAGGAAGCAATCTCCAACAGCCCCCTGTGTGTGGCCAGTCCTCGCTTCCAATCACTCTTCACTCCATGTAAGTAGTTCAAGTGATTTACATGGCTTAGTTGAGGGTGTCTTCAGTTGCCTTTCCCTTCCTATGTTTTGGCCTTGGGCTACAGGCCTCCCTGAGAACCTTTCCTCCTGATTTCAGAGCCCCAGCTCAATCTGCTGTGTTGGTGTTGGCTTCTTCCCAGCGCTGCCAGTGCTGACTGTGCTTCTTATTTATCCCATTGGACACCATTAAAATAAAAGTTCGGAAATCATTTTTAGGCTGTT…
>TCONS_00009218
GAAGGCTGCTACCTATGGCTACCACTCTTAGTGGTCATTACAGGGGGTAGAGCCCTTTGTCTTCTTGTACTTGTCATCTTAGCCAAAACTGGCTGCCCCTTCTCAGCAGAGGACCACGTATGTCTTGGCCACATTAGTGAGCACTGCAGTCTACATTGTGGGAGTCTGAACCCACGTTGCTCAGCATCCAACTGAAGTGGCTGAGATGCATGTGTACTCTGGAGAGATGGCATTTGGGAATAGGATGGGTTAAACAGCCAAAGGCAGTATCTTTGTCAAATTACCTCAGCTAAACTTTGTTAGTACCTTTGTCACTTGTTGAAAAtccagggaaacttcac
>TCONS_00009219
GGGCTGGTGGGGCTGATAGGTATGCTGGCCATGCAGTTGAAAGCATATGCTTCTGAGGATGCACAAATCCATGCTCCGGAGTAAACTTAATACTTTTCTGTGCTATAGTCCAGCATGCAAGTCTGCCACTGTTTGGTCAGATTACATTATCATAGGTAAATAATTAAAATGTCCTTATTCTTTCTGTGAATTGTTAATCACAGCTTAATTCTTCTTCATAGGTTGAGCATTCAGATACTTAGGCTGGATGTAGGAAGTTTGTTGTGCTGTAAAACACAGGTACTCTTTATTAATCCAAACAGTGAACTCATCCTTGTCTCTCCTCACTTCCCCATCCCAATGTGCAAAAGAGGAGAAAGATCCAGAGTGTCAATCTGAATGTGAAAGAACAACTGTTTG…
>TCONS_00009220
GTTTTCATGGTGAGTGTCAGTGACTTTATAGCTTTTGTGACAGGAATGTAAGACAGAGGTGCTAGTAATGGGTTGCCTGAATGGCAGGCATCAAAGCTGTTAACAAACAGACCAGAAAGCATTTTTGTCTTCTGCAAATACTGGTTAGTGCTACACCAAATAAAGACCTGCCCCCCATGTATGTATCCTTCCCACAAGAGAAACAAAACATTCTTCTGAGGttttttttttGTTCTTTGAATTCAACCTTGGGAAAGGAAGCCCTCAGTAGTAAATAATTAGGTTAGGAGTTAGCAGGATGGACTGAAATGAAAGTGCCTCCTTCAGCGATTCCTCTTCCATCTTAATTGTACAATGGACTTTCTCAGCGGTGCTTCCTGGTATTCATCCAACCCTGAG…
>TCONS_00009221
CCTCAAGGAGCACTTCCTTATCTCTCATTCCTAGAGAGCCTTTGCGATGAAGTGAGCCTGTCCTGCAGATAGGGCAGTAAGATAGGTCTACCTGAAATGGCAAGAGAGGTGCATCTGATTGAATTAAGCATTCATGGATCCCTGTGTACATACTCTTAACATTATCTAATAGAGAAGCTGATTGGGGTCAGCTCATTGGCCATTCTTTCAAAGGAAAGACAGGTAGGTGCT
>TCONS_00009222
GAATCAGTCAGTACTTAATGCCACTGTGGGAAGAGAATCCAGACTTGATTCTCAAAAGGAAACTTCAGACATGCATATCCACTGGAGTGGAGAGGAAGACTTAAGTATGTGAGCTGCAACACCAGTTGTGCACACAAATGAGGGTGGGGAAGAGCATCTACAAGCAGGCAGTGACAGTATGAATTCCAGCAGTGTTGGACTCTGAGCAGTGAATGACTTCAACTTTACATTAGGCTGGTAGACATGATACAACAGTGAACTCATGTAGTCCGCCTTTGTGTTCCTTGCCAGGGTGGTGAAAGAGGAGCTTTCTAGTCATATGCTGCTAGTACCCAGAGATATGGTGATGAAGTGGTAGCTTCGGTTGTGTCCAGCTGGCCAGCTTCAGTTTCAGTAGGC…
>TCONS_00009223
GAACCTAAGCCTAAACAGCTTGGCAGGCCAATAGCCAATGAATGTCTTTGAACACTGCCAAGCATGTAGCAAGCATGCTGAGCTCTCATCTGTACAGAGGTATGAGAGACATGCCTAACTTCCAGCCTTCTGACAATGTTACCTGGAGCACAGCTTTGCTCTGTCTTTGCGGTAATGTGGATTTCAGCCGGCATCTGCTGTGGGTACCACTGGCACATGAAAGCAGTGGGAGCTGCCTGAAGAAAGCCAGCAATCATGCTGTGGCAGCTTTTTTTCCACGGCCTTCGTCCCCTTTCATGAGGTATTGGCTGACATGGAAAGGGTAC
>TCONS_00009224
GCTCAAGTTCTCCCACTCAGCCAGCCCAGCACATGGCTTGTCAGACACTGCCTGCGCCCATGGCCCATTGCTCTCGCAACACAAATGTGCAGCAACTGGTGGACAAACTTAAAGCCTTCTTGCACTTTCAAGTGTGGATCAACTTGTCTAACCACAGCAGAAGCTGAATGGTTTAAAAGTGTGTTTAGAAACGGGTGTGTGATTAGCAAAGGTGTTTTGTAAAGGATCTTTTTGTAATCAAGCATTATAGTTATCCACCCAGAAGTTCAAAAGTGGTTGTAGAGAAATTAAATGTTTGTGTGCCTGCTTTATGATTAAAGTATTTTGACTTGTATGACGTTTATGGAAAGGGGC
>TCONS_00009225
ttttttttAAAGAGTCTCTGCTGTCCAAGAATCTTCATTTCTGAAGGTGTTTGGGTGATCTGAGAATCACGTAGATGTAGCTGTGAATGTAGCAATGTGGGCTTCAAGTCATGCTGAGGGCATGATCTTGCATACTCTTGCACTGCAAGAGAGCTGTATCTTCTCTCGCTGGTCTCTACATACACATTTTTCATTTCATTTTCCCTTGAGTTGTGGTTGAACCACTAAAGGTATCCAAACACATACTGATGTATCGCTCCTCTGTTCAGTATTCCTCATGAGAGCAACCAGCCCTCCTCTGGCAAAAGTGCCATAACTGTTCAGCTTTGCCC
>TCONS_00009226
GAGTGAAGTGCTCAGACGTAAGAGGCACAGGCCAATACAAACACTTGTAGCAAAAAGCTGCCACGTACAGATATTTTAGAAATACTACATTACCTTCTCTTGGCACTTTGCCTGGTAGGCAAACTTCTTATAAGTTCTTAAATACAACCATAAGGTCTTCAGGATGATTTGGGGCCTATCAAGCTCAGAGTGTTGTTCTAGCTAGGAGACCTCCAGTAGACAGTCTTTCAGACAGGCCTTCCATTTCTAATGGGTTATACATCAACAAAAGCTACGACTGTGTTACTGCAGTTGTTCTGTGCTGACGTTGCACGCTCCTGTCTGAAGCACTGATTGATAGCCCCCAATAGCTTTTGCTGTTCTTCTCTCCTTCGTTGTCCTTTCTGCTGTGCCCCCTC
>TCONS_00009227
GTAATGGCCAAGTGGCATGTGTCAGTATCAACTTATTTGCTTGTACAGGGTGTGAAGCTTCAGCTTGGCCAGCATTGTTTTGTTCATGCTGTTTTAAATGGAGGTAAACTTGAGGTTGGCTTTGACCACTGGTATATATACTCCTTGTGAGCCAAGCATGCTTTGGTCCTGTTCCTGGAAGTGCTTATACCAGCGCATAGCTTTTACTCATATACTTGAACTGTTTGGCTTAGGAGTTGTGTGATGGGAAGAAGCAGCGTGGGAGGGTTCGATGCAGCAATCCCTTTCTGCCCCCTCCCATCCCATGGCTAAAAATGATGGGGAGA
>TCONS_00009228
AAGCAGGTCCCGAATCTCGTTTCCCCTTCGCCCTGCTGCTTATGGGGATGAGGACGTTTAATTGCGGCTTTTTGGAAAATGGCTTCTGTGCTTCCTTTCTAGCGGAGCGGTTCTTTCCGACGCTTCGTGAGGCATTCAGGGCGCGTGGAAAGGTAGCGAGTGTCCTCCCGGCGAGCTGGAGGAGCGGGAGGGCAGAGCCCGGTTCTGCTCAGACCTATAATAAGTGGGGACGGAGGTTTGTGTGCGAGGCAGAGATGTGAGGAGTGACTTGGCTCTGTAATGACCCGGCTTTTGCAGAACTTCAAGAGTTTCGTCTGTCTCCCCCTATGGTTATAATAAGAGATTAAATGCGTTTGGCATATTTAATGAATTAGCATATGAAAATCAGATGGCTTTGAC…
>TCONS_00001002
GTGGGGAGGGaaaaaaaagaaagcatactttcgaaagggaaaaagaaggaaaggaTGGCAGTGGTGGCAAAGGGTGCCTGCAGCCATCTGCTGCGCTGCTTCTCCTCGTCCCCTGCCCTGTGTTCTCCCATGCCACCTCTCTGAGCCTCTCTGTGGCACTTATCACCACGATCTAAACATATTTAGTCTGTGTTTGCAGCACTGCGTGATTTCCGTCATTTACTTCTTCCCACTTCAAGCTCCAGAGGTATAGGAAATCAGATGGCTTGGCTTGTAAATAACCTTGTCGGAGGTGTTTACAGTCATATATTAGCAGATCTGAATCTGGAATGAAAGAATTTATGGCCAATGCCCTCTTTTAAGTTGTATTTCTGTTTATCTGATCCTCACTTATAAATG…
>TCONS_00009229
GGTGTATCTAGCTTAGGGGCTTTGTGTTCTCCACAAACCTGAAGTTGCTAACCCTTCTCCAACCAAAAGCATGTTGTAACTTTCACAGATGTATCCCTCTCCTTTCCTATGTTCTGCCATGAGGGGaaaaaaaaaaaaaaaaaaGCTGGGAATTCGATTCCAAACTAAGGCTTTTGAATGGATTAGTGCTTTCTTGACTAGGATGAGCACAAATAAGTAAGGAGAACATGATAAATCAGATCGCACAGTTTGTTTGCAATAATGGAAGCGGGAACCAC
>TCONS_00001003
CCTCCTCTGACCACTTCAATCAACAAAATATAGATATTTATTGGATGAAAAACAATATTCATTTTCCTAAGGTGGAGATTAGGTCATTTGACAAGAGCAACTTCAGGTTTTTAATTGCTGCTTCAGGAAAAGTTTATTCATGAATACTCACAAATAATTTTGTCGTGTCCAAAAAGACAATTTTGGATTAGATGATCTATTCAGCAGCAGAAATCAACCACCACTAGCTACACCACTGCTTTTAAAGTAGAGGGCTTATAGAGAGTGGTGATGTGCACATGAAGGGTCACATCTTGAGGTACCTCTGACCCAGTGTTCACTTTTAGGCAAAATAAATGAACGAATAAATAAATAAGCAAATAAAGAATAACCAGAACTTTCAAGATGACTGGGTAGGTA…
>TCONS_00001004
GTTGTTTCTATCACTCCTCACTTCACGTGGCAACTAGCTCATACATATATAGCCCCAAACCGTAGTAAACAACGAGGTGTACGGAAGCTTTGTTCTGTTGCTGCTGTGCACCAGATTGTTTGCATCTAGTCCAGAGGGCTTGCTGAGAACAGAATAACTTCATATTTTCCTGTAGGCGACAAATACACTTTGTGCACTAGTACCAATCAGTGCAGATTTGCTTCCTTGGGCCCTGGG
>TCONS_00001006
GGGAAGGCCTGCCAGAAATGCAGATGTGGACATGCAATCAGATAGGTGAAACAGCCACCAGCAAATTTAGTGAGTACTTTTTACACCATTCAGGTGTAAAATTTGCTTCTTCAGATTACTAGCATGGAGCTGTTCAGATGGATGTCACTGAACCCCAAATTCAGCTAAGTCATGAGTATATGCAAGCTTTGACACTTGGGAACATTCTGTGATTTCATGACCTTTGTCAAATCTTAGTTCTTCAGGTCGAT
>TCONS_00009233
GTTACAGTTGGCTTTAACTGTTGGTTAAAGCCAAGCTTAGCTACTGATTTGGAGTCAAATCAAACTGTTAAACCTCCAAACCCTGAGGCTGCTGCCTTCTGCCATTGAGTCTGCTGAGCAGAGCATCAGCAGAGGGCCAGCCTGTGTTAAAACTTCAGTAGATAGTAGCTAACAGGAGAAATTACCTCCAGAACAATTTTTGGATGTATCTATTTCATTCCAGTGCAAAGCCATAGAGGTTAAAATGGAAACTACCAGTGTTTTAACTAATCAATTTTGTTTTGCGTGAGAATGAAGGGTAGCTGAGAGCAGGTTGAGAGAAACACTGAAAAGTTATTGTTGGC
>TCONS_00009242
GATCATCAGTGATACCATTTAATGCACTTCTGGAATGCGTTCAGATAACACACCACGAAGGCAGAACACAGTGTGGCCAGGAGCATGACTGGGCCACAAATAATTCGGTACAATGATCTTGCAGTGATATTAACATTCTAGTTAGTCACTGCTATTAGGGTAAACATACTAAAAAATGAACCACATAAAGAATTTCATAACCTCAAAATTCCAGAGACCATGAGACACTTCGGTGTTCATACTGCCCATTATGCTCTGAATGTACAGAGAGTGTAGAATATGGGCTAGATAGAAAAGGACAAAGATACCAGCAAACAATATTCAGAATCAACTCTTTAATAATTTAACTGTATACTTCAGAGAGCAGAACGATGTAAGCAACATGGGAATTCCCACCAA…
>TCONS_00009244
GGTGAATTGTGCTGTGGAAGTGCAGCAGAACCACAGGAGCACCAGCCGAACGCTTGTGAGTCCCTGCTGATTTGTTTGCAATAAACGTGACTGCTCTGAAGCTGTCTGGCACCATCACGTTATCTTCCTCAATGCCATAACTGATGAGGTCCTCATTTTTAAGGCAGAACGATGCAACTTTCGATATATTCAACGCCAGCCCCCTGCCCCCAGGCTGTCTTTGCAGTCAACAGGCATGTAAAATATTCAGAGTAAAAAAAGAAATCATCATGTGTGACTAGAAAGTGCTGAAGCACAGCGTGCGGCACTGCCGGCTCATGCAACAGCTCCGTGTGCACAGCCACGCTCACAGGGCTCAGCCTCCCCCTGTTCCTGGATTCTGATGAGAACCCAAAGAGA…
>TCONS_00009245
AATCAGCCGTAGGTGGGAAATTAGGGTCACATCTCCGATCTCCCGAGGTGAGCCAGAGCGCGGGGCTGGCGGCAGCACTTTGGGAGACTGAGGAAAAGCCTCCTGCGGTGGGAGGGAGGGCGATACGCACTTAAGTCACATCGCGGGGCTGTCACGAGGCCGCGGCAGGTCCCCGCGGTGAAGGCATCATCCGAGCTGTCGCTGTGTCGGGCCGATGCCTCCGCGCAGCCTGACAGCCGTGTTGACGCTGCGCTTCAGCCTTATTGTAGAGCAAAGCCTTTCGACGCGGGATTTGGTCCCTAGCGCCGGTTTGCTGGTATTGCTGACATCCCAGCAAAACATGTGCAGGATGCTCACAGCACTGCGTTATGGCAAGGGTTCAGCCG
>TCONS_00001012
AACCGGCGCTAGGGACCAAATCCCGCGTCGAAAGGCTTTGCTCTACAATAAGGCTGAAGCGCAGCGTCAACACGGCTGTCAGGCTGCGCGGAGGCATCGGCCCGACACAGCGACAGCTCGGATGATGCCTTCACCGCGGGGACCTGCCGCGGCCTCGTGACAGCCCCGCGATGTGACTTAAGTGCGTATCGCCCTCCCTCCCACCGCAGGAGGCTTTTCCTCAGTCTCCCAAAGTGCTGCCGCCAGCCCCGCGCTCTGGCTCACCTCGGGAGATCGGAGATGTGACCCTAATTTCCCACCTACGGCTGATTCGCTTCCCACTGAAGACGGCGCTGAGCGTCGCCCCGCCGTCACTCACCCTCCGCCTGCTCCAGCCCCGCCGCTTCCCAGCGCGCCCGG…
>TCONS_00009248
AAATTATCAAGTTTAGTTACTGATACAGTCAACTCTATGGAAACATAATGGCATAACCTTCATCCTACCATGTTTGCAGTAAGGGCTGGATGTGCCTCCAGACTCCCAACAGTTTGTGTCACTCTTAGCGATTTTATTTTGATGAGTGATACACTCCAATTGCCCTATGCATTAACTGTTCCAGAAACATTTGACACTTGGCCAGG
>TCONS_00009249
GATCAAAGGCTAATCATCTGGATGGGGAGCCAGGTGACTTCCTCTGAGAGGCAAAGAAATGTTCCAGTGTGGTGTGCGAAGACCTGAAGTTCCTTCTCTTTATTATTGTATACACTGCAACTGAAGCATCTTCTTATCAGATATTGTATTCAGTCTAGGAGGAATATAGCACATCCTTAAAGCTTTTTCTTAGCTTGACCGTTTCCCTTCCATCTCAAAACGATTTTTCTACTGTAAAGTGCCATACTCACAGAGTTCCTTACGGAAACAAGGTAACTAACCATAGAGTCCAAGATACTGatgaacatcacaaaatgtacatcacaaaatgATCGAGGACATATTGTGATCCTGCAGAGTATCAGAAAATCTGTTTCAGATTTTGCAGCAATTTTCCAG…
>TCONS_00009250
AGCAGGGGTCTGTAGAGCCAGTGGAAAAATCGCTTCCATGAGTGATGGTTTGTCTCATGGCAGCCATCCAACTGAGGTCAGGAGGGACTTGGAGAGATTGTTCAGCCCAGTGATGACAAAACCTTGGCACAGGCACCGGGTCTGTAGCTGACATAGATTTGGGCTGGCACCGGGACCTCTGAGTCACAACGGCAATAAATTTGGCACTAAGCACCAAAAATACATCGTTGGTCCCCGGGCCAGTCTGGCCCAGGTCTGAATGCATGCAAACATCTGGTGACAAATACTTGCCGTCACGTTCTGCACAGTCCTGGTGAGGATTCCGTAACAGTCCCAGATGAGCTGTTACCAGGGCTTCACTCCTGTCCATGCTCTGCCAAAATCATTTTGCTGCAGTTG…
>TCONS_00001020
CCCCATTTTCTCCTCCTCTAATACCGGGAGCGTGTGCTTCCACCTGGGACAACCCAAGCGCTCTCCACCTCCCCTTGGCGACAGGGGGAAGGTTGCTCTGAGGGTTCTACACCTCTGCAAGCTGTTCTACACCTCAGCACCGCAGAGACGCTTTTTGGATAGCATTTAACACTCAGTATTCTGTAGATGAAGTGGAAGTTAGCGATGGCTTTGGCCTTTCGTGTGCCTCAAAGATAGAGCGCATCGAATGTCTCCTATGTACGGTCACCCCAACACTGCGTGTTAGAGGGCAGAGAAACCCGGAGTTAAAGGCTAGGCCTCACCTCTCTGAGCTTTAGAGCATGGACAGCAATATATAACAAAGTCACCCTGGGATCCCTTTGTAATTAACAAATAGGC…
>TCONS_00009251
GTTCTTGTTTCTCTCTTCTTGTTTACAAGCAGAACCCCAGATAGATGAGAAAAAGCATCAGCTGAATCTGAAAGTTAAAGAATACCTGGATGTCTTTACAGAGATAGTTTTGCATATATTGCTGAAGATAAGTGCTTTTCAGAAGTGCCTCATGTCCTACTCCTATTTTAGTGGAGACATGACAGCTGGCATACTGAAACATCTCTAAAATCCCATACGGTAATGAACTGTTTTATTAGGCACCAAATACTTTTGGAAATCAGGC
>TCONS_00009252
GGCGGAGGGAGCGCTGCTGTCGGATCGTGGCGAGCCTGCAATGAGTGACAGGGCGATCCAGCGCCGCACCGAGCTAACTAGATTGTGTGCTGTGTTGGGGAACTTCGCTCCAAGGAGAGGTCTCACCCTTCTCTTGAGACTCCGTTGCCTGTGTCAGAGAACAGTACAGAAGCTTGAAGAATTTTTTCAGTCCTGCTGAAGAAGGAAAAAGGAGATGAAAGAAAATGTGTGTACAAGCAAGAGAGTGaaaaaaaaaaaaacccaacaaaaaaaCCTGATAGTTTTAGGGTAAGCCCCACTCTGGCAGCCTCTCAGCAGTGATAAGTAACTCTCAGTGGCATCCGCTTCAGATACATCTCCTTGGGTGCAGTTTCTGCAGACTTTGTTTTCATCTTTGGC…
>TCONS_00009255
CCCGCAGCAGCTCCTGCGCTGCACCCCCGCCTGTGGCACTCTGAGTATCTGCTATTTCAGCAGTGAGACTCCCAAAGCCAGAGAGATTGAAAACAAACAAGCGACTGAGGGTCCAAATCGCTCTCTCCGACGCACGCAGCGCACCCTGCCTTCAGGAGGGGCGACGGTTGCTGGCCGTGCCTTCCTGCAGCCACGGGGTCCCCCTCGGCGAGGGGAGGCGGCGGAGTGCGTGCCTTATGAATAAACCGGCTATTAGGCTGATGCTTCAAGTAACACTATCCTGCACCCAGATTGTGTGCTGTGTTGGGGAACTTCGCTCCAAGGAGAGGTCTCACCCTTCTCTTGAGACTCCGTTGCCTGTGTCAGAGAACAGTACAGAAGCTTGAAGAATTTTTTCAG…
[truncated: 97,818 more rows]
