# Supplementary material for: Genome-Wide Analysis of lncRNA and mRNA Expression During Differentiation of Abdominal Preadipocytes in the Chicken
Source: G3 (Bethesda). 2017 Jan 20;7(3):953–66. doi: 10.1534/g3.116.037069 (PMC5345725; doi:10.1534/g3.116.037069)
Supplement: Supplementary file 2 [file 953TableS2.xlsx]

## Sheet: Target gene
Genename
ENSGALT00000000548
ENSGALT00000003452
ENSGALT00000028988
ENSGALT00000007125
ENSGALT00000027757
ENSGALT00000034022
ENSGALT00000012577
ENSGALT00000024807
ENSGALT00000015016
ENSGALT00000005057
ENSGALT00000007282
ENSGALT00000025327
ENSGALT00000037168
ENSGALT00000022196
ENSGALT00000000813
ENSGALT00000013092
ENSGALT00000021115
ENSGALT00000016528
ENSGALT00000009827
ENSGALT00000011211
ENSGALT00000046083
ENSGALT00000008885
ENSGALT00000013703
ENSGALT00000037626
ENSGALT00000024796
ENSGALT00000009769
ENSGALT00000002258
ENSGALT00000045740
ENSGALT00000044364
ENSGALT00000009081
ENSGALT00000013137
ENSGALT00000007734
ENSGALT00000025702
ENSGALT00000012926
ENSGALT00000038254
ENSGALT00000019569
ENSGALT00000011330
ENSGALT00000020182
ENSGALT00000013040
ENSGALT00000005664
ENSGALT00000018029
ENSGALT00000044073
ENSGALT00000026577
ENSGALT00000002691
ENSGALT00000042511
ENSGALT00000017222
ENSGALT00000011547
ENSGALT00000013786
ENSGALT00000027880
ENSGALT00000019818
ENSGALT00000027154
ENSGALT00000011592
ENSGALT00000022357
ENSGALT00000032906
ENSGALT00000027455
ENSGALT00000045546
ENSGALT00000007951
ENSGALT00000017343
ENSGALT00000039955
ENSGALT00000022232
ENSGALT00000011657
ENSGALT00000032399
ENSGALT00000013532
ENSGALT00000044344
ENSGALT00000034733
ENSGALT00000045137
ENSGALT00000032543
ENSGALT00000044729
ENSGALT00000016918
ENSGALT00000012861
ENSGALT00000016509
ENSGALT00000035387
ENSGALT00000022607
ENSGALT00000003954
ENSGALT00000019288
ENSGALT00000043124
ENSGALT00000045625
ENSGALT00000042456
ENSGALT00000033862
ENSGALT00000043941
ENSGALT00000017589
ENSGALT00000030764
ENSGALT00000011631
ENSGALT00000031766
ENSGALT00000019505
ENSGALT00000024852
ENSGALT00000037876
ENSGALT00000004489
ENSGALT00000045945
ENSGALT00000037439
ENSGALT00000040053
ENSGALT00000011614
ENSGALT00000009417
ENSGALT00000010946
ENSGALT00000022662
ENSGALT00000037343
ENSGALT00000023979
ENSGALT00000021151
ENSGALT00000039566
ENSGALT00000035200
ENSGALT00000025855
ENSGALT00000010703
ENSGALT00000029869
ENSGALT00000015691
ENSGALT00000005015
ENSGALT00000026447
ENSGALT00000013829
ENSGALT00000016740
ENSGALT00000032424
ENSGALT00000025568
ENSGALT00000024993
ENSGALT00000031049
ENSGALT00000043321
ENSGALT00000001120
ENSGALT00000027001
ENSGALT00000000908
ENSGALT00000027004
ENSGALT00000011184
ENSGALT00000002335
ENSGALT00000018395
ENSGALT00000009244
ENSGALT00000013171
ENSGALT00000009355
ENSGALT00000021288
ENSGALT00000037288
ENSGALT00000026134
ENSGALT00000009510
ENSGALT00000037222
ENSGALT00000022916
ENSGALT00000031019
ENSGALT00000020529
ENSGALT00000017190
ENSGALT00000032338
ENSGALT00000007232
ENSGALT00000020165
ENSGALT00000006165
ENSGALT00000021346
ENSGALT00000022540
ENSGALT00000010231
ENSGALT00000019955
ENSGALT00000039041
ENSGALT00000025027
ENSGALT00000003457
ENSGALT00000011466
ENSGALT00000002566
ENSGALT00000017789
ENSGALT00000024007
ENSGALT00000039364
ENSGALT00000017907
ENSGALT00000044026
ENSGALT00000042830
ENSGALT00000001858
ENSGALT00000010302
ENSGALT00000015381
ENSGALT00000028515
ENSGALT00000023933
ENSGALT00000032930
ENSGALT00000013524
ENSGALT00000014431
ENSGALT00000037581
ENSGALT00000019060
ENSGALT00000032288
ENSGALT00000005671
ENSGALT00000040376
ENSGALT00000004102
ENSGALT00000024132
ENSGALT00000038660
ENSGALT00000023348
ENSGALT00000010592
ENSGALT00000022182
ENSGALT00000006789
ENSGALT00000008009
ENSGALT00000020852
ENSGALT00000039587
ENSGALT00000011010
ENSGALT00000007757
ENSGALT00000039962
ENSGALT00000022282
ENSGALT00000017553
ENSGALT00000014189
ENSGALT00000024124
ENSGALT00000006374
ENSGALT00000028951
ENSGALT00000026917
ENSGALT00000008013
ENSGALT00000025628
ENSGALT00000012049
ENSGALT00000011601
ENSGALT00000006958
ENSGALT00000016751
ENSGALT00000030236
ENSGALT00000021943
ENSGALT00000026061
ENSGALT00000038789
ENSGALT00000013592
ENSGALT00000026245
ENSGALT00000006088
ENSGALT00000013781
ENSGALT00000027180
ENSGALT00000013396
ENSGALT00000011484
ENSGALT00000006066
ENSGALT00000007577
ENSGALT00000033975
ENSGALT00000014767
ENSGALT00000012144
ENSGALT00000028974
ENSGALT00000001836
ENSGALT00000023972
ENSGALT00000042627
ENSGALT00000045043
ENSGALT00000017352
ENSGALT00000020649
ENSGALT00000018836
ENSGALT00000018874
ENSGALT00000000963
ENSGALT00000006981
ENSGALT00000043804
ENSGALT00000033905
ENSGALT00000007145
ENSGALT00000040792
ENSGALT00000014159
ENSGALT00000005397
ENSGALT00000042867
ENSGALT00000006126
ENSGALT00000005939
ENSGALT00000006456
ENSGALT00000023163
ENSGALT00000009670
ENSGALT00000009454
ENSGALT00000030405
ENSGALT00000012029
ENSGALT00000044643
ENSGALT00000036271
ENSGALT00000018261
ENSGALT00000016895
ENSGALT00000017582
ENSGALT00000043803
ENSGALT00000045991
ENSGALT00000043640
ENSGALT00000035272
ENSGALT00000042110
ENSGALT00000036521
ENSGALT00000016800
ENSGALT00000012982
ENSGALT00000044646
ENSGALT00000021093
ENSGALT00000020228
ENSGALT00000024867
ENSGALT00000024270
ENSGALT00000013406
ENSGALT00000017169
ENSGALT00000014344
ENSGALT00000026692
ENSGALT00000014763
ENSGALT00000019554
ENSGALT00000024624
ENSGALT00000021019
ENSGALT00000009017
ENSGALT00000042980
ENSGALT00000025275
ENSGALT00000015173
ENSGALT00000017315
ENSGALT00000044637
ENSGALT00000016505
ENSGALT00000011126
ENSGALT00000027671
ENSGALT00000016611
ENSGALT00000008587
ENSGALT00000013062
ENSGALT00000039701
ENSGALT00000000115
ENSGALT00000027463
ENSGALT00000003963
ENSGALT00000016602
ENSGALT00000020294
ENSGALT00000005871
ENSGALT00000015585
ENSGALT00000044835
ENSGALT00000006252
ENSGALT00000020006
ENSGALT00000027786
ENSGALT00000018685
ENSGALT00000007518
ENSGALT00000024033
ENSGALT00000044613
ENSGALT00000038716
ENSGALT00000005966
ENSGALT00000043412
ENSGALT00000011867
ENSGALT00000012787
ENSGALT00000025930
ENSGALT00000040296
ENSGALT00000045647
ENSGALT00000022383
ENSGALT00000011366
ENSGALT00000045939
ENSGALT00000044389
ENSGALT00000025809
ENSGALT00000026100
ENSGALT00000014390
ENSGALT00000043753
ENSGALT00000027219
ENSGALT00000043730
ENSGALT00000020896
ENSGALT00000005972
ENSGALT00000009649
ENSGALT00000023661
ENSGALT00000007170
ENSGALT00000031824
ENSGALT00000022784
ENSGALT00000008642
ENSGALT00000013407
ENSGALT00000009368
ENSGALT00000040104
ENSGALT00000024321
ENSGALT00000011482
ENSGALT00000027141
ENSGALT00000026993
ENSGALT00000043294
ENSGALT00000012140
ENSGALT00000026244
ENSGALT00000024500
ENSGALT00000003584
ENSGALT00000025618
ENSGALT00000012829
ENSGALT00000019863
ENSGALT00000017723
ENSGALT00000016337
ENSGALT00000009327
ENSGALT00000041222
ENSGALT00000001951
ENSGALT00000034276
ENSGALT00000032511
ENSGALT00000038252
ENSGALT00000025516
ENSGALT00000036246
ENSGALT00000045239
ENSGALT00000045343
ENSGALT00000031945
ENSGALT00000018253
ENSGALT00000007504
ENSGALT00000003712
ENSGALT00000008188
ENSGALT00000029277
ENSGALT00000001123
ENSGALT00000029975
ENSGALT00000040590
ENSGALT00000015029
ENSGALT00000014623
ENSGALT00000026325
ENSGALT00000016016
ENSGALT00000045121
ENSGALT00000030784
ENSGALT00000011525
ENSGALT00000010400
ENSGALT00000014546
ENSGALT00000027745
ENSGALT00000013617
ENSGALT00000035207
ENSGALT00000000541
ENSGALT00000007565
ENSGALT00000006147
ENSGALT00000008360
ENSGALT00000045325
ENSGALT00000035544
ENSGALT00000036892
ENSGALT00000017959
ENSGALT00000010602
ENSGALT00000043509
ENSGALT00000015025
ENSGALT00000027995
ENSGALT00000046043
ENSGALT00000021996
ENSGALT00000005558
ENSGALT00000021773
ENSGALT00000039136
ENSGALT00000014971
ENSGALT00000013355
ENSGALT00000017683
ENSGALT00000000816
ENSGALT00000015990
ENSGALT00000011065
ENSGALT00000030281
ENSGALT00000021857
ENSGALT00000043870
ENSGALT00000023888
ENSGALT00000020822
ENSGALT00000000388
ENSGALT00000022998
ENSGALT00000040201
ENSGALT00000028084
ENSGALT00000005426
ENSGALT00000044948
ENSGALT00000038669
ENSGALT00000009404
ENSGALT00000008435
ENSGALT00000043935
ENSGALT00000006563
ENSGALT00000045745
ENSGALT00000002500
ENSGALT00000005958
ENSGALT00000032243
ENSGALT00000043937
ENSGALT00000027510
ENSGALT00000044397
ENSGALT00000011935
ENSGALT00000042302
ENSGALT00000020050
ENSGALT00000043884
ENSGALT00000008433
ENSGALT00000044056
ENSGALT00000019179
ENSGALT00000036585
ENSGALT00000015848
ENSGALT00000039537
ENSGALT00000011075
ENSGALT00000011784
ENSGALT00000007212
ENSGALT00000004933
ENSGALT00000042246
ENSGALT00000039605
ENSGALT00000023885
ENSGALT00000026404
ENSGALT00000010228
ENSGALT00000003918
ENSGALT00000016077
ENSGALT00000037119
ENSGALT00000037443
ENSGALT00000022666
ENSGALT00000011962
ENSGALT00000015788
ENSGALT00000025575
ENSGALT00000044887
ENSGALT00000015965
ENSGALT00000032414
ENSGALT00000020125
ENSGALT00000010230
ENSGALT00000037692
ENSGALT00000015838
ENSGALT00000004147
ENSGALT00000037148
ENSGALT00000027842
ENSGALT00000015137
ENSGALT00000005897
ENSGALT00000003951
ENSGALT00000015996
ENSGALT00000041261
ENSGALT00000026338
ENSGALT00000018392
ENSGALT00000011893
ENSGALT00000023134
ENSGALT00000019443
ENSGALT00000038003
ENSGALT00000027657
ENSGALT00000002065
ENSGALT00000023822
ENSGALT00000043010
ENSGALT00000024368
ENSGALT00000007215
ENSGALT00000038008
ENSGALT00000025147
ENSGALT00000004590
ENSGALT00000006457
ENSGALT00000032344
ENSGALT00000008580
ENSGALT00000014474
ENSGALT00000011683
ENSGALT00000006798
ENSGALT00000015103
ENSGALT00000045015
ENSGALT00000043947
ENSGALT00000025085
ENSGALT00000001009
ENSGALT00000043469
ENSGALT00000016634
ENSGALT00000043047
ENSGALT00000026565
ENSGALT00000006308
ENSGALT00000013164
ENSGALT00000012033
ENSGALT00000001881
ENSGALT00000024162
ENSGALT00000016055
ENSGALT00000039278
ENSGALT00000039669
ENSGALT00000019054
ENSGALT00000009401
ENSGALT00000030230
ENSGALT00000021177
ENSGALT00000011558
ENSGALT00000026538
ENSGALT00000045415
ENSGALT00000012527
ENSGALT00000044504
ENSGALT00000018546
ENSGALT00000036390
ENSGALT00000018803
ENSGALT00000024610
ENSGALT00000017288
ENSGALT00000000975
ENSGALT00000019825
ENSGALT00000034720
ENSGALT00000024224
ENSGALT00000006533
ENSGALT00000018312
ENSGALT00000043328
ENSGALT00000042608
ENSGALT00000028047
ENSGALT00000025011
ENSGALT00000026255
ENSGALT00000009749
ENSGALT00000044299
ENSGALT00000011432
ENSGALT00000015973
ENSGALT00000013245
ENSGALT00000007847
ENSGALT00000010276
ENSGALT00000011332
ENSGALT00000017461
ENSGALT00000026069
ENSGALT00000035196
ENSGALT00000008368
ENSGALT00000017613
ENSGALT00000017068
ENSGALT00000003142
ENSGALT00000045442
ENSGALT00000018563
ENSGALT00000017465
ENSGALT00000002047
ENSGALT00000002056
ENSGALT00000006984
ENSGALT00000032758
ENSGALT00000025617
ENSGALT00000036491
ENSGALT00000007999
ENSGALT00000037412
ENSGALT00000009595
ENSGALT00000014116
ENSGALT00000011638
ENSGALT00000011913
ENSGALT00000014619
ENSGALT00000009271
ENSGALT00000017154
ENSGALT00000045021
ENSGALT00000002876
ENSGALT00000022247
ENSGALT00000018933
ENSGALT00000026229
ENSGALT00000010292
ENSGALT00000010237
ENSGALT00000040497
ENSGALT00000001004
ENSGALT00000023879
ENSGALT00000019870
ENSGALT00000045187
ENSGALT00000039793
ENSGALT00000010087
ENSGALT00000020478
ENSGALT00000043112
ENSGALT00000025620
ENSGALT00000016279
ENSGALT00000043824
ENSGALT00000032336
ENSGALT00000024971
ENSGALT00000011107
ENSGALT00000042971
ENSGALT00000043915
ENSGALT00000019852
ENSGALT00000016480
ENSGALT00000009809
ENSGALT00000026557
ENSGALT00000004014
ENSGALT00000022200
ENSGALT00000046057
ENSGALT00000018839
ENSGALT00000044759
ENSGALT00000020886
ENSGALT00000007407
ENSGALT00000014863
ENSGALT00000015862
ENSGALT00000014324
ENSGALT00000002416
ENSGALT00000044918
ENSGALT00000008036
ENSGALT00000017440
ENSGALT00000044792
ENSGALT00000029019
ENSGALT00000026803
ENSGALT00000016475
ENSGALT00000015220
ENSGALT00000013258
ENSGALT00000020996
ENSGALT00000008506
ENSGALT00000045629
ENSGALT00000013337
ENSGALT00000019302
ENSGALT00000017692
ENSGALT00000015209
ENSGALT00000013259
ENSGALT00000027775
ENSGALT00000037225
ENSGALT00000016834
ENSGALT00000023680
ENSGALT00000025594
ENSGALT00000006230
ENSGALT00000013868
ENSGALT00000023868
ENSGALT00000038797
ENSGALT00000044418
ENSGALT00000008944
ENSGALT00000039692
ENSGALT00000006127
ENSGALT00000014934
ENSGALT00000021086
ENSGALT00000027546
ENSGALT00000022037
ENSGALT00000003170
ENSGALT00000022532
ENSGALT00000018282
ENSGALT00000021443
ENSGALT00000034402
ENSGALT00000007692
ENSGALT00000020647
ENSGALT00000009283
ENSGALT00000020977
ENSGALT00000005672
ENSGALT00000022289
ENSGALT00000030740
ENSGALT00000008413
ENSGALT00000022336
ENSGALT00000033434
ENSGALT00000016982
ENSGALT00000010481
ENSGALT00000013227
ENSGALT00000024880
ENSGALT00000024149
ENSGALT00000016269
ENSGALT00000024379
ENSGALT00000027620
ENSGALT00000004087
ENSGALT00000020347
ENSGALT00000045091
ENSGALT00000022685
ENSGALT00000004425
ENSGALT00000019660
ENSGALT00000043851
ENSGALT00000025002
ENSGALT00000046017
ENSGALT00000010963
ENSGALT00000031457
ENSGALT00000011850
ENSGALT00000003258
ENSGALT00000000452
ENSGALT00000021552
ENSGALT00000018228
ENSGALT00000042579
ENSGALT00000046042
ENSGALT00000019416
ENSGALT00000025446
ENSGALT00000007898
ENSGALT00000000190
ENSGALT00000042527
ENSGALT00000008311
ENSGALT00000027073
ENSGALT00000008821
ENSGALT00000009128
ENSGALT00000027705
ENSGALT00000045818
ENSGALT00000009059
ENSGALT00000016119
ENSGALT00000018021
ENSGALT00000022592
ENSGALT00000044799
ENSGALT00000043987
ENSGALT00000045474
ENSGALT00000040805
ENSGALT00000029404
ENSGALT00000043316
ENSGALT00000011685
ENSGALT00000000720
ENSGALT00000036407
ENSGALT00000017207
ENSGALT00000044713
ENSGALT00000018735
ENSGALT00000021889
ENSGALT00000013870
ENSGALT00000009895
ENSGALT00000020702
ENSGALT00000012606
ENSGALT00000009875
ENSGALT00000022385
ENSGALT00000026230
ENSGALT00000022912
ENSGALT00000022522
ENSGALT00000017773
ENSGALT00000014803
ENSGALT00000023578
ENSGALT00000020102
ENSGALT00000030149
ENSGALT00000040356
ENSGALT00000018829
ENSGALT00000020760
ENSGALT00000019332
ENSGALT00000010507
ENSGALT00000017035
ENSGALT00000010780
ENSGALT00000020038
ENSGALT00000015141
ENSGALT00000011578
ENSGALT00000001106
ENSGALT00000019957
ENSGALT00000018428
ENSGALT00000015942
ENSGALT00000007793
ENSGALT00000007207
ENSGALT00000004149
ENSGALT00000006710
ENSGALT00000004374
ENSGALT00000045848
ENSGALT00000001206
ENSGALT00000038867
ENSGALT00000034106
ENSGALT00000000298
ENSGALT00000012355
ENSGALT00000016998
ENSGALT00000015206
ENSGALT00000044492
ENSGALT00000014195
ENSGALT00000037064
ENSGALT00000027709
ENSGALT00000008801
ENSGALT00000008634
ENSGALT00000016100
ENSGALT00000016223
ENSGALT00000005688
ENSGALT00000022435
ENSGALT00000025166
ENSGALT00000031776
ENSGALT00000016171
ENSGALT00000034761
ENSGALT00000013698
ENSGALT00000003276
ENSGALT00000022311
ENSGALT00000013198
ENSGALT00000018134
ENSGALT00000024718
ENSGALT00000012112
ENSGALT00000007244
ENSGALT00000006262
ENSGALT00000011610
ENSGALT00000018324
ENSGALT00000039493
ENSGALT00000025646
ENSGALT00000043245
ENSGALT00000024772
ENSGALT00000013501
ENSGALT00000011226
ENSGALT00000043698
ENSGALT00000044493
ENSGALT00000028620
ENSGALT00000013543
ENSGALT00000016165
ENSGALT00000034743
ENSGALT00000012218
ENSGALT00000025800
ENSGALT00000041219
ENSGALT00000022020
ENSGALT00000009025
ENSGALT00000005867
ENSGALT00000023392
ENSGALT00000024747
ENSGALT00000029777
ENSGALT00000008465
ENSGALT00000022893
ENSGALT00000010135
ENSGALT00000043013
ENSGALT00000031842
ENSGALT00000045604
ENSGALT00000014709
ENSGALT00000010791
ENSGALT00000022274
ENSGALT00000002724
ENSGALT00000011619
ENSGALT00000017380
ENSGALT00000037695
ENSGALT00000020221
ENSGALT00000016589
ENSGALT00000022366
ENSGALT00000014910
ENSGALT00000031879
ENSGALT00000028947
ENSGALT00000013202
ENSGALT00000012106
ENSGALT00000043820
ENSGALT00000022799
ENSGALT00000045114
ENSGALT00000001251
ENSGALT00000004046
ENSGALT00000039801
ENSGALT00000003220
ENSGALT00000016808
ENSGALT00000024202
ENSGALT00000017901
ENSGALT00000006001
ENSGALT00000021340
ENSGALT00000007298
ENSGALT00000002281
ENSGALT00000012454
ENSGALT00000000020
ENSGALT00000027355
ENSGALT00000038337
ENSGALT00000004279
ENSGALT00000022979
ENSGALT00000004800
ENSGALT00000034893
ENSGALT00000026507
ENSGALT00000016263
ENSGALT00000011469
ENSGALT00000004321
ENSGALT00000018434
ENSGALT00000045785
ENSGALT00000018386
ENSGALT00000000123
ENSGALT00000011008
ENSGALT00000011347
ENSGALT00000018432
ENSGALT00000016009
ENSGALT00000030673
ENSGALT00000035328
ENSGALT00000020472
ENSGALT00000004936
ENSGALT00000010585
ENSGALT00000043654
ENSGALT00000033197
ENSGALT00000010253
ENSGALT00000022168
ENSGALT00000037556
ENSGALT00000004361
ENSGALT00000027813
ENSGALT00000012737
ENSGALT00000014837
ENSGALT00000006449
ENSGALT00000004480
ENSGALT00000017158
ENSGALT00000020668
ENSGALT00000018342
ENSGALT00000018246
ENSGALT00000029023
ENSGALT00000013409
ENSGALT00000020168
ENSGALT00000017523
ENSGALT00000015138
ENSGALT00000043994
ENSGALT00000036592
ENSGALT00000023834
ENSGALT00000003145
ENSGALT00000012493
ENSGALT00000022695
ENSGALT00000018191
ENSGALT00000006888
ENSGALT00000026357
ENSGALT00000041340
ENSGALT00000004719
ENSGALT00000027810
ENSGALT00000021278
ENSGALT00000033138
ENSGALT00000024232
ENSGALT00000018060
ENSGALT00000003177
ENSGALT00000043195
ENSGALT00000016820
ENSGALT00000001315
ENSGALT00000023948
ENSGALT00000042586
ENSGALT00000026126
ENSGALT00000021967
ENSGALT00000017784
ENSGALT00000025792
ENSGALT00000008731
ENSGALT00000025802
ENSGALT00000003553
ENSGALT00000045432
ENSGALT00000028081
ENSGALT00000012575
ENSGALT00000020831
ENSGALT00000005217
ENSGALT00000017153
ENSGALT00000010908
ENSGALT00000016247
ENSGALT00000010455
ENSGALT00000014378
ENSGALT00000021171
ENSGALT00000026253
ENSGALT00000021403
ENSGALT00000017269
ENSGALT00000016625
ENSGALT00000044670
ENSGALT00000027571
ENSGALT00000003079
ENSGALT00000040502
ENSGALT00000023186
ENSGALT00000010269
ENSGALT00000008799
ENSGALT00000043958
ENSGALT00000020339
ENSGALT00000025731
ENSGALT00000000004
ENSGALT00000005503
ENSGALT00000021197
ENSGALT00000038774
ENSGALT00000042905
ENSGALT00000008121
ENSGALT00000017998
ENSGALT00000006444
ENSGALT00000000866
ENSGALT00000027314
ENSGALT00000002789
ENSGALT00000008522
ENSGALT00000015679
ENSGALT00000016002
ENSGALT00000010440
ENSGALT00000043683
ENSGALT00000016043
ENSGALT00000006244
ENSGALT00000004554
ENSGALT00000012820
ENSGALT00000010668
ENSGALT00000043202
ENSGALT00000016272
ENSGALT00000025829
ENSGALT00000030837
ENSGALT00000038622
ENSGALT00000013746
ENSGALT00000014943
ENSGALT00000029931
ENSGALT00000002162
ENSGALT00000022087
ENSGALT00000006306
ENSGALT00000005847
ENSGALT00000019277
ENSGALT00000045739
ENSGALT00000005499
ENSGALT00000017200
ENSGALT00000045904
ENSGALT00000019864
ENSGALT00000017152
ENSGALT00000022360
ENSGALT00000039248
ENSGALT00000013361
ENSGALT00000014525
ENSGALT00000012278
ENSGALT00000017172
ENSGALT00000022597
ENSGALT00000027525
ENSGALT00000009957
ENSGALT00000046050
ENSGALT00000015588
ENSGALT00000027050
ENSGALT00000011283
ENSGALT00000006511
ENSGALT00000044567
ENSGALT00000038612
ENSGALT00000010301
ENSGALT00000008264
ENSGALT00000043786
ENSGALT00000045001
ENSGALT00000000407
ENSGALT00000045929
ENSGALT00000035893
ENSGALT00000017342
ENSGALT00000043070
ENSGALT00000025000
ENSGALT00000037447
ENSGALT00000039946
ENSGALT00000023310
ENSGALT00000045783
ENSGALT00000005891
ENSGALT00000032250
ENSGALT00000040760
ENSGALT00000002274
ENSGALT00000017236
ENSGALT00000026989
ENSGALT00000021933
ENSGALT00000038387
ENSGALT00000026124
ENSGALT00000030942
ENSGALT00000031276
ENSGALT00000029739
ENSGALT00000017310
ENSGALT00000004526
ENSGALT00000017482
ENSGALT00000042092
ENSGALT00000001900
ENSGALT00000015947
ENSGALT00000022194
ENSGALT00000020779
ENSGALT00000011395
ENSGALT00000027478
ENSGALT00000044436
ENSGALT00000012032
ENSGALT00000025651
ENSGALT00000013364
ENSGALT00000016555
ENSGALT00000016545
ENSGALT00000045883
ENSGALT00000006695
ENSGALT00000019728
ENSGALT00000020627
ENSGALT00000041220
ENSGALT00000017616
ENSGALT00000018983
ENSGALT00000007902
ENSGALT00000011514
ENSGALT00000025467
ENSGALT00000037300
ENSGALT00000039784
ENSGALT00000007149
ENSGALT00000024902
ENSGALT00000039093
ENSGALT00000006571
ENSGALT00000020252
ENSGALT00000031087
ENSGALT00000030474
ENSGALT00000038472
ENSGALT00000003581
ENSGALT00000013924
ENSGALT00000038561
ENSGALT00000045622
ENSGALT00000032611
ENSGALT00000045353
ENSGALT00000045965
ENSGALT00000032155
ENSGALT00000038352
ENSGALT00000015453
ENSGALT00000032981
ENSGALT00000014316
ENSGALT00000045756
ENSGALT00000024886
ENSGALT00000007706
ENSGALT00000045854
ENSGALT00000001938
ENSGALT00000037425
ENSGALT00000020497
ENSGALT00000014083
ENSGALT00000002792
ENSGALT00000005796
ENSGALT00000041288
ENSGALT00000035106
ENSGALT00000043561
ENSGALT00000039999
ENSGALT00000021209
ENSGALT00000008858
ENSGALT00000006944
ENSGALT00000010411
ENSGALT00000025263
ENSGALT00000017640
ENSGALT00000043868
ENSGALT00000000373
ENSGALT00000024811
ENSGALT00000043479
ENSGALT00000022764
ENSGALT00000043743
ENSGALT00000012419
ENSGALT00000002404
ENSGALT00000000162
ENSGALT00000045366
ENSGALT00000001590
ENSGALT00000024121
ENSGALT00000020382
ENSGALT00000020771
ENSGALT00000017030
ENSGALT00000010084
ENSGALT00000020350
ENSGALT00000027462
ENSGALT00000006264
ENSGALT00000001801
ENSGALT00000009766
ENSGALT00000027377
ENSGALT00000015215
ENSGALT00000004346
ENSGALT00000045162
ENSGALT00000026174
ENSGALT00000011793
ENSGALT00000016251
ENSGALT00000043559
ENSGALT00000002297
ENSGALT00000013905
ENSGALT00000014514
ENSGALT00000042345
ENSGALT00000010479
ENSGALT00000045990
ENSGALT00000044915
ENSGALT00000044714
ENSGALT00000037212
ENSGALT00000014067
ENSGALT00000045450
ENSGALT00000002757
ENSGALT00000042956
ENSGALT00000042227
ENSGALT00000037691
ENSGALT00000028982
ENSGALT00000011430
ENSGALT00000013157
ENSGALT00000002361
ENSGALT00000011909
ENSGALT00000017430
ENSGALT00000012924
ENSGALT00000034236
ENSGALT00000007354
ENSGALT00000009792
ENSGALT00000002758
ENSGALT00000018728
ENSGALT00000043422
ENSGALT00000044139
ENSGALT00000025160
ENSGALT00000026320
ENSGALT00000017484
ENSGALT00000026366
ENSGALT00000000776
ENSGALT00000025496
ENSGALT00000003543
ENSGALT00000036788
ENSGALT00000021822
ENSGALT00000035194
ENSGALT00000008859
ENSGALT00000005760
ENSGALT00000007136
ENSGALT00000043088
ENSGALT00000000497
ENSGALT00000031785
ENSGALT00000001766
ENSGALT00000030960
ENSGALT00000024766
ENSGALT00000016945
ENSGALT00000043661
ENSGALT00000022415
ENSGALT00000014392
ENSGALT00000004394
ENSGALT00000015483
ENSGALT00000003545
ENSGALT00000008955
ENSGALT00000018144
ENSGALT00000020798
ENSGALT00000004384
ENSGALT00000022595
ENSGALT00000023747
ENSGALT00000006827
ENSGALT00000046089
ENSGALT00000017211
ENSGALT00000044701
ENSGALT00000003095
ENSGALT00000002948
ENSGALT00000005350
ENSGALT00000004615
ENSGALT00000043211
ENSGALT00000008240
ENSGALT00000044290
ENSGALT00000011442
ENSGALT00000028394
ENSGALT00000024233
ENSGALT00000044527
ENSGALT00000005507
ENSGALT00000004354
ENSGALT00000012942
ENSGALT00000004364
ENSGALT00000024171
ENSGALT00000025640
ENSGALT00000024605
ENSGALT00000008313
ENSGALT00000043178
ENSGALT00000033823
ENSGALT00000042173
ENSGALT00000006875
ENSGALT00000008477
ENSGALT00000017434
ENSGALT00000037435
ENSGALT00000045109
ENSGALT00000004037
ENSGALT00000018218
ENSGALT00000027149
ENSGALT00000042252
ENSGALT00000028075
ENSGALT00000009011
ENSGALT00000013021
ENSGALT00000013109
ENSGALT00000006631
ENSGALT00000005533
ENSGALT00000017075
ENSGALT00000001802
ENSGALT00000020470
ENSGALT00000037569
ENSGALT00000038068
ENSGALT00000012866
ENSGALT00000018423
ENSGALT00000040344
ENSGALT00000042397
ENSGALT00000022820
ENSGALT00000019409
ENSGALT00000002505
ENSGALT00000045746
ENSGALT00000024352
ENSGALT00000010902
ENSGALT00000020893
ENSGALT00000014104
ENSGALT00000020316
ENSGALT00000002909
ENSGALT00000014015
ENSGALT00000015009
ENSGALT00000037633
ENSGALT00000002807
ENSGALT00000001539
ENSGALT00000000627
ENSGALT00000046025
ENSGALT00000022889
ENSGALT00000023759
ENSGALT00000002235
ENSGALT00000013058
ENSGALT00000013567
ENSGALT00000023574
ENSGALT00000020914
ENSGALT00000021894
ENSGALT00000032393
ENSGALT00000010589
ENSGALT00000019945
ENSGALT00000019323
ENSGALT00000019039
ENSGALT00000011337
ENSGALT00000025196
ENSGALT00000016270
ENSGALT00000031745
ENSGALT00000037604
ENSGALT00000033235
ENSGALT00000014996
ENSGALT00000014322
ENSGALT00000010674
ENSGALT00000044853
ENSGALT00000039611
ENSGALT00000022206
ENSGALT00000007945
ENSGALT00000021521
ENSGALT00000019715
ENSGALT00000007751
ENSGALT00000020181
ENSGALT00000016549
ENSGALT00000036824
ENSGALT00000008126
ENSGALT00000037792
ENSGALT00000044223
ENSGALT00000043371
ENSGALT00000009968
ENSGALT00000016306
ENSGALT00000039991
ENSGALT00000018724
ENSGALT00000028049
ENSGALT00000016428
ENSGALT00000005546
ENSGALT00000005662
ENSGALT00000009290
ENSGALT00000007760
ENSGALT00000030941
ENSGALT00000005109
ENSGALT00000003150
ENSGALT00000013777
ENSGALT00000020945
ENSGALT00000020015
ENSGALT00000007726
ENSGALT00000007018
ENSGALT00000028012
ENSGALT00000006125
ENSGALT00000002517
ENSGALT00000045779
ENSGALT00000021444
ENSGALT00000023980
ENSGALT00000026815
ENSGALT00000037662
ENSGALT00000009817
ENSGALT00000008593
ENSGALT00000036282
ENSGALT00000012394
ENSGALT00000030326
ENSGALT00000042192
ENSGALT00000003195
ENSGALT00000025300
ENSGALT00000025949
ENSGALT00000021447
ENSGALT00000039096
ENSGALT00000043482
ENSGALT00000013183
ENSGALT00000019558
ENSGALT00000042692
ENSGALT00000014498
ENSGALT00000025866
ENSGALT00000026430
ENSGALT00000043470
ENSGALT00000012141
ENSGALT00000025094
ENSGALT00000015583
ENSGALT00000011883
ENSGALT00000020905
ENSGALT00000017302
ENSGALT00000007715
ENSGALT00000024230
ENSGALT00000045067
ENSGALT00000043996
ENSGALT00000027451
ENSGALT00000033927
ENSGALT00000021448
ENSGALT00000020351
ENSGALT00000044383
ENSGALT00000019150
ENSGALT00000016070
ENSGALT00000013929
ENSGALT00000007670
ENSGALT00000010189
ENSGALT00000009943
ENSGALT00000037573
ENSGALT00000024267
ENSGALT00000031806
ENSGALT00000027270
ENSGALT00000015107
ENSGALT00000003596
ENSGALT00000027231
ENSGALT00000011448
ENSGALT00000011542
ENSGALT00000044938
ENSGALT00000006520
ENSGALT00000015739
ENSGALT00000018986
ENSGALT00000020513
ENSGALT00000038325
ENSGALT00000011231
ENSGALT00000011976
ENSGALT00000008512
ENSGALT00000036226
ENSGALT00000044365
ENSGALT00000040676
ENSGALT00000012194
ENSGALT00000025116
ENSGALT00000018731
ENSGALT00000012591
ENSGALT00000012241
ENSGALT00000020848
ENSGALT00000005515
ENSGALT00000010877
ENSGALT00000038841
ENSGALT00000000518
ENSGALT00000044502
ENSGALT00000037978
ENSGALT00000016017
ENSGALT00000022604
ENSGALT00000004401
ENSGALT00000000970
ENSGALT00000024082
ENSGALT00000010365
ENSGALT00000001706
ENSGALT00000017699
ENSGALT00000015288
ENSGALT00000011465
ENSGALT00000007252
ENSGALT00000003200
ENSGALT00000020598
ENSGALT00000002177
ENSGALT00000036630
ENSGALT00000002051
ENSGALT00000014720
ENSGALT00000039052
ENSGALT00000000540
ENSGALT00000020302
ENSGALT00000008683
ENSGALT00000013927
ENSGALT00000023926
ENSGALT00000015549
ENSGALT00000010275
ENSGALT00000017720
ENSGALT00000003602
ENSGALT00000016992
ENSGALT00000020617
ENSGALT00000008459
ENSGALT00000010171
ENSGALT00000027676
ENSGALT00000015869
ENSGALT00000023990
ENSGALT00000008796
ENSGALT00000002314
ENSGALT00000020890
ENSGALT00000045425
ENSGALT00000023786
ENSGALT00000014689
ENSGALT00000023302
ENSGALT00000034233
ENSGALT00000019114
ENSGALT00000027566
ENSGALT00000025644
ENSGALT00000023051
ENSGALT00000000221
ENSGALT00000000646
ENSGALT00000003298
ENSGALT00000005868
ENSGALT00000015927
ENSGALT00000014761
ENSGALT00000010774
ENSGALT00000044158
ENSGALT00000039933
ENSGALT00000018041
ENSGALT00000011649
ENSGALT00000005386
ENSGALT00000027007
ENSGALT00000028556
ENSGALT00000003456
ENSGALT00000035411
ENSGALT00000044632
ENSGALT00000019510
ENSGALT00000000128
ENSGALT00000025009
ENSGALT00000044988
ENSGALT00000021213
ENSGALT00000019898
ENSGALT00000012445
ENSGALT00000018613
ENSGALT00000006113
ENSGALT00000025309
ENSGALT00000012899
ENSGALT00000011832
ENSGALT00000045259
ENSGALT00000007976
ENSGALT00000011519
ENSGALT00000043633
ENSGALT00000003311
ENSGALT00000024770
ENSGALT00000022584
ENSGALT00000002433
ENSGALT00000007472
ENSGALT00000042267
ENSGALT00000007539
ENSGALT00000026115
ENSGALT00000020823
ENSGALT00000020446
ENSGALT00000015877
ENSGALT00000017012
ENSGALT00000005159
ENSGALT00000037150
ENSGALT00000040268
ENSGALT00000005270
ENSGALT00000025940
ENSGALT00000008832
ENSGALT00000023413
ENSGALT00000005363
ENSGALT00000042378
ENSGALT00000012746
ENSGALT00000003907
ENSGALT00000001793
ENSGALT00000043393
ENSGALT00000008225
ENSGALT00000003129
ENSGALT00000024673
ENSGALT00000044331
ENSGALT00000008749
ENSGALT00000038256
ENSGALT00000020410
ENSGALT00000045130
ENSGALT00000023273
ENSGALT00000014731
ENSGALT00000009488
ENSGALT00000045846
ENSGALT00000018109
ENSGALT00000037100
ENSGALT00000004032
ENSGALT00000012543
ENSGALT00000000417
ENSGALT00000002236
ENSGALT00000033739
ENSGALT00000043862
ENSGALT00000042459
ENSGALT00000026403
ENSGALT00000028634
ENSGALT00000039535
ENSGALT00000008280
ENSGALT00000026987
ENSGALT00000033354
ENSGALT00000019922
ENSGALT00000017496
ENSGALT00000030736
ENSGALT00000033200
ENSGALT00000014493
ENSGALT00000000195
ENSGALT00000026678
ENSGALT00000026841
ENSGALT00000012427
ENSGALT00000002834
ENSGALT00000001443
ENSGALT00000039360
ENSGALT00000042685
ENSGALT00000027358
ENSGALT00000026562
ENSGALT00000014520
ENSGALT00000019608
ENSGALT00000010225
ENSGALT00000006196
ENSGALT00000004845
ENSGALT00000044679
ENSGALT00000023154
ENSGALT00000015787
ENSGALT00000001905
ENSGALT00000026242
ENSGALT00000005875
ENSGALT00000017677
ENSGALT00000018231
ENSGALT00000017803
ENSGALT00000010884
ENSGALT00000002528
ENSGALT00000004771
ENSGALT00000024592
ENSGALT00000034669
ENSGALT00000005967
ENSGALT00000045912
ENSGALT00000018422
ENSGALT00000030350
ENSGALT00000003414
ENSGALT00000036910
ENSGALT00000020141
ENSGALT00000007929
ENSGALT00000015155
ENSGALT00000031915
ENSGALT00000027273
ENSGALT00000035050
ENSGALT00000019968
ENSGALT00000026845
ENSGALT00000022911
ENSGALT00000017975
ENSGALT00000003405
ENSGALT00000027553
ENSGALT00000039855
ENSGALT00000008468
ENSGALT00000037717
ENSGALT00000002082
ENSGALT00000018784
ENSGALT00000013446
ENSGALT00000044535
ENSGALT00000022450
ENSGALT00000003010
ENSGALT00000030790
ENSGALT00000013939
ENSGALT00000002987
ENSGALT00000020816
ENSGALT00000025596
ENSGALT00000045386
ENSGALT00000043825
ENSGALT00000042457
ENSGALT00000024541
ENSGALT00000042708
ENSGALT00000010154
ENSGALT00000034197
ENSGALT00000042521
ENSGALT00000034269
ENSGALT00000008096
ENSGALT00000035324
ENSGALT00000014765
ENSGALT00000006936
ENSGALT00000008617
ENSGALT00000008074
ENSGALT00000039102
ENSGALT00000011983
ENSGALT00000043585
ENSGALT00000046168
ENSGALT00000045797
ENSGALT00000012922
ENSGALT00000008037
ENSGALT00000014759
ENSGALT00000010972
ENSGALT00000011730
ENSGALT00000039952
ENSGALT00000025878
ENSGALT00000007975
ENSGALT00000020695
ENSGALT00000024663
ENSGALT00000011329
ENSGALT00000037262
ENSGALT00000017902
ENSGALT00000037701
ENSGALT00000010901
ENSGALT00000002248
ENSGALT00000023984
ENSGALT00000020778
ENSGALT00000000022
ENSGALT00000016000
ENSGALT00000042443
ENSGALT00000003488
ENSGALT00000017920
ENSGALT00000033880
ENSGALT00000038529
ENSGALT00000002469
ENSGALT00000011152
ENSGALT00000013711
ENSGALT00000009580
ENSGALT00000002705
ENSGALT00000025653
ENSGALT00000018780
ENSGALT00000028018
ENSGALT00000004758
ENSGALT00000011292
ENSGALT00000008513
ENSGALT00000015298
ENSGALT00000022452
ENSGALT00000017150
ENSGALT00000006809
ENSGALT00000016850
ENSGALT00000016285
ENSGALT00000019436
ENSGALT00000041291
ENSGALT00000033345
ENSGALT00000003009
ENSGALT00000045234
ENSGALT00000043218
ENSGALT00000017509
ENSGALT00000009833
ENSGALT00000013979
ENSGALT00000032836
ENSGALT00000018541
ENSGALT00000045186
ENSGALT00000041183
ENSGALT00000004734
ENSGALT00000016214
ENSGALT00000038042
ENSGALT00000019519
ENSGALT00000040327
ENSGALT00000045882
ENSGALT00000017369
ENSGALT00000019364
ENSGALT00000009722
ENSGALT00000001731
ENSGALT00000021937
ENSGALT00000010094
ENSGALT00000043017
ENSGALT00000015373
ENSGALT00000016210
ENSGALT00000007832
ENSGALT00000010550
ENSGALT00000043658
ENSGALT00000021457
ENSGALT00000006611
ENSGALT00000004328
ENSGALT00000045850
ENSGALT00000011608
ENSGALT00000043349
ENSGALT00000045969
ENSGALT00000015976
ENSGALT00000004392
ENSGALT00000046186
ENSGALT00000024338
ENSGALT00000039922
ENSGALT00000023336
ENSGALT00000014009
ENSGALT00000009016
ENSGALT00000010215
ENSGALT00000005954
ENSGALT00000006135
ENSGALT00000019632
ENSGALT00000044381
ENSGALT00000028023
ENSGALT00000020658
ENSGALT00000011686
ENSGALT00000001890
ENSGALT00000005696
ENSGALT00000001243
ENSGALT00000009961
ENSGALT00000015508
ENSGALT00000014497
ENSGALT00000004623
ENSGALT00000032837
ENSGALT00000014692
ENSGALT00000017879
ENSGALT00000008222
ENSGALT00000014037
ENSGALT00000037707
ENSGALT00000036633
ENSGALT00000014655
ENSGALT00000020277
ENSGALT00000045608
ENSGALT00000043821
ENSGALT00000012137
ENSGALT00000012669
ENSGALT00000001634
ENSGALT00000045232
ENSGALT00000003419
ENSGALT00000011343
ENSGALT00000013918
ENSGALT00000010318
ENSGALT00000010834
ENSGALT00000031721
ENSGALT00000040347
ENSGALT00000017734
ENSGALT00000024440
ENSGALT00000044097
ENSGALT00000013134
ENSGALT00000018948
ENSGALT00000013191
ENSGALT00000014476
ENSGALT00000036475
ENSGALT00000018285
ENSGALT00000024318
ENSGALT00000009540
ENSGALT00000042076
ENSGALT00000018481
ENSGALT00000018879
ENSGALT00000002350
ENSGALT00000010888
ENSGALT00000024870
ENSGALT00000020610
ENSGALT00000008076
ENSGALT00000003489
ENSGALT00000039829
ENSGALT00000012978
ENSGALT00000026294
ENSGALT00000012279
ENSGALT00000018101
ENSGALT00000017350
ENSGALT00000010631
ENSGALT00000043006
ENSGALT00000017487
ENSGALT00000010812
ENSGALT00000018431
ENSGALT00000020623
ENSGALT00000018644
ENSGALT00000011947
ENSGALT00000001288
ENSGALT00000025088
ENSGALT00000002979
ENSGALT00000013830
ENSGALT00000026552
ENSGALT00000033803
ENSGALT00000023158
ENSGALT00000029552
ENSGALT00000039734
ENSGALT00000038512
ENSGALT00000018569
ENSGALT00000044318
ENSGALT00000033558
ENSGALT00000037413
ENSGALT00000026054
ENSGALT00000036652
ENSGALT00000024404
ENSGALT00000016120
ENSGALT00000008300
ENSGALT00000001830
ENSGALT00000026488
ENSGALT00000019565
ENSGALT00000006431
ENSGALT00000015703
ENSGALT00000008302
ENSGALT00000000355
ENSGALT00000045794
ENSGALT00000021345
ENSGALT00000014000
ENSGALT00000012985
ENSGALT00000001016
ENSGALT00000003559
ENSGALT00000043446
ENSGALT00000033758
ENSGALT00000024648
ENSGALT00000031778
ENSGALT00000013400
ENSGALT00000008605
ENSGALT00000007639
ENSGALT00000024757
ENSGALT00000024083
ENSGALT00000013107
ENSGALT00000022115
ENSGALT00000024095
ENSGALT00000021134
ENSGALT00000009597
ENSGALT00000027673
ENSGALT00000014598
ENSGALT00000027816
ENSGALT00000009315
ENSGALT00000023941
ENSGALT00000012043
ENSGALT00000024196
ENSGALT00000005650
ENSGALT00000016035
ENSGALT00000044456
ENSGALT00000015970
ENSGALT00000043133
ENSGALT00000021117
ENSGALT00000029943
ENSGALT00000043839
ENSGALT00000017897
ENSGALT00000006793
ENSGALT00000004073
ENSGALT00000037139
ENSGALT00000009358
ENSGALT00000024363
ENSGALT00000010337
ENSGALT00000016282
ENSGALT00000027595
ENSGALT00000025223
ENSGALT00000012466
ENSGALT00000015969
ENSGALT00000039957
ENSGALT00000024299
ENSGALT00000034813
ENSGALT00000025465
ENSGALT00000042986
ENSGALT00000017474
ENSGALT00000009765
ENSGALT00000037470
ENSGALT00000008699
ENSGALT00000023591
ENSGALT00000030475
ENSGALT00000023424
ENSGALT00000040133
ENSGALT00000004770
ENSGALT00000045157
ENSGALT00000014234
ENSGALT00000022773
ENSGALT00000010788
ENSGALT00000024735
ENSGALT00000000404
ENSGALT00000040422
ENSGALT00000017661
ENSGALT00000043038
ENSGALT00000045800
ENSGALT00000003519
ENSGALT00000024682
ENSGALT00000027616
ENSGALT00000013506
ENSGALT00000019854
ENSGALT00000034185
ENSGALT00000036231
ENSGALT00000008698
ENSGALT00000020752
ENSGALT00000025906
ENSGALT00000025015
ENSGALT00000022440
ENSGALT00000045209
ENSGALT00000013876
ENSGALT00000020115
ENSGALT00000043614
ENSGALT00000013823
ENSGALT00000016641
ENSGALT00000001245
ENSGALT00000007948
ENSGALT00000015954
ENSGALT00000009135
ENSGALT00000014052
ENSGALT00000018958
ENSGALT00000020200
ENSGALT00000013920
ENSGALT00000024188
ENSGALT00000028545
ENSGALT00000007156
ENSGALT00000024895
ENSGALT00000016385
ENSGALT00000027937
ENSGALT00000032601
ENSGALT00000030640
ENSGALT00000018146
ENSGALT00000003836
ENSGALT00000018147
ENSGALT00000004687
ENSGALT00000022120
ENSGALT00000024632
ENSGALT00000044935
ENSGALT00000010558
ENSGALT00000027722
ENSGALT00000005344
ENSGALT00000006334
ENSGALT00000038914
ENSGALT00000023513
ENSGALT00000000885
ENSGALT00000010524
ENSGALT00000030348
ENSGALT00000006564
ENSGALT00000026624
ENSGALT00000018092
ENSGALT00000032017
ENSGALT00000042738
ENSGALT00000027147
ENSGALT00000036887
ENSGALT00000012904
ENSGALT00000005659
ENSGALT00000031500
ENSGALT00000010388
ENSGALT00000042845
ENSGALT00000011500
ENSGALT00000028035
ENSGALT00000042799
ENSGALT00000005419
ENSGALT00000021926
ENSGALT00000035038
ENSGALT00000027590
ENSGALT00000013867
ENSGALT00000002091
ENSGALT00000044903
ENSGALT00000002133
ENSGALT00000002840
ENSGALT00000025649
ENSGALT00000025345
ENSGALT00000014937
ENSGALT00000011305
ENSGALT00000042465
ENSGALT00000037892
ENSGALT00000013007
ENSGALT00000010401
ENSGALT00000008104
ENSGALT00000026730
ENSGALT00000025859
ENSGALT00000027246
ENSGALT00000018064
ENSGALT00000009569
ENSGALT00000016289
ENSGALT00000010389
ENSGALT00000035394
ENSGALT00000041916
ENSGALT00000003204
ENSGALT00000015663
ENSGALT00000013318
ENSGALT00000010437
ENSGALT00000030490
ENSGALT00000003698
ENSGALT00000026528
ENSGALT00000023902
ENSGALT00000043879
ENSGALT00000009993
ENSGALT00000023197
ENSGALT00000020851
ENSGALT00000015102
ENSGALT00000003546
ENSGALT00000018820
ENSGALT00000005506
ENSGALT00000038202
ENSGALT00000043485
ENSGALT00000044182
ENSGALT00000036494
ENSGALT00000025971
ENSGALT00000017757
ENSGALT00000044541
ENSGALT00000035334
ENSGALT00000005711
ENSGALT00000018081
ENSGALT00000042786
ENSGALT00000001043
ENSGALT00000042078
ENSGALT00000005276
ENSGALT00000007320
ENSGALT00000002349
ENSGALT00000025842
ENSGALT00000020176
ENSGALT00000009804
ENSGALT00000040903
ENSGALT00000008735
ENSGALT00000012402
ENSGALT00000043592
ENSGALT00000023997
ENSGALT00000017438
ENSGALT00000009612
ENSGALT00000026539
ENSGALT00000011573
ENSGALT00000024194
ENSGALT00000015735
ENSGALT00000011742
ENSGALT00000015678
ENSGALT00000016742
ENSGALT00000011768
ENSGALT00000043438
ENSGALT00000015988
ENSGALT00000039225
ENSGALT00000013684
ENSGALT00000021689
ENSGALT00000026313
ENSGALT00000015319
ENSGALT00000035078
ENSGALT00000042975
ENSGALT00000017695
ENSGALT00000033106
ENSGALT00000027875
ENSGALT00000021740
ENSGALT00000032442
ENSGALT00000024288
ENSGALT00000018991
ENSGALT00000040292
ENSGALT00000014988
ENSGALT00000016200
ENSGALT00000023780
ENSGALT00000032642
ENSGALT00000007159
ENSGALT00000039919
ENSGALT00000022888
ENSGALT00000019661
ENSGALT00000014433
ENSGALT00000033125
ENSGALT00000010002
ENSGALT00000046174
ENSGALT00000004060
ENSGALT00000004430
ENSGALT00000002496
ENSGALT00000040471
ENSGALT00000009143
ENSGALT00000044482
[truncated: 2,916 more rows]
