# Supplementary material for: Genome-Wide Analysis of lncRNA and mRNA Expression During Differentiation of Abdominal Preadipocytes in the Chicken
Source: G3 (Bethesda). 2017 Jan 20;7(3):953–66. doi: 10.1534/g3.116.037069 (PMC5345725; doi:10.1534/g3.116.037069)
Supplement: Supplementary file 3 [file 953TableS3.xlsx]

## Sheet: Pathway analysis
Category	Term	Count	%	PValue	Genes	List Total	Pop Hits	Pop Total
KEGG_PATHWAY	gga04310:Wnt signaling pathway	57	1.32281	0.000180595	ENSGALT00000009020, ENSGALT00000008725, ENSGALT00000014481, ENSGALT00000006288, ENSGALT00000022353, ENSGALT00000011865, ENSGALT00000030475, ENSGALT00000010437, ENSGALT00000005367, ENSGALT00000019642, ENSGALT00000002082, ENSGALT00000014249, ENSGALT00000038248, ENSGALT00000012363, ENSGALT00000010461, ENSGALT00000032642, ENSGALT00000036842, ENSGALT00000020068, ENSGALT00000025147, ENSGALT00000019323,…	971	120	3126
KEGG_PATHWAY	gga04010:MAPK signaling pathway	84	1.94941	0.000781907	ENSGALT00000032601, ENSGALT00000008104, ENSGALT00000011490, ENSGALT00000025332, ENSGALT00000006288, ENSGALT00000037413, ENSGALT00000033263, ENSGALT00000022353, ENSGALT00000011897, ENSGALT00000014249, ENSGALT00000006969, ENSGALT00000009649, ENSGALT00000010764, ENSGALT00000030236, ENSGALT00000015215, ENSGALT00000020491, ENSGALT00000032642, ENSGALT00000020068, ENSGALT00000007540, ENSGALT00000010524,…	971	200	3126
KEGG_PATHWAY	gga04270:Vascular smooth muscle contraction	36	0.835461	0.015904	ENSGALT00000016808, ENSGALT00000016322, ENSGALT00000022784, ENSGALT00000014481, ENSGALT00000030281, ENSGALT00000035207, ENSGALT00000033891, ENSGALT00000019399, ENSGALT00000012140, ENSGALT00000006288, ENSGALT00000021320, ENSGALT00000016279, ENSGALT00000016263, ENSGALT00000006969, ENSGALT00000011708, ENSGALT00000004147, ENSGALT00000008137, ENSGALT00000036842, ENSGALT00000010780, ENSGALT00000019895,…	971	82	3126
KEGG_PATHWAY	gga04510:Focal adhesion	64	1.48526	0.0204107	ENSGALT00000008321, ENSGALT00000002764, ENSGALT00000015303, ENSGALT00000012370, ENSGALT00000004070, ENSGALT00000039793, ENSGALT00000020816, ENSGALT00000015306, ENSGALT00000006288, ENSGALT00000014236, ENSGALT00000037413, ENSGALT00000022353, ENSGALT00000030475, ENSGALT00000003954, ENSGALT00000017677, ENSGALT00000016236, ENSGALT00000004032, ENSGALT00000015678, ENSGALT00000038021, ENSGALT00000008025,…	971	163	3126
KEGG_PATHWAY	gga04114:Oocyte meiosis	37	0.858668	0.0247288	ENSGALT00000006066, ENSGALT00000009020, ENSGALT00000010902, ENSGALT00000022784, ENSGALT00000030281, ENSGALT00000020816, ENSGALT00000011490, ENSGALT00000027148, ENSGALT00000021320, ENSGALT00000007159, ENSGALT00000002291, ENSGALT00000016279, ENSGALT00000000832, ENSGALT00000010437, ENSGALT00000029403, ENSGALT00000019565, ENSGALT00000019642, ENSGALT00000014249, ENSGALT00000015980, ENSGALT00000010461,…	971	87	3126
KEGG_PATHWAY	gga04330:Notch signaling pathway	20	0.464145	0.0274914	ENSGALT00000039566, ENSGALT00000009539, ENSGALT00000004933, ENSGALT00000015954, ENSGALT00000023206, ENSGALT00000015137, ENSGALT00000001715, ENSGALT00000019563, ENSGALT00000025345, ENSGALT00000006809, ENSGALT00000021553, ENSGALT00000014765, ENSGALT00000015848, ENSGALT00000013867, ENSGALT00000017615, ENSGALT00000012363, ENSGALT00000031606, ENSGALT00000037704, ENSGALT00000039988, ENSGALT00000003195	971	41	3126
KEGG_PATHWAY	gga04020:Calcium signaling pathway	54	1.25319	0.0312502	ENSGALT00000003916, ENSGALT00000009020, ENSGALT00000022784, ENSGALT00000014481, ENSGALT00000035207, ENSGALT00000006288, ENSGALT00000021320, ENSGALT00000037413, ENSGALT00000016279, ENSGALT00000019642, ENSGALT00000011793, ENSGALT00000014249, ENSGALT00000017270, ENSGALT00000002105, ENSGALT00000014474, ENSGALT00000032642, ENSGALT00000020068, ENSGALT00000014009, ENSGALT00000005124, ENSGALT00000009404,…	971	137	3126
KEGG_PATHWAY	gga04350:TGF-beta signaling pathway	30	0.696217	0.0405734	ENSGALT00000039566, ENSGALT00000018395, ENSGALT00000017269, ENSGALT00000037439, ENSGALT00000010437, ENSGALT00000019565, ENSGALT00000027547, ENSGALT00000020497, ENSGALT00000015678, ENSGALT00000013786, ENSGALT00000010461, ENSGALT00000020491, ENSGALT00000036842, ENSGALT00000037707, ENSGALT00000020316, ENSGALT00000036925, ENSGALT00000016708, ENSGALT00000003119, ENSGALT00000020598, ENSGALT00000002280,…	971	70	3126
KEGG_PATHWAY	gga04630:Jak-STAT signaling pathway	43	0.997911	0.0473363	ENSGALT00000010240, ENSGALT00000039566, ENSGALT00000039755, ENSGALT00000007704, ENSGALT00000005924, ENSGALT00000004070, ENSGALT00000036659, ENSGALT00000018300, ENSGALT00000011595, ENSGALT00000024772, ENSGALT00000012049, ENSGALT00000003543, ENSGALT00000038637, ENSGALT00000027327, ENSGALT00000005943, ENSGALT00000005513, ENSGALT00000017759, ENSGALT00000009397, ENSGALT00000008754, ENSGALT00000019886,…	971	108	3126
KEGG_PATHWAY	gga04144:Endocytosis	58	1.34602	0.0686979	ENSGALT00000001938, ENSGALT00000033559, ENSGALT00000012370, ENSGALT00000025332, ENSGALT00000001983, ENSGALT00000037413, ENSGALT00000041340, ENSGALT00000001574, ENSGALT00000025226, ENSGALT00000020491, ENSGALT00000015057, ENSGALT00000022120, ENSGALT00000022037, ENSGALT00000010524, ENSGALT00000000866, ENSGALT00000007750, ENSGALT00000014097, ENSGALT00000023171, ENSGALT00000020598, ENSGALT00000001842,…	971	155	3126
KEGG_PATHWAY	gga04210:Apoptosis	28	0.649803	0.0782107	ENSGALT00000005824, ENSGALT00000030281, ENSGALT00000011741, ENSGALT00000004070, ENSGALT00000012340, ENSGALT00000014249, ENSGALT00000032642, ENSGALT00000009565, ENSGALT00000020068, ENSGALT00000008754, ENSGALT00000013087, ENSGALT00000013606, ENSGALT00000039919, ENSGALT00000037443, ENSGALT00000037607, ENSGALT00000013521, ENSGALT00000023868, ENSGALT00000004039, ENSGALT00000009936, ENSGALT00000017955,…	971	68	3126
KEGG_PATHWAY	gga04370:VEGF signaling pathway	24	0.556974	0.0841957	ENSGALT00000008754, ENSGALT00000008752, ENSGALT00000037443, ENSGALT00000004070, ENSGALT00000012932, ENSGALT00000002280, ENSGALT00000006288, ENSGALT00000001206, ENSGALT00000006127, ENSGALT00000023868, ENSGALT00000005367, ENSGALT00000014249, ENSGALT00000011708, ENSGALT00000031871, ENSGALT00000014520, ENSGALT00000001297, ENSGALT00000009676, ENSGALT00000008121, ENSGALT00000013116, ENSGALT00000032642,…	971	57	3126
KEGG_PATHWAY	gga04012:ErbB signaling pathway	29	0.67301	0.108556	ENSGALT00000013077, ENSGALT00000009020, ENSGALT00000004070, ENSGALT00000006288, ENSGALT00000024772, ENSGALT00000037413, ENSGALT00000022353, ENSGALT00000030475, ENSGALT00000006127, ENSGALT00000039962, ENSGALT00000019642, ENSGALT00000008025, ENSGALT00000037701, ENSGALT00000026061, ENSGALT00000008754, ENSGALT00000008752, ENSGALT00000037443, ENSGALT00000000963, ENSGALT00000002280, ENSGALT00000026309,…	971	73	3126
KEGG_PATHWAY	gga04620:Toll-like receptor signaling pathway	29	0.67301	0.108556	ENSGALT00000024957, ENSGALT00000015302, ENSGALT00000019854, ENSGALT00000004070, ENSGALT00000001206, ENSGALT00000022353, ENSGALT00000012340, ENSGALT00000011897, ENSGALT00000010823, ENSGALT00000009565, ENSGALT00000017759, ENSGALT00000020182, ENSGALT00000007540, ENSGALT00000008754, ENSGALT00000013606, ENSGALT00000037443, ENSGALT00000025147, ENSGALT00000002280, ENSGALT00000039105, ENSGALT00000037607,…	971	73	3126
KEGG_PATHWAY	gga00510:N-Glycan biosynthesis	16	0.371316	0.115322	ENSGALT00000003010, ENSGALT00000027052, ENSGALT00000024007, ENSGALT00000001539, ENSGALT00000029706, ENSGALT00000009501, ENSGALT00000009527, ENSGALT00000023197, ENSGALT00000017901, ENSGALT00000039102, ENSGALT00000000262, ENSGALT00000018694, ENSGALT00000002671, ENSGALT00000027546, ENSGALT00000038529, ENSGALT00000019898	971	36	3126
KEGG_PATHWAY	gga04530:Tight junction	38	0.881875	0.115675	ENSGALT00000001938, ENSGALT00000002764, ENSGALT00000012978, ENSGALT00000022686, ENSGALT00000019399, ENSGALT00000006288, ENSGALT00000037119, ENSGALT00000006127, ENSGALT00000015425, ENSGALT00000023397, ENSGALT00000010437, ENSGALT00000002477, ENSGALT00000009649, ENSGALT00000038021, ENSGALT00000029277, ENSGALT00000015215, ENSGALT00000036887, ENSGALT00000022120, ENSGALT00000023980, ENSGALT00000020472,…	971	100	3126
KEGG_PATHWAY	gga04916:Melanogenesis	31	0.719424	0.126911	ENSGALT00000018268, ENSGALT00000040132, ENSGALT00000039566, ENSGALT00000009020, ENSGALT00000033106, ENSGALT00000014481, ENSGALT00000030281, ENSGALT00000008675, ENSGALT00000012140, ENSGALT00000006288, ENSGALT00000017142, ENSGALT00000021320, ENSGALT00000014752, ENSGALT00000016279, ENSGALT00000030475, ENSGALT00000019642, ENSGALT00000031605, ENSGALT00000021004, ENSGALT00000037701, ENSGALT00000013673,…	971	80	3126
KEGG_PATHWAY	gga04070:Phosphatidylinositol signaling system	24	0.556974	0.137553	ENSGALT00000014009, ENSGALT00000017542, ENSGALT00000008754, ENSGALT00000008752, ENSGALT00000036496, ENSGALT00000022784, ENSGALT00000014481, ENSGALT00000005757, ENSGALT00000004070, ENSGALT00000006288, ENSGALT00000016279, ENSGALT00000018315, ENSGALT00000000221, ENSGALT00000023868, ENSGALT00000009321, ENSGALT00000002108, ENSGALT00000021020, ENSGALT00000004981, ENSGALT00000007647, ENSGALT00000014520,…	971	60	3126
KEGG_PATHWAY	gga04650:Natural killer cell mediated cytotoxicity	25	0.580181	0.139003	ENSGALT00000013077, ENSGALT00000007704, ENSGALT00000004070, ENSGALT00000012932, ENSGALT00000006288, ENSGALT00000012144, ENSGALT00000005367, ENSGALT00000002946, ENSGALT00000014249, ENSGALT00000008025, ENSGALT00000032642, ENSGALT00000020068, ENSGALT00000008754, ENSGALT00000008752, ENSGALT00000039919, ENSGALT00000031776, ENSGALT00000000963, ENSGALT00000002280, ENSGALT00000023868, ENSGALT00000020050,…	971	63	3126
KEGG_PATHWAY	gga04914:Progesterone-mediated oocyte maturation	26	0.603388	0.160828	ENSGALT00000006066, ENSGALT00000030281, ENSGALT00000004070, ENSGALT00000011490, ENSGALT00000020816, ENSGALT00000027148, ENSGALT00000021320, ENSGALT00000001206, ENSGALT00000022353, ENSGALT00000000832, ENSGALT00000007893, ENSGALT00000039611, ENSGALT00000008754, ENSGALT00000019519, ENSGALT00000037443, ENSGALT00000002280, ENSGALT00000012620, ENSGALT00000039252, ENSGALT00000023868, ENSGALT00000013400,…	971	67	3126
KEGG_PATHWAY	gga04912:GnRH signaling pathway	28	0.649803	0.162092	ENSGALT00000009020, ENSGALT00000022784, ENSGALT00000014481, ENSGALT00000030281, ENSGALT00000012140, ENSGALT00000037413, ENSGALT00000021320, ENSGALT00000016279, ENSGALT00000001206, ENSGALT00000022353, ENSGALT00000006127, ENSGALT00000019642, ENSGALT00000011708, ENSGALT00000037701, ENSGALT00000000366, ENSGALT00000015057, ENSGALT00000019895, ENSGALT00000007540, ENSGALT00000005124, ENSGALT00000002280,…	971	73	3126
KEGG_PATHWAY	gga04621:NOD-like receptor signaling pathway	16	0.371316	0.169042	ENSGALT00000004399, ENSGALT00000012787, ENSGALT00000013606, ENSGALT00000027390, ENSGALT00000025147, ENSGALT00000019854, ENSGALT00000002925, ENSGALT00000002280, ENSGALT00000037607, ENSGALT00000022353, ENSGALT00000001206, ENSGALT00000009862, ENSGALT00000020773, ENSGALT00000026255, ENSGALT00000017759, ENSGALT00000020182	971	38	3126
KEGG_PATHWAY	gga04150:mTOR signaling pathway	17	0.394523	0.171931	ENSGALT00000008754, ENSGALT00000007525, ENSGALT00000005537, ENSGALT00000016742, ENSGALT00000037443, ENSGALT00000027469, ENSGALT00000004070, ENSGALT00000020816, ENSGALT00000011490, ENSGALT00000002280, ENSGALT00000023868, ENSGALT00000019364, ENSGALT00000008348, ENSGALT00000031871, ENSGALT00000014520, ENSGALT00000020980, ENSGALT00000013116	971	41	3126
KEGG_PATHWAY	gga00071:Fatty acid metabolism	12	0.278487	0.186128	ENSGALT00000019060, ENSGALT00000013392, ENSGALT00000025976, ENSGALT00000004384, ENSGALT00000037633, ENSGALT00000025139, ENSGALT00000010736, ENSGALT00000010800, ENSGALT00000011466, ENSGALT00000015724, ENSGALT00000012543, ENSGALT00000008360	971	27	3126
KEGG_PATHWAY	gga04130:SNARE interactions in vesicular transport	13	0.301694	0.228298	ENSGALT00000037447, ENSGALT00000005165, ENSGALT00000021943, ENSGALT00000005868, ENSGALT00000014431, ENSGALT00000008691, ENSGALT00000012194, ENSGALT00000034743, ENSGALT00000019081, ENSGALT00000006170, ENSGALT00000014652, ENSGALT00000023310, ENSGALT00000032338	971	31	3126
KEGG_PATHWAY	gga00740:Riboflavin metabolism	6	0.139243	0.23319	ENSGALT00000024972, ENSGALT00000027648, ENSGALT00000004569, ENSGALT00000034236, ENSGALT00000000004, ENSGALT00000013368	971	11	3126
KEGG_PATHWAY	gga04120:Ubiquitin mediated proteolysis	39	0.905082	0.238087	ENSGALT00000038686, ENSGALT00000006066, ENSGALT00000030642, ENSGALT00000016428, ENSGALT00000021875, ENSGALT00000027725, ENSGALT00000020119, ENSGALT00000008017, ENSGALT00000004623, ENSGALT00000027148, ENSGALT00000020702, ENSGALT00000011595, ENSGALT00000024772, ENSGALT00000000832, ENSGALT00000019565, ENSGALT00000005344, ENSGALT00000010461, ENSGALT00000017157, ENSGALT00000030880, ENSGALT00000003489,…	971	110	3126
KEGG_PATHWAY	gga01040:Biosynthesis of unsaturated fatty acids	8	0.185658	0.25399	ENSGALT00000026321, ENSGALT00000019819, ENSGALT00000018735, ENSGALT00000014104, ENSGALT00000025139, ENSGALT00000040356, ENSGALT00000009221, ENSGALT00000011547	971	17	3126
KEGG_PATHWAY	gga00030:Pentose phosphate pathway	9	0.208865	0.259542	ENSGALT00000016321, ENSGALT00000035893, ENSGALT00000003926, ENSGALT00000008512, ENSGALT00000007948, ENSGALT00000021380, ENSGALT00000000667, ENSGALT00000026780, ENSGALT00000004426	971	20	3126
KEGG_PATHWAY	gga04910:Insulin signaling pathway	37	0.858668	0.263133	ENSGALT00000001938, ENSGALT00000003916, ENSGALT00000005824, ENSGALT00000030281, ENSGALT00000004070, ENSGALT00000011595, ENSGALT00000024772, ENSGALT00000013001, ENSGALT00000022353, ENSGALT00000016279, ENSGALT00000030475, ENSGALT00000027522, ENSGALT00000010788, ENSGALT00000005891, ENSGALT00000038914, ENSGALT00000008025, ENSGALT00000039611, ENSGALT00000008754, ENSGALT00000019886, ENSGALT00000013087,…	971	105	3126
KEGG_PATHWAY	gga04810:Regulation of actin cytoskeleton	55	1.2764	0.265833	ENSGALT00000002764, ENSGALT00000004070, ENSGALT00000025332, ENSGALT00000014236, ENSGALT00000037413, ENSGALT00000008413, ENSGALT00000017677, ENSGALT00000016285, ENSGALT00000006969, ENSGALT00000009649, ENSGALT00000038021, ENSGALT00000036842, ENSGALT00000021058, ENSGALT00000019885, ENSGALT00000040792, ENSGALT00000000963, ENSGALT00000002280, ENSGALT00000004344, ENSGALT00000003449, ENSGALT00000010372,…	971	161	3126
KEGG_PATHWAY	gga04520:Adherens junction	23	0.533767	0.291757	ENSGALT00000039566, ENSGALT00000033106, ENSGALT00000024594, ENSGALT00000025147, ENSGALT00000011542, ENSGALT00000020598, ENSGALT00000009143, ENSGALT00000002280, ENSGALT00000037691, ENSGALT00000024797, ENSGALT00000019563, ENSGALT00000017142, ENSGALT00000037413, ENSGALT00000014301, ENSGALT00000013001, ENSGALT00000006127, ENSGALT00000037119, ENSGALT00000015425, ENSGALT00000012549, ENSGALT00000038021,…	971	63	3126
KEGG_PATHWAY	gga00604:Glycosphingolipid biosynthesis	6	0.139243	0.303742	ENSGALT00000014688, ENSGALT00000016761, ENSGALT00000026131, ENSGALT00000004178, ENSGALT00000032024, ENSGALT00000002999	971	12	3126
KEGG_PATHWAY	gga04340:Hedgehog signaling pathway	16	0.371316	0.305792	ENSGALT00000003489, ENSGALT00000040132, ENSGALT00000037435, ENSGALT00000030598, ENSGALT00000030281, ENSGALT00000008675, ENSGALT00000020601, ENSGALT00000030475, ENSGALT00000033197, ENSGALT00000002082, ENSGALT00000009817, ENSGALT00000017651, ENSGALT00000007645, ENSGALT00000020316, ENSGALT00000026245, ENSGALT00000014350	971	42	3126
KEGG_PATHWAY	gga00512:O-Glycan biosynthesis	11	0.25528	0.312724	ENSGALT00000017482, ENSGALT00000013071, ENSGALT00000015383, ENSGALT00000018092, ENSGALT00000001706, ENSGALT00000018324, ENSGALT00000021443, ENSGALT00000026131, ENSGALT00000015869, ENSGALT00000004178, ENSGALT00000020475	971	27	3126
KEGG_PATHWAY	gga04110:Cell cycle	35	0.812253	0.314906	ENSGALT00000006066, ENSGALT00000009723, ENSGALT00000039566, ENSGALT00000010902, ENSGALT00000027148, ENSGALT00000006722, ENSGALT00000007159, ENSGALT00000002291, ENSGALT00000013290, ENSGALT00000030475, ENSGALT00000000832, ENSGALT00000029403, ENSGALT00000019565, ENSGALT00000007893, ENSGALT00000014574, ENSGALT00000005513, ENSGALT00000037288, ENSGALT00000009749, ENSGALT00000010461, ENSGALT00000037707,…	971	101	3126
KEGG_PATHWAY	gga00564:Glycerophospholipid metabolism	19	0.440938	0.334574	ENSGALT00000017542, ENSGALT00000036496, ENSGALT00000011126, ENSGALT00000011211, ENSGALT00000012083, ENSGALT00000026327, ENSGALT00000018874, ENSGALT00000017589, ENSGALT00000018315, ENSGALT00000000221, ENSGALT00000014998, ENSGALT00000021020, ENSGALT00000020486, ENSGALT00000011708, ENSGALT00000008121, ENSGALT00000015057, ENSGALT00000001117, ENSGALT00000019895, ENSGALT00000005659	971	52	3126
KEGG_PATHWAY	gga00533:Keratan sulfate biosynthesis	6	0.139243	0.376775	ENSGALT00000014514, ENSGALT00000029706, ENSGALT00000038529, ENSGALT00000026131, ENSGALT00000038548, ENSGALT00000004178	971	13	3126
KEGG_PATHWAY	gga04540:Gap junction	24	0.556974	0.381714	ENSGALT00000012048, ENSGALT00000030281, ENSGALT00000014481, ENSGALT00000022784, ENSGALT00000006288, ENSGALT00000023996, ENSGALT00000012140, ENSGALT00000037413, ENSGALT00000021320, ENSGALT00000006127, ENSGALT00000009189, ENSGALT00000008137, ENSGALT00000005124, ENSGALT00000019885, ENSGALT00000009404, ENSGALT00000037876, ENSGALT00000002280, ENSGALT00000025366, ENSGALT00000012620, ENSGALT00000020050,…	971	69	3126
KEGG_PATHWAY	gga00240:Pyrimidine metabolism	26	0.603388	0.40348	ENSGALT00000019216, ENSGALT00000010703, ENSGALT00000012638, ENSGALT00000017366, ENSGALT00000037965, ENSGALT00000003095, ENSGALT00000018797, ENSGALT00000020649, ENSGALT00000009993, ENSGALT00000019982, ENSGALT00000026575, ENSGALT00000000531, ENSGALT00000008663, ENSGALT00000016848, ENSGALT00000026244, ENSGALT00000013907, ENSGALT00000022961, ENSGALT00000003200, ENSGALT00000017068, ENSGALT00000026525,…	971	76	3126
KEGG_PATHWAY	gga00310:Lysine degradation	12	0.278487	0.404609	ENSGALT00000019060, ENSGALT00000023591, ENSGALT00000039216, ENSGALT00000013392, ENSGALT00000025976, ENSGALT00000012043, ENSGALT00000022893, ENSGALT00000005228, ENSGALT00000010800, ENSGALT00000003553, ENSGALT00000025327, ENSGALT00000010972	971	32	3126
KEGG_PATHWAY	gga00500:Starch and sucrose metabolism	9	0.208865	0.424042	ENSGALT00000019266, ENSGALT00000039933, ENSGALT00000004569, ENSGALT00000014386, ENSGALT00000015483, ENSGALT00000007948, ENSGALT00000000667, ENSGALT00000008683, ENSGALT00000025002	971	23	3126
KEGG_PATHWAY	gga04512:ECM-receptor interaction	23	0.533767	0.451562	ENSGALT00000030834, ENSGALT00000008321, ENSGALT00000008039, ENSGALT00000007207, ENSGALT00000018170, ENSGALT00000034813, ENSGALT00000014607, ENSGALT00000026589, ENSGALT00000014236, ENSGALT00000012746, ENSGALT00000019985, ENSGALT00000011573, ENSGALT00000003954, ENSGALT00000030435, ENSGALT00000017677, ENSGALT00000004032, ENSGALT00000038606, ENSGALT00000005664, ENSGALT00000015678, ENSGALT00000039669,…	971	68	3126
KEGG_PATHWAY	gga03420:Nucleotide excision repair	11	0.25528	0.460035	ENSGALT00000023876, ENSGALT00000019565, ENSGALT00000010275, ENSGALT00000019982, ENSGALT00000004849, ENSGALT00000010107, ENSGALT00000001980, ENSGALT00000012141, ENSGALT00000014162, ENSGALT00000027966, ENSGALT00000022319	971	30	3126
KEGG_PATHWAY	gga04514:Cell adhesion molecules (CAMs)	30	0.696217	0.470482	ENSGALT00000008180, ENSGALT00000030834, ENSGALT00000024957, ENSGALT00000024797, ENSGALT00000014236, ENSGALT00000011573, ENSGALT00000041340, ENSGALT00000012144, ENSGALT00000017677, ENSGALT00000030960, ENSGALT00000026841, ENSGALT00000002477, ENSGALT00000001786, ENSGALT00000024417, ENSGALT00000008459, ENSGALT00000022037, ENSGALT00000011832, ENSGALT00000034761, ENSGALT00000024769, ENSGALT00000003428,…	971	91	3126
KEGG_PATHWAY	gga00903:Limonene and pinene degradation	4	0.092829	0.474393	ENSGALT00000013392, ENSGALT00000040356, ENSGALT00000010800, ENSGALT00000005659	971	8	3126
KEGG_PATHWAY	gga04142:Lysosome	29	0.67301	0.4764	ENSGALT00000020115, ENSGALT00000015018, ENSGALT00000014357, ENSGALT00000014356, ENSGALT00000027869, ENSGALT00000001983, ENSGALT00000003691, ENSGALT00000018986, ENSGALT00000020313, ENSGALT00000000531, ENSGALT00000025651, ENSGALT00000001245, ENSGALT00000014248, ENSGALT00000003249, ENSGALT00000006310, ENSGALT00000017238, ENSGALT00000017577, ENSGALT00000005558, ENSGALT00000000781, ENSGALT00000010304,…	971	88	3126
KEGG_PATHWAY	gga04115:p53 signaling pathway	18	0.41773	0.486187	ENSGALT00000024673, ENSGALT00000000908, ENSGALT00000013606, ENSGALT00000023028, ENSGALT00000000162, ENSGALT00000039919, ENSGALT00000005757, ENSGALT00000006236, ENSGALT00000002636, ENSGALT00000020816, ENSGALT00000007159, ENSGALT00000008505, ENSGALT00000026525, ENSGALT00000017955, ENSGALT00000005513, ENSGALT00000007170, ENSGALT00000025855, ENSGALT00000027810	971	53	3126
KEGG_PATHWAY	gga00561:Glycerolipid metabolism	13	0.301694	0.488389	ENSGALT00000017542, ENSGALT00000020996, ENSGALT00000021020, ENSGALT00000013392, ENSGALT00000036496, ENSGALT00000016649, ENSGALT00000015025, ENSGALT00000037774, ENSGALT00000006397, ENSGALT00000018874, ENSGALT00000017589, ENSGALT00000026256, ENSGALT00000004279	971	37	3126
KEGG_PATHWAY	gga03020:RNA polymerase	8	0.185658	0.491	ENSGALT00000013907, ENSGALT00000003200, ENSGALT00000007929, ENSGALT00000037965, ENSGALT00000020649, ENSGALT00000008663, ENSGALT00000037150, ENSGALT00000016848	971	21	3126
KEGG_PATHWAY	gga04060:Cytokine-cytokine receptor interaction	43	0.997911	0.501691	ENSGALT00000018268, ENSGALT00000010240, ENSGALT00000026982, ENSGALT00000039755, ENSGALT00000011741, ENSGALT00000005924, ENSGALT00000039793, ENSGALT00000012370, ENSGALT00000019505, ENSGALT00000036659, ENSGALT00000018300, ENSGALT00000037413, ENSGALT00000040053, ENSGALT00000011536, ENSGALT00000038637, ENSGALT00000009189, ENSGALT00000005943, ENSGALT00000020497, ENSGALT00000013786, ENSGALT00000021025,…	971	134	3126
KEGG_PATHWAY	gga00531:Glycosaminoglycan degradation	7	0.162451	0.504225	ENSGALT00000002091, ENSGALT00000010149, ENSGALT00000024807, ENSGALT00000030714, ENSGALT00000012137, ENSGALT00000016025, ENSGALT00000002999	971	18	3126
KEGG_PATHWAY	gga00410:beta-Alanine metabolism	7	0.162451	0.504225	ENSGALT00000036633, ENSGALT00000008821, ENSGALT00000013392, ENSGALT00000010703, ENSGALT00000010800, ENSGALT00000011867, ENSGALT00000003630	971	18	3126
KEGG_PATHWAY	gga00562:Inositol phosphate metabolism	15	0.348109	0.511891	ENSGALT00000014009, ENSGALT00000008754, ENSGALT00000005862, ENSGALT00000008752, ENSGALT00000005757, ENSGALT00000014481, ENSGALT00000004070, ENSGALT00000009321, ENSGALT00000002108, ENSGALT00000004276, ENSGALT00000007647, ENSGALT00000014520, ENSGALT00000013116, ENSGALT00000027049, ENSGALT00000014370	971	44	3126
KEGG_PATHWAY	gga00100:Steroid biosynthesis	5	0.116036	0.539171	ENSGALT00000004223, ENSGALT00000017560, ENSGALT00000010304, ENSGALT00000010002, ENSGALT00000032336	971	12	3126
KEGG_PATHWAY	gga00900:Terpenoid backbone biosynthesis	5	0.116036	0.539171	ENSGALT00000019060, ENSGALT00000037269, ENSGALT00000022468, ENSGALT00000004102, ENSGALT00000012224	971	12	3126
KEGG_PATHWAY	gga00534:Heparan sulfate biosynthesis	8	0.185658	0.548336	ENSGALT00000039991, ENSGALT00000024318, ENSGALT00000002091, ENSGALT00000008188, ENSGALT00000013011, ENSGALT00000003376, ENSGALT00000019599, ENSGALT00000026845	971	22	3126
KEGG_PATHWAY	gga00230:Purine metabolism	37	0.858668	0.560495	ENSGALT00000001170, ENSGALT00000037965, ENSGALT00000019550, ENSGALT00000020649, ENSGALT00000018797, ENSGALT00000021320, ENSGALT00000037438, ENSGALT00000018983, ENSGALT00000019982, ENSGALT00000026575, ENSGALT00000009084, ENSGALT00000008560, ENSGALT00000006631, ENSGALT00000000531, ENSGALT00000008663, ENSGALT00000008137, ENSGALT00000016848, ENSGALT00000022595, ENSGALT00000017158, ENSGALT00000026244,…	971	117	3126
KEGG_PATHWAY	gga00280:Valine, leucine and isoleucine degradation	12	0.278487	0.58746	ENSGALT00000018085, ENSGALT00000019060, ENSGALT00000013392, ENSGALT00000025976, ENSGALT00000004384, ENSGALT00000033152, ENSGALT00000021521, ENSGALT00000010800, ENSGALT00000011867, ENSGALT00000015724, ENSGALT00000025578, ENSGALT00000003630	971	36	3126
KEGG_PATHWAY	gga00730:Thiamine metabolism	3	0.0696217	0.601992	ENSGALT00000027648, ENSGALT00000034236, ENSGALT00000020200	971	6	3126
KEGG_PATHWAY	gga00770:Pantothenate and CoA biosynthesis	4	0.092829	0.644546	ENSGALT00000010703, ENSGALT00000004569, ENSGALT00000021521, ENSGALT00000010382	971	10	3126
KEGG_PATHWAY	gga00640:Propanoate metabolism	8	0.185658	0.653454	ENSGALT00000019060, ENSGALT00000008821, ENSGALT00000013392, ENSGALT00000012394, ENSGALT00000010800, ENSGALT00000011867, ENSGALT00000003630, ENSGALT00000032015	971	24	3126
KEGG_PATHWAY	gga00250:Alanine, aspartate and glutamate metabolism	8	0.185658	0.653454	ENSGALT00000007439, ENSGALT00000006611, ENSGALT00000018983, ENSGALT00000024288, ENSGALT00000015862, ENSGALT00000000115, ENSGALT00000003144, ENSGALT00000011867	971	24	3126
KEGG_PATHWAY	gga03022:Basal transcription factors	8	0.185658	0.653454	ENSGALT00000017211, ENSGALT00000019839, ENSGALT00000014803, ENSGALT00000022656, ENSGALT00000024404, ENSGALT00000010015, ENSGALT00000018081, ENSGALT00000008225	971	24	3126
KEGG_PATHWAY	gga00514:O-Mannosyl glycan biosynthesis	2	0.0464145	0.672062	ENSGALT00000005964, ENSGALT00000016854	971	3	3126
KEGG_PATHWAY	gga00565:Ether lipid metabolism	9	0.208865	0.679522	ENSGALT00000011708, ENSGALT00000015032, ENSGALT00000017317, ENSGALT00000008121, ENSGALT00000018874, ENSGALT00000017589, ENSGALT00000015057, ENSGALT00000019895, ENSGALT00000009368	971	28	3126
KEGG_PATHWAY	gga03030:DNA replication	8	0.185658	0.700104	ENSGALT00000009723, ENSGALT00000019982, ENSGALT00000004849, ENSGALT00000001980, ENSGALT00000014162, ENSGALT00000027966, ENSGALT00000027483, ENSGALT00000026244	971	25	3126
KEGG_PATHWAY	gga04320:Dorso-ventral axis formation	6	0.139243	0.701667	ENSGALT00000020050, ENSGALT00000025873, ENSGALT00000039988, ENSGALT00000002280, ENSGALT00000037413, ENSGALT00000037297	971	18	3126
KEGG_PATHWAY	gga00630:Glyoxylate and dicarboxylate metabolism	4	0.092829	0.71349	ENSGALT00000014374, ENSGALT00000006397, ENSGALT00000019494, ENSGALT00000014390	971	11	3126
KEGG_PATHWAY	gga00520:Amino sugar and nucleotide sugar metabolism	10	0.232072	0.740049	ENSGALT00000015029, ENSGALT00000020294, ENSGALT00000020945, ENSGALT00000014386, ENSGALT00000007948, ENSGALT00000000115, ENSGALT00000000667, ENSGALT00000005564, ENSGALT00000024727, ENSGALT00000002999	971	33	3126
KEGG_PATHWAY	gga04623:Cytosolic DNA-sensing pathway	8	0.185658	0.742423	ENSGALT00000012787, ENSGALT00000007929, ENSGALT00000015999, ENSGALT00000020649, ENSGALT00000037607, ENSGALT00000017759, ENSGALT00000016848, ENSGALT00000037212	971	26	3126
KEGG_PATHWAY	gga00532:Chondroitin sulfate biosynthesis	6	0.139243	0.750288	ENSGALT00000039991, ENSGALT00000024318, ENSGALT00000015798, ENSGALT00000020168, ENSGALT00000040590, ENSGALT00000004014	971	19	3126
KEGG_PATHWAY	gga00450:Selenoamino acid metabolism	6	0.139243	0.750288	ENSGALT00000023502, ENSGALT00000012929, ENSGALT00000002683, ENSGALT00000000541, ENSGALT00000017158, ENSGALT00000000439	971	19	3126
KEGG_PATHWAY	gga00650:Butanoate metabolism	7	0.162451	0.766038	ENSGALT00000019060, ENSGALT00000013392, ENSGALT00000025976, ENSGALT00000026507, ENSGALT00000010800, ENSGALT00000011867, ENSGALT00000011255	971	23	3126
KEGG_PATHWAY	gga03018:RNA degradation	13	0.301694	0.785759	ENSGALT00000009699, ENSGALT00000016314, ENSGALT00000021246, ENSGALT00000018731, ENSGALT00000022198, ENSGALT00000003725, ENSGALT00000004886, ENSGALT00000003745, ENSGALT00000016820, ENSGALT00000013137, ENSGALT00000037556, ENSGALT00000008799, ENSGALT00000038170	971	45	3126
KEGG_PATHWAY	gga02010:ABC transporters	9	0.208865	0.793426	ENSGALT00000010749, ENSGALT00000009059, ENSGALT00000013625, ENSGALT00000014493, ENSGALT00000018079, ENSGALT00000026046, ENSGALT00000003054, ENSGALT00000016963, ENSGALT00000006907	971	31	3126
KEGG_PATHWAY	gga00120:Primary bile acid biosynthesis	4	0.092829	0.819671	ENSGALT00000002752, ENSGALT00000026967, ENSGALT00000025011, ENSGALT00000018196	971	13	3126
KEGG_PATHWAY	gga04614:Renin-angiotensin system	4	0.092829	0.819671	ENSGALT00000023822, ENSGALT00000026713, ENSGALT00000040471, ENSGALT00000009554	971	13	3126
KEGG_PATHWAY	gga03040:Spliceosome	27	0.626595	0.847656	ENSGALT00000024299, ENSGALT00000041219, ENSGALT00000020462, ENSGALT00000011075, ENSGALT00000008863, ENSGALT00000040525, ENSGALT00000007781, ENSGALT00000018617, ENSGALT00000023259, ENSGALT00000036694, ENSGALT00000000190, ENSGALT00000010524, ENSGALT00000008812, ENSGALT00000039052, ENSGALT00000022512, ENSGALT00000040847, ENSGALT00000010237, ENSGALT00000026618, ENSGALT00000011020, ENSGALT00000013044,…	971	97	3126
KEGG_PATHWAY	gga04622:RIG-I-like receptor signaling pathway	12	0.278487	0.85013	ENSGALT00000012340, ENSGALT00000041052, ENSGALT00000013606, ENSGALT00000025147, ENSGALT00000015999, ENSGALT00000009862, ENSGALT00000037607, ENSGALT00000033125, ENSGALT00000013521, ENSGALT00000001206, ENSGALT00000022353, ENSGALT00000037212	971	44	3126
KEGG_PATHWAY	gga00600:Sphingolipid metabolism	9	0.208865	0.850624	ENSGALT00000024447, ENSGALT00000021979, ENSGALT00000030740, ENSGALT00000017238, ENSGALT00000031372, ENSGALT00000017589, ENSGALT00000040944, ENSGALT00000025295, ENSGALT00000005958	971	33	3126
KEGG_PATHWAY	gga00563:Glycosylphosphatidylinositol(GPI)-anchor biosynthesis	5	0.116036	0.8581	ENSGALT00000001850, ENSGALT00000006220, ENSGALT00000024770, ENSGALT00000010346, ENSGALT00000037168	971	18	3126
KEGG_PATHWAY	gga00340:Histidine metabolism	5	0.116036	0.8581	ENSGALT00000007439, ENSGALT00000005519, ENSGALT00000013392, ENSGALT00000020209, ENSGALT00000000541	971	18	3126
KEGG_PATHWAY	gga00601:Glycosphingolipid biosynthesis	5	0.116036	0.8581	ENSGALT00000036915, ENSGALT00000015959, ENSGALT00000014514, ENSGALT00000029706, ENSGALT00000038548, ENSGALT00000024610	971	18	3126
KEGG_PATHWAY	gga00020:Citrate cycle (TCA cycle)	7	0.162451	0.864382	ENSGALT00000026507, ENSGALT00000021508, ENSGALT00000012394, ENSGALT00000019494, ENSGALT00000014390, ENSGALT00000003553, ENSGALT00000032015	971	26	3126
KEGG_PATHWAY	gga04920:Adipocytokine signaling pathway	14	0.324901	0.865184	ENSGALT00000007704, ENSGALT00000037443, ENSGALT00000037607, ENSGALT00000021230, ENSGALT00000037308, ENSGALT00000022353, ENSGALT00000008360, ENSGALT00000031871, ENSGALT00000024235, ENSGALT00000010736, ENSGALT00000009862, ENSGALT00000002468, ENSGALT00000011466, ENSGALT00000026793	971	52	3126
KEGG_PATHWAY	gga04672:Intestinal immune network for IgA production	8	0.185658	0.869047	ENSGALT00000038637, ENSGALT00000024957, ENSGALT00000014607, ENSGALT00000039105, ENSGALT00000031945, ENSGALT00000017759, ENSGALT00000037707, ENSGALT00000030611	971	30	3126
KEGG_PATHWAY	gga03430:Mismatch repair	4	0.092829	0.890334	ENSGALT00000004849, ENSGALT00000001980, ENSGALT00000014162, ENSGALT00000027966	971	15	3126
KEGG_PATHWAY	gga00592:alpha-Linolenic acid metabolism	4	0.092829	0.890334	ENSGALT00000011708, ENSGALT00000025139, ENSGALT00000008121, ENSGALT00000019895	971	15	3126
KEGG_PATHWAY	gga00062:Fatty acid elongation in mitochondria	2	0.0464145	0.892596	ENSGALT00000025976, ENSGALT00000004384	971	6	3126
KEGG_PATHWAY	gga00040:Pentose and glucuronate interconversions	3	0.0696217	0.900475	ENSGALT00000019266, ENSGALT00000014386, ENSGALT00000030086	971	11	3126
KEGG_PATHWAY	gga04260:Cardiac muscle contraction	12	0.278487	0.905625	ENSGALT00000030826, ENSGALT00000020438, ENSGALT00000036926, ENSGALT00000004364, ENSGALT00000024196, ENSGALT00000009976, ENSGALT00000013988, ENSGALT00000013829, ENSGALT00000029087, ENSGALT00000018064, ENSGALT00000031654, ENSGALT00000008674, ENSGALT00000013830	971	47	3126
KEGG_PATHWAY	gga00380:Tryptophan metabolism	8	0.185658	0.909943	ENSGALT00000019060, ENSGALT00000010084, ENSGALT00000013392, ENSGALT00000025976, ENSGALT00000023834, ENSGALT00000010800, ENSGALT00000016138, ENSGALT00000003553	971	32	3126
KEGG_PATHWAY	gga00910:Nitrogen metabolism	4	0.092829	0.915379	ENSGALT00000015862, ENSGALT00000008318, ENSGALT00000003144, ENSGALT00000008605	971	16	3126
KEGG_PATHWAY	gga00270:Cysteine and methionine metabolism	7	0.162451	0.925715	ENSGALT00000024267, ENSGALT00000036633, ENSGALT00000012929, ENSGALT00000002683, ENSGALT00000003718, ENSGALT00000001314, ENSGALT00000000439	971	29	3126
KEGG_PATHWAY	gga00072:Synthesis and degradation of ketone bodies	2	0.0464145	0.925988	ENSGALT00000019060, ENSGALT00000011255	971	7	3126
KEGG_PATHWAY	gga00290:Valine, leucine and isoleucine biosynthesis	2	0.0464145	0.925988	ENSGALT00000026507, ENSGALT00000021521	971	7	3126
KEGG_PATHWAY	gga03060:Protein export	2	0.0464145	0.925988	ENSGALT00000015631, ENSGALT00000000294	971	7	3126
KEGG_PATHWAY	gga00130:Ubiquinone and other terpenoid-quinone biosynthesis	2	0.0464145	0.925988	ENSGALT00000011107, ENSGALT00000001314	971	7	3126
KEGG_PATHWAY	gga00053:Ascorbate and aldarate metabolism	2	0.0464145	0.925988	ENSGALT00000019266, ENSGALT00000013392	971	7	3126
KEGG_PATHWAY	gga00603:Glycosphingolipid biosynthesis	3	0.0696217	0.926251	ENSGALT00000026131, ENSGALT00000004178, ENSGALT00000002999	971	12	3126
KEGG_PATHWAY	gga00511:Other glycan degradation	3	0.0696217	0.926251	ENSGALT00000020115, ENSGALT00000017440, ENSGALT00000002999	971	12	3126
KEGG_PATHWAY	gga00051:Fructose and mannose metabolism	6	0.139243	0.926679	ENSGALT00000020945, ENSGALT00000027648, ENSGALT00000010225, ENSGALT00000034236, ENSGALT00000003276, ENSGALT00000001686	971	25	3126
KEGG_PATHWAY	gga00010:Glycolysis / Gluconeogenesis	10	0.232072	0.928341	ENSGALT00000005519, ENSGALT00000013392, ENSGALT00000026507, ENSGALT00000016649, ENSGALT00000021340, ENSGALT00000003745, ENSGALT00000007948, ENSGALT00000000667, ENSGALT00000037633, ENSGALT00000012893	971	41	3126
KEGG_PATHWAY	gga03320:PPAR signaling pathway	13	0.301694	0.934311	ENSGALT00000000877, ENSGALT00000037774, ENSGALT00000025139, ENSGALT00000037308, ENSGALT00000007976, ENSGALT00000008360, ENSGALT00000019554, ENSGALT00000010736, ENSGALT00000010800, ENSGALT00000011466, ENSGALT00000026256, ENSGALT00000038622, ENSGALT00000009221	971	53	3126
KEGG_PATHWAY	gga03440:Homologous recombination	5	0.116036	0.944771	ENSGALT00000004849, ENSGALT00000027966, ENSGALT00000025646, ENSGALT00000021211, ENSGALT00000015453	971	22	3126
KEGG_PATHWAY	gga03410:Base excision repair	5	0.116036	0.944771	ENSGALT00000015016, ENSGALT00000019982, ENSGALT00000027593, ENSGALT00000003599, ENSGALT00000027966, ENSGALT00000038829	971	22	3126
KEGG_PATHWAY	gga00150:Androgen and estrogen metabolism	4	0.092829	0.950503	ENSGALT00000004223, ENSGALT00000019266, ENSGALT00000000541, ENSGALT00000030483	971	18	3126
KEGG_PATHWAY	gga00480:Glutathione metabolism	7	0.162451	0.9612	ENSGALT00000036633, ENSGALT00000017302, ENSGALT00000026320, ENSGALT00000026525, ENSGALT00000026336, ENSGALT00000025855, ENSGALT00000004426	971	32	3126
KEGG_PATHWAY	gga03010:Ribosome	16	0.371316	0.963351	ENSGALT00000022666, ENSGALT00000018702, ENSGALT00000026174, ENSGALT00000004446, ENSGALT00000012307, ENSGALT00000034053, ENSGALT00000000644, ENSGALT00000018788, ENSGALT00000016380, ENSGALT00000010956, ENSGALT00000013370, ENSGALT00000002496, ENSGALT00000026442, ENSGALT00000007692, ENSGALT00000026062, ENSGALT00000009835	971	68	3126
KEGG_PATHWAY	gga00360:Phenylalanine metabolism	3	0.0696217	0.970826	ENSGALT00000005519, ENSGALT00000001314, ENSGALT00000005659	971	15	3126
KEGG_PATHWAY	gga00190:Oxidative phosphorylation	26	0.603388	0.974282	ENSGALT00000003456, ENSGALT00000027937, ENSGALT00000015018, ENSGALT00000015588, ENSGALT00000014357, ENSGALT00000021508, ENSGALT00000014015, ENSGALT00000030474, ENSGALT00000039585, ENSGALT00000025883, ENSGALT00000017222, ENSGALT00000023134, ENSGALT00000034898, ENSGALT00000015106, ENSGALT00000030826, ENSGALT00000002207, ENSGALT00000025792, ENSGALT00000005558, ENSGALT00000029087, ENSGALT00000027159,…	971	108	3126
KEGG_PATHWAY	gga00350:Tyrosine metabolism	6	0.139243	0.977442	ENSGALT00000005519, ENSGALT00000010479, ENSGALT00000037633, ENSGALT00000001314, ENSGALT00000000541, ENSGALT00000005659	971	30	3126
KEGG_PATHWAY	gga00591:Linoleic acid metabolism	3	0.0696217	0.978747	ENSGALT00000011708, ENSGALT00000008121, ENSGALT00000019895	971	16	3126
KEGG_PATHWAY	gga00982:Drug metabolism	5	0.116036	0.980253	ENSGALT00000019266, ENSGALT00000005519, ENSGALT00000026336, ENSGALT00000037633, ENSGALT00000033855	971	26	3126
KEGG_PATHWAY	gga00330:Arginine and proline metabolism	7	0.162451	0.980536	ENSGALT00000024267, ENSGALT00000036633, ENSGALT00000010797, ENSGALT00000013392, ENSGALT00000013600, ENSGALT00000034669, ENSGALT00000003144	971	35	3126
KEGG_PATHWAY	gga04140:Regulation of autophagy	3	0.0696217	0.984566	ENSGALT00000023745, ENSGALT00000004706, ENSGALT00000007525	971	17	3126
KEGG_PATHWAY	gga00970:Aminoacyl-tRNA biosynthesis	7	0.162451	0.984657	ENSGALT00000009135, ENSGALT00000023834, ENSGALT00000027904, ENSGALT00000020890, ENSGALT00000011893, ENSGALT00000021073, ENSGALT00000020181	971	36	3126
KEGG_PATHWAY	gga00052:Galactose metabolism	4	0.092829	0.988059	ENSGALT00000014386, ENSGALT00000015483, ENSGALT00000000667, ENSGALT00000029706	971	23	3126
KEGG_PATHWAY	gga00760:Nicotinate and nicotinamide metabolism	3	0.0696217	0.988824	ENSGALT00000026575, ENSGALT00000035171, ENSGALT00000004569	971	18	3126
KEGG_PATHWAY	gga04080:Neuroactive ligand-receptor interaction	54	1.25319	0.989169	ENSGALT00000039041, ENSGALT00000027027, ENSGALT00000013617, ENSGALT00000027844, ENSGALT00000006562, ENSGALT00000035207, ENSGALT00000004024, ENSGALT00000003602, ENSGALT00000022911, ENSGALT00000024150, ENSGALT00000011793, ENSGALT00000002105, ENSGALT00000025530, ENSGALT00000010623, ENSGALT00000010624, ENSGALT00000014474, ENSGALT00000009404, ENSGALT00000038841, ENSGALT00000027463, ENSGALT00000040558,…	971	217	3126
KEGG_PATHWAY	gga00590:Arachidonic acid metabolism	5	0.116036	0.991251	ENSGALT00000018639, ENSGALT00000017302, ENSGALT00000011708, ENSGALT00000008121, ENSGALT00000019895	971	29	3126
KEGG_PATHWAY	gga00860:Porphyrin and chlorophyll metabolism	3	0.0696217	0.991928	ENSGALT00000019266, ENSGALT00000024592, ENSGALT00000012358	971	19	3126
KEGG_PATHWAY	gga00670:One carbon pool by folate	2	0.0464145	0.992099	ENSGALT00000011893, ENSGALT00000010528	971	13	3126
KEGG_PATHWAY	gga00140:Steroid hormone biosynthesis	4	0.092829	0.995123	ENSGALT00000004223, ENSGALT00000019266, ENSGALT00000025011, ENSGALT00000030483	971	26	3126
KEGG_PATHWAY	gga00980:Metabolism of xenobiotics by cytochrome P450	4	0.092829	0.995123	ENSGALT00000019266, ENSGALT00000005519, ENSGALT00000026336, ENSGALT00000037633	971	26	3126
KEGG_PATHWAY	gga00983:Drug metabolism	4	0.092829	0.997352	ENSGALT00000019266, ENSGALT00000019216, ENSGALT00000010703, ENSGALT00000008207	971	28	3126
KEGG_PATHWAY	gga00620:Pyruvate metabolism	4	0.092829	0.998959	ENSGALT00000019060, ENSGALT00000013392, ENSGALT00000026507, ENSGALT00000014390	971	31	3126
KEGG_PATHWAY	gga00830:Retinol metabolism	3	0.0696217	0.999218	ENSGALT00000019266, ENSGALT00000006770, ENSGALT00000037633	971	26	3126
KEGG_PATHWAY	gga03050:Proteasome	4	0.092829	0.999447	ENSGALT00000012419, ENSGALT00000020277, ENSGALT00000001001, ENSGALT00000016353	971	33	3126
KEGG_PATHWAY	gga00260:Glycine, serine and threonine metabolism	2	0.0464145	0.999911	ENSGALT00000026878, ENSGALT00000006397	971	25	3126
