# Supplementary material for: Genome-Wide Analysis of lncRNA and mRNA Expression During Differentiation of Abdominal Preadipocytes in the Chicken
Source: G3 (Bethesda). 2017 Jan 20;7(3):953–66. doi: 10.1534/g3.116.037069 (PMC5345725; doi:10.1534/g3.116.037069)
Supplement: Supplementary file 4 [file 953TableS4.xlsx]

## Sheet: Biological process
Category	Term	Count	%	PValue	Genes	List Total	Pop Hits	Pop Total
GOTERM_BP_ALL	GO:0009987~cellular process	1142	26.5027	1.77e-10	ENSGALT00000016799, ENSGALT00000024611, ENSGALT00000023680, ENSGALT00000039859, ENSGALT00000008465, ENSGALT00000011107, ENSGALT00000037455, ENSGALT00000031625, ENSGALT00000018109, ENSGALT00000017268, ENSGALT00000014731, ENSGALT00000003599, ENSGALT00000038387, ENSGALT00000004310, ENSGALT00000024610, ENSGALT00000023885, ENSGALT00000017270, ENSGALT00000017275, ENSGALT00000024411, ENSGALT00000018079,…	1746	3806	6441
GOTERM_BP_ALL	GO:0048731~system development	234	5.43049	1.79e-08	ENSGALT00000031625, ENSGALT00000021933, ENSGALT00000020816, ENSGALT00000020366, ENSGALT00000004359, ENSGALT00000037206, ENSGALT00000039988, ENSGALT00000024417, ENSGALT00000023884, ENSGALT00000008459, ENSGALT00000005816, ENSGALT00000026027, ENSGALT00000011810, ENSGALT00000003449, ENSGALT00000007976, ENSGALT00000013368, ENSGALT00000025809, ENSGALT00000029932, ENSGALT00000041125, ENSGALT00000013137,…	1746	636	6441
GOTERM_BP_ALL	GO:0048856~anatomical structure development	247	5.73219	5.26e-08	ENSGALT00000031625, ENSGALT00000021933, ENSGALT00000020816, ENSGALT00000020366, ENSGALT00000004359, ENSGALT00000037206, ENSGALT00000002082, ENSGALT00000039988, ENSGALT00000024417, ENSGALT00000023884, ENSGALT00000008459, ENSGALT00000005816, ENSGALT00000026027, ENSGALT00000011810, ENSGALT00000003449, ENSGALT00000007976, ENSGALT00000013368, ENSGALT00000025809, ENSGALT00000029932, ENSGALT00000041125,…	1746	685	6441
GOTERM_BP_ALL	GO:0050794~regulation of cellular process	673	15.6185	1e-07	ENSGALT00000039859, ENSGALT00000003495, ENSGALT00000001830, ENSGALT00000031625, ENSGALT00000036475, ENSGALT00000018398, ENSGALT00000017268, ENSGALT00000004359, ENSGALT00000021320, ENSGALT00000011525, ENSGALT00000009649, ENSGALT00000037868, ENSGALT00000024939, ENSGALT00000023884, ENSGALT00000008459, ENSGALT00000019132, ENSGALT00000034231, ENSGALT00000005816, ENSGALT00000011810, ENSGALT00000001905,…	1746	2154	6441
GOTERM_BP_ALL	GO:0044267~cellular protein metabolic process	349	8.09933	1.91e-07	ENSGALT00000030642, ENSGALT00000019318, ENSGALT00000031625, ENSGALT00000037455, ENSGALT00000018109, ENSGALT00000006443, ENSGALT00000008264, ENSGALT00000017268, ENSGALT00000004359, ENSGALT00000030475, ENSGALT00000024610, ENSGALT00000023783, ENSGALT00000037206, ENSGALT00000002082, ENSGALT00000019642, ENSGALT00000002495, ENSGALT00000017779, ENSGALT00000023780, ENSGALT00000010764, ENSGALT00000014935,…	1746	1033	6441
GOTERM_BP_ALL	GO:0043687~post-translational protein modification	209	4.85031	4.12e-07	ENSGALT00000030642, ENSGALT00000018109, ENSGALT00000037455, ENSGALT00000008264, ENSGALT00000006443, ENSGALT00000017268, ENSGALT00000004359, ENSGALT00000030475, ENSGALT00000023783, ENSGALT00000037206, ENSGALT00000019642, ENSGALT00000002082, ENSGALT00000002495, ENSGALT00000010764, ENSGALT00000017779, ENSGALT00000009749, ENSGALT00000013245, ENSGALT00000010668, ENSGALT00000009742, ENSGALT00000015635,…	1746	576	6441
GOTERM_BP_ALL	GO:0050789~regulation of biological process	694	16.1058	4.75e-07	ENSGALT00000039859, ENSGALT00000003495, ENSGALT00000001830, ENSGALT00000031625, ENSGALT00000036475, ENSGALT00000018398, ENSGALT00000017268, ENSGALT00000004359, ENSGALT00000021320, ENSGALT00000011525, ENSGALT00000009649, ENSGALT00000037868, ENSGALT00000024939, ENSGALT00000023884, ENSGALT00000008459, ENSGALT00000019132, ENSGALT00000034231, ENSGALT00000005816, ENSGALT00000011810, ENSGALT00000001905,…	1746	2247	6441
GOTERM_BP_ALL	GO:0043412~biopolymer modification	251	5.82502	6.28e-07	ENSGALT00000021325, ENSGALT00000030642, ENSGALT00000037455, ENSGALT00000018109, ENSGALT00000006443, ENSGALT00000008264, ENSGALT00000017268, ENSGALT00000004359, ENSGALT00000024610, ENSGALT00000030475, ENSGALT00000024757, ENSGALT00000023783, ENSGALT00000037206, ENSGALT00000019642, ENSGALT00000002082, ENSGALT00000002495, ENSGALT00000010764, ENSGALT00000017779, ENSGALT00000009749, ENSGALT00000013245,…	1746	716	6441
GOTERM_BP_ALL	GO:0006464~protein modification process	242	5.61615	6.82e-07	ENSGALT00000030642, ENSGALT00000037455, ENSGALT00000018109, ENSGALT00000008264, ENSGALT00000006443, ENSGALT00000017268, ENSGALT00000004359, ENSGALT00000024610, ENSGALT00000030475, ENSGALT00000023783, ENSGALT00000037206, ENSGALT00000019642, ENSGALT00000002082, ENSGALT00000002495, ENSGALT00000010764, ENSGALT00000017779, ENSGALT00000009749, ENSGALT00000013245, ENSGALT00000010668, ENSGALT00000009742,…	1746	687	6441
GOTERM_BP_ALL	GO:0032502~developmental process	302	7.00859	8.58e-07	ENSGALT00000031625, ENSGALT00000021933, ENSGALT00000020816, ENSGALT00000003436, ENSGALT00000020366, ENSGALT00000004359, ENSGALT00000021124, ENSGALT00000037206, ENSGALT00000002082, ENSGALT00000039988, ENSGALT00000023158, ENSGALT00000024417, ENSGALT00000023884, ENSGALT00000008459, ENSGALT00000026027, ENSGALT00000005816, ENSGALT00000011810, ENSGALT00000003449, ENSGALT00000007976, ENSGALT00000013368,…	1746	888	6441
GOTERM_BP_ALL	GO:0010646~regulation of cell communication	128	2.97053	1.4e-06	ENSGALT00000030642, ENSGALT00000018401, ENSGALT00000015303, ENSGALT00000022020, ENSGALT00000020816, ENSGALT00000003436, ENSGALT00000020601, ENSGALT00000004359, ENSGALT00000018698, ENSGALT00000040053, ENSGALT00000011898, ENSGALT00000003543, ENSGALT00000039238, ENSGALT00000020497, ENSGALT00000039988, ENSGALT00000013698, ENSGALT00000007577, ENSGALT00000041305, ENSGALT00000023884, ENSGALT00000034231,…	1746	327	6441
GOTERM_BP_ALL	GO:0007275~multicellular organismal development	281	6.52123	1.59e-06	ENSGALT00000031625, ENSGALT00000021933, ENSGALT00000020816, ENSGALT00000020366, ENSGALT00000004359, ENSGALT00000021124, ENSGALT00000037206, ENSGALT00000039988, ENSGALT00000024417, ENSGALT00000023158, ENSGALT00000023884, ENSGALT00000008459, ENSGALT00000005816, ENSGALT00000026027, ENSGALT00000011810, ENSGALT00000003449, ENSGALT00000007976, ENSGALT00000013368, ENSGALT00000025809, ENSGALT00000029932,…	1746	823	6441
GOTERM_BP_ALL	GO:0035295~tube development	52	1.20678	1.83e-06	ENSGALT00000005426, ENSGALT00000000497, ENSGALT00000020816, ENSGALT00000029706, ENSGALT00000020601, ENSGALT00000019364, ENSGALT00000027327, ENSGALT00000020497, ENSGALT00000023884, ENSGALT00000011564, ENSGALT00000011850, ENSGALT00000008735, ENSGALT00000004590, ENSGALT00000003119, ENSGALT00000037951, ENSGALT00000003449, ENSGALT00000014765, ENSGALT00000037569, ENSGALT00000041125, ENSGALT00000007645,…	1746	105	6441
GOTERM_BP_ALL	GO:0048513~organ development	195	4.52541	1.85e-06	ENSGALT00000031625, ENSGALT00000020816, ENSGALT00000004359, ENSGALT00000037206, ENSGALT00000039988, ENSGALT00000024417, ENSGALT00000023884, ENSGALT00000008459, ENSGALT00000005816, ENSGALT00000026027, ENSGALT00000011810, ENSGALT00000003449, ENSGALT00000007976, ENSGALT00000025809, ENSGALT00000029932, ENSGALT00000041125, ENSGALT00000009243, ENSGALT00000021014, ENSGALT00000031087, ENSGALT00000017640,…	1746	541	6441
GOTERM_BP_ALL	GO:0048869~cellular developmental process	175	4.06127	3.58e-06	ENSGALT00000015303, ENSGALT00000003129, ENSGALT00000031625, ENSGALT00000004272, ENSGALT00000020816, ENSGALT00000020366, ENSGALT00000004359, ENSGALT00000025333, ENSGALT00000011898, ENSGALT00000037206, ENSGALT00000002082, ENSGALT00000020497, ENSGALT00000012431, ENSGALT00000022656, ENSGALT00000039988, ENSGALT00000018822, ENSGALT00000023884, ENSGALT00000018820, ENSGALT00000005124, ENSGALT00000038006,…	1746	481	6441
GOTERM_BP_ALL	GO:0009966~regulation of signal transduction	115	2.66883	7.84e-06	ENSGALT00000030642, ENSGALT00000018401, ENSGALT00000015303, ENSGALT00000022020, ENSGALT00000020816, ENSGALT00000003436, ENSGALT00000020601, ENSGALT00000004359, ENSGALT00000018698, ENSGALT00000040053, ENSGALT00000011898, ENSGALT00000003543, ENSGALT00000039238, ENSGALT00000020497, ENSGALT00000039988, ENSGALT00000013698, ENSGALT00000007577, ENSGALT00000041305, ENSGALT00000023884, ENSGALT00000034231,…	1746	296	6441
GOTERM_BP_ALL	GO:0065007~biological regulation	715	16.5932	8.04e-06	ENSGALT00000039859, ENSGALT00000003495, ENSGALT00000001830, ENSGALT00000031625, ENSGALT00000036475, ENSGALT00000018398, ENSGALT00000017268, ENSGALT00000004359, ENSGALT00000021320, ENSGALT00000011525, ENSGALT00000009649, ENSGALT00000037868, ENSGALT00000024939, ENSGALT00000023884, ENSGALT00000008459, ENSGALT00000019132, ENSGALT00000034231, ENSGALT00000005816, ENSGALT00000011810, ENSGALT00000001905,…	1746	2359	6441
GOTERM_BP_ALL	GO:0006796~phosphate metabolic process	187	4.33975	8.53e-06	ENSGALT00000014055, ENSGALT00000001170, ENSGALT00000009020, ENSGALT00000018109, ENSGALT00000037455, ENSGALT00000012370, ENSGALT00000008264, ENSGALT00000004070, ENSGALT00000006443, ENSGALT00000017268, ENSGALT00000025332, ENSGALT00000018300, ENSGALT00000022353, ENSGALT00000030475, ENSGALT00000023783, ENSGALT00000002108, ENSGALT00000025883, ENSGALT00000002082, ENSGALT00000019642, ENSGALT00000002495,…	1746	526	6441
GOTERM_BP_ALL	GO:0006793~phosphorus metabolic process	187	4.33975	8.53e-06	ENSGALT00000014055, ENSGALT00000001170, ENSGALT00000009020, ENSGALT00000018109, ENSGALT00000037455, ENSGALT00000012370, ENSGALT00000008264, ENSGALT00000004070, ENSGALT00000006443, ENSGALT00000017268, ENSGALT00000025332, ENSGALT00000018300, ENSGALT00000022353, ENSGALT00000030475, ENSGALT00000023783, ENSGALT00000002108, ENSGALT00000025883, ENSGALT00000002082, ENSGALT00000019642, ENSGALT00000002495,…	1746	526	6441
GOTERM_BP_ALL	GO:0030154~cell differentiation	168	3.89882	9.31e-06	ENSGALT00000015303, ENSGALT00000003129, ENSGALT00000031625, ENSGALT00000004272, ENSGALT00000020816, ENSGALT00000020366, ENSGALT00000004359, ENSGALT00000025333, ENSGALT00000011898, ENSGALT00000037206, ENSGALT00000020497, ENSGALT00000012431, ENSGALT00000022656, ENSGALT00000039988, ENSGALT00000018822, ENSGALT00000023884, ENSGALT00000018820, ENSGALT00000005124, ENSGALT00000038006, ENSGALT00000011810,…	1746	465	6441
GOTERM_BP_ALL	GO:0007242~intracellular signaling cascade	140	3.24901	1.4e-05	ENSGALT00000001170, ENSGALT00000001830, ENSGALT00000018401, ENSGALT00000014481, ENSGALT00000006794, ENSGALT00000015303, ENSGALT00000018398, ENSGALT00000004272, ENSGALT00000036475, ENSGALT00000004070, ENSGALT00000017268, ENSGALT00000020816, ENSGALT00000011595, ENSGALT00000021320, ENSGALT00000016306, ENSGALT00000022353, ENSGALT00000040053, ENSGALT00000011898, ENSGALT00000002108, ENSGALT00000016236,…	1746	378	6441
GOTERM_BP_ALL	GO:0001568~blood vessel development	45	1.04433	1.53e-05	ENSGALT00000001473, ENSGALT00000011880, ENSGALT00000015303, ENSGALT00000029706, ENSGALT00000023995, ENSGALT00000016263, ENSGALT00000024950, ENSGALT00000027522, ENSGALT00000019364, ENSGALT00000020497, ENSGALT00000033354, ENSGALT00000015678, ENSGALT00000014106, ENSGALT00000005981, ENSGALT00000024417, ENSGALT00000020316, ENSGALT00000008459, ENSGALT00000020472, ENSGALT00000012787, ENSGALT00000011564,…	1746	92	6441
GOTERM_BP_ALL	GO:0044260~cellular macromolecule metabolic process	536	12.4391	1.6e-05	ENSGALT00000039859, ENSGALT00000021325, ENSGALT00000019318, ENSGALT00000031625, ENSGALT00000018109, ENSGALT00000037455, ENSGALT00000006443, ENSGALT00000017268, ENSGALT00000003599, ENSGALT00000004359, ENSGALT00000004310, ENSGALT00000030475, ENSGALT00000024610, ENSGALT00000024757, ENSGALT00000023783, ENSGALT00000002495, ENSGALT00000010764, ENSGALT00000023780, ENSGALT00000014935, ENSGALT00000009749,…	1746	1728	6441
GOTERM_BP_ALL	GO:0009653~anatomical structure morphogenesis	141	3.27222	1.86e-05	ENSGALT00000015303, ENSGALT00000020816, ENSGALT00000020366, ENSGALT00000020601, ENSGALT00000011898, ENSGALT00000002082, ENSGALT00000020497, ENSGALT00000022656, ENSGALT00000039988, ENSGALT00000024417, ENSGALT00000023884, ENSGALT00000005124, ENSGALT00000038006, ENSGALT00000005816, ENSGALT00000011810, ENSGALT00000003119, ENSGALT00000003449, ENSGALT00000002280, ENSGALT00000017555, ENSGALT00000041125,…	1746	383	6441
GOTERM_BP_ALL	GO:0001944~vasculature development	46	1.06753	2.33e-05	ENSGALT00000001473, ENSGALT00000011880, ENSGALT00000015303, ENSGALT00000029706, ENSGALT00000023995, ENSGALT00000016263, ENSGALT00000015927, ENSGALT00000024950, ENSGALT00000027522, ENSGALT00000019364, ENSGALT00000020497, ENSGALT00000033354, ENSGALT00000015678, ENSGALT00000014106, ENSGALT00000005981, ENSGALT00000024417, ENSGALT00000020316, ENSGALT00000008459, ENSGALT00000020472, ENSGALT00000012787,…	1746	96	6441
GOTERM_BP_ALL	GO:0060541~respiratory system development	29	0.67301	2.34e-05	ENSGALT00000037435, ENSGALT00000011880, ENSGALT00000031549, ENSGALT00000023995, ENSGALT00000024950, ENSGALT00000015927, ENSGALT00000027327, ENSGALT00000006631, ENSGALT00000009189, ENSGALT00000013786, ENSGALT00000020316, ENSGALT00000008735, ENSGALT00000004590, ENSGALT00000016742, ENSGALT00000003119, ENSGALT00000037951, ENSGALT00000003449, ENSGALT00000037691, ENSGALT00000030405, ENSGALT00000015190,…	1746	51	6441
GOTERM_BP_ALL	GO:0048522~positive regulation of cellular process	180	4.1773	2.42e-05	ENSGALT00000016303, ENSGALT00000030642, ENSGALT00000015302, ENSGALT00000005924, ENSGALT00000020816, ENSGALT00000003436, ENSGALT00000025332, ENSGALT00000004359, ENSGALT00000016306, ENSGALT00000022353, ENSGALT00000011898, ENSGALT00000017773, ENSGALT00000037206, ENSGALT00000020497, ENSGALT00000012431, ENSGALT00000009649, ENSGALT00000037288, ENSGALT00000039988, ENSGALT00000023884, ENSGALT00000019132,…	1746	511	6441
GOTERM_BP_ALL	GO:0019538~protein metabolic process	412	9.56138	3.33e-05	ENSGALT00000019318, ENSGALT00000031625, ENSGALT00000018109, ENSGALT00000037455, ENSGALT00000011107, ENSGALT00000006443, ENSGALT00000017268, ENSGALT00000004359, ENSGALT00000030475, ENSGALT00000024610, ENSGALT00000009653, ENSGALT00000023783, ENSGALT00000002495, ENSGALT00000010764, ENSGALT00000023780, ENSGALT00000014935, ENSGALT00000009749, ENSGALT00000025085, ENSGALT00000013245, ENSGALT00000010668,…	1746	1302	6441
GOTERM_BP_ALL	GO:0048519~negative regulation of biological process	166	3.8524	3.95e-05	ENSGALT00000006798, ENSGALT00000012953, ENSGALT00000015303, ENSGALT00000031625, ENSGALT00000004272, ENSGALT00000020816, ENSGALT00000003436, ENSGALT00000004359, ENSGALT00000020601, ENSGALT00000025333, ENSGALT00000040053, ENSGALT00000011898, ENSGALT00000003543, ENSGALT00000015631, ENSGALT00000003745, ENSGALT00000020497, ENSGALT00000012431, ENSGALT00000037288, ENSGALT00000039988, ENSGALT00000040944,…	1746	469	6441
GOTERM_BP_ALL	GO:0048514~blood vessel morphogenesis	38	0.881875	4.42e-05	ENSGALT00000001473, ENSGALT00000011880, ENSGALT00000015303, ENSGALT00000029706, ENSGALT00000023995, ENSGALT00000016263, ENSGALT00000019364, ENSGALT00000020497, ENSGALT00000015678, ENSGALT00000014106, ENSGALT00000005981, ENSGALT00000024417, ENSGALT00000020316, ENSGALT00000020472, ENSGALT00000012787, ENSGALT00000011564, ENSGALT00000013606, ENSGALT00000004590, ENSGALT00000016742, ENSGALT00000020598,…	1746	76	6441
GOTERM_BP_ALL	GO:0048523~negative regulation of cellular process	153	3.55071	4.68e-05	ENSGALT00000006798, ENSGALT00000012953, ENSGALT00000015303, ENSGALT00000031625, ENSGALT00000004272, ENSGALT00000020816, ENSGALT00000003436, ENSGALT00000004359, ENSGALT00000020601, ENSGALT00000040053, ENSGALT00000011898, ENSGALT00000003543, ENSGALT00000015631, ENSGALT00000003745, ENSGALT00000020497, ENSGALT00000012431, ENSGALT00000037288, ENSGALT00000039988, ENSGALT00000040944, ENSGALT00000023884,…	1746	428	6441
GOTERM_BP_ALL	GO:0030324~lung development	26	0.603388	4.91e-05	ENSGALT00000037435, ENSGALT00000011880, ENSGALT00000031549, ENSGALT00000023995, ENSGALT00000027327, ENSGALT00000006631, ENSGALT00000009189, ENSGALT00000013786, ENSGALT00000020316, ENSGALT00000008735, ENSGALT00000004590, ENSGALT00000016742, ENSGALT00000003119, ENSGALT00000037951, ENSGALT00000037691, ENSGALT00000003449, ENSGALT00000015190, ENSGALT00000016253, ENSGALT00000025026, ENSGALT00000014765,…	1746	45	6441
GOTERM_BP_ALL	GO:0048518~positive regulation of biological process	191	4.43258	5.6e-05	ENSGALT00000030642, ENSGALT00000020816, ENSGALT00000003436, ENSGALT00000004359, ENSGALT00000017773, ENSGALT00000037206, ENSGALT00000009649, ENSGALT00000039988, ENSGALT00000023884, ENSGALT00000019132, ENSGALT00000005816, ENSGALT00000003449, ENSGALT00000007976, ENSGALT00000023973, ENSGALT00000025809, ENSGALT00000029932, ENSGALT00000013137, ENSGALT00000021014, ENSGALT00000037435, ENSGALT00000039360,…	1746	554	6441
GOTERM_BP_ALL	GO:0042127~regulation of cell proliferation	90	2.08865	7.68e-05	ENSGALT00000016303, ENSGALT00000005426, ENSGALT00000008725, ENSGALT00000015303, ENSGALT00000005924, ENSGALT00000020816, ENSGALT00000029706, ENSGALT00000003436, ENSGALT00000025332, ENSGALT00000006288, ENSGALT00000037413, ENSGALT00000020601, ENSGALT00000004359, ENSGALT00000040053, ENSGALT00000011898, ENSGALT00000030435, ENSGALT00000033354, ENSGALT00000015678, ENSGALT00000037288, ENSGALT00000039988,…	1746	231	6441
GOTERM_BP_ALL	GO:0030323~respiratory tube development	26	0.603388	8.01e-05	ENSGALT00000037435, ENSGALT00000011880, ENSGALT00000031549, ENSGALT00000023995, ENSGALT00000027327, ENSGALT00000006631, ENSGALT00000009189, ENSGALT00000013786, ENSGALT00000020316, ENSGALT00000008735, ENSGALT00000004590, ENSGALT00000016742, ENSGALT00000003119, ENSGALT00000037951, ENSGALT00000037691, ENSGALT00000003449, ENSGALT00000015190, ENSGALT00000016253, ENSGALT00000025026, ENSGALT00000014765,…	1746	46	6441
GOTERM_BP_ALL	GO:0031325~positive regulation of cellular metabolic process	105	2.43676	9.36e-05	ENSGALT00000030642, ENSGALT00000015302, ENSGALT00000020816, ENSGALT00000003436, ENSGALT00000016306, ENSGALT00000017773, ENSGALT00000037206, ENSGALT00000020497, ENSGALT00000012431, ENSGALT00000019132, ENSGALT00000002504, ENSGALT00000005816, ENSGALT00000003119, ENSGALT00000007313, ENSGALT00000007976, ENSGALT00000023973, ENSGALT00000025873, ENSGALT00000029932, ENSGALT00000021014, ENSGALT00000019062,…	1746	279	6441
GOTERM_BP_ALL	GO:0006468~protein amino acid phosphorylation	136	3.15618	0.000108	ENSGALT00000014055, ENSGALT00000001170, ENSGALT00000009020, ENSGALT00000018109, ENSGALT00000012370, ENSGALT00000017268, ENSGALT00000025332, ENSGALT00000018300, ENSGALT00000022353, ENSGALT00000030475, ENSGALT00000023783, ENSGALT00000002082, ENSGALT00000019642, ENSGALT00000020497, ENSGALT00000010764, ENSGALT00000017779, ENSGALT00000009749, ENSGALT00000025226, ENSGALT00000013245, ENSGALT00000020491,…	1746	379	6441
GOTERM_BP_ALL	GO:0046907~intracellular transport	75	1.74054	0.000139	ENSGALT00000016799, ENSGALT00000023680, ENSGALT00000022998, ENSGALT00000023065, ENSGALT00000003436, ENSGALT00000005868, ENSGALT00000017682, ENSGALT00000021125, ENSGALT00000003691, ENSGALT00000029403, ENSGALT00000011898, ENSGALT00000014431, ENSGALT00000005672, ENSGALT00000000557, ENSGALT00000015631, ENSGALT00000037161, ENSGALT00000017275, ENSGALT00000015833, ENSGALT00000013553, ENSGALT00000003587,…	1746	188	6441
GOTERM_BP_ALL	GO:0009893~positive regulation of metabolic process	107	2.48317	0.000168	ENSGALT00000030642, ENSGALT00000015302, ENSGALT00000020816, ENSGALT00000003436, ENSGALT00000016306, ENSGALT00000022353, ENSGALT00000017773, ENSGALT00000037206, ENSGALT00000020497, ENSGALT00000012431, ENSGALT00000019132, ENSGALT00000002504, ENSGALT00000005816, ENSGALT00000003119, ENSGALT00000007313, ENSGALT00000007976, ENSGALT00000023973, ENSGALT00000025873, ENSGALT00000029932, ENSGALT00000021014,…	1746	289	6441
GOTERM_BP_ALL	GO:0032501~multicellular organismal process	326	7.56556	0.000184	ENSGALT00000031625, ENSGALT00000021933, ENSGALT00000035207, ENSGALT00000020816, ENSGALT00000020366, ENSGALT00000004359, ENSGALT00000021124, ENSGALT00000037206, ENSGALT00000039988, ENSGALT00000036887, ENSGALT00000023158, ENSGALT00000024417, ENSGALT00000023884, ENSGALT00000008459, ENSGALT00000026027, ENSGALT00000005816, ENSGALT00000011810, ENSGALT00000034931, ENSGALT00000003449, ENSGALT00000007976,…	1746	1024	6441
GOTERM_BP_ALL	GO:0010604~positive regulation of macromolecule metabolic process	102	2.36714	0.000193	ENSGALT00000030642, ENSGALT00000015302, ENSGALT00000020816, ENSGALT00000022353, ENSGALT00000016306, ENSGALT00000017773, ENSGALT00000037206, ENSGALT00000020497, ENSGALT00000012431, ENSGALT00000019132, ENSGALT00000002504, ENSGALT00000005816, ENSGALT00000003119, ENSGALT00000007313, ENSGALT00000007976, ENSGALT00000023973, ENSGALT00000025873, ENSGALT00000029932, ENSGALT00000021014, ENSGALT00000001394,…	1746	274	6441
GOTERM_BP_ALL	GO:0044237~cellular metabolic process	698	16.1987	0.000199	ENSGALT00000021325, ENSGALT00000039859, ENSGALT00000019318, ENSGALT00000031625, ENSGALT00000011107, ENSGALT00000018109, ENSGALT00000037455, ENSGALT00000006443, ENSGALT00000017268, ENSGALT00000003599, ENSGALT00000004359, ENSGALT00000021320, ENSGALT00000004310, ENSGALT00000024757, ENSGALT00000024610, ENSGALT00000030475, ENSGALT00000011246, ENSGALT00000023783, ENSGALT00000008560, ENSGALT00000002495,…	1746	2346	6441
GOTERM_BP_ALL	GO:0007399~nervous system development	105	2.43676	0.000207	ENSGALT00000031625, ENSGALT00000004272, ENSGALT00000020816, ENSGALT00000020366, ENSGALT00000020601, ENSGALT00000025333, ENSGALT00000023884, ENSGALT00000005124, ENSGALT00000005816, ENSGALT00000011810, ENSGALT00000003119, ENSGALT00000025809, ENSGALT00000041125, ENSGALT00000015841, ENSGALT00000031087, ENSGALT00000021014, ENSGALT00000026447, ENSGALT00000019062, ENSGALT00000024492, ENSGALT00000006264,…	1746	284	6441
GOTERM_BP_ALL	GO:0043170~macromolecule metabolic process	606	14.0636	0.000213	ENSGALT00000021325, ENSGALT00000039859, ENSGALT00000019318, ENSGALT00000011039, ENSGALT00000031625, ENSGALT00000011107, ENSGALT00000018109, ENSGALT00000037455, ENSGALT00000006443, ENSGALT00000017268, ENSGALT00000003599, ENSGALT00000004359, ENSGALT00000004310, ENSGALT00000030475, ENSGALT00000024610, ENSGALT00000024757, ENSGALT00000009653, ENSGALT00000023783, ENSGALT00000002495, ENSGALT00000023780,…	1746	2015	6441
GOTERM_BP_ALL	GO:0016310~phosphorylation	154	3.57392	0.000213	ENSGALT00000014055, ENSGALT00000001170, ENSGALT00000009020, ENSGALT00000018109, ENSGALT00000004070, ENSGALT00000012370, ENSGALT00000017268, ENSGALT00000025332, ENSGALT00000018300, ENSGALT00000022353, ENSGALT00000030475, ENSGALT00000023783, ENSGALT00000025883, ENSGALT00000002108, ENSGALT00000002082, ENSGALT00000019642, ENSGALT00000020497, ENSGALT00000010764, ENSGALT00000017779, ENSGALT00000009749,…	1746	443	6441
GOTERM_BP_ALL	GO:0051056~regulation of small GTPase mediated signal transduction	54	1.25319	0.000283	ENSGALT00000032601, ENSGALT00000024650, ENSGALT00000018401, ENSGALT00000022020, ENSGALT00000020816, ENSGALT00000008413, ENSGALT00000011898, ENSGALT00000039238, ENSGALT00000039988, ENSGALT00000007577, ENSGALT00000013698, ENSGALT00000009806, ENSGALT00000041305, ENSGALT00000009893, ENSGALT00000019179, ENSGALT00000034231, ENSGALT00000001905, ENSGALT00000014003, ENSGALT00000018357, ENSGALT00000009552,…	1746	128	6441
GOTERM_BP_ALL	GO:0006357~regulation of transcription from RNA polymerase II promoter	79	1.83337	0.000397	ENSGALT00000005426, ENSGALT00000006798, ENSGALT00000037963, ENSGALT00000020816, ENSGALT00000004359, ENSGALT00000027455, ENSGALT00000016237, ENSGALT00000011898, ENSGALT00000017773, ENSGALT00000019364, ENSGALT00000037206, ENSGALT00000021569, ENSGALT00000012431, ENSGALT00000033739, ENSGALT00000023884, ENSGALT00000011752, ENSGALT00000032809, ENSGALT00000008735, ENSGALT00000002504, ENSGALT00000011850,…	1746	206	6441
GOTERM_BP_ALL	GO:0008285~negative regulation of cell proliferation	38	0.881875	0.000428	ENSGALT00000037435, ENSGALT00000008725, ENSGALT00000015303, ENSGALT00000029706, ENSGALT00000023995, ENSGALT00000003436, ENSGALT00000006288, ENSGALT00000020601, ENSGALT00000040053, ENSGALT00000011898, ENSGALT00000004706, ENSGALT00000025361, ENSGALT00000009622, ENSGALT00000033354, ENSGALT00000015678, ENSGALT00000039988, ENSGALT00000037288, ENSGALT00000033739, ENSGALT00000020316, ENSGALT00000037707,…	1746	83	6441
GOTERM_BP_ALL	GO:0048646~anatomical structure formation involved in morphogenesis	59	1.36923	0.000441	ENSGALT00000029706, ENSGALT00000020601, ENSGALT00000015927, ENSGALT00000023397, ENSGALT00000019364, ENSGALT00000020497, ENSGALT00000033354, ENSGALT00000022656, ENSGALT00000015678, ENSGALT00000023884, ENSGALT00000038006, ENSGALT00000011564, ENSGALT00000011850, ENSGALT00000034761, ENSGALT00000004590, ENSGALT00000003119, ENSGALT00000037951, ENSGALT00000003449, ENSGALT00000017555, ENSGALT00000014765,…	1746	145	6441
GOTERM_BP_ALL	GO:0048468~cell development	79	1.83337	0.000472	ENSGALT00000008321, ENSGALT00000016488, ENSGALT00000001473, ENSGALT00000023065, ENSGALT00000003129, ENSGALT00000004272, ENSGALT00000020816, ENSGALT00000029706, ENSGALT00000020366, ENSGALT00000037119, ENSGALT00000015927, ENSGALT00000023397, ENSGALT00000011898, ENSGALT00000019364, ENSGALT00000020497, ENSGALT00000033354, ENSGALT00000039784, ENSGALT00000022656, ENSGALT00000009893, ENSGALT00000025144,…	1746	207	6441
GOTERM_BP_ALL	GO:0016043~cellular component organization	205	4.75748	0.000538	ENSGALT00000030642, ENSGALT00000031625, ENSGALT00000020366, ENSGALT00000014731, ENSGALT00000003436, ENSGALT00000004359, ENSGALT00000002082, ENSGALT00000037206, ENSGALT00000023158, ENSGALT00000032338, ENSGALT00000019132, ENSGALT00000029436, ENSGALT00000026027, ENSGALT00000025088, ENSGALT00000010279, ENSGALT00000039252, ENSGALT00000013368, ENSGALT00000023973, ENSGALT00000038116, ENSGALT00000015508,…	1746	622	6441
GOTERM_BP_ALL	GO:0051239~regulation of multicellular organismal process	107	2.48317	0.000624	ENSGALT00000015302, ENSGALT00000015303, ENSGALT00000004272, ENSGALT00000020816, ENSGALT00000020601, ENSGALT00000011898, ENSGALT00000037206, ENSGALT00000020497, ENSGALT00000023884, ENSGALT00000005816, ENSGALT00000003119, ENSGALT00000007976, ENSGALT00000025809, ENSGALT00000023973, ENSGALT00000024171, ENSGALT00000013137, ENSGALT00000021014, ENSGALT00000037435, ENSGALT00000019391, ENSGALT00000010902,…	1746	298	6441
GOTERM_BP_ALL	GO:0044238~primary metabolic process	760	17.6375	0.000677	ENSGALT00000039859, ENSGALT00000037455, ENSGALT00000018109, ENSGALT00000011107, ENSGALT00000031625, ENSGALT00000017268, ENSGALT00000003599, ENSGALT00000004310, ENSGALT00000024610, ENSGALT00000014935, ENSGALT00000009749, ENSGALT00000013245, ENSGALT00000008663, ENSGALT00000010668, ENSGALT00000009742, ENSGALT00000023884, ENSGALT00000016788, ENSGALT00000031814, ENSGALT00000024605, ENSGALT00000005718,…	1746	2593	6441
GOTERM_BP_ALL	GO:0007165~signal transduction	249	5.7786	0.000986	ENSGALT00000000877, ENSGALT00000001830, ENSGALT00000036475, ENSGALT00000018398, ENSGALT00000021128, ENSGALT00000035207, ENSGALT00000004070, ENSGALT00000020816, ENSGALT00000017268, ENSGALT00000021320, ENSGALT00000040053, ENSGALT00000016236, ENSGALT00000021020, ENSGALT00000006969, ENSGALT00000011525, ENSGALT00000009649, ENSGALT00000037868, ENSGALT00000000866, ENSGALT00000034231, ENSGALT00000027566,…	1746	779	6441
GOTERM_BP_ALL	GO:0006470~protein amino acid dephosphorylation	32	0.742632	0.00104095	ENSGALT00000012591, ENSGALT00000015381, ENSGALT00000007704, ENSGALT00000037455, ENSGALT00000006443, ENSGALT00000008264, ENSGALT00000034909, ENSGALT00000013001, ENSGALT00000025692, ENSGALT00000007893, ENSGALT00000002495, ENSGALT00000016330, ENSGALT00000005875, ENSGALT00000018386, ENSGALT00000013972, ENSGALT00000038357, ENSGALT00000005757, ENSGALT00000003428, ENSGALT00000008115, ENSGALT00000011619,…	1746	69	6441
GOTERM_BP_ALL	GO:0002520~immune system development	45	1.04433	0.00107216	ENSGALT00000005426, ENSGALT00000036659, ENSGALT00000023995, ENSGALT00000025333, ENSGALT00000041183, ENSGALT00000024950, ENSGALT00000011898, ENSGALT00000019364, ENSGALT00000038637, ENSGALT00000037206, ENSGALT00000006631, ENSGALT00000031606, ENSGALT00000012431, ENSGALT00000033354, ENSGALT00000033739, ENSGALT00000020316, ENSGALT00000009233, ENSGALT00000020472, ENSGALT00000020438, ENSGALT00000013606,…	1746	107	6441
GOTERM_BP_ALL	GO:0009790~embryonic development	91	2.11186	0.00118344	ENSGALT00000005426, ENSGALT00000000497, ENSGALT00000008321, ENSGALT00000008725, ENSGALT00000021933, ENSGALT00000008863, ENSGALT00000014236, ENSGALT00000020601, ENSGALT00000022353, ENSGALT00000015927, ENSGALT00000023397, ENSGALT00000019364, ENSGALT00000027327, ENSGALT00000020497, ENSGALT00000033354, ENSGALT00000020852, ENSGALT00000039988, ENSGALT00000038610, ENSGALT00000023884, ENSGALT00000011752,…	1746	251	6441
GOTERM_BP_ALL	GO:0060255~regulation of macromolecule metabolic process	323	7.49594	0.00128764	ENSGALT00000003495, ENSGALT00000039859, ENSGALT00000030642, ENSGALT00000021933, ENSGALT00000020816, ENSGALT00000003436, ENSGALT00000004359, ENSGALT00000027455, ENSGALT00000020542, ENSGALT00000016237, ENSGALT00000017773, ENSGALT00000037206, ENSGALT00000015631, ENSGALT00000008967, ENSGALT00000036884, ENSGALT00000024939, ENSGALT00000023884, ENSGALT00000019132, ENSGALT00000005816, ENSGALT00000011810,…	1746	1039	6441
GOTERM_BP_ALL	GO:0016481~negative regulation of transcription	48	1.11395	0.00133639	ENSGALT00000037435, ENSGALT00000001009, ENSGALT00000006798, ENSGALT00000000022, ENSGALT00000008749, ENSGALT00000001715, ENSGALT00000017142, ENSGALT00000004359, ENSGALT00000014752, ENSGALT00000015897, ENSGALT00000011898, ENSGALT00000016282, ENSGALT00000026949, ENSGALT00000012431, ENSGALT00000020873, ENSGALT00000033739, ENSGALT00000003195, ENSGALT00000023884, ENSGALT00000011752, ENSGALT00000013905,…	1746	117	6441
GOTERM_BP_ALL	GO:0051649~establishment of localization in cell	87	2.01903	0.00133656	ENSGALT00000016799, ENSGALT00000023680, ENSGALT00000022998, ENSGALT00000023065, ENSGALT00000003436, ENSGALT00000005868, ENSGALT00000017682, ENSGALT00000021125, ENSGALT00000003691, ENSGALT00000029403, ENSGALT00000023397, ENSGALT00000011898, ENSGALT00000014431, ENSGALT00000005672, ENSGALT00000000557, ENSGALT00000015631, ENSGALT00000037161, ENSGALT00000017275, ENSGALT00000015833, ENSGALT00000013553,…	1746	239	6441
GOTERM_BP_ALL	GO:0031399~regulation of protein modification process	32	0.742632	0.00139145	ENSGALT00000018268, ENSGALT00000030642, ENSGALT00000024957, ENSGALT00000015303, ENSGALT00000020816, ENSGALT00000006288, ENSGALT00000037413, ENSGALT00000027330, ENSGALT00000012144, ENSGALT00000005513, ENSGALT00000033739, ENSGALT00000020316, ENSGALT00000013087, ENSGALT00000024628, ENSGALT00000019885, ENSGALT00000003428, ENSGALT00000003119, ENSGALT00000020598, ENSGALT00000037876, ENSGALT00000023973,…	1746	70	6441
GOTERM_BP_ALL	GO:0001932~regulation of protein amino acid phosphorylation	27	0.626595	0.00144181	ENSGALT00000018268, ENSGALT00000024628, ENSGALT00000013087, ENSGALT00000019885, ENSGALT00000024957, ENSGALT00000015303, ENSGALT00000003428, ENSGALT00000020598, ENSGALT00000003119, ENSGALT00000037876, ENSGALT00000020816, ENSGALT00000006288, ENSGALT00000037413, ENSGALT00000012144, ENSGALT00000023973, ENSGALT00000014765, ENSGALT00000014159, ENSGALT00000029932, ENSGALT00000032155, ENSGALT00000032154,…	1746	56	6441
GOTERM_BP_ALL	GO:0045595~regulation of cell differentiation	65	1.50847	0.00151319	ENSGALT00000005426, ENSGALT00000015303, ENSGALT00000004272, ENSGALT00000020816, ENSGALT00000029706, ENSGALT00000004359, ENSGALT00000022353, ENSGALT00000011898, ENSGALT00000019364, ENSGALT00000020497, ENSGALT00000033354, ENSGALT00000021569, ENSGALT00000023884, ENSGALT00000011752, ENSGALT00000005124, ENSGALT00000011564, ENSGALT00000011850, ENSGALT00000005816, ENSGALT00000003119, ENSGALT00000037951,…	1746	170	6441
GOTERM_BP_ALL	GO:0030198~extracellular matrix organization	21	0.487352	0.00164911	ENSGALT00000008321, ENSGALT00000010215, ENSGALT00000037300, ENSGALT00000007207, ENSGALT00000020598, ENSGALT00000029706, ENSGALT00000023014, ENSGALT00000014236, ENSGALT00000032189, ENSGALT00000023397, ENSGALT00000005964, ENSGALT00000027540, ENSGALT00000009189, ENSGALT00000001896, ENSGALT00000015703, ENSGALT00000014106, ENSGALT00000005981, ENSGALT00000030811, ENSGALT00000031945, ENSGALT00000018287,…	1746	40	6441
GOTERM_BP_ALL	GO:0031324~negative regulation of cellular metabolic process	68	1.57809	0.00166769	ENSGALT00000006798, ENSGALT00000015303, ENSGALT00000003436, ENSGALT00000006288, ENSGALT00000004359, ENSGALT00000011898, ENSGALT00000015631, ENSGALT00000016282, ENSGALT00000012431, ENSGALT00000015678, ENSGALT00000033739, ENSGALT00000023884, ENSGALT00000011752, ENSGALT00000032809, ENSGALT00000019885, ENSGALT00000011850, ENSGALT00000025302, ENSGALT00000037951, ENSGALT00000007976, ENSGALT00000014765,…	1746	180	6441
GOTERM_BP_ALL	GO:0031327~negative regulation of cellular biosynthetic process	58	1.34602	0.00174727	ENSGALT00000006798, ENSGALT00000015303, ENSGALT00000004359, ENSGALT00000011898, ENSGALT00000015631, ENSGALT00000016282, ENSGALT00000012431, ENSGALT00000033739, ENSGALT00000023884, ENSGALT00000011752, ENSGALT00000032809, ENSGALT00000019885, ENSGALT00000011850, ENSGALT00000025302, ENSGALT00000037951, ENSGALT00000007976, ENSGALT00000014159, ENSGALT00000015508, ENSGALT00000011961, ENSGALT00000036909,…	1746	149	6441
GOTERM_BP_ALL	GO:0032270~positive regulation of cellular protein metabolic process	26	0.603388	0.00185853	ENSGALT00000018268, ENSGALT00000024628, ENSGALT00000039360, ENSGALT00000030642, ENSGALT00000024957, ENSGALT00000037443, ENSGALT00000020598, ENSGALT00000003119, ENSGALT00000020816, ENSGALT00000006288, ENSGALT00000027330, ENSGALT00000002364, ENSGALT00000023973, ENSGALT00000029932, ENSGALT00000032155, ENSGALT00000032154, ENSGALT00000015678, ENSGALT00000005513, ENSGALT00000024235, ENSGALT00000040471,…	1746	54	6441
GOTERM_BP_ALL	GO:0051172~negative regulation of nitrogen compound metabolic process	54	1.25319	0.00187195	ENSGALT00000006798, ENSGALT00000015303, ENSGALT00000003436, ENSGALT00000004359, ENSGALT00000011898, ENSGALT00000016282, ENSGALT00000012431, ENSGALT00000033739, ENSGALT00000023884, ENSGALT00000011752, ENSGALT00000032809, ENSGALT00000011850, ENSGALT00000025302, ENSGALT00000037951, ENSGALT00000007976, ENSGALT00000014159, ENSGALT00000015508, ENSGALT00000011961, ENSGALT00000036909, ENSGALT00000009835,…	1746	137	6441
GOTERM_BP_ALL	GO:0006928~cell motion	54	1.25319	0.00187195	ENSGALT00000008725, ENSGALT00000029706, ENSGALT00000020366, ENSGALT00000006288, ENSGALT00000023397, ENSGALT00000019364, ENSGALT00000020497, ENSGALT00000033354, ENSGALT00000039784, ENSGALT00000024417, ENSGALT00000025144, ENSGALT00000011564, ENSGALT00000019885, ENSGALT00000004590, ENSGALT00000020598, ENSGALT00000004734, ENSGALT00000001802, ENSGALT00000041052, ENSGALT00000041125, ENSGALT00000038606,…	1746	137	6441
GOTERM_BP_ALL	GO:0051641~cellular localization	93	2.15827	0.00192461	ENSGALT00000016799, ENSGALT00000023680, ENSGALT00000022998, ENSGALT00000023065, ENSGALT00000003436, ENSGALT00000017682, ENSGALT00000005868, ENSGALT00000021125, ENSGALT00000025333, ENSGALT00000003691, ENSGALT00000029403, ENSGALT00000023397, ENSGALT00000011898, ENSGALT00000014431, ENSGALT00000005672, ENSGALT00000000557, ENSGALT00000015631, ENSGALT00000037161, ENSGALT00000017275, ENSGALT00000015833,…	1746	261	6441
GOTERM_BP_ALL	GO:0010629~negative regulation of gene expression	52	1.20678	0.00192862	ENSGALT00000006798, ENSGALT00000004359, ENSGALT00000027330, ENSGALT00000011898, ENSGALT00000016282, ENSGALT00000012431, ENSGALT00000033739, ENSGALT00000023884, ENSGALT00000011752, ENSGALT00000032809, ENSGALT00000011850, ENSGALT00000025302, ENSGALT00000037951, ENSGALT00000018842, ENSGALT00000007976, ENSGALT00000014159, ENSGALT00000015508, ENSGALT00000037569, ENSGALT00000011961, ENSGALT00000036909,…	1746	131	6441
GOTERM_BP_ALL	GO:0009892~negative regulation of metabolic process	72	1.67092	0.00206503	ENSGALT00000006798, ENSGALT00000015303, ENSGALT00000003436, ENSGALT00000006288, ENSGALT00000004359, ENSGALT00000027330, ENSGALT00000011898, ENSGALT00000015631, ENSGALT00000016282, ENSGALT00000012431, ENSGALT00000015678, ENSGALT00000033739, ENSGALT00000023884, ENSGALT00000011752, ENSGALT00000032809, ENSGALT00000019885, ENSGALT00000011850, ENSGALT00000025302, ENSGALT00000037951, ENSGALT00000018842,…	1746	194	6441
GOTERM_BP_ALL	GO:0050793~regulation of developmental process	82	1.90299	0.00207211	ENSGALT00000005426, ENSGALT00000015303, ENSGALT00000004272, ENSGALT00000039793, ENSGALT00000020816, ENSGALT00000029706, ENSGALT00000004359, ENSGALT00000022353, ENSGALT00000023397, ENSGALT00000011898, ENSGALT00000019364, ENSGALT00000020497, ENSGALT00000033354, ENSGALT00000021569, ENSGALT00000015678, ENSGALT00000033739, ENSGALT00000023884, ENSGALT00000011752, ENSGALT00000005124, ENSGALT00000011564,…	1746	226	6441
GOTERM_BP_ALL	GO:0019222~regulation of metabolic process	344	7.98329	0.00207532	ENSGALT00000003495, ENSGALT00000039859, ENSGALT00000030642, ENSGALT00000021933, ENSGALT00000020816, ENSGALT00000003436, ENSGALT00000004359, ENSGALT00000040053, ENSGALT00000027455, ENSGALT00000020542, ENSGALT00000016237, ENSGALT00000017773, ENSGALT00000037206, ENSGALT00000015631, ENSGALT00000008967, ENSGALT00000021020, ENSGALT00000036884, ENSGALT00000024939, ENSGALT00000023884, ENSGALT00000019132,…	1746	1120	6441
GOTERM_BP_ALL	GO:0001525~angiogenesis	24	0.556974	0.00223199	ENSGALT00000011880, ENSGALT00000029706, ENSGALT00000016263, ENSGALT00000019364, ENSGALT00000020497, ENSGALT00000015678, ENSGALT00000014106, ENSGALT00000005981, ENSGALT00000020316, ENSGALT00000020472, ENSGALT00000012787, ENSGALT00000011564, ENSGALT00000004590, ENSGALT00000013606, ENSGALT00000016742, ENSGALT00000037691, ENSGALT00000003449, ENSGALT00000015869, ENSGALT00000016253, ENSGALT00000017555,…	1746	49	6441
GOTERM_BP_ALL	GO:0045934~negative regulation of nucleobase, nucleoside, nucleotide and nucleic acid metabolic process	53	1.22998	0.00229455	ENSGALT00000006798, ENSGALT00000003436, ENSGALT00000004359, ENSGALT00000011898, ENSGALT00000016282, ENSGALT00000012431, ENSGALT00000033739, ENSGALT00000023884, ENSGALT00000011752, ENSGALT00000032809, ENSGALT00000011850, ENSGALT00000025302, ENSGALT00000037951, ENSGALT00000007976, ENSGALT00000014159, ENSGALT00000015508, ENSGALT00000011961, ENSGALT00000036909, ENSGALT00000009835, ENSGALT00000004392,…	1746	135	6441
GOTERM_BP_ALL	GO:0032268~regulation of cellular protein metabolic process	47	1.09074	0.00249999	ENSGALT00000018268, ENSGALT00000039859, ENSGALT00000039360, ENSGALT00000030642, ENSGALT00000024957, ENSGALT00000039734, ENSGALT00000015303, ENSGALT00000020816, ENSGALT00000006288, ENSGALT00000037413, ENSGALT00000027330, ENSGALT00000012144, ENSGALT00000008967, ENSGALT00000015631, ENSGALT00000015678, ENSGALT00000005513, ENSGALT00000033739, ENSGALT00000020316, ENSGALT00000015576, ENSGALT00000013087,…	1746	117	6441
GOTERM_BP_ALL	GO:0051247~positive regulation of protein metabolic process	26	0.603388	0.00254454	ENSGALT00000018268, ENSGALT00000024628, ENSGALT00000039360, ENSGALT00000030642, ENSGALT00000024957, ENSGALT00000037443, ENSGALT00000020598, ENSGALT00000003119, ENSGALT00000020816, ENSGALT00000006288, ENSGALT00000027330, ENSGALT00000002364, ENSGALT00000023973, ENSGALT00000029932, ENSGALT00000032155, ENSGALT00000032154, ENSGALT00000015678, ENSGALT00000005513, ENSGALT00000024235, ENSGALT00000040471,…	1746	55	6441
GOTERM_BP_ALL	GO:0051246~regulation of protein metabolic process	56	1.29961	0.00259866	ENSGALT00000039859, ENSGALT00000030642, ENSGALT00000015303, ENSGALT00000013007, ENSGALT00000020816, ENSGALT00000006288, ENSGALT00000037413, ENSGALT00000027330, ENSGALT00000008967, ENSGALT00000015631, ENSGALT00000015678, ENSGALT00000033739, ENSGALT00000030880, ENSGALT00000019885, ENSGALT00000003119, ENSGALT00000020598, ENSGALT00000038844, ENSGALT00000018844, ENSGALT00000025442, ENSGALT00000023973,…	1746	145	6441
GOTERM_BP_ALL	GO:0051253~negative regulation of RNA metabolic process	38	0.881875	0.00260541	ENSGALT00000001009, ENSGALT00000006798, ENSGALT00000000022, ENSGALT00000008749, ENSGALT00000001715, ENSGALT00000003436, ENSGALT00000017142, ENSGALT00000004359, ENSGALT00000011898, ENSGALT00000026949, ENSGALT00000012431, ENSGALT00000020873, ENSGALT00000033739, ENSGALT00000003195, ENSGALT00000023884, ENSGALT00000011752, ENSGALT00000018481, ENSGALT00000032809, ENSGALT00000011850, ENSGALT00000025166,…	1746	90	6441
GOTERM_BP_ALL	GO:0031323~regulation of cellular metabolic process	326	7.56556	0.0027765	ENSGALT00000003495, ENSGALT00000039859, ENSGALT00000030642, ENSGALT00000021933, ENSGALT00000020816, ENSGALT00000003436, ENSGALT00000004359, ENSGALT00000040053, ENSGALT00000027455, ENSGALT00000020542, ENSGALT00000016237, ENSGALT00000017773, ENSGALT00000037206, ENSGALT00000015631, ENSGALT00000008967, ENSGALT00000021020, ENSGALT00000036884, ENSGALT00000024939, ENSGALT00000023884, ENSGALT00000019132,…	1746	1061	6441
GOTERM_BP_ALL	GO:0035239~tube morphogenesis	29	0.67301	0.0028955	ENSGALT00000005426, ENSGALT00000037435, ENSGALT00000029706, ENSGALT00000020816, ENSGALT00000023995, ENSGALT00000020601, ENSGALT00000016263, ENSGALT00000019364, ENSGALT00000015141, ENSGALT00000027327, ENSGALT00000020497, ENSGALT00000014106, ENSGALT00000033333, ENSGALT00000020316, ENSGALT00000023884, ENSGALT00000011564, ENSGALT00000011850, ENSGALT00000013606, ENSGALT00000016742, ENSGALT00000037691,…	1746	64	6441
GOTERM_BP_ALL	GO:0009890~negative regulation of biosynthetic process	58	1.34602	0.00295649	ENSGALT00000006798, ENSGALT00000015303, ENSGALT00000004359, ENSGALT00000011898, ENSGALT00000015631, ENSGALT00000016282, ENSGALT00000012431, ENSGALT00000033739, ENSGALT00000023884, ENSGALT00000011752, ENSGALT00000032809, ENSGALT00000019885, ENSGALT00000011850, ENSGALT00000025302, ENSGALT00000037951, ENSGALT00000007976, ENSGALT00000014159, ENSGALT00000015508, ENSGALT00000011961, ENSGALT00000036909,…	1746	152	6441
GOTERM_BP_ALL	GO:0080090~regulation of primary metabolic process	315	7.31028	0.00309904	ENSGALT00000003495, ENSGALT00000039859, ENSGALT00000030642, ENSGALT00000021933, ENSGALT00000020816, ENSGALT00000003436, ENSGALT00000004359, ENSGALT00000027455, ENSGALT00000020542, ENSGALT00000016237, ENSGALT00000017773, ENSGALT00000037206, ENSGALT00000015631, ENSGALT00000008967, ENSGALT00000036884, ENSGALT00000024939, ENSGALT00000023884, ENSGALT00000019132, ENSGALT00000005816, ENSGALT00000011810,…	1746	1024	6441
GOTERM_BP_ALL	GO:0030097~hemopoiesis	38	0.881875	0.00326721	ENSGALT00000005426, ENSGALT00000036659, ENSGALT00000025333, ENSGALT00000024950, ENSGALT00000011898, ENSGALT00000019364, ENSGALT00000037206, ENSGALT00000038637, ENSGALT00000006631, ENSGALT00000031606, ENSGALT00000012431, ENSGALT00000033354, ENSGALT00000033739, ENSGALT00000020316, ENSGALT00000020472, ENSGALT00000013606, ENSGALT00000039919, ENSGALT00000003428, ENSGALT00000016742, ENSGALT00000021740,…	1746	91	6441
GOTERM_BP_ALL	GO:0043062~extracellular structure organization	26	0.603388	0.00343384	ENSGALT00000008321, ENSGALT00000007207, ENSGALT00000029706, ENSGALT00000041033, ENSGALT00000015138, ENSGALT00000014236, ENSGALT00000032189, ENSGALT00000023397, ENSGALT00000005964, ENSGALT00000027540, ENSGALT00000009189, ENSGALT00000014106, ENSGALT00000030811, ENSGALT00000005981, ENSGALT00000024512, ENSGALT00000010215, ENSGALT00000020438, ENSGALT00000037300, ENSGALT00000025620, ENSGALT00000020598,…	1746	56	6441
GOTERM_BP_ALL	GO:0008104~protein localization	91	2.11186	0.00344715	ENSGALT00000023680, ENSGALT00000033559, ENSGALT00000015303, ENSGALT00000003436, ENSGALT00000017682, ENSGALT00000018201, ENSGALT00000015926, ENSGALT00000021125, ENSGALT00000025333, ENSGALT00000003691, ENSGALT00000029403, ENSGALT00000011898, ENSGALT00000014431, ENSGALT00000005672, ENSGALT00000000557, ENSGALT00000015631, ENSGALT00000037161, ENSGALT00000026762, ENSGALT00000013553, ENSGALT00000011184,…	1746	259	6441
GOTERM_BP_ALL	GO:0009888~tissue development	82	1.90299	0.00359167	ENSGALT00000005426, ENSGALT00000008321, ENSGALT00000001473, ENSGALT00000015303, ENSGALT00000029706, ENSGALT00000020816, ENSGALT00000006288, ENSGALT00000020601, ENSGALT00000037119, ENSGALT00000015927, ENSGALT00000010437, ENSGALT00000023397, ENSGALT00000027540, ENSGALT00000019364, ENSGALT00000020497, ENSGALT00000033354, ENSGALT00000021569, ENSGALT00000019173, ENSGALT00000039988, ENSGALT00000023884,…	1746	230	6441
GOTERM_BP_ALL	GO:0016192~vesicle-mediated transport	54	1.25319	0.00384282	ENSGALT00000016799, ENSGALT00000005165, ENSGALT00000017682, ENSGALT00000018201, ENSGALT00000023397, ENSGALT00000003691, ENSGALT00000000557, ENSGALT00000017275, ENSGALT00000015678, ENSGALT00000003587, ENSGALT00000020852, ENSGALT00000001740, ENSGALT00000023310, ENSGALT00000032338, ENSGALT00000009135, ENSGALT00000022206, ENSGALT00000026027, ENSGALT00000019581, ENSGALT00000021943, ENSGALT00000006310,…	1746	141	6441
GOTERM_BP_ALL	GO:0001889~liver development	10	0.232072	0.00389733	ENSGALT00000022425, ENSGALT00000024628, ENSGALT00000025809, ENSGALT00000006631, ENSGALT00000033354, ENSGALT00000039793, ENSGALT00000031549, ENSGALT00000015190, ENSGALT00000019062, ENSGALT00000015927	1746	14	6441
GOTERM_BP_ALL	GO:0060021~palate development	10	0.232072	0.00389733	ENSGALT00000009189, ENSGALT00000033354, ENSGALT00000003119, ENSGALT00000020598, ENSGALT00000005264, ENSGALT00000004734, ENSGALT00000037691, ENSGALT00000017142, ENSGALT00000017555, ENSGALT00000024950	1746	14	6441
GOTERM_BP_ALL	GO:0033036~macromolecule localization	106	2.45997	0.00416938	ENSGALT00000023680, ENSGALT00000015303, ENSGALT00000003436, ENSGALT00000022955, ENSGALT00000018201, ENSGALT00000021125, ENSGALT00000025333, ENSGALT00000023022, ENSGALT00000011898, ENSGALT00000005672, ENSGALT00000015631, ENSGALT00000037161, ENSGALT00000024341, ENSGALT00000013553, ENSGALT00000011184, ENSGALT00000032338, ENSGALT00000003010, ENSGALT00000015075, ENSGALT00000012033, ENSGALT00000021213,…	1746	310	6441
GOTERM_BP_ALL	GO:0050730~regulation of peptidyl-tyrosine phosphorylation	14	0.324901	0.00445269	ENSGALT00000018268, ENSGALT00000019885, ENSGALT00000024957, ENSGALT00000003428, ENSGALT00000015303, ENSGALT00000037876, ENSGALT00000020816, ENSGALT00000006288, ENSGALT00000037413, ENSGALT00000012144, ENSGALT00000023973, ENSGALT00000029932, ENSGALT00000024235, ENSGALT00000034276, ENSGALT00000023728	1746	24	6441
GOTERM_BP_ALL	GO:0031328~positive regulation of cellular biosynthetic process	82	1.90299	0.00466358	ENSGALT00000005426, ENSGALT00000039081, ENSGALT00000015302, ENSGALT00000037963, ENSGALT00000020816, ENSGALT00000003436, ENSGALT00000017773, ENSGALT00000019364, ENSGALT00000037206, ENSGALT00000020497, ENSGALT00000021569, ENSGALT00000012431, ENSGALT00000015678, ENSGALT00000011752, ENSGALT00000017030, ENSGALT00000019132, ENSGALT00000019885, ENSGALT00000008735, ENSGALT00000002504, ENSGALT00000011850,…	1746	232	6441
GOTERM_BP_ALL	GO:0006954~inflammatory response	17	0.394523	0.0047327	ENSGALT00000020885, ENSGALT00000024766, ENSGALT00000034681, ENSGALT00000037443, ENSGALT00000029706, ENSGALT00000012746, ENSGALT00000025026, ENSGALT00000019364, ENSGALT00000035122, ENSGALT00000010304, ENSGALT00000020497, ENSGALT00000005664, ENSGALT00000015678, ENSGALT00000033739, ENSGALT00000040944, ENSGALT00000014350, ENSGALT00000007540	1746	32	6441
GOTERM_BP_ALL	GO:0048286~lung alveolus development	9	0.208865	0.00477219	ENSGALT00000014765, ENSGALT00000015345, ENSGALT00000006631, ENSGALT00000013786, ENSGALT00000037951, ENSGALT00000023995, ENSGALT00000003376, ENSGALT00000020316, ENSGALT00000034276	1746	12	6441
GOTERM_BP_ALL	GO:0065009~regulation of molecular function	81	1.87979	0.00482182	ENSGALT00000030642, ENSGALT00000036630, ENSGALT00000024650, ENSGALT00000008104, ENSGALT00000015303, ENSGALT00000030740, ENSGALT00000031625, ENSGALT00000039793, ENSGALT00000022020, ENSGALT00000003436, ENSGALT00000006288, ENSGALT00000004359, ENSGALT00000027330, ENSGALT00000040053, ENSGALT00000011898, ENSGALT00000019922, ENSGALT00000019364, ENSGALT00000003543, ENSGALT00000020996, ENSGALT00000037206,…	1746	229	6441
GOTERM_BP_ALL	GO:0006916~anti-apoptosis	21	0.487352	0.00483101	ENSGALT00000011850, ENSGALT00000005897, ENSGALT00000012953, ENSGALT00000019864, ENSGALT00000016742, ENSGALT00000037443, ENSGALT00000020598, ENSGALT00000008749, ENSGALT00000039793, ENSGALT00000036659, ENSGALT00000020816, ENSGALT00000021539, ENSGALT00000022425, ENSGALT00000027522, ENSGALT00000017560, ENSGALT00000000262, ENSGALT00000015358, ENSGALT00000014520, ENSGALT00000021014, ENSGALT00000025653,…	1746	43	6441
GOTERM_BP_ALL	GO:0048534~hemopoietic or lymphoid organ development	41	0.951497	0.00487686	ENSGALT00000005426, ENSGALT00000036659, ENSGALT00000023995, ENSGALT00000025333, ENSGALT00000024950, ENSGALT00000011898, ENSGALT00000019364, ENSGALT00000038637, ENSGALT00000037206, ENSGALT00000006631, ENSGALT00000031606, ENSGALT00000012431, ENSGALT00000033354, ENSGALT00000033739, ENSGALT00000020316, ENSGALT00000020472, ENSGALT00000020438, ENSGALT00000013606, ENSGALT00000039919, ENSGALT00000003428,…	1746	102	6441
GOTERM_BP_ALL	GO:0045892~negative regulation of transcription, DNA-dependent	36	0.835461	0.00509162	ENSGALT00000001009, ENSGALT00000006798, ENSGALT00000000022, ENSGALT00000008749, ENSGALT00000001715, ENSGALT00000017142, ENSGALT00000004359, ENSGALT00000011898, ENSGALT00000026949, ENSGALT00000012431, ENSGALT00000020873, ENSGALT00000033739, ENSGALT00000003195, ENSGALT00000023884, ENSGALT00000011752, ENSGALT00000018481, ENSGALT00000032809, ENSGALT00000011850, ENSGALT00000025166, ENSGALT00000019288,…	1746	87	6441
GOTERM_BP_ALL	GO:0009891~positive regulation of biosynthetic process	82	1.90299	0.00529624	ENSGALT00000005426, ENSGALT00000039081, ENSGALT00000015302, ENSGALT00000037963, ENSGALT00000020816, ENSGALT00000003436, ENSGALT00000017773, ENSGALT00000019364, ENSGALT00000037206, ENSGALT00000020497, ENSGALT00000021569, ENSGALT00000012431, ENSGALT00000015678, ENSGALT00000011752, ENSGALT00000017030, ENSGALT00000019132, ENSGALT00000019885, ENSGALT00000008735, ENSGALT00000002504, ENSGALT00000011850,…	1746	233	6441
GOTERM_BP_ALL	GO:0009887~organ morphogenesis	77	1.78696	0.00550766	ENSGALT00000005426, ENSGALT00000008321, ENSGALT00000020816, ENSGALT00000014236, ENSGALT00000020601, ENSGALT00000037119, ENSGALT00000015927, ENSGALT00000019364, ENSGALT00000027327, ENSGALT00000020497, ENSGALT00000033354, ENSGALT00000020852, ENSGALT00000039988, ENSGALT00000023884, ENSGALT00000011752, ENSGALT00000038006, ENSGALT00000011850, ENSGALT00000005816, ENSGALT00000004590, ENSGALT00000011810,…	1746	217	6441
GOTERM_BP_ALL	GO:0010468~regulation of gene expression	283	6.56765	0.0055628	ENSGALT00000003495, ENSGALT00000039859, ENSGALT00000030642, ENSGALT00000021933, ENSGALT00000020816, ENSGALT00000003436, ENSGALT00000004359, ENSGALT00000027455, ENSGALT00000020542, ENSGALT00000016237, ENSGALT00000017773, ENSGALT00000037206, ENSGALT00000015631, ENSGALT00000008967, ENSGALT00000036884, ENSGALT00000024939, ENSGALT00000023884, ENSGALT00000019132, ENSGALT00000005816, ENSGALT00000011810,…	1746	921	6441
GOTERM_BP_ALL	GO:0010941~regulation of cell death	76	1.76375	0.00569313	ENSGALT00000012953, ENSGALT00000031625, ENSGALT00000039793, ENSGALT00000020816, ENSGALT00000029706, ENSGALT00000006288, ENSGALT00000004359, ENSGALT00000022353, ENSGALT00000040053, ENSGALT00000011898, ENSGALT00000019364, ENSGALT00000020497, ENSGALT00000015358, ENSGALT00000039988, ENSGALT00000040944, ENSGALT00000036842, ENSGALT00000025144, ENSGALT00000011850, ENSGALT00000020598, ENSGALT00000021740,…	1746	214	6441
GOTERM_BP_ALL	GO:0045184~establishment of protein localization	79	1.83337	0.00585944	ENSGALT00000023680, ENSGALT00000033559, ENSGALT00000017682, ENSGALT00000015926, ENSGALT00000018201, ENSGALT00000021125, ENSGALT00000003691, ENSGALT00000029403, ENSGALT00000011898, ENSGALT00000014431, ENSGALT00000005672, ENSGALT00000000557, ENSGALT00000015631, ENSGALT00000037161, ENSGALT00000026762, ENSGALT00000013553, ENSGALT00000011184, ENSGALT00000032338, ENSGALT00000002349, ENSGALT00000015075,…	1746	224	6441
GOTERM_BP_ALL	GO:0015031~protein transport	79	1.83337	0.00585944	ENSGALT00000023680, ENSGALT00000033559, ENSGALT00000017682, ENSGALT00000015926, ENSGALT00000018201, ENSGALT00000021125, ENSGALT00000003691, ENSGALT00000029403, ENSGALT00000011898, ENSGALT00000014431, ENSGALT00000005672, ENSGALT00000000557, ENSGALT00000015631, ENSGALT00000037161, ENSGALT00000026762, ENSGALT00000013553, ENSGALT00000011184, ENSGALT00000032338, ENSGALT00000002349, ENSGALT00000015075,…	1746	224	6441
GOTERM_BP_ALL	GO:0030163~protein catabolic process	55	1.2764	0.00614207	ENSGALT00000030642, ENSGALT00000026363, ENSGALT00000023065, ENSGALT00000013007, ENSGALT00000008017, ENSGALT00000031625, ENSGALT00000015155, ENSGALT00000005868, ENSGALT00000015466, ENSGALT00000040356, ENSGALT00000003543, ENSGALT00000010461, ENSGALT00000020277, ENSGALT00000012943, ENSGALT00000008191, ENSGALT00000038844, ENSGALT00000016070, ENSGALT00000016353, ENSGALT00000039252, ENSGALT00000025309,…	1746	147	6441
GOTERM_BP_ALL	GO:0031401~positive regulation of protein modification process	20	0.464145	0.00625601	ENSGALT00000018268, ENSGALT00000024628, ENSGALT00000030642, ENSGALT00000024957, ENSGALT00000020598, ENSGALT00000003119, ENSGALT00000020816, ENSGALT00000006288, ENSGALT00000027330, ENSGALT00000023973, ENSGALT00000029932, ENSGALT00000032155, ENSGALT00000032154, ENSGALT00000005513, ENSGALT00000024235, ENSGALT00000021014, ENSGALT00000033739, ENSGALT00000020316, ENSGALT00000004392, ENSGALT00000014350,…	1746	41	6441
GOTERM_BP_ALL	GO:0042325~regulation of phosphorylation	47	1.09074	0.00635564	ENSGALT00000018268, ENSGALT00000036496, ENSGALT00000024957, ENSGALT00000008104, ENSGALT00000030740, ENSGALT00000015303, ENSGALT00000039793, ENSGALT00000020816, ENSGALT00000003436, ENSGALT00000006288, ENSGALT00000037413, ENSGALT00000040053, ENSGALT00000012144, ENSGALT00000003543, ENSGALT00000020996, ENSGALT00000021020, ENSGALT00000002946, ENSGALT00000027327, ENSGALT00000015678, ENSGALT00000005513,…	1746	122	6441
GOTERM_BP_ALL	GO:0018149~peptide cross-linking	7	0.162451	0.00650766	ENSGALT00000039224, ENSGALT00000007671, ENSGALT00000007670, ENSGALT00000020886, ENSGALT00000032821, ENSGALT00000015678, ENSGALT00000019398	1746	8	6441
GOTERM_BP_ALL	GO:0048839~inner ear development	21	0.487352	0.00664102	ENSGALT00000008321, ENSGALT00000038006, ENSGALT00000025620, ENSGALT00000005816, ENSGALT00000019864, ENSGALT00000016016, ENSGALT00000011810, ENSGALT00000017908, ENSGALT00000001715, ENSGALT00000023995, ENSGALT00000014236, ENSGALT00000015927, ENSGALT00000024950, ENSGALT00000021553, ENSGALT00000024713, ENSGALT00000027327, ENSGALT00000037704, ENSGALT00000037288, ENSGALT00000020852, ENSGALT00000005264,…	1746	44	6441
GOTERM_BP_ALL	GO:0010557~positive regulation of macromolecule biosynthetic process	79	1.83337	0.00664632	ENSGALT00000005426, ENSGALT00000015302, ENSGALT00000037963, ENSGALT00000020816, ENSGALT00000017773, ENSGALT00000019364, ENSGALT00000037206, ENSGALT00000020497, ENSGALT00000021569, ENSGALT00000012431, ENSGALT00000015678, ENSGALT00000011752, ENSGALT00000017030, ENSGALT00000019132, ENSGALT00000019885, ENSGALT00000008735, ENSGALT00000002504, ENSGALT00000011850, ENSGALT00000038358, ENSGALT00000005816,…	1746	225	6441
GOTERM_BP_ALL	GO:0008284~positive regulation of cell proliferation	51	1.18357	0.00683006	ENSGALT00000005426, ENSGALT00000016303, ENSGALT00000005924, ENSGALT00000020816, ENSGALT00000029706, ENSGALT00000025332, ENSGALT00000003436, ENSGALT00000037413, ENSGALT00000011898, ENSGALT00000030435, ENSGALT00000037288, ENSGALT00000023884, ENSGALT00000038006, ENSGALT00000019885, ENSGALT00000011850, ENSGALT00000003119, ENSGALT00000020598, ENSGALT00000003449, ENSGALT00000026309, ENSGALT00000030611,…	1746	135	6441
GOTERM_BP_ALL	GO:0051173~positive regulation of nitrogen compound metabolic process	78	1.81016	0.00687593	ENSGALT00000005426, ENSGALT00000030642, ENSGALT00000037963, ENSGALT00000020816, ENSGALT00000016306, ENSGALT00000017773, ENSGALT00000019364, ENSGALT00000037206, ENSGALT00000020497, ENSGALT00000021569, ENSGALT00000012431, ENSGALT00000011752, ENSGALT00000017030, ENSGALT00000019132, ENSGALT00000019885, ENSGALT00000008735, ENSGALT00000002504, ENSGALT00000011850, ENSGALT00000038358, ENSGALT00000005816,…	1746	222	6441
GOTERM_BP_ALL	GO:0042981~regulation of apoptosis	74	1.71734	0.00692884	ENSGALT00000012953, ENSGALT00000031625, ENSGALT00000039793, ENSGALT00000020816, ENSGALT00000029706, ENSGALT00000006288, ENSGALT00000004359, ENSGALT00000022353, ENSGALT00000040053, ENSGALT00000011898, ENSGALT00000019364, ENSGALT00000020497, ENSGALT00000015358, ENSGALT00000039988, ENSGALT00000040944, ENSGALT00000036842, ENSGALT00000025144, ENSGALT00000011850, ENSGALT00000020598, ENSGALT00000021740,…	1746	209	6441
GOTERM_BP_ALL	GO:0045941~positive regulation of transcription	69	1.6013	0.00716701	ENSGALT00000005426, ENSGALT00000037963, ENSGALT00000020816, ENSGALT00000019364, ENSGALT00000017773, ENSGALT00000037206, ENSGALT00000020497, ENSGALT00000021569, ENSGALT00000012431, ENSGALT00000011752, ENSGALT00000017030, ENSGALT00000019132, ENSGALT00000008735, ENSGALT00000011850, ENSGALT00000002504, ENSGALT00000005816, ENSGALT00000038358, ENSGALT00000020598, ENSGALT00000037892, ENSGALT00000007313,…	1746	193	6441
GOTERM_BP_ALL	GO:0022008~neurogenesis	64	1.48526	0.00734089	ENSGALT00000005426, ENSGALT00000016488, ENSGALT00000023065, ENSGALT00000031625, ENSGALT00000004272, ENSGALT00000020816, ENSGALT00000020366, ENSGALT00000025333, ENSGALT00000037119, ENSGALT00000023397, ENSGALT00000021569, ENSGALT00000039784, ENSGALT00000009893, ENSGALT00000023884, ENSGALT00000025144, ENSGALT00000005124, ENSGALT00000011564, ENSGALT00000003119, ENSGALT00000020598, ENSGALT00000004039,…	1746	177	6441
GOTERM_BP_ALL	GO:0045935~positive regulation of nucleobase, nucleoside, nucleotide and nucleic acid metabolic process	76	1.76375	0.00735856	ENSGALT00000005426, ENSGALT00000030642, ENSGALT00000037963, ENSGALT00000020816, ENSGALT00000016306, ENSGALT00000017773, ENSGALT00000019364, ENSGALT00000037206, ENSGALT00000020497, ENSGALT00000021569, ENSGALT00000012431, ENSGALT00000011752, ENSGALT00000017030, ENSGALT00000019132, ENSGALT00000019885, ENSGALT00000008735, ENSGALT00000002504, ENSGALT00000011850, ENSGALT00000038358, ENSGALT00000005816,…	1746	216	6441
GOTERM_BP_ALL	GO:0010464~regulation of mesenchymal cell proliferation	10	0.232072	0.00741703	ENSGALT00000011752, ENSGALT00000015345, ENSGALT00000011850, ENSGALT00000026949, ENSGALT00000037148, ENSGALT00000016742, ENSGALT00000003119, ENSGALT00000005264, ENSGALT00000037691, ENSGALT00000034276	1746	15	6441
GOTERM_BP_ALL	GO:0043067~regulation of programmed cell death	75	1.74054	0.00761208	ENSGALT00000012953, ENSGALT00000031625, ENSGALT00000039793, ENSGALT00000020816, ENSGALT00000029706, ENSGALT00000006288, ENSGALT00000004359, ENSGALT00000022353, ENSGALT00000040053, ENSGALT00000011898, ENSGALT00000019364, ENSGALT00000020497, ENSGALT00000015358, ENSGALT00000039988, ENSGALT00000040944, ENSGALT00000036842, ENSGALT00000025144, ENSGALT00000011850, ENSGALT00000020598, ENSGALT00000021740,…	1746	213	6441
GOTERM_BP_ALL	GO:0000122~negative regulation of transcription from RNA polymerase II promoter	26	0.603388	0.00779383	ENSGALT00000001009, ENSGALT00000001715, ENSGALT00000017142, ENSGALT00000011898, ENSGALT00000026949, ENSGALT00000012431, ENSGALT00000020873, ENSGALT00000003195, ENSGALT00000033739, ENSGALT00000023884, ENSGALT00000011752, ENSGALT00000018481, ENSGALT00000032809, ENSGALT00000011850, ENSGALT00000019288, ENSGALT00000025166, ENSGALT00000037951, ENSGALT00000007976, ENSGALT00000022425, ENSGALT00000015345,…	1746	59	6441
GOTERM_BP_ALL	GO:0010605~negative regulation of macromolecule metabolic process	66	1.53168	0.00790242	ENSGALT00000006798, ENSGALT00000015303, ENSGALT00000003436, ENSGALT00000006288, ENSGALT00000004359, ENSGALT00000027330, ENSGALT00000011898, ENSGALT00000015631, ENSGALT00000016282, ENSGALT00000012431, ENSGALT00000015678, ENSGALT00000033739, ENSGALT00000023884, ENSGALT00000011752, ENSGALT00000032809, ENSGALT00000011850, ENSGALT00000025302, ENSGALT00000037951, ENSGALT00000018842, ENSGALT00000007976,…	1746	184	6441
GOTERM_BP_ALL	GO:0006350~transcription	119	2.76166	0.0081814	ENSGALT00000019839, ENSGALT00000026230, ENSGALT00000021933, ENSGALT00000033263, ENSGALT00000017826, ENSGALT00000020542, ENSGALT00000011898, ENSGALT00000017773, ENSGALT00000037206, ENSGALT00000022656, ENSGALT00000008663, ENSGALT00000023884, ENSGALT00000019132, ENSGALT00000005816, ENSGALT00000011810, ENSGALT00000007313, ENSGALT00000007976, ENSGALT00000005506, ENSGALT00000026678, ENSGALT00000024404,…	1746	360	6441
GOTERM_BP_ALL	GO:0007507~heart development	38	0.881875	0.00913132	ENSGALT00000037435, ENSGALT00000000497, ENSGALT00000008321, ENSGALT00000001473, ENSGALT00000031549, ENSGALT00000023996, ENSGALT00000020601, ENSGALT00000016263, ENSGALT00000011573, ENSGALT00000015927, ENSGALT00000023397, ENSGALT00000024950, ENSGALT00000039962, ENSGALT00000019364, ENSGALT00000020497, ENSGALT00000033354, ENSGALT00000020316, ENSGALT00000005124, ENSGALT00000024628, ENSGALT00000011564,…	1746	96	6441
GOTERM_BP_ALL	GO:0001501~skeletal system development	46	1.06753	0.00915292	ENSGALT00000005426, ENSGALT00000037435, ENSGALT00000008321, ENSGALT00000021933, ENSGALT00000020816, ENSGALT00000006288, ENSGALT00000012140, ENSGALT00000032189, ENSGALT00000024950, ENSGALT00000010584, ENSGALT00000019364, ENSGALT00000026949, ENSGALT00000009189, ENSGALT00000024539, ENSGALT00000021569, ENSGALT00000019173, ENSGALT00000008632, ENSGALT00000033739, ENSGALT00000020316, ENSGALT00000037707,…	1746	121	6441
GOTERM_BP_ALL	GO:0043583~ear development	22	0.510559	0.0092887	ENSGALT00000008321, ENSGALT00000038006, ENSGALT00000025620, ENSGALT00000005816, ENSGALT00000019864, ENSGALT00000016016, ENSGALT00000011810, ENSGALT00000017908, ENSGALT00000001715, ENSGALT00000023995, ENSGALT00000014236, ENSGALT00000015927, ENSGALT00000024950, ENSGALT00000021553, ENSGALT00000024713, ENSGALT00000027327, ENSGALT00000037704, ENSGALT00000037288, ENSGALT00000020852, ENSGALT00000005264,…	1746	48	6441
GOTERM_BP_ALL	GO:0043087~regulation of GTPase activity	23	0.533767	0.00954577	ENSGALT00000010845, ENSGALT00000023194, ENSGALT00000002716, ENSGALT00000024650, ENSGALT00000025058, ENSGALT00000022020, ENSGALT00000015002, ENSGALT00000017190, ENSGALT00000014716, ENSGALT00000003009, ENSGALT00000009368, ENSGALT00000018357, ENSGALT00000016992, ENSGALT00000011898, ENSGALT00000002946, ENSGALT00000039238, ENSGALT00000011184, ENSGALT00000001858, ENSGALT00000009552, ENSGALT00000039622,…	1746	51	6441
GOTERM_BP_ALL	GO:0016311~dephosphorylation	33	0.765839	0.00981146	ENSGALT00000012591, ENSGALT00000015381, ENSGALT00000007704, ENSGALT00000037455, ENSGALT00000006443, ENSGALT00000008264, ENSGALT00000034909, ENSGALT00000013001, ENSGALT00000025692, ENSGALT00000007893, ENSGALT00000002495, ENSGALT00000016330, ENSGALT00000005875, ENSGALT00000009170, ENSGALT00000018386, ENSGALT00000013972, ENSGALT00000038357, ENSGALT00000005757, ENSGALT00000003428, ENSGALT00000008115,…	1746	81	6441
GOTERM_BP_ALL	GO:0048193~Golgi vesicle transport	11	0.25528	0.00988105	ENSGALT00000016799, ENSGALT00000017275, ENSGALT00000019581, ENSGALT00000017279, ENSGALT00000040422, ENSGALT00000003587, ENSGALT00000006170, ENSGALT00000032338, ENSGALT00000002792, ENSGALT00000002791, ENSGALT00000016954	1746	18	6441
GOTERM_BP_ALL	GO:0060173~limb development	25	0.580181	0.00989338	ENSGALT00000005426, ENSGALT00000037435, ENSGALT00000023995, ENSGALT00000012140, ENSGALT00000020601, ENSGALT00000017142, ENSGALT00000024950, ENSGALT00000026949, ENSGALT00000011329, ENSGALT00000039988, ENSGALT00000005124, ENSGALT00000038006, ENSGALT00000011850, ENSGALT00000010331, ENSGALT00000003119, ENSGALT00000009427, ENSGALT00000017555, ENSGALT00000014765, ENSGALT00000033927, ENSGALT00000037569,…	1746	57	6441
GOTERM_BP_ALL	GO:0048736~appendage development	25	0.580181	0.00989338	ENSGALT00000005426, ENSGALT00000037435, ENSGALT00000023995, ENSGALT00000012140, ENSGALT00000020601, ENSGALT00000017142, ENSGALT00000024950, ENSGALT00000026949, ENSGALT00000011329, ENSGALT00000039988, ENSGALT00000005124, ENSGALT00000038006, ENSGALT00000011850, ENSGALT00000010331, ENSGALT00000003119, ENSGALT00000009427, ENSGALT00000017555, ENSGALT00000014765, ENSGALT00000033927, ENSGALT00000037569,…	1746	57	6441
GOTERM_BP_ALL	GO:0010628~positive regulation of gene expression	70	1.62451	0.010233	ENSGALT00000005426, ENSGALT00000037963, ENSGALT00000020816, ENSGALT00000022353, ENSGALT00000019364, ENSGALT00000017773, ENSGALT00000037206, ENSGALT00000020497, ENSGALT00000021569, ENSGALT00000012431, ENSGALT00000011752, ENSGALT00000017030, ENSGALT00000019132, ENSGALT00000008735, ENSGALT00000011850, ENSGALT00000002504, ENSGALT00000038358, ENSGALT00000005816, ENSGALT00000020598, ENSGALT00000037892,…	1746	199	6441
GOTERM_BP_ALL	GO:0010558~negative regulation of macromolecule biosynthetic process	53	1.22998	0.0103139	ENSGALT00000006798, ENSGALT00000004359, ENSGALT00000011898, ENSGALT00000015631, ENSGALT00000016282, ENSGALT00000012431, ENSGALT00000033739, ENSGALT00000023884, ENSGALT00000011752, ENSGALT00000032809, ENSGALT00000011850, ENSGALT00000025302, ENSGALT00000037951, ENSGALT00000007976, ENSGALT00000014159, ENSGALT00000015508, ENSGALT00000011961, ENSGALT00000036909, ENSGALT00000004392, ENSGALT00000017640,…	1746	144	6441
GOTERM_BP_ALL	GO:0006886~intracellular protein transport	47	1.09074	0.0105	ENSGALT00000027475, ENSGALT00000040760, ENSGALT00000010902, ENSGALT00000037581, ENSGALT00000017682, ENSGALT00000000123, ENSGALT00000021125, ENSGALT00000003691, ENSGALT00000029403, ENSGALT00000014431, ENSGALT00000011601, ENSGALT00000011898, ENSGALT00000003725, ENSGALT00000005672, ENSGALT00000015631, ENSGALT00000037161, ENSGALT00000025694, ENSGALT00000013553, ENSGALT00000011184, ENSGALT00000020313,…	1746	125	6441
GOTERM_BP_ALL	GO:0046578~regulation of Ras protein signal transduction	40	0.92829	0.0105481	ENSGALT00000018268, ENSGALT00000010845, ENSGALT00000024650, ENSGALT00000025058, ENSGALT00000009044, ENSGALT00000018401, ENSGALT00000022020, ENSGALT00000020816, ENSGALT00000014716, ENSGALT00000003009, ENSGALT00000009368, ENSGALT00000008413, ENSGALT00000011898, ENSGALT00000020357, ENSGALT00000002946, ENSGALT00000039238, ENSGALT00000024886, ENSGALT00000039988, ENSGALT00000007577, ENSGALT00000013746,…	1746	103	6441
GOTERM_BP_ALL	GO:0032879~regulation of localization	56	1.29961	0.0108814	ENSGALT00000020816, ENSGALT00000029706, ENSGALT00000006288, ENSGALT00000004359, ENSGALT00000027330, ENSGALT00000025333, ENSGALT00000011898, ENSGALT00000019364, ENSGALT00000033354, ENSGALT00000009649, ENSGALT00000015678, ENSGALT00000018822, ENSGALT00000037288, ENSGALT00000018820, ENSGALT00000039611, ENSGALT00000011564, ENSGALT00000019885, ENSGALT00000038358, ENSGALT00000005757, ENSGALT00000003119,…	1746	154	6441
GOTERM_BP_ALL	GO:0044257~cellular protein catabolic process	50	1.16036	0.011276	ENSGALT00000030642, ENSGALT00000026363, ENSGALT00000023065, ENSGALT00000013007, ENSGALT00000008017, ENSGALT00000031625, ENSGALT00000015155, ENSGALT00000015466, ENSGALT00000040356, ENSGALT00000003543, ENSGALT00000010461, ENSGALT00000008191, ENSGALT00000012943, ENSGALT00000038844, ENSGALT00000016070, ENSGALT00000016353, ENSGALT00000039252, ENSGALT00000025309, ENSGALT00000015990, ENSGALT00000014765,…	1746	135	6441
GOTERM_BP_ALL	GO:0031326~regulation of cellular biosynthetic process	285	6.61406	0.0114674	ENSGALT00000003495, ENSGALT00000039859, ENSGALT00000030642, ENSGALT00000021933, ENSGALT00000020816, ENSGALT00000003436, ENSGALT00000004359, ENSGALT00000027455, ENSGALT00000020542, ENSGALT00000016237, ENSGALT00000017773, ENSGALT00000037206, ENSGALT00000015631, ENSGALT00000008967, ENSGALT00000036884, ENSGALT00000024939, ENSGALT00000023884, ENSGALT00000019132, ENSGALT00000005816, ENSGALT00000011810,…	1746	940	6441
GOTERM_BP_ALL	GO:0001763~morphogenesis of a branching structure	20	0.464145	0.0115404	ENSGALT00000005426, ENSGALT00000037435, ENSGALT00000025144, ENSGALT00000011564, ENSGALT00000016742, ENSGALT00000029706, ENSGALT00000020816, ENSGALT00000037691, ENSGALT00000023995, ENSGALT00000012746, ENSGALT00000016263, ENSGALT00000027327, ENSGALT00000037569, ENSGALT00000015827, ENSGALT00000020497, ENSGALT00000018998, ENSGALT00000014106, ENSGALT00000021014, ENSGALT00000020316, ENSGALT00000014350	1746	43	6441
GOTERM_BP_ALL	GO:0050790~regulation of catalytic activity	70	1.62451	0.0115893	ENSGALT00000030642, ENSGALT00000024650, ENSGALT00000008104, ENSGALT00000015303, ENSGALT00000030740, ENSGALT00000031625, ENSGALT00000022020, ENSGALT00000039793, ENSGALT00000003436, ENSGALT00000006288, ENSGALT00000004359, ENSGALT00000040053, ENSGALT00000011898, ENSGALT00000019922, ENSGALT00000003543, ENSGALT00000019364, ENSGALT00000020996, ENSGALT00000021020, ENSGALT00000027327, ENSGALT00000039238,…	1746	200	6441
GOTERM_BP_ALL	GO:0003013~circulatory system process	21	0.487352	0.0119084	ENSGALT00000026187, ENSGALT00000039052, ENSGALT00000036654, ENSGALT00000010253, ENSGALT00000016742, ENSGALT00000034931, ENSGALT00000035207, ENSGALT00000024196, ENSGALT00000008863, ENSGALT00000007976, ENSGALT00000016263, ENSGALT00000024950, ENSGALT00000000816, ENSGALT00000019922, ENSGALT00000004960, ENSGALT00000014765, ENSGALT00000018064, ENSGALT00000013786, ENSGALT00000015703, ENSGALT00000002157,…	1746	46	6441
GOTERM_BP_ALL	GO:0008015~blood circulation	21	0.487352	0.0119084	ENSGALT00000026187, ENSGALT00000039052, ENSGALT00000036654, ENSGALT00000010253, ENSGALT00000016742, ENSGALT00000034931, ENSGALT00000035207, ENSGALT00000024196, ENSGALT00000008863, ENSGALT00000007976, ENSGALT00000016263, ENSGALT00000024950, ENSGALT00000000816, ENSGALT00000019922, ENSGALT00000004960, ENSGALT00000014765, ENSGALT00000018064, ENSGALT00000013786, ENSGALT00000015703, ENSGALT00000002157,…	1746	46	6441
GOTERM_BP_ALL	GO:0008152~metabolic process	899	20.8633	0.0122315	ENSGALT00000039859, ENSGALT00000011107, ENSGALT00000037455, ENSGALT00000031625, ENSGALT00000018109, ENSGALT00000017268, ENSGALT00000003599, ENSGALT00000004310, ENSGALT00000024610, ENSGALT00000014935, ENSGALT00000009749, ENSGALT00000013245, ENSGALT00000014937, ENSGALT00000008663, ENSGALT00000010668, ENSGALT00000009742, ENSGALT00000023884, ENSGALT00000016788, ENSGALT00000031814, ENSGALT00000024605,…	1746	3165	6441
GOTERM_BP_ALL	GO:0007417~central nervous system development	47	1.09074	0.0123016	ENSGALT00000037435, ENSGALT00000016488, ENSGALT00000019955, ENSGALT00000016016, ENSGALT00000031625, ENSGALT00000004272, ENSGALT00000023661, ENSGALT00000004813, ENSGALT00000015137, ENSGALT00000017142, ENSGALT00000025333, ENSGALT00000037119, ENSGALT00000006127, ENSGALT00000009368, ENSGALT00000015927, ENSGALT00000023397, ENSGALT00000024950, ENSGALT00000000369, ENSGALT00000027547, ENSGALT00000039784,…	1746	126	6441
GOTERM_BP_ALL	GO:0006511~ubiquitin-dependent protein catabolic process	30	0.696217	0.0124503	ENSGALT00000030642, ENSGALT00000027725, ENSGALT00000020119, ENSGALT00000023065, ENSGALT00000015894, ENSGALT00000015155, ENSGALT00000015466, ENSGALT00000022876, ENSGALT00000002788, ENSGALT00000010461, ENSGALT00000008580, ENSGALT00000026431, ENSGALT00000016708, ENSGALT00000008191, ENSGALT00000006236, ENSGALT00000013543, ENSGALT00000016070, ENSGALT00000017154, ENSGALT00000016353, ENSGALT00000025309,…	1746	73	6441
GOTERM_BP_ALL	GO:0043009~chordate embryonic development	56	1.29961	0.0125299	ENSGALT00000005426, ENSGALT00000008321, ENSGALT00000000497, ENSGALT00000021933, ENSGALT00000008863, ENSGALT00000020601, ENSGALT00000015927, ENSGALT00000023397, ENSGALT00000019364, ENSGALT00000020497, ENSGALT00000033354, ENSGALT00000023884, ENSGALT00000011752, ENSGALT00000039052, ENSGALT00000020598, ENSGALT00000037951, ENSGALT00000007313, ENSGALT00000025646, ENSGALT00000017555, ENSGALT00000025809,…	1746	155	6441
GOTERM_BP_ALL	GO:0009792~embryonic development ending in birth or egg hatching	56	1.29961	0.0125299	ENSGALT00000005426, ENSGALT00000008321, ENSGALT00000000497, ENSGALT00000021933, ENSGALT00000008863, ENSGALT00000020601, ENSGALT00000015927, ENSGALT00000023397, ENSGALT00000019364, ENSGALT00000020497, ENSGALT00000033354, ENSGALT00000023884, ENSGALT00000011752, ENSGALT00000039052, ENSGALT00000020598, ENSGALT00000037951, ENSGALT00000007313, ENSGALT00000025646, ENSGALT00000017555, ENSGALT00000025809,…	1746	155	6441
GOTERM_BP_ALL	GO:0031175~neuron projection development	29	0.67301	0.0125538	ENSGALT00000008180, ENSGALT00000005897, ENSGALT00000016016, ENSGALT00000023065, ENSGALT00000004272, ENSGALT00000014514, ENSGALT00000015137, ENSGALT00000020366, ENSGALT00000041033, ENSGALT00000008440, ENSGALT00000009368, ENSGALT00000037119, ENSGALT00000023397, ENSGALT00000015141, ENSGALT00000000369, ENSGALT00000039784, ENSGALT00000009893, ENSGALT00000018432, ENSGALT00000025144, ENSGALT00000011564,…	1746	70	6441
GOTERM_BP_ALL	GO:0051093~negative regulation of developmental process	40	0.92829	0.0125719	ENSGALT00000005426, ENSGALT00000037435, ENSGALT00000010902, ENSGALT00000033106, ENSGALT00000016016, ENSGALT00000015303, ENSGALT00000004272, ENSGALT00000020816, ENSGALT00000001715, ENSGALT00000023995, ENSGALT00000017142, ENSGALT00000004359, ENSGALT00000011573, ENSGALT00000011898, ENSGALT00000033354, ENSGALT00000019344, ENSGALT00000015678, ENSGALT00000037704, ENSGALT00000030811, ENSGALT00000033739,…	1746	104	6441
GOTERM_BP_ALL	GO:0030030~cell projection organization	39	0.905082	0.0128724	ENSGALT00000008180, ENSGALT00000005897, ENSGALT00000016016, ENSGALT00000023065, ENSGALT00000026348, ENSGALT00000004272, ENSGALT00000004813, ENSGALT00000015137, ENSGALT00000014514, ENSGALT00000020366, ENSGALT00000041033, ENSGALT00000008440, ENSGALT00000014236, ENSGALT00000037119, ENSGALT00000009368, ENSGALT00000023397, ENSGALT00000002946, ENSGALT00000015141, ENSGALT00000000369, ENSGALT00000039784,…	1746	101	6441
GOTERM_BP_ALL	GO:0050679~positive regulation of epithelial cell proliferation	10	0.232072	0.0129217	ENSGALT00000038006, ENSGALT00000015345, ENSGALT00000037148, ENSGALT00000032155, ENSGALT00000016742, ENSGALT00000032154, ENSGALT00000011880, ENSGALT00000003119, ENSGALT00000020816, ENSGALT00000029706, ENSGALT00000023995	1746	16	6441
GOTERM_BP_ALL	GO:0010556~regulation of macromolecule biosynthetic process	279	6.47482	0.0130593	ENSGALT00000003495, ENSGALT00000039859, ENSGALT00000030642, ENSGALT00000021933, ENSGALT00000020816, ENSGALT00000003436, ENSGALT00000004359, ENSGALT00000027455, ENSGALT00000020542, ENSGALT00000016237, ENSGALT00000017773, ENSGALT00000037206, ENSGALT00000015631, ENSGALT00000008967, ENSGALT00000036884, ENSGALT00000024939, ENSGALT00000023884, ENSGALT00000019132, ENSGALT00000005816, ENSGALT00000011810,…	1746	921	6441
GOTERM_BP_ALL	GO:0051603~proteolysis involved in cellular protein catabolic process	49	1.13715	0.0135113	ENSGALT00000030642, ENSGALT00000026363, ENSGALT00000023065, ENSGALT00000013007, ENSGALT00000008017, ENSGALT00000015155, ENSGALT00000015466, ENSGALT00000040356, ENSGALT00000003543, ENSGALT00000010461, ENSGALT00000008191, ENSGALT00000012943, ENSGALT00000038844, ENSGALT00000016070, ENSGALT00000016353, ENSGALT00000039252, ENSGALT00000025309, ENSGALT00000015990, ENSGALT00000014765, ENSGALT00000027535,…	1746	133	6441
GOTERM_BP_ALL	GO:0030099~myeloid cell differentiation	17	0.394523	0.013642	ENSGALT00000020472, ENSGALT00000013606, ENSGALT00000016742, ENSGALT00000021740, ENSGALT00000037691, ENSGALT00000015190, ENSGALT00000007976, ENSGALT00000016253, ENSGALT00000011898, ENSGALT00000014765, ENSGALT00000037206, ENSGALT00000029932, ENSGALT00000033354, ENSGALT00000024235, ENSGALT00000009243, ENSGALT00000020316, ENSGALT00000013191	1746	35	6441
GOTERM_BP_ALL	GO:0048598~embryonic morphogenesis	53	1.22998	0.0137963	ENSGALT00000005426, ENSGALT00000008321, ENSGALT00000008725, ENSGALT00000020601, ENSGALT00000014236, ENSGALT00000015927, ENSGALT00000027327, ENSGALT00000020497, ENSGALT00000039988, ENSGALT00000020852, ENSGALT00000023884, ENSGALT00000011752, ENSGALT00000005124, ENSGALT00000038006, ENSGALT00000011850, ENSGALT00000005816, ENSGALT00000011810, ENSGALT00000003119, ENSGALT00000010331, ENSGALT00000020598,…	1746	146	6441
GOTERM_BP_ALL	GO:0051174~regulation of phosphorus metabolic process	47	1.09074	0.0143501	ENSGALT00000018268, ENSGALT00000036496, ENSGALT00000024957, ENSGALT00000008104, ENSGALT00000030740, ENSGALT00000015303, ENSGALT00000039793, ENSGALT00000020816, ENSGALT00000003436, ENSGALT00000006288, ENSGALT00000037413, ENSGALT00000040053, ENSGALT00000012144, ENSGALT00000003543, ENSGALT00000020996, ENSGALT00000021020, ENSGALT00000002946, ENSGALT00000027327, ENSGALT00000015678, ENSGALT00000005513,…	1746	127	6441
GOTERM_BP_ALL	GO:0019220~regulation of phosphate metabolic process	47	1.09074	0.0143501	ENSGALT00000018268, ENSGALT00000036496, ENSGALT00000024957, ENSGALT00000008104, ENSGALT00000030740, ENSGALT00000015303, ENSGALT00000039793, ENSGALT00000020816, ENSGALT00000003436, ENSGALT00000006288, ENSGALT00000037413, ENSGALT00000040053, ENSGALT00000012144, ENSGALT00000003543, ENSGALT00000020996, ENSGALT00000021020, ENSGALT00000002946, ENSGALT00000027327, ENSGALT00000015678, ENSGALT00000005513,…	1746	127	6441
GOTERM_BP_ALL	GO:0048729~tissue morphogenesis	33	0.765839	0.0145889	ENSGALT00000005426, ENSGALT00000037435, ENSGALT00000008321, ENSGALT00000020601, ENSGALT00000017142, ENSGALT00000015141, ENSGALT00000020497, ENSGALT00000033354, ENSGALT00000013786, ENSGALT00000039988, ENSGALT00000033333, ENSGALT00000020316, ENSGALT00000023884, ENSGALT00000011850, ENSGALT00000013606, ENSGALT00000037148, ENSGALT00000003119, ENSGALT00000013010, ENSGALT00000012746, ENSGALT00000021553,…	1746	83	6441
GOTERM_BP_ALL	GO:0048754~branching morphogenesis of a tube	19	0.440938	0.0148528	ENSGALT00000005426, ENSGALT00000037435, ENSGALT00000011564, ENSGALT00000016742, ENSGALT00000029706, ENSGALT00000020816, ENSGALT00000037691, ENSGALT00000023995, ENSGALT00000012746, ENSGALT00000016263, ENSGALT00000027327, ENSGALT00000037569, ENSGALT00000015827, ENSGALT00000020497, ENSGALT00000018998, ENSGALT00000014106, ENSGALT00000021014, ENSGALT00000020316, ENSGALT00000014350	1746	41	6441
GOTERM_BP_ALL	GO:0048872~homeostasis of number of cells	19	0.440938	0.0148528	ENSGALT00000039734, ENSGALT00000039919, ENSGALT00000016742, ENSGALT00000037443, ENSGALT00000021740, ENSGALT00000004070, ENSGALT00000036659, ENSGALT00000015190, ENSGALT00000016253, ENSGALT00000030611, ENSGALT00000011898, ENSGALT00000010304, ENSGALT00000029932, ENSGALT00000004849, ENSGALT00000033354, ENSGALT00000031945, ENSGALT00000021014, ENSGALT00000020316, ENSGALT00000017759	1746	41	6441
GOTERM_BP_ALL	GO:0048699~generation of neurons	59	1.36923	0.0148658	ENSGALT00000005426, ENSGALT00000023065, ENSGALT00000031625, ENSGALT00000004272, ENSGALT00000020366, ENSGALT00000037119, ENSGALT00000023397, ENSGALT00000021569, ENSGALT00000039784, ENSGALT00000009893, ENSGALT00000023884, ENSGALT00000025144, ENSGALT00000005124, ENSGALT00000011564, ENSGALT00000003119, ENSGALT00000020598, ENSGALT00000004039, ENSGALT00000021553, ENSGALT00000025809, ENSGALT00000041125,…	1746	166	6441
GOTERM_BP_ALL	GO:0043066~negative regulation of apoptosis	40	0.92829	0.0149023	ENSGALT00000018268, ENSGALT00000005897, ENSGALT00000012953, ENSGALT00000031625, ENSGALT00000039793, ENSGALT00000008749, ENSGALT00000020816, ENSGALT00000036659, ENSGALT00000011898, ENSGALT00000027522, ENSGALT00000019054, ENSGALT00000000262, ENSGALT00000006631, ENSGALT00000020497, ENSGALT00000015358, ENSGALT00000020873, ENSGALT00000025653, ENSGALT00000037707, ENSGALT00000036842, ENSGALT00000040944,…	1746	105	6441
GOTERM_BP_ALL	GO:0045449~regulation of transcription	259	6.01068	0.0149868	ENSGALT00000003495, ENSGALT00000030642, ENSGALT00000021933, ENSGALT00000020816, ENSGALT00000003436, ENSGALT00000004359, ENSGALT00000027455, ENSGALT00000020542, ENSGALT00000016237, ENSGALT00000017773, ENSGALT00000037206, ENSGALT00000036884, ENSGALT00000024939, ENSGALT00000023884, ENSGALT00000019132, ENSGALT00000005816, ENSGALT00000011810, ENSGALT00000023574, ENSGALT00000007976, ENSGALT00000025809,…	1746	853	6441
GOTERM_BP_ALL	GO:0040011~locomotion	45	1.04433	0.0152269	ENSGALT00000018268, ENSGALT00000008725, ENSGALT00000005897, ENSGALT00000023661, ENSGALT00000029706, ENSGALT00000023995, ENSGALT00000025290, ENSGALT00000006288, ENSGALT00000009368, ENSGALT00000006127, ENSGALT00000011573, ENSGALT00000023397, ENSGALT00000012144, ENSGALT00000019364, ENSGALT00000002946, ENSGALT00000010317, ENSGALT00000020497, ENSGALT00000031606, ENSGALT00000033354, ENSGALT00000011329,…	1746	121	6441
GOTERM_BP_ALL	GO:0030182~neuron differentiation	48	1.11395	0.0161578	ENSGALT00000008180, ENSGALT00000037435, ENSGALT00000005897, ENSGALT00000016016, ENSGALT00000023065, ENSGALT00000010389, ENSGALT00000031625, ENSGALT00000004272, ENSGALT00000017908, ENSGALT00000023661, ENSGALT00000015137, ENSGALT00000014514, ENSGALT00000001715, ENSGALT00000020366, ENSGALT00000041033, ENSGALT00000008440, ENSGALT00000037119, ENSGALT00000009368, ENSGALT00000023397, ENSGALT00000015141,…	1746	131	6441
GOTERM_BP_ALL	GO:0009889~regulation of biosynthetic process	285	6.61406	0.0163001	ENSGALT00000003495, ENSGALT00000039859, ENSGALT00000030642, ENSGALT00000021933, ENSGALT00000020816, ENSGALT00000003436, ENSGALT00000004359, ENSGALT00000027455, ENSGALT00000020542, ENSGALT00000016237, ENSGALT00000017773, ENSGALT00000037206, ENSGALT00000015631, ENSGALT00000008967, ENSGALT00000036884, ENSGALT00000024939, ENSGALT00000023884, ENSGALT00000019132, ENSGALT00000005816, ENSGALT00000011810,…	1746	946	6441
GOTERM_BP_ALL	GO:0035270~endocrine system development	15	0.348109	0.0167081	ENSGALT00000005426, ENSGALT00000038358, ENSGALT00000010389, ENSGALT00000020598, ENSGALT00000013839, ENSGALT00000009427, ENSGALT00000025026, ENSGALT00000022425, ENSGALT00000018998, ENSGALT00000011962, ENSGALT00000004551, ENSGALT00000003195, ENSGALT00000017759, ENSGALT00000020316, ENSGALT00000039611	1746	30	6441
GOTERM_BP_ALL	GO:0032483~regulation of Rab protein signal transduction	15	0.348109	0.0167081	ENSGALT00000010845, ENSGALT00000024650, ENSGALT00000023194, ENSGALT00000025058, ENSGALT00000022020, ENSGALT00000015002, ENSGALT00000014716, ENSGALT00000017190, ENSGALT00000003009, ENSGALT00000018357, ENSGALT00000039238, ENSGALT00000009552, ENSGALT00000001858, ENSGALT00000016022, ENSGALT00000009410	1746	30	6441
GOTERM_BP_ALL	GO:0032313~regulation of Rab GTPase activity	15	0.348109	0.0167081	ENSGALT00000010845, ENSGALT00000024650, ENSGALT00000023194, ENSGALT00000025058, ENSGALT00000022020, ENSGALT00000015002, ENSGALT00000014716, ENSGALT00000017190, ENSGALT00000003009, ENSGALT00000018357, ENSGALT00000039238, ENSGALT00000009552, ENSGALT00000001858, ENSGALT00000016022, ENSGALT00000009410	1746	30	6441
GOTERM_BP_ALL	GO:0002053~positive regulation of mesenchymal cell proliferation	9	0.208865	0.0169204	ENSGALT00000015345, ENSGALT00000011850, ENSGALT00000026949, ENSGALT00000037148, ENSGALT00000016742, ENSGALT00000003119, ENSGALT00000005264, ENSGALT00000037691, ENSGALT00000034276	1746	14	6441
GOTERM_BP_ALL	GO:0034613~cellular protein localization	50	1.16036	0.0175015	ENSGALT00000017682, ENSGALT00000021125, ENSGALT00000029403, ENSGALT00000003691, ENSGALT00000011898, ENSGALT00000014431, ENSGALT00000015631, ENSGALT00000005672, ENSGALT00000037161, ENSGALT00000013553, ENSGALT00000011184, ENSGALT00000015075, ENSGALT00000022206, ENSGALT00000019581, ENSGALT00000014097, ENSGALT00000006310, ENSGALT00000025340, ENSGALT00000037757, ENSGALT00000012194, ENSGALT00000009679,…	1746	138	6441
GOTERM_BP_ALL	GO:0007049~cell cycle	53	1.22998	0.0181913	ENSGALT00000001634, ENSGALT00000003436, ENSGALT00000007159, ENSGALT00000025333, ENSGALT00000023397, ENSGALT00000026264, ENSGALT00000007893, ENSGALT00000039783, ENSGALT00000020497, ENSGALT00000015678, ENSGALT00000039988, ENSGALT00000037288, ENSGALT00000023748, ENSGALT00000021740, ENSGALT00000025646, ENSGALT00000039252, ENSGALT00000033880, ENSGALT00000041052, ENSGALT00000021014, ENSGALT00000007014,…	1746	148	6441
GOTERM_BP_ALL	GO:0019941~modification-dependent protein catabolic process	44	1.02112	0.0182816	ENSGALT00000038686, ENSGALT00000014316, ENSGALT00000030642, ENSGALT00000026363, ENSGALT00000020119, ENSGALT00000027725, ENSGALT00000023065, ENSGALT00000002235, ENSGALT00000008017, ENSGALT00000013007, ENSGALT00000015894, ENSGALT00000015155, ENSGALT00000015466, ENSGALT00000040356, ENSGALT00000022876, ENSGALT00000003543, ENSGALT00000002788, ENSGALT00000010461, ENSGALT00000008580, ENSGALT00000026431,…	1746	119	6441
GOTERM_BP_ALL	GO:0043632~modification-dependent macromolecule catabolic process	44	1.02112	0.0182816	ENSGALT00000038686, ENSGALT00000014316, ENSGALT00000030642, ENSGALT00000026363, ENSGALT00000020119, ENSGALT00000027725, ENSGALT00000023065, ENSGALT00000002235, ENSGALT00000008017, ENSGALT00000013007, ENSGALT00000015894, ENSGALT00000015155, ENSGALT00000015466, ENSGALT00000040356, ENSGALT00000022876, ENSGALT00000003543, ENSGALT00000002788, ENSGALT00000010461, ENSGALT00000008580, ENSGALT00000026431,…	1746	119	6441
GOTERM_BP_ALL	GO:0016477~cell migration	38	0.881875	0.018559	ENSGALT00000018268, ENSGALT00000008725, ENSGALT00000005897, ENSGALT00000023661, ENSGALT00000029706, ENSGALT00000025290, ENSGALT00000006288, ENSGALT00000006127, ENSGALT00000009368, ENSGALT00000011573, ENSGALT00000023397, ENSGALT00000012144, ENSGALT00000019364, ENSGALT00000002946, ENSGALT00000010317, ENSGALT00000020497, ENSGALT00000033354, ENSGALT00000011329, ENSGALT00000024417, ENSGALT00000020472,…	1746	100	6441
GOTERM_BP_ALL	GO:0048666~neuron development	36	0.835461	0.019565	ENSGALT00000008180, ENSGALT00000005897, ENSGALT00000016016, ENSGALT00000023065, ENSGALT00000004272, ENSGALT00000015137, ENSGALT00000014514, ENSGALT00000020366, ENSGALT00000041033, ENSGALT00000008440, ENSGALT00000037119, ENSGALT00000009368, ENSGALT00000023397, ENSGALT00000015141, ENSGALT00000000369, ENSGALT00000039784, ENSGALT00000009893, ENSGALT00000018432, ENSGALT00000005124, ENSGALT00000025144,…	1746	94	6441
GOTERM_BP_ALL	GO:0008361~regulation of cell size	20	0.464145	0.0198652	ENSGALT00000008180, ENSGALT00000024628, ENSGALT00000011564, ENSGALT00000011850, ENSGALT00000037443, ENSGALT00000020598, ENSGALT00000031625, ENSGALT00000013839, ENSGALT00000003436, ENSGALT00000037439, ENSGALT00000004039, ENSGALT00000011898, ENSGALT00000001896, ENSGALT00000003745, ENSGALT00000039988, ENSGALT00000002157, ENSGALT00000031945, ENSGALT00000021014, ENSGALT00000040944, ENSGALT00000037707	1746	45	6441
GOTERM_BP_ALL	GO:0003006~reproductive developmental process	35	0.812253	0.0200715	ENSGALT00000018268, ENSGALT00000033106, ENSGALT00000003129, ENSGALT00000028075, ENSGALT00000029706, ENSGALT00000004813, ENSGALT00000004359, ENSGALT00000009368, ENSGALT00000024950, ENSGALT00000006809, ENSGALT00000017699, ENSGALT00000009189, ENSGALT00000024539, ENSGALT00000020497, ENSGALT00000022656, ENSGALT00000023158, ENSGALT00000020316, ENSGALT00000037707, ENSGALT00000011850, ENSGALT00000037443,…	1746	91	6441
GOTERM_BP_ALL	GO:0042692~muscle cell differentiation	22	0.510559	0.0201378	ENSGALT00000034761, ENSGALT00000020438, ENSGALT00000037148, ENSGALT00000032611, ENSGALT00000009427, ENSGALT00000020816, ENSGALT00000015138, ENSGALT00000031549, ENSGALT00000018844, ENSGALT00000023995, ENSGALT00000011573, ENSGALT00000015927, ENSGALT00000023397, ENSGALT00000018064, ENSGALT00000001896, ENSGALT00000020497, ENSGALT00000015379, ENSGALT00000018822, ENSGALT00000020302, ENSGALT00000007645,…	1746	51	6441
GOTERM_BP_ALL	GO:0035108~limb morphogenesis	23	0.533767	0.0201386	ENSGALT00000005426, ENSGALT00000037435, ENSGALT00000005124, ENSGALT00000038006, ENSGALT00000011850, ENSGALT00000010331, ENSGALT00000003119, ENSGALT00000009427, ENSGALT00000023995, ENSGALT00000012140, ENSGALT00000020601, ENSGALT00000017142, ENSGALT00000024950, ENSGALT00000014765, ENSGALT00000026949, ENSGALT00000037569, ENSGALT00000015827, ENSGALT00000024807, ENSGALT00000015826, ENSGALT00000011329,…	1746	54	6441
GOTERM_BP_ALL	GO:0035107~appendage morphogenesis	23	0.533767	0.0201386	ENSGALT00000005426, ENSGALT00000037435, ENSGALT00000005124, ENSGALT00000038006, ENSGALT00000011850, ENSGALT00000010331, ENSGALT00000003119, ENSGALT00000009427, ENSGALT00000023995, ENSGALT00000012140, ENSGALT00000020601, ENSGALT00000017142, ENSGALT00000024950, ENSGALT00000014765, ENSGALT00000026949, ENSGALT00000037569, ENSGALT00000015827, ENSGALT00000024807, ENSGALT00000015826, ENSGALT00000011329,…	1746	54	6441
GOTERM_BP_ALL	GO:0009058~biosynthetic process	316	7.33349	0.0203016	ENSGALT00000008821, ENSGALT00000021933, ENSGALT00000011107, ENSGALT00000020816, ENSGALT00000003599, ENSGALT00000021320, ENSGALT00000024610, ENSGALT00000020542, ENSGALT00000034720, ENSGALT00000017773, ENSGALT00000037206, ENSGALT00000014935, ENSGALT00000038914, ENSGALT00000008663, ENSGALT00000023884, ENSGALT00000027069, ENSGALT00000000195, ENSGALT00000019132, ENSGALT00000002207, ENSGALT00000005816,…	1746	1060	6441
GOTERM_BP_ALL	GO:0060548~negative regulation of cell death	40	0.92829	0.0206111	ENSGALT00000018268, ENSGALT00000005897, ENSGALT00000012953, ENSGALT00000031625, ENSGALT00000039793, ENSGALT00000008749, ENSGALT00000020816, ENSGALT00000036659, ENSGALT00000011898, ENSGALT00000027522, ENSGALT00000019054, ENSGALT00000000262, ENSGALT00000006631, ENSGALT00000020497, ENSGALT00000015358, ENSGALT00000020873, ENSGALT00000025653, ENSGALT00000037707, ENSGALT00000036842, ENSGALT00000040944,…	1746	107	6441
GOTERM_BP_ALL	GO:0043069~negative regulation of programmed cell death	40	0.92829	0.0206111	ENSGALT00000018268, ENSGALT00000005897, ENSGALT00000012953, ENSGALT00000031625, ENSGALT00000039793, ENSGALT00000008749, ENSGALT00000020816, ENSGALT00000036659, ENSGALT00000011898, ENSGALT00000027522, ENSGALT00000019054, ENSGALT00000000262, ENSGALT00000006631, ENSGALT00000020497, ENSGALT00000015358, ENSGALT00000020873, ENSGALT00000025653, ENSGALT00000037707, ENSGALT00000036842, ENSGALT00000040944,…	1746	107	6441
GOTERM_BP_ALL	GO:0009081~branched chain family amino acid metabolic process	5	0.116036	0.0210551	ENSGALT00000018085, ENSGALT00000023973, ENSGALT00000021521, ENSGALT00000025578, ENSGALT00000003630	1746	5	6441
GOTERM_BP_ALL	GO:0051171~regulation of nitrogen compound metabolic process	272	6.31237	0.0211297	ENSGALT00000003495, ENSGALT00000030642, ENSGALT00000021933, ENSGALT00000020816, ENSGALT00000003436, ENSGALT00000004359, ENSGALT00000027455, ENSGALT00000020542, ENSGALT00000016237, ENSGALT00000017773, ENSGALT00000037206, ENSGALT00000036884, ENSGALT00000024939, ENSGALT00000023884, ENSGALT00000019132, ENSGALT00000005816, ENSGALT00000011810, ENSGALT00000023574, ENSGALT00000007976, ENSGALT00000025809,…	1746	905	6441
GOTERM_BP_ALL	GO:0045597~positive regulation of cell differentiation	31	0.719424	0.0220753	ENSGALT00000018268, ENSGALT00000008180, ENSGALT00000037435, ENSGALT00000016016, ENSGALT00000036659, ENSGALT00000031549, ENSGALT00000012140, ENSGALT00000037439, ENSGALT00000022353, ENSGALT00000019364, ENSGALT00000006631, ENSGALT00000020497, ENSGALT00000013786, ENSGALT00000020316, ENSGALT00000017759, ENSGALT00000023884, ENSGALT00000019864, ENSGALT00000003428, ENSGALT00000037443, ENSGALT00000037774,…	1746	79	6441
GOTERM_BP_ALL	GO:0019219~regulation of nucleobase, nucleoside, nucleotide and nucleic acid metabolic process	270	6.26595	0.0221193	ENSGALT00000003495, ENSGALT00000030642, ENSGALT00000021933, ENSGALT00000020816, ENSGALT00000003436, ENSGALT00000004359, ENSGALT00000027455, ENSGALT00000020542, ENSGALT00000016237, ENSGALT00000017773, ENSGALT00000037206, ENSGALT00000036884, ENSGALT00000024939, ENSGALT00000023884, ENSGALT00000019132, ENSGALT00000005816, ENSGALT00000011810, ENSGALT00000023574, ENSGALT00000007976, ENSGALT00000025809,…	1746	899	6441
GOTERM_BP_ALL	GO:0001701~in utero embryonic development	30	0.696217	0.0225573	ENSGALT00000037435, ENSGALT00000008863, ENSGALT00000031549, ENSGALT00000016263, ENSGALT00000011573, ENSGALT00000023397, ENSGALT00000024950, ENSGALT00000019364, ENSGALT00000000262, ENSGALT00000009622, ENSGALT00000009189, ENSGALT00000006631, ENSGALT00000020497, ENSGALT00000033354, ENSGALT00000037707, ENSGALT00000003195, ENSGALT00000039052, ENSGALT00000020598, ENSGALT00000037304, ENSGALT00000037951,…	1746	76	6441
GOTERM_BP_ALL	GO:0070727~cellular macromolecule localization	50	1.16036	0.0230209	ENSGALT00000017682, ENSGALT00000021125, ENSGALT00000029403, ENSGALT00000003691, ENSGALT00000011898, ENSGALT00000014431, ENSGALT00000015631, ENSGALT00000005672, ENSGALT00000037161, ENSGALT00000013553, ENSGALT00000011184, ENSGALT00000015075, ENSGALT00000022206, ENSGALT00000019581, ENSGALT00000014097, ENSGALT00000006310, ENSGALT00000025340, ENSGALT00000037757, ENSGALT00000012194, ENSGALT00000009679,…	1746	140	6441
GOTERM_BP_ALL	GO:0051272~positive regulation of cell motion	15	0.348109	0.0230378	ENSGALT00000019885, ENSGALT00000016742, ENSGALT00000020598, ENSGALT00000037876, ENSGALT00000020816, ENSGALT00000011898, ENSGALT00000019364, ENSGALT00000024171, ENSGALT00000032155, ENSGALT00000009189, ENSGALT00000032154, ENSGALT00000031606, ENSGALT00000009649, ENSGALT00000015678, ENSGALT00000021014, ENSGALT00000026237, ENSGALT00000034276	1746	31	6441
GOTERM_BP_ALL	GO:0040017~positive regulation of locomotion	15	0.348109	0.0230378	ENSGALT00000019885, ENSGALT00000016742, ENSGALT00000037876, ENSGALT00000020816, ENSGALT00000023995, ENSGALT00000006288, ENSGALT00000019364, ENSGALT00000024171, ENSGALT00000010317, ENSGALT00000032155, ENSGALT00000009189, ENSGALT00000032154, ENSGALT00000009649, ENSGALT00000015678, ENSGALT00000021014, ENSGALT00000026237, ENSGALT00000034276	1746	31	6441
GOTERM_BP_ALL	GO:0042221~response to chemical stimulus	81	1.87979	0.0236894	ENSGALT00000015303, ENSGALT00000031625, ENSGALT00000005924, ENSGALT00000006288, ENSGALT00000018300, ENSGALT00000013001, ENSGALT00000022353, ENSGALT00000019922, ENSGALT00000019364, ENSGALT00000012431, ENSGALT00000015678, ENSGALT00000039611, ENSGALT00000010524, ENSGALT00000015073, ENSGALT00000019885, ENSGALT00000002504, ENSGALT00000038358, ENSGALT00000034669, ENSGALT00000020598, ENSGALT00000027111,…	1746	243	6441
GOTERM_BP_ALL	GO:0045596~negative regulation of cell differentiation	34	0.789046	0.0244282	ENSGALT00000005426, ENSGALT00000037435, ENSGALT00000010902, ENSGALT00000033106, ENSGALT00000016016, ENSGALT00000015303, ENSGALT00000004272, ENSGALT00000020816, ENSGALT00000001715, ENSGALT00000023995, ENSGALT00000004359, ENSGALT00000011573, ENSGALT00000011898, ENSGALT00000033354, ENSGALT00000037704, ENSGALT00000020316, ENSGALT00000038042, ENSGALT00000003195, ENSGALT00000011752, ENSGALT00000011564,…	1746	89	6441
GOTERM_BP_ALL	GO:0010562~positive regulation of phosphorus metabolic process	17	0.394523	0.0246084	ENSGALT00000018268, ENSGALT00000024628, ENSGALT00000024957, ENSGALT00000020598, ENSGALT00000003119, ENSGALT00000020816, ENSGALT00000006288, ENSGALT00000023973, ENSGALT00000029932, ENSGALT00000032155, ENSGALT00000032154, ENSGALT00000005513, ENSGALT00000024235, ENSGALT00000015678, ENSGALT00000021014, ENSGALT00000020316, ENSGALT00000014350, ENSGALT00000023728	1746	37	6441
GOTERM_BP_ALL	GO:0045937~positive regulation of phosphate metabolic process	17	0.394523	0.0246084	ENSGALT00000018268, ENSGALT00000024628, ENSGALT00000024957, ENSGALT00000020598, ENSGALT00000003119, ENSGALT00000020816, ENSGALT00000006288, ENSGALT00000023973, ENSGALT00000029932, ENSGALT00000032155, ENSGALT00000032154, ENSGALT00000005513, ENSGALT00000024235, ENSGALT00000015678, ENSGALT00000021014, ENSGALT00000020316, ENSGALT00000014350, ENSGALT00000023728	1746	37	6441
GOTERM_BP_ALL	GO:0042327~positive regulation of phosphorylation	17	0.394523	0.0246084	ENSGALT00000018268, ENSGALT00000024628, ENSGALT00000024957, ENSGALT00000020598, ENSGALT00000003119, ENSGALT00000020816, ENSGALT00000006288, ENSGALT00000023973, ENSGALT00000029932, ENSGALT00000032155, ENSGALT00000032154, ENSGALT00000005513, ENSGALT00000024235, ENSGALT00000015678, ENSGALT00000021014, ENSGALT00000020316, ENSGALT00000014350, ENSGALT00000023728	1746	37	6441
GOTERM_BP_ALL	GO:0007167~enzyme linked receptor protein signaling pathway	48	1.11395	0.0246432	ENSGALT00000005924, ENSGALT00000012370, ENSGALT00000039793, ENSGALT00000025332, ENSGALT00000008440, ENSGALT00000037413, ENSGALT00000013001, ENSGALT00000023783, ENSGALT00000039962, ENSGALT00000027522, ENSGALT00000009189, ENSGALT00000024539, ENSGALT00000020497, ENSGALT00000027547, ENSGALT00000033354, ENSGALT00000039784, ENSGALT00000013786, ENSGALT00000010668, ENSGALT00000020873, ENSGALT00000020316,…	1746	134	6441
GOTERM_BP_ALL	GO:0051674~localization of cell	39	0.905082	0.0248085	ENSGALT00000018268, ENSGALT00000008725, ENSGALT00000005897, ENSGALT00000023661, ENSGALT00000029706, ENSGALT00000025290, ENSGALT00000006288, ENSGALT00000009368, ENSGALT00000006127, ENSGALT00000011573, ENSGALT00000023397, ENSGALT00000012144, ENSGALT00000019364, ENSGALT00000002946, ENSGALT00000010317, ENSGALT00000020497, ENSGALT00000031606, ENSGALT00000033354, ENSGALT00000011329, ENSGALT00000024417,…	1746	105	6441
GOTERM_BP_ALL	GO:0048870~cell motility	39	0.905082	0.0248085	ENSGALT00000018268, ENSGALT00000008725, ENSGALT00000005897, ENSGALT00000023661, ENSGALT00000029706, ENSGALT00000025290, ENSGALT00000006288, ENSGALT00000009368, ENSGALT00000006127, ENSGALT00000011573, ENSGALT00000023397, ENSGALT00000012144, ENSGALT00000019364, ENSGALT00000002946, ENSGALT00000010317, ENSGALT00000020497, ENSGALT00000031606, ENSGALT00000033354, ENSGALT00000011329, ENSGALT00000024417,…	1746	105	6441
GOTERM_BP_ALL	GO:0007409~axonogenesis	24	0.556974	0.0249494	ENSGALT00000008180, ENSGALT00000018432, ENSGALT00000025144, ENSGALT00000011564, ENSGALT00000016016, ENSGALT00000019864, ENSGALT00000023065, ENSGALT00000024769, ENSGALT00000013839, ENSGALT00000014514, ENSGALT00000015137, ENSGALT00000041033, ENSGALT00000020366, ENSGALT00000023203, ENSGALT00000008440, ENSGALT00000009368, ENSGALT00000037119, ENSGALT00000023397, ENSGALT00000015141, ENSGALT00000000369,…	1746	58	6441
GOTERM_BP_ALL	GO:0006605~protein targeting	20	0.464145	0.0254644	ENSGALT00000027475, ENSGALT00000015075, ENSGALT00000025620, ENSGALT00000037581, ENSGALT00000037443, ENSGALT00000025340, ENSGALT00000029403, ENSGALT00000003725, ENSGALT00000011898, ENSGALT00000015631, ENSGALT00000005672, ENSGALT00000037161, ENSGALT00000002429, ENSGALT00000024235, ENSGALT00000011909, ENSGALT00000036909, ENSGALT00000022567, ENSGALT00000013745, ENSGALT00000006981, ENSGALT00000000294,…	1746	46	6441
GOTERM_BP_ALL	GO:0032318~regulation of Ras GTPase activity	20	0.464145	0.0254644	ENSGALT00000010845, ENSGALT00000002716, ENSGALT00000024650, ENSGALT00000023194, ENSGALT00000025058, ENSGALT00000022020, ENSGALT00000015002, ENSGALT00000017190, ENSGALT00000014716, ENSGALT00000003009, ENSGALT00000009368, ENSGALT00000018357, ENSGALT00000011898, ENSGALT00000039238, ENSGALT00000001858, ENSGALT00000009552, ENSGALT00000039622, ENSGALT00000009893, ENSGALT00000016022, ENSGALT00000009410	1746	46	6441
GOTERM_BP_ALL	GO:0051094~positive regulation of developmental process	37	0.858668	0.0263658	ENSGALT00000018268, ENSGALT00000008180, ENSGALT00000037435, ENSGALT00000016016, ENSGALT00000029706, ENSGALT00000036659, ENSGALT00000031549, ENSGALT00000012140, ENSGALT00000037439, ENSGALT00000022353, ENSGALT00000019364, ENSGALT00000006631, ENSGALT00000020497, ENSGALT00000015678, ENSGALT00000013786, ENSGALT00000020316, ENSGALT00000017759, ENSGALT00000037707, ENSGALT00000023884, ENSGALT00000019864,…	1746	99	6441
GOTERM_BP_ALL	GO:0070482~response to oxygen levels	12	0.278487	0.0266695	ENSGALT00000022425, ENSGALT00000019364, ENSGALT00000001251, ENSGALT00000040502, ENSGALT00000006631, ENSGALT00000016742, ENSGALT00000015303, ENSGALT00000034669, ENSGALT00000016253, ENSGALT00000037707, ENSGALT00000016263, ENSGALT00000019062	1746	23	6441
GOTERM_BP_ALL	GO:0008217~regulation of blood pressure	12	0.278487	0.0266695	ENSGALT00000026187, ENSGALT00000036654, ENSGALT00000010253, ENSGALT00000035207, ENSGALT00000024196, ENSGALT00000007976, ENSGALT00000019922, ENSGALT00000004960, ENSGALT00000013786, ENSGALT00000015703, ENSGALT00000002157, ENSGALT00000026793, ENSGALT00000019062	1746	23	6441
GOTERM_BP_ALL	GO:0046483~heterocycle metabolic process	62	1.43885	0.0277425	ENSGALT00000019216, ENSGALT00000015018, ENSGALT00000024592, ENSGALT00000022955, ENSGALT00000014015, ENSGALT00000023022, ENSGALT00000039585, ENSGALT00000019922, ENSGALT00000025883, ENSGALT00000008560, ENSGALT00000026124, ENSGALT00000022656, ENSGALT00000027031, ENSGALT00000012469, ENSGALT00000010084, ENSGALT00000002207, ENSGALT00000032611, ENSGALT00000002280, ENSGALT00000005558, ENSGALT00000012620,…	1746	181	6441
GOTERM_BP_ALL	GO:0045893~positive regulation of transcription, DNA-dependent	55	1.2764	0.0282637	ENSGALT00000005426, ENSGALT00000037963, ENSGALT00000020816, ENSGALT00000019364, ENSGALT00000017773, ENSGALT00000037206, ENSGALT00000021569, ENSGALT00000011752, ENSGALT00000008735, ENSGALT00000011850, ENSGALT00000002504, ENSGALT00000005816, ENSGALT00000038358, ENSGALT00000007313, ENSGALT00000037892, ENSGALT00000007976, ENSGALT00000025873, ENSGALT00000008593, ENSGALT00000036274, ENSGALT00000005897,…	1746	158	6441
GOTERM_BP_ALL	GO:0048536~spleen development	7	0.162451	0.0290947	ENSGALT00000005426, ENSGALT00000020438, ENSGALT00000039919, ENSGALT00000031606, ENSGALT00000023995, ENSGALT00000021014, ENSGALT00000004551	1746	10	6441
GOTERM_BP_ALL	GO:0030900~forebrain development	26	0.603388	0.0295912	ENSGALT00000037435, ENSGALT00000016016, ENSGALT00000015137, ENSGALT00000004813, ENSGALT00000023661, ENSGALT00000017142, ENSGALT00000025333, ENSGALT00000006127, ENSGALT00000009368, ENSGALT00000023397, ENSGALT00000003195, ENSGALT00000020316, ENSGALT00000018432, ENSGALT00000005124, ENSGALT00000008735, ENSGALT00000013839, ENSGALT00000009427, ENSGALT00000023203, ENSGALT00000010502, ENSGALT00000014765,…	1746	65	6441
GOTERM_BP_ALL	GO:0044249~cellular biosynthetic process	299	6.93896	0.0307406	ENSGALT00000008821, ENSGALT00000021933, ENSGALT00000011107, ENSGALT00000020816, ENSGALT00000003599, ENSGALT00000021320, ENSGALT00000024610, ENSGALT00000020542, ENSGALT00000017773, ENSGALT00000037206, ENSGALT00000014935, ENSGALT00000038914, ENSGALT00000008663, ENSGALT00000023884, ENSGALT00000027069, ENSGALT00000000195, ENSGALT00000019132, ENSGALT00000002207, ENSGALT00000005816, ENSGALT00000011810,…	1746	1008	6441
GOTERM_BP_ALL	GO:0048583~regulation of response to stimulus	37	0.858668	0.0307571	ENSGALT00000030642, ENSGALT00000015303, ENSGALT00000023995, ENSGALT00000003436, ENSGALT00000006288, ENSGALT00000004359, ENSGALT00000016306, ENSGALT00000011898, ENSGALT00000004706, ENSGALT00000010584, ENSGALT00000038637, ENSGALT00000010317, ENSGALT00000006631, ENSGALT00000015678, ENSGALT00000005981, ENSGALT00000017759, ENSGALT00000009565, ENSGALT00000019885, ENSGALT00000020438, ENSGALT00000003428,…	1746	100	6441
GOTERM_BP_ALL	GO:0001934~positive regulation of protein amino acid phosphorylation	16	0.371316	0.0316774	ENSGALT00000018268, ENSGALT00000024628, ENSGALT00000024957, ENSGALT00000020598, ENSGALT00000003119, ENSGALT00000020816, ENSGALT00000006288, ENSGALT00000023973, ENSGALT00000029932, ENSGALT00000032155, ENSGALT00000032154, ENSGALT00000005513, ENSGALT00000024235, ENSGALT00000021014, ENSGALT00000020316, ENSGALT00000014350, ENSGALT00000023728	1746	35	6441
GOTERM_BP_ALL	GO:0045785~positive regulation of cell adhesion	10	0.232072	0.0320317	ENSGALT00000022425, ENSGALT00000030435, ENSGALT00000020357, ENSGALT00000002946, ENSGALT00000041052, ENSGALT00000038606, ENSGALT00000015678, ENSGALT00000014106, ENSGALT00000032189, ENSGALT00000024512	1746	18	6441
GOTERM_BP_ALL	GO:0051216~cartilage development	17	0.394523	0.0320923	ENSGALT00000011752, ENSGALT00000008321, ENSGALT00000004590, ENSGALT00000003119, ENSGALT00000009427, ENSGALT00000003449, ENSGALT00000006288, ENSGALT00000012140, ENSGALT00000019364, ENSGALT00000026949, ENSGALT00000024539, ENSGALT00000021569, ENSGALT00000019173, ENSGALT00000005264, ENSGALT00000031945, ENSGALT00000020316, ENSGALT00000014350	1746	38	6441
GOTERM_BP_ALL	GO:0051240~positive regulation of multicellular organismal process	29	0.67301	0.0331315	ENSGALT00000026187, ENSGALT00000036654, ENSGALT00000015303, ENSGALT00000024196, ENSGALT00000029706, ENSGALT00000023661, ENSGALT00000024950, ENSGALT00000006631, ENSGALT00000020497, ENSGALT00000015678, ENSGALT00000013786, ENSGALT00000009565, ENSGALT00000037707, ENSGALT00000020316, ENSGALT00000012787, ENSGALT00000037443, ENSGALT00000003119, ENSGALT00000013839, ENSGALT00000026777, ENSGALT00000023973,…	1746	75	6441
GOTERM_BP_ALL	GO:0012501~programmed cell death	38	0.881875	0.0345248	ENSGALT00000018268, ENSGALT00000015429, ENSGALT00000018428, ENSGALT00000012953, ENSGALT00000030490, ENSGALT00000030149, ENSGALT00000031549, ENSGALT00000016306, ENSGALT00000014015, ENSGALT00000017826, ENSGALT00000040053, ENSGALT00000021546, ENSGALT00000000262, ENSGALT00000035122, ENSGALT00000017616, ENSGALT00000007186, ENSGALT00000011500, ENSGALT00000031766, ENSGALT00000025764, ENSGALT00000016000,…	1746	104	6441
GOTERM_BP_ALL	GO:0050905~neuromuscular process	11	0.25528	0.0351856	ENSGALT00000019922, ENSGALT00000023065, ENSGALT00000011810, ENSGALT00000001896, ENSGALT00000031625, ENSGALT00000023661, ENSGALT00000015138, ENSGALT00000025646, ENSGALT00000009368, ENSGALT00000002999, ENSGALT00000023397	1746	21	6441
GOTERM_BP_ALL	GO:0006915~apoptosis	37	0.858668	0.0356921	ENSGALT00000015429, ENSGALT00000018428, ENSGALT00000012953, ENSGALT00000030490, ENSGALT00000030149, ENSGALT00000031549, ENSGALT00000016306, ENSGALT00000014015, ENSGALT00000017826, ENSGALT00000040053, ENSGALT00000021546, ENSGALT00000000262, ENSGALT00000035122, ENSGALT00000017616, ENSGALT00000007186, ENSGALT00000011500, ENSGALT00000031766, ENSGALT00000025764, ENSGALT00000016000, ENSGALT00000009271,…	1746	101	6441
GOTERM_BP_ALL	GO:0051254~positive regulation of RNA metabolic process	55	1.2764	0.0357573	ENSGALT00000005426, ENSGALT00000037963, ENSGALT00000020816, ENSGALT00000019364, ENSGALT00000017773, ENSGALT00000037206, ENSGALT00000021569, ENSGALT00000011752, ENSGALT00000008735, ENSGALT00000011850, ENSGALT00000002504, ENSGALT00000005816, ENSGALT00000038358, ENSGALT00000007313, ENSGALT00000037892, ENSGALT00000007976, ENSGALT00000025873, ENSGALT00000008593, ENSGALT00000036274, ENSGALT00000005897,…	1746	160	6441
GOTERM_BP_ALL	GO:0051270~regulation of cell motion	25	0.580181	0.0365686	ENSGALT00000019955, ENSGALT00000029706, ENSGALT00000004813, ENSGALT00000020816, ENSGALT00000011898, ENSGALT00000019364, ENSGALT00000009189, ENSGALT00000006631, ENSGALT00000031606, ENSGALT00000009649, ENSGALT00000033354, ENSGALT00000015678, ENSGALT00000037288, ENSGALT00000011564, ENSGALT00000019885, ENSGALT00000005757, ENSGALT00000016742, ENSGALT00000020598, ENSGALT00000037876, ENSGALT00000022425,…	1746	63	6441
GOTERM_BP_ALL	GO:0050818~regulation of coagulation	8	0.185658	0.0370021	ENSGALT00000014765, ENSGALT00000019391, ENSGALT00000019885, ENSGALT00000024171, ENSGALT00000015303, ENSGALT00000037876, ENSGALT00000015678, ENSGALT00000005981, ENSGALT00000034276	1746	13	6441
GOTERM_BP_ALL	GO:0048812~neuron projection morphogenesis	24	0.556974	0.0373809	ENSGALT00000008180, ENSGALT00000018432, ENSGALT00000025144, ENSGALT00000011564, ENSGALT00000016016, ENSGALT00000019864, ENSGALT00000023065, ENSGALT00000024769, ENSGALT00000013839, ENSGALT00000014514, ENSGALT00000015137, ENSGALT00000041033, ENSGALT00000020366, ENSGALT00000023203, ENSGALT00000008440, ENSGALT00000009368, ENSGALT00000037119, ENSGALT00000023397, ENSGALT00000015141, ENSGALT00000000369,…	1746	60	6441
GOTERM_BP_ALL	GO:0007040~lysosome organization	6	0.139243	0.038119	ENSGALT00000039705, ENSGALT00000017699, ENSGALT00000031625, ENSGALT00000024807, ENSGALT00000013368, ENSGALT00000002999	1746	8	6441
GOTERM_BP_ALL	GO:0002026~regulation of the force of heart contraction	6	0.139243	0.038119	ENSGALT00000000816, ENSGALT00000039313, ENSGALT00000013920, ENSGALT00000024196, ENSGALT00000002157, ENSGALT00000006288	1746	8	6441
GOTERM_BP_ALL	GO:0000904~cell morphogenesis involved in differentiation	29	0.67301	0.0392997	ENSGALT00000008180, ENSGALT00000016016, ENSGALT00000023065, ENSGALT00000014514, ENSGALT00000015137, ENSGALT00000020366, ENSGALT00000041033, ENSGALT00000008440, ENSGALT00000017142, ENSGALT00000009368, ENSGALT00000037119, ENSGALT00000015927, ENSGALT00000023397, ENSGALT00000019364, ENSGALT00000015141, ENSGALT00000000369, ENSGALT00000039784, ENSGALT00000033354, ENSGALT00000018432, ENSGALT00000025144,…	1746	76	6441
GOTERM_BP_ALL	GO:0045944~positive regulation of transcription from RNA polymerase II promoter	49	1.13715	0.0395776	ENSGALT00000005426, ENSGALT00000037963, ENSGALT00000020816, ENSGALT00000017773, ENSGALT00000019364, ENSGALT00000037206, ENSGALT00000021569, ENSGALT00000011752, ENSGALT00000002504, ENSGALT00000011850, ENSGALT00000008735, ENSGALT00000005816, ENSGALT00000007313, ENSGALT00000037892, ENSGALT00000007976, ENSGALT00000008593, ENSGALT00000036274, ENSGALT00000005897, ENSGALT00000004958, ENSGALT00000033106,…	1746	141	6441
GOTERM_BP_ALL	GO:0060562~epithelial tube morphogenesis	14	0.324901	0.0401372	ENSGALT00000005426, ENSGALT00000037435, ENSGALT00000015141, ENSGALT00000013606, ENSGALT00000041125, ENSGALT00000015827, ENSGALT00000007645, ENSGALT00000021014, ENSGALT00000033333, ENSGALT00000020601, ENSGALT00000012746, ENSGALT00000020316, ENSGALT00000014350, ENSGALT00000023884	1746	30	6441
GOTERM_BP_ALL	GO:0030155~regulation of cell adhesion	18	0.41773	0.0409442	ENSGALT00000008754, ENSGALT00000012787, ENSGALT00000005757, ENSGALT00000032189, ENSGALT00000022425, ENSGALT00000011898, ENSGALT00000021553, ENSGALT00000020357, ENSGALT00000030435, ENSGALT00000002946, ENSGALT00000041052, ENSGALT00000006631, ENSGALT00000038606, ENSGALT00000015678, ENSGALT00000014106, ENSGALT00000021014, ENSGALT00000024512, ENSGALT00000010835	1746	42	6441
GOTERM_BP_ALL	GO:0032989~cellular component morphogenesis	41	0.951497	0.0410659	ENSGALT00000008180, ENSGALT00000016016, ENSGALT00000023065, ENSGALT00000039793, ENSGALT00000004813, ENSGALT00000015137, ENSGALT00000014514, ENSGALT00000020366, ENSGALT00000041033, ENSGALT00000008440, ENSGALT00000037413, ENSGALT00000017142, ENSGALT00000037119, ENSGALT00000009368, ENSGALT00000011573, ENSGALT00000015927, ENSGALT00000023397, ENSGALT00000011898, ENSGALT00000019364, ENSGALT00000002082,…	1746	115	6441
GOTERM_BP_ALL	GO:0007423~sensory organ development	37	0.858668	0.0412085	ENSGALT00000037435, ENSGALT00000008321, ENSGALT00000016016, ENSGALT00000031625, ENSGALT00000017908, ENSGALT00000001715, ENSGALT00000023995, ENSGALT00000014236, ENSGALT00000015927, ENSGALT00000023397, ENSGALT00000024950, ENSGALT00000027327, ENSGALT00000037704, ENSGALT00000037288, ENSGALT00000020852, ENSGALT00000016117, ENSGALT00000020316, ENSGALT00000003195, ENSGALT00000023884, ENSGALT00000011752,…	1746	102	6441
GOTERM_BP_ALL	GO:0006355~regulation of transcription, DNA-dependent	190	4.40938	0.0423789	ENSGALT00000003495, ENSGALT00000021933, ENSGALT00000020816, ENSGALT00000004359, ENSGALT00000027455, ENSGALT00000016237, ENSGALT00000017773, ENSGALT00000037206, ENSGALT00000036884, ENSGALT00000023884, ENSGALT00000019132, ENSGALT00000005816, ENSGALT00000011810, ENSGALT00000023574, ENSGALT00000007976, ENSGALT00000025809, ENSGALT00000015508, ENSGALT00000001900, ENSGALT00000024404, ENSGALT00000009243,…	1746	628	6441
GOTERM_BP_ALL	GO:0000902~cell morphogenesis	36	0.835461	0.0426521	ENSGALT00000008180, ENSGALT00000016016, ENSGALT00000023065, ENSGALT00000039793, ENSGALT00000004813, ENSGALT00000014514, ENSGALT00000015137, ENSGALT00000020366, ENSGALT00000041033, ENSGALT00000008440, ENSGALT00000017142, ENSGALT00000037413, ENSGALT00000037119, ENSGALT00000009368, ENSGALT00000015927, ENSGALT00000023397, ENSGALT00000011898, ENSGALT00000019364, ENSGALT00000002082, ENSGALT00000015141,…	1746	99	6441
GOTERM_BP_ALL	GO:0048732~gland development	24	0.556974	0.0450908	ENSGALT00000005426, ENSGALT00000037435, ENSGALT00000011850, ENSGALT00000015303, ENSGALT00000020598, ENSGALT00000013839, ENSGALT00000009427, ENSGALT00000020816, ENSGALT00000029706, ENSGALT00000023995, ENSGALT00000020601, ENSGALT00000017142, ENSGALT00000037413, ENSGALT00000025026, ENSGALT00000022425, ENSGALT00000005499, ENSGALT00000018998, ENSGALT00000011962, ENSGALT00000021014, ENSGALT00000020316,…	1746	61	6441
GOTERM_BP_ALL	GO:0051170~nuclear import	11	0.25528	0.0492534	ENSGALT00000011898, ENSGALT00000027475, ENSGALT00000005672, ENSGALT00000037161, ENSGALT00000002429, ENSGALT00000037443, ENSGALT00000024235, ENSGALT00000011909, ENSGALT00000025340, ENSGALT00000013745, ENSGALT00000008634, ENSGALT00000006981	1746	22	6441
GOTERM_BP_ALL	GO:0006606~protein import into nucleus	11	0.25528	0.0492534	ENSGALT00000011898, ENSGALT00000027475, ENSGALT00000005672, ENSGALT00000037161, ENSGALT00000002429, ENSGALT00000037443, ENSGALT00000024235, ENSGALT00000011909, ENSGALT00000025340, ENSGALT00000013745, ENSGALT00000008634, ENSGALT00000006981	1746	22	6441
GOTERM_BP_ALL	GO:0001666~response to hypoxia	11	0.25528	0.0492534	ENSGALT00000022425, ENSGALT00000019364, ENSGALT00000001251, ENSGALT00000040502, ENSGALT00000006631, ENSGALT00000016742, ENSGALT00000015303, ENSGALT00000034669, ENSGALT00000016253, ENSGALT00000037707, ENSGALT00000016263	1746	22	6441
GOTERM_BP_ALL	GO:0051252~regulation of RNA metabolic process	192	4.45579	0.0496199	ENSGALT00000003495, ENSGALT00000021933, ENSGALT00000020816, ENSGALT00000003436, ENSGALT00000004359, ENSGALT00000027455, ENSGALT00000016237, ENSGALT00000017773, ENSGALT00000037206, ENSGALT00000036884, ENSGALT00000023884, ENSGALT00000019132, ENSGALT00000005816, ENSGALT00000011810, ENSGALT00000023574, ENSGALT00000007976, ENSGALT00000025809, ENSGALT00000015508, ENSGALT00000001900, ENSGALT00000024404,…	1746	638	6441
GOTERM_BP_ALL	GO:0035162~embryonic hemopoiesis	5	0.116036	0.0496536	ENSGALT00000005426, ENSGALT00000019364, ENSGALT00000025809, ENSGALT00000016742, ENSGALT00000037691	1746	6	6441
GOTERM_BP_ALL	GO:0006917~induction of apoptosis	19	0.440938	0.0503334	ENSGALT00000011850, ENSGALT00000013606, ENSGALT00000018428, ENSGALT00000039919, ENSGALT00000020598, ENSGALT00000030149, ENSGALT00000006288, ENSGALT00000006710, ENSGALT00000022353, ENSGALT00000037439, ENSGALT00000012866, ENSGALT00000018323, ENSGALT00000007186, ENSGALT00000025764, ENSGALT00000031945, ENSGALT00000008632, ENSGALT00000020873, ENSGALT00000009271, ENSGALT00000037707, ENSGALT00000008633	1746	46	6441
GOTERM_BP_ALL	GO:0012502~induction of programmed cell death	19	0.440938	0.0503334	ENSGALT00000011850, ENSGALT00000013606, ENSGALT00000018428, ENSGALT00000039919, ENSGALT00000020598, ENSGALT00000030149, ENSGALT00000006288, ENSGALT00000006710, ENSGALT00000022353, ENSGALT00000037439, ENSGALT00000012866, ENSGALT00000018323, ENSGALT00000007186, ENSGALT00000025764, ENSGALT00000031945, ENSGALT00000008632, ENSGALT00000020873, ENSGALT00000009271, ENSGALT00000037707, ENSGALT00000008633	1746	46	6441
GOTERM_BP_ALL	GO:0007178~transmembrane receptor protein serine/threonine kinase signaling pathway	17	0.394523	0.0518243	ENSGALT00000020598, ENSGALT00000003119, ENSGALT00000037691, ENSGALT00000027547, ENSGALT00000020497, ENSGALT00000024043, ENSGALT00000033354, ENSGALT00000013786, ENSGALT00000015703, ENSGALT00000011909, ENSGALT00000031945, ENSGALT00000038529, ENSGALT00000013684, ENSGALT00000020873, ENSGALT00000010025, ENSGALT00000020316, ENSGALT00000014350	1746	40	6441
GOTERM_BP_ALL	GO:0050678~regulation of epithelial cell proliferation	13	0.301694	0.0520049	ENSGALT00000038006, ENSGALT00000037148, ENSGALT00000016742, ENSGALT00000011880, ENSGALT00000003119, ENSGALT00000029706, ENSGALT00000020816, ENSGALT00000023995, ENSGALT00000020601, ENSGALT00000015345, ENSGALT00000032155, ENSGALT00000032154, ENSGALT00000033354, ENSGALT00000037288	1746	28	6441
GOTERM_BP_ALL	GO:0006996~organelle organization	111	2.576	0.0521915	ENSGALT00000030642, ENSGALT00000020896, ENSGALT00000003129, ENSGALT00000015303, ENSGALT00000031625, ENSGALT00000003436, ENSGALT00000014731, ENSGALT00000004359, ENSGALT00000016306, ENSGALT00000025333, ENSGALT00000011898, ENSGALT00000037206, ENSGALT00000032338, ENSGALT00000037064, ENSGALT00000015075, ENSGALT00000029436, ENSGALT00000025088, ENSGALT00000021740, ENSGALT00000010279, ENSGALT00000022249,…	1746	355	6441
GOTERM_BP_ALL	GO:0000226~microtubule cytoskeleton organization	16	0.371316	0.0523121	ENSGALT00000012048, ENSGALT00000010556, ENSGALT00000016017, ENSGALT00000017279, ENSGALT00000010981, ENSGALT00000013979, ENSGALT00000024188, ENSGALT00000004813, ENSGALT00000003436, ENSGALT00000025333, ENSGALT00000010502, ENSGALT00000009368, ENSGALT00000027189, ENSGALT00000017699, ENSGALT00000009893, ENSGALT00000004392	1746	37	6441
GOTERM_BP_ALL	GO:0008283~cell proliferation	30	0.696217	0.0523479	ENSGALT00000023065, ENSGALT00000039793, ENSGALT00000008749, ENSGALT00000020816, ENSGALT00000015137, ENSGALT00000023995, ENSGALT00000020601, ENSGALT00000025333, ENSGALT00000009368, ENSGALT00000023397, ENSGALT00000038637, ENSGALT00000040376, ENSGALT00000033354, ENSGALT00000005513, ENSGALT00000020316, ENSGALT00000019885, ENSGALT00000011850, ENSGALT00000016742, ENSGALT00000003428, ENSGALT00000037876,…	1746	81	6441
GOTERM_BP_ALL	GO:0007281~germ cell development	14	0.324901	0.0524868	ENSGALT00000003129, ENSGALT00000037443, ENSGALT00000004813, ENSGALT00000001802, ENSGALT00000009368, ENSGALT00000017699, ENSGALT00000008348, ENSGALT00000020497, ENSGALT00000022656, ENSGALT00000013876, ENSGALT00000007645, ENSGALT00000021014, ENSGALT00000020316, ENSGALT00000015349	1746	31	6441
GOTERM_BP_ALL	GO:0080134~regulation of response to stress	23	0.533767	0.0554645	ENSGALT00000019885, ENSGALT00000030642, ENSGALT00000015303, ENSGALT00000037876, ENSGALT00000037951, ENSGALT00000003436, ENSGALT00000006288, ENSGALT00000004359, ENSGALT00000016306, ENSGALT00000026777, ENSGALT00000011898, ENSGALT00000040327, ENSGALT00000004706, ENSGALT00000041052, ENSGALT00000024171, ENSGALT00000038637, ENSGALT00000014159, ENSGALT00000006631, ENSGALT00000013137, ENSGALT00000015678,…	1746	59	6441
GOTERM_BP_ALL	GO:0010942~positive regulation of cell death	32	0.742632	0.0565586	ENSGALT00000018428, ENSGALT00000030490, ENSGALT00000030149, ENSGALT00000029706, ENSGALT00000006288, ENSGALT00000022353, ENSGALT00000037439, ENSGALT00000011898, ENSGALT00000012866, ENSGALT00000018323, ENSGALT00000007186, ENSGALT00000039988, ENSGALT00000025764, ENSGALT00000020873, ENSGALT00000008632, ENSGALT00000009271, ENSGALT00000020316, ENSGALT00000037707, ENSGALT00000008633, ENSGALT00000025144,…	1746	88	6441
GOTERM_BP_ALL	GO:0002573~myeloid leukocyte differentiation	8	0.185658	0.0570838	ENSGALT00000020472, ENSGALT00000014765, ENSGALT00000037206, ENSGALT00000013606, ENSGALT00000037691, ENSGALT00000015190, ENSGALT00000007976, ENSGALT00000013191	1746	14	6441
GOTERM_BP_ALL	GO:0009057~macromolecule catabolic process	62	1.43885	0.0573945	ENSGALT00000030642, ENSGALT00000011039, ENSGALT00000026363, ENSGALT00000023065, ENSGALT00000031625, ENSGALT00000013007, ENSGALT00000008017, ENSGALT00000015155, ENSGALT00000005564, ENSGALT00000015466, ENSGALT00000005868, ENSGALT00000040356, ENSGALT00000003543, ENSGALT00000010461, ENSGALT00000025930, ENSGALT00000020277, ENSGALT00000012943, ENSGALT00000008191, ENSGALT00000038844, ENSGALT00000016070,…	1746	188	6441
GOTERM_BP_ALL	GO:0051338~regulation of transferase activity	31	0.719424	0.0586047	ENSGALT00000018268, ENSGALT00000036496, ENSGALT00000008104, ENSGALT00000030740, ENSGALT00000015303, ENSGALT00000031625, ENSGALT00000039793, ENSGALT00000003436, ENSGALT00000006288, ENSGALT00000040053, ENSGALT00000003543, ENSGALT00000020996, ENSGALT00000002946, ENSGALT00000021020, ENSGALT00000027327, ENSGALT00000015678, ENSGALT00000005513, ENSGALT00000037288, ENSGALT00000007540, ENSGALT00000019885,…	1746	85	6441
GOTERM_BP_ALL	GO:0032535~regulation of cellular component size	26	0.603388	0.0598291	ENSGALT00000008180, ENSGALT00000031625, ENSGALT00000003436, ENSGALT00000019859, ENSGALT00000037439, ENSGALT00000011898, ENSGALT00000003745, ENSGALT00000039988, ENSGALT00000037707, ENSGALT00000040944, ENSGALT00000021058, ENSGALT00000024628, ENSGALT00000011564, ENSGALT00000011850, ENSGALT00000029436, ENSGALT00000010164, ENSGALT00000037443, ENSGALT00000040792, ENSGALT00000020598, ENSGALT00000013839,…	1746	69	6441
GOTERM_BP_ALL	GO:0001655~urogenital system development	19	0.440938	0.0616008	ENSGALT00000005426, ENSGALT00000037435, ENSGALT00000011850, ENSGALT00000005897, ENSGALT00000019864, ENSGALT00000020598, ENSGALT00000008749, ENSGALT00000004734, ENSGALT00000015869, ENSGALT00000014236, ENSGALT00000012746, ENSGALT00000015927, ENSGALT00000005499, ENSGALT00000041125, ENSGALT00000015827, ENSGALT00000040471, ENSGALT00000021014, ENSGALT00000020316, ENSGALT00000014350	1746	47	6441
GOTERM_BP_ALL	GO:0048858~cell projection morphogenesis	25	0.580181	0.0618215	ENSGALT00000008180, ENSGALT00000018432, ENSGALT00000025144, ENSGALT00000011564, ENSGALT00000016016, ENSGALT00000019864, ENSGALT00000024769, ENSGALT00000023065, ENSGALT00000013839, ENSGALT00000004813, ENSGALT00000015137, ENSGALT00000014514, ENSGALT00000041033, ENSGALT00000020366, ENSGALT00000008440, ENSGALT00000023203, ENSGALT00000037119, ENSGALT00000009368, ENSGALT00000023397, ENSGALT00000015141,…	1746	66	6441
GOTERM_BP_ALL	GO:0030509~BMP signaling pathway	9	0.208865	0.0619167	ENSGALT00000020497, ENSGALT00000027547, ENSGALT00000024043, ENSGALT00000003119, ENSGALT00000013786, ENSGALT00000013684, ENSGALT00000020316, ENSGALT00000010025, ENSGALT00000014350	1746	17	6441
GOTERM_BP_ALL	GO:0051336~regulation of hydrolase activity	33	0.765839	0.062678	ENSGALT00000010845, ENSGALT00000024650, ENSGALT00000025058, ENSGALT00000015303, ENSGALT00000022020, ENSGALT00000014716, ENSGALT00000004359, ENSGALT00000003009, ENSGALT00000040053, ENSGALT00000009368, ENSGALT00000011898, ENSGALT00000000816, ENSGALT00000002946, ENSGALT00000040376, ENSGALT00000035122, ENSGALT00000039238, ENSGALT00000011184, ENSGALT00000009893, ENSGALT00000016022, ENSGALT00000005124,…	1746	92	6441
GOTERM_BP_ALL	GO:0045843~negative regulation of striated muscle development	4	0.092829	0.0633191	ENSGALT00000019344, ENSGALT00000017142, ENSGALT00000033739, ENSGALT00000020316	1746	4	6441
GOTERM_BP_ALL	GO:0060037~pharyngeal system development	4	0.092829	0.0633191	ENSGALT00000000497, ENSGALT00000020497, ENSGALT00000020598, ENSGALT00000004551	1746	4	6441
GOTERM_BP_ALL	GO:0043535~regulation of blood vessel endothelial cell migration	4	0.092829	0.0633191	ENSGALT00000019885, ENSGALT00000032155, ENSGALT00000016742, ENSGALT00000032154, ENSGALT00000037876, ENSGALT00000015678	1746	4	6441
GOTERM_BP_ALL	GO:0030511~positive regulation of transforming growth factor beta receptor signaling pathway	4	0.092829	0.0633191	ENSGALT00000022425, ENSGALT00000031606, ENSGALT00000015678, ENSGALT00000014236	1746	4	6441
GOTERM_BP_ALL	GO:0048635~negative regulation of muscle development	4	0.092829	0.0633191	ENSGALT00000019344, ENSGALT00000017142, ENSGALT00000033739, ENSGALT00000020316	1746	4	6441
GOTERM_BP_ALL	GO:0033158~regulation of protein import into nucleus, translocation	4	0.092829	0.0633191	ENSGALT00000003119, ENSGALT00000020598, ENSGALT00000004359, ENSGALT00000020316	1746	4	6441
GOTERM_BP_ALL	GO:0031647~regulation of protein stability	4	0.092829	0.0633191	ENSGALT00000005757, ENSGALT00000013137, ENSGALT00000021014, ENSGALT00000010835	1746	4	6441
GOTERM_BP_ALL	GO:0010595~positive regulation of endothelial cell migration	4	0.092829	0.0633191	ENSGALT00000019885, ENSGALT00000032155, ENSGALT00000016742, ENSGALT00000032154, ENSGALT00000037876, ENSGALT00000015678	1746	4	6441
GOTERM_BP_ALL	GO:0043536~positive regulation of blood vessel endothelial cell migration	4	0.092829	0.0633191	ENSGALT00000019885, ENSGALT00000032155, ENSGALT00000016742, ENSGALT00000032154, ENSGALT00000037876, ENSGALT00000015678	1746	4	6441
GOTERM_BP_ALL	GO:0034645~cellular macromolecule biosynthetic process	207	4.8039	0.0636574	ENSGALT00000021933, ENSGALT00000020816, ENSGALT00000003599, ENSGALT00000024610, ENSGALT00000020542, ENSGALT00000017773, ENSGALT00000037206, ENSGALT00000014935, ENSGALT00000008663, ENSGALT00000023884, ENSGALT00000027069, ENSGALT00000019132, ENSGALT00000005816, ENSGALT00000011810, ENSGALT00000014162, ENSGALT00000007976, ENSGALT00000000644, ENSGALT00000018788, ENSGALT00000040590, ENSGALT00000026678,…	1746	696	6441
GOTERM_BP_ALL	GO:0051271~negative regulation of cell motion	10	0.232072	0.0649141	ENSGALT00000022425, ENSGALT00000019885, ENSGALT00000032155, ENSGALT00000005757, ENSGALT00000006631, ENSGALT00000032154, ENSGALT00000033354, ENSGALT00000037876, ENSGALT00000015678, ENSGALT00000037288, ENSGALT00000021014, ENSGALT00000010835	1746	20	6441
GOTERM_BP_ALL	GO:0007264~small GTPase mediated signal transduction	42	0.974704	0.0649907	ENSGALT00000032601, ENSGALT00000033559, ENSGALT00000006794, ENSGALT00000021403, ENSGALT00000036475, ENSGALT00000002236, ENSGALT00000002238, ENSGALT00000013939, ENSGALT00000034869, ENSGALT00000013532, ENSGALT00000021600, ENSGALT00000015926, ENSGALT00000039166, ENSGALT00000011898, ENSGALT00000016236, ENSGALT00000027292, ENSGALT00000002946, ENSGALT00000005515, ENSGALT00000026762, ENSGALT00000009649,…	1746	122	6441
GOTERM_BP_ALL	GO:0051169~nuclear transport	15	0.348109	0.0664771	ENSGALT00000027475, ENSGALT00000023680, ENSGALT00000037443, ENSGALT00000003436, ENSGALT00000025340, ENSGALT00000040344, ENSGALT00000003725, ENSGALT00000011898, ENSGALT00000005672, ENSGALT00000037161, ENSGALT00000002429, ENSGALT00000024235, ENSGALT00000011909, ENSGALT00000013745, ENSGALT00000006981, ENSGALT00000008634	1746	35	6441
GOTERM_BP_ALL	GO:0006913~nucleocytoplasmic transport	15	0.348109	0.0664771	ENSGALT00000027475, ENSGALT00000023680, ENSGALT00000037443, ENSGALT00000003436, ENSGALT00000025340, ENSGALT00000040344, ENSGALT00000003725, ENSGALT00000011898, ENSGALT00000005672, ENSGALT00000037161, ENSGALT00000002429, ENSGALT00000024235, ENSGALT00000011909, ENSGALT00000013745, ENSGALT00000006981, ENSGALT00000008634	1746	35	6441
GOTERM_BP_ALL	GO:0006413~translational initiation	11	0.25528	0.0666256	ENSGALT00000012621, ENSGALT00000019132, ENSGALT00000019478, ENSGALT00000027620, ENSGALT00000016488, ENSGALT00000025930, ENSGALT00000014935, ENSGALT00000010015, ENSGALT00000020466, ENSGALT00000025971, ENSGALT00000026468	1746	23	6441
GOTERM_BP_ALL	GO:0006338~chromatin remodeling	6	0.139243	0.0669454	ENSGALT00000038358, ENSGALT00000009622, ENSGALT00000008749, ENSGALT00000013737, ENSGALT00000038610, ENSGALT00000004359	1746	9	6441
GOTERM_BP_ALL	GO:0017015~regulation of transforming growth factor beta receptor signaling pathway	6	0.139243	0.0669454	ENSGALT00000022425, ENSGALT00000011752, ENSGALT00000016282, ENSGALT00000031606, ENSGALT00000015678, ENSGALT00000014236	1746	9	6441
GOTERM_BP_ALL	GO:0019438~aromatic compound biosynthetic process	6	0.139243	0.0669454	ENSGALT00000019922, ENSGALT00000016332, ENSGALT00000032611, ENSGALT00000024040, ENSGALT00000010292, ENSGALT00000020200	1746	9	6441
GOTERM_BP_ALL	GO:0048511~rhythmic process	14	0.324901	0.0671917	ENSGALT00000016742, ENSGALT00000003129, ENSGALT00000022820, ENSGALT00000008858, ENSGALT00000004359, ENSGALT00000036585, ENSGALT00000006809, ENSGALT00000020627, ENSGALT00000024541, ENSGALT00000021014, ENSGALT00000037707, ENSGALT00000013745, ENSGALT00000008634, ENSGALT00000006264	1746	32	6441
GOTERM_BP_ALL	GO:0040014~regulation of multicellular organism growth	12	0.278487	0.0674193	ENSGALT00000023973, ENSGALT00000001896, ENSGALT00000037443, ENSGALT00000013839, ENSGALT00000014520, ENSGALT00000004813, ENSGALT00000020816, ENSGALT00000023661, ENSGALT00000021014, ENSGALT00000020601, ENSGALT00000023563, ENSGALT00000024950	1746	26	6441
GOTERM_BP_ALL	GO:0007498~mesoderm development	12	0.278487	0.0674193	ENSGALT00000011850, ENSGALT00000016742, ENSGALT00000020497, ENSGALT00000003119, ENSGALT00000013786, ENSGALT00000034558, ENSGALT00000017142, ENSGALT00000013684, ENSGALT00000020316, ENSGALT00000037439, ENSGALT00000020759, ENSGALT00000010437	1746	26	6441
GOTERM_BP_ALL	GO:0016568~chromatin modification	27	0.626595	0.0675282	ENSGALT00000039566, ENSGALT00000030642, ENSGALT00000037139, ENSGALT00000008749, ENSGALT00000022662, ENSGALT00000004359, ENSGALT00000016306, ENSGALT00000041183, ENSGALT00000024950, ENSGALT00000039216, ENSGALT00000037206, ENSGALT00000009622, ENSGALT00000010281, ENSGALT00000038610, ENSGALT00000033739, ENSGALT00000008750, ENSGALT00000038358, ENSGALT00000037951, ENSGALT00000019563, ENSGALT00000017399,…	1746	73	6441
GOTERM_BP_ALL	GO:0065008~regulation of biological quality	127	2.94732	0.0689556	ENSGALT00000015303, ENSGALT00000031625, ENSGALT00000004070, ENSGALT00000035207, ENSGALT00000020816, ENSGALT00000013965, ENSGALT00000003436, ENSGALT00000020601, ENSGALT00000025333, ENSGALT00000011898, ENSGALT00000003745, ENSGALT00000039988, ENSGALT00000009017, ENSGALT00000040944, ENSGALT00000015073, ENSGALT00000005124, ENSGALT00000029436, ENSGALT00000040792, ENSGALT00000020886, ENSGALT00000034931,…	1746	415	6441
GOTERM_BP_ALL	GO:0022402~cell cycle process	37	0.858668	0.0697801	ENSGALT00000024673, ENSGALT00000012048, ENSGALT00000016017, ENSGALT00000010981, ENSGALT00000003436, ENSGALT00000015897, ENSGALT00000025333, ENSGALT00000037439, ENSGALT00000009368, ENSGALT00000011573, ENSGALT00000023397, ENSGALT00000026264, ENSGALT00000006809, ENSGALT00000007893, ENSGALT00000020497, ENSGALT00000039783, ENSGALT00000015678, ENSGALT00000039988, ENSGALT00000037288, ENSGALT00000025764,…	1746	106	6441
GOTERM_BP_ALL	GO:0051179~localization	350	8.12253	0.0698124	ENSGALT00000016799, ENSGALT00000024751, ENSGALT00000023680, ENSGALT00000027918, ENSGALT00000031625, ENSGALT00000013965, ENSGALT00000003436, ENSGALT00000008364, ENSGALT00000038387, ENSGALT00000018201, ENSGALT00000021125, ENSGALT00000030474, ENSGALT00000015631, ENSGALT00000017270, ENSGALT00000017275, ENSGALT00000031528, ENSGALT00000033975, ENSGALT00000024411, ENSGALT00000024341, ENSGALT00000013553,…	1746	1210	6441
GOTERM_BP_ALL	GO:0043549~regulation of kinase activity	30	0.696217	0.0700089	ENSGALT00000018268, ENSGALT00000036496, ENSGALT00000008104, ENSGALT00000030740, ENSGALT00000015303, ENSGALT00000039793, ENSGALT00000003436, ENSGALT00000006288, ENSGALT00000040053, ENSGALT00000003543, ENSGALT00000020996, ENSGALT00000002946, ENSGALT00000021020, ENSGALT00000027327, ENSGALT00000015678, ENSGALT00000005513, ENSGALT00000037288, ENSGALT00000007540, ENSGALT00000019885, ENSGALT00000037443,…	1746	83	6441
GOTERM_BP_ALL	GO:0060537~muscle tissue development	21	0.487352	0.0701803	ENSGALT00000008321, ENSGALT00000001473, ENSGALT00000011850, ENSGALT00000020438, ENSGALT00000015303, ENSGALT00000032611, ENSGALT00000009427, ENSGALT00000015138, ENSGALT00000031549, ENSGALT00000017555, ENSGALT00000011573, ENSGALT00000015927, ENSGALT00000023397, ENSGALT00000033927, ENSGALT00000015345, ENSGALT00000018064, ENSGALT00000036256, ENSGALT00000001896, ENSGALT00000033354, ENSGALT00000031945,…	1746	54	6441
GOTERM_BP_ALL	GO:0009059~macromolecule biosynthetic process	208	4.82711	0.0710829	ENSGALT00000021933, ENSGALT00000020816, ENSGALT00000003599, ENSGALT00000024610, ENSGALT00000020542, ENSGALT00000017773, ENSGALT00000037206, ENSGALT00000014935, ENSGALT00000008663, ENSGALT00000023884, ENSGALT00000027069, ENSGALT00000019132, ENSGALT00000005816, ENSGALT00000011810, ENSGALT00000014162, ENSGALT00000007976, ENSGALT00000000644, ENSGALT00000018788, ENSGALT00000040590, ENSGALT00000026678,…	1746	702	6441
GOTERM_BP_ALL	GO:0048609~reproductive process in a multicellular organism	33	0.765839	0.071593	ENSGALT00000018268, ENSGALT00000015303, ENSGALT00000003129, ENSGALT00000029706, ENSGALT00000004813, ENSGALT00000004359, ENSGALT00000009368, ENSGALT00000011573, ENSGALT00000006809, ENSGALT00000011898, ENSGALT00000035122, ENSGALT00000017699, ENSGALT00000020497, ENSGALT00000022656, ENSGALT00000020316, ENSGALT00000037707, ENSGALT00000037443, ENSGALT00000011810, ENSGALT00000016742, ENSGALT00000020598,…	1746	93	6441
GOTERM_BP_ALL	GO:0032504~multicellular organism reproduction	33	0.765839	0.071593	ENSGALT00000018268, ENSGALT00000015303, ENSGALT00000003129, ENSGALT00000029706, ENSGALT00000004813, ENSGALT00000004359, ENSGALT00000009368, ENSGALT00000011573, ENSGALT00000006809, ENSGALT00000011898, ENSGALT00000035122, ENSGALT00000017699, ENSGALT00000020497, ENSGALT00000022656, ENSGALT00000020316, ENSGALT00000037707, ENSGALT00000037443, ENSGALT00000011810, ENSGALT00000016742, ENSGALT00000020598,…	1746	93	6441
GOTERM_BP_ALL	GO:0007420~brain development	36	0.835461	0.0724936	ENSGALT00000037435, ENSGALT00000019955, ENSGALT00000016016, ENSGALT00000023661, ENSGALT00000004813, ENSGALT00000015137, ENSGALT00000017142, ENSGALT00000025333, ENSGALT00000037119, ENSGALT00000006127, ENSGALT00000009368, ENSGALT00000023397, ENSGALT00000000369, ENSGALT00000027547, ENSGALT00000020316, ENSGALT00000003195, ENSGALT00000018432, ENSGALT00000005124, ENSGALT00000008735, ENSGALT00000005816,…	1746	103	6441
GOTERM_BP_ALL	GO:0010467~gene expression	204	4.73428	0.0725281	ENSGALT00000021325, ENSGALT00000021933, ENSGALT00000024757, ENSGALT00000020542, ENSGALT00000017773, ENSGALT00000037206, ENSGALT00000014935, ENSGALT00000008663, ENSGALT00000000190, ENSGALT00000023884, ENSGALT00000019132, ENSGALT00000005816, ENSGALT00000011810, ENSGALT00000018785, ENSGALT00000007976, ENSGALT00000000644, ENSGALT00000018788, ENSGALT00000026678, ENSGALT00000013370, ENSGALT00000023879,…	1746	688	6441
GOTERM_BP_ALL	GO:0008219~cell death	39	0.905082	0.0728678	ENSGALT00000018268, ENSGALT00000015429, ENSGALT00000018428, ENSGALT00000012953, ENSGALT00000030490, ENSGALT00000030149, ENSGALT00000031549, ENSGALT00000016306, ENSGALT00000014015, ENSGALT00000017826, ENSGALT00000040053, ENSGALT00000021546, ENSGALT00000000262, ENSGALT00000035122, ENSGALT00000017616, ENSGALT00000007186, ENSGALT00000011500, ENSGALT00000031766, ENSGALT00000025764, ENSGALT00000016000,…	1746	113	6441
GOTERM_BP_ALL	GO:0048667~cell morphogenesis involved in neuron differentiation	24	0.556974	0.0750333	ENSGALT00000008180, ENSGALT00000018432, ENSGALT00000025144, ENSGALT00000011564, ENSGALT00000016016, ENSGALT00000019864, ENSGALT00000023065, ENSGALT00000024769, ENSGALT00000013839, ENSGALT00000014514, ENSGALT00000015137, ENSGALT00000041033, ENSGALT00000020366, ENSGALT00000023203, ENSGALT00000008440, ENSGALT00000009368, ENSGALT00000037119, ENSGALT00000023397, ENSGALT00000015141, ENSGALT00000000369,…	1746	64	6441
GOTERM_BP_ALL	GO:0030326~embryonic limb morphogenesis	18	0.41773	0.0766216	ENSGALT00000005426, ENSGALT00000037435, ENSGALT00000005124, ENSGALT00000038006, ENSGALT00000011850, ENSGALT00000010331, ENSGALT00000012140, ENSGALT00000020601, ENSGALT00000017142, ENSGALT00000024950, ENSGALT00000014765, ENSGALT00000026949, ENSGALT00000037569, ENSGALT00000015827, ENSGALT00000011329, ENSGALT00000039988, ENSGALT00000005264, ENSGALT00000024975, ENSGALT00000011330, ENSGALT00000024492	1746	45	6441
GOTERM_BP_ALL	GO:0035113~embryonic appendage morphogenesis	18	0.41773	0.0766216	ENSGALT00000005426, ENSGALT00000037435, ENSGALT00000005124, ENSGALT00000038006, ENSGALT00000011850, ENSGALT00000010331, ENSGALT00000012140, ENSGALT00000020601, ENSGALT00000017142, ENSGALT00000024950, ENSGALT00000014765, ENSGALT00000026949, ENSGALT00000037569, ENSGALT00000015827, ENSGALT00000011329, ENSGALT00000039988, ENSGALT00000005264, ENSGALT00000024975, ENSGALT00000011330, ENSGALT00000024492	1746	45	6441
GOTERM_BP_ALL	GO:0010038~response to metal ion	7	0.162451	0.0769718	ENSGALT00000004155, ENSGALT00000015073, ENSGALT00000002504, ENSGALT00000040502, ENSGALT00000015678, ENSGALT00000021014, ENSGALT00000022353	1746	12	6441
GOTERM_BP_ALL	GO:0060675~ureteric bud morphogenesis	7	0.162451	0.0769718	ENSGALT00000005426, ENSGALT00000037435, ENSGALT00000015827, ENSGALT00000021014, ENSGALT00000012746, ENSGALT00000020316, ENSGALT00000014350	1746	12	6441
GOTERM_BP_ALL	GO:0001658~branching involved in ureteric bud morphogenesis	7	0.162451	0.0769718	ENSGALT00000005426, ENSGALT00000037435, ENSGALT00000015827, ENSGALT00000021014, ENSGALT00000012746, ENSGALT00000020316, ENSGALT00000014350	1746	12	6441
GOTERM_BP_ALL	GO:0016050~vesicle organization	7	0.162451	0.0769718	ENSGALT00000002946, ENSGALT00000015303, ENSGALT00000013690, ENSGALT00000017682, ENSGALT00000006170, ENSGALT00000021014, ENSGALT00000032338	1746	12	6441
GOTERM_BP_ALL	GO:0043065~positive regulation of apoptosis	31	0.719424	0.0772374	ENSGALT00000018428, ENSGALT00000030490, ENSGALT00000030149, ENSGALT00000029706, ENSGALT00000006288, ENSGALT00000022353, ENSGALT00000037439, ENSGALT00000011898, ENSGALT00000012866, ENSGALT00000018323, ENSGALT00000007186, ENSGALT00000039988, ENSGALT00000025764, ENSGALT00000020873, ENSGALT00000008632, ENSGALT00000009271, ENSGALT00000037707, ENSGALT00000008633, ENSGALT00000025144, ENSGALT00000011850,…	1746	87	6441
GOTERM_BP_ALL	GO:0043068~positive regulation of programmed cell death	31	0.719424	0.0772374	ENSGALT00000018428, ENSGALT00000030490, ENSGALT00000030149, ENSGALT00000029706, ENSGALT00000006288, ENSGALT00000022353, ENSGALT00000037439, ENSGALT00000011898, ENSGALT00000012866, ENSGALT00000018323, ENSGALT00000007186, ENSGALT00000039988, ENSGALT00000025764, ENSGALT00000020873, ENSGALT00000008632, ENSGALT00000009271, ENSGALT00000037707, ENSGALT00000008633, ENSGALT00000025144, ENSGALT00000011850,…	1746	87	6441
GOTERM_BP_ALL	GO:0010033~response to organic substance	45	1.04433	0.0805881	ENSGALT00000019391, ENSGALT00000015303, ENSGALT00000005924, ENSGALT00000018300, ENSGALT00000013001, ENSGALT00000033290, ENSGALT00000041183, ENSGALT00000019922, ENSGALT00000027522, ENSGALT00000035122, ENSGALT00000012431, ENSGALT00000015678, ENSGALT00000014106, ENSGALT00000000366, ENSGALT00000037707, ENSGALT00000009565, ENSGALT00000026431, ENSGALT00000039611, ENSGALT00000010524, ENSGALT00000013606,…	1746	134	6441
GOTERM_BP_ALL	GO:0007411~axon guidance	16	0.371316	0.0807367	ENSGALT00000008180, ENSGALT00000025144, ENSGALT00000011564, ENSGALT00000016016, ENSGALT00000019864, ENSGALT00000024769, ENSGALT00000014514, ENSGALT00000041033, ENSGALT00000020366, ENSGALT00000008440, ENSGALT00000023397, ENSGALT00000015141, ENSGALT00000001896, ENSGALT00000000369, ENSGALT00000039784, ENSGALT00000031945	1746	39	6441
GOTERM_BP_ALL	GO:0032990~cell part morphogenesis	26	0.603388	0.0811959	ENSGALT00000008180, ENSGALT00000016016, ENSGALT00000023065, ENSGALT00000014514, ENSGALT00000015137, ENSGALT00000004813, ENSGALT00000020366, ENSGALT00000041033, ENSGALT00000008440, ENSGALT00000009368, ENSGALT00000037119, ENSGALT00000023397, ENSGALT00000015141, ENSGALT00000014594, ENSGALT00000000369, ENSGALT00000039784, ENSGALT00000018432, ENSGALT00000025144, ENSGALT00000011564, ENSGALT00000019864,…	1746	71	6441
GOTERM_BP_ALL	GO:0010810~regulation of cell-substrate adhesion	8	0.185658	0.0827233	ENSGALT00000011898, ENSGALT00000008754, ENSGALT00000005757, ENSGALT00000015678, ENSGALT00000014106, ENSGALT00000021014, ENSGALT00000032189, ENSGALT00000024512	1746	15	6441
GOTERM_BP_ALL	GO:0048145~regulation of fibroblast proliferation	8	0.185658	0.0827233	ENSGALT00000016303, ENSGALT00000019885, ENSGALT00000009189, ENSGALT00000037876, ENSGALT00000020816, ENSGALT00000025646, ENSGALT00000023884, ENSGALT00000019062, ENSGALT00000034276	1746	15	6441
GOTERM_BP_ALL	GO:0002521~leukocyte differentiation	21	0.487352	0.0832341	ENSGALT00000020472, ENSGALT00000013606, ENSGALT00000039919, ENSGALT00000003428, ENSGALT00000036659, ENSGALT00000037691, ENSGALT00000015190, ENSGALT00000007976, ENSGALT00000024950, ENSGALT00000011898, ENSGALT00000021553, ENSGALT00000014765, ENSGALT00000037206, ENSGALT00000041052, ENSGALT00000038637, ENSGALT00000006631, ENSGALT00000031606, ENSGALT00000012431, ENSGALT00000021014, ENSGALT00000033739,…	1746	55	6441
GOTERM_BP_ALL	GO:0045859~regulation of protein kinase activity	29	0.67301	0.0833704	ENSGALT00000018268, ENSGALT00000036496, ENSGALT00000008104, ENSGALT00000030740, ENSGALT00000015303, ENSGALT00000039793, ENSGALT00000003436, ENSGALT00000006288, ENSGALT00000040053, ENSGALT00000003543, ENSGALT00000020996, ENSGALT00000021020, ENSGALT00000027327, ENSGALT00000015678, ENSGALT00000005513, ENSGALT00000037288, ENSGALT00000007540, ENSGALT00000019885, ENSGALT00000003428, ENSGALT00000037443,…	1746	81	6441
GOTERM_BP_ALL	GO:0006936~muscle contraction	14	0.324901	0.0843613	ENSGALT00000000816, ENSGALT00000014765, ENSGALT00000039052, ENSGALT00000005897, ENSGALT00000040502, ENSGALT00000010253, ENSGALT00000021345, ENSGALT00000008863, ENSGALT00000015138, ENSGALT00000036887, ENSGALT00000011060, ENSGALT00000016263, ENSGALT00000007540, ENSGALT00000026360, ENSGALT00000023397	1746	33	6441
GOTERM_BP_ALL	GO:0009141~nucleoside triphosphate metabolic process	32	0.742632	0.0845737	ENSGALT00000015018, ENSGALT00000014357, ENSGALT00000024196, ENSGALT00000010690, ENSGALT00000022955, ENSGALT00000014015, ENSGALT00000023022, ENSGALT00000039585, ENSGALT00000025883, ENSGALT00000019922, ENSGALT00000039313, ENSGALT00000006631, ENSGALT00000007715, ENSGALT00000021915, ENSGALT00000022656, ENSGALT00000027031, ENSGALT00000005987, ENSGALT00000026993, ENSGALT00000036926, ENSGALT00000025792,…	1746	91	6441
GOTERM_BP_ALL	GO:0045580~regulation of T cell differentiation	9	0.208865	0.0858246	ENSGALT00000011898, ENSGALT00000011752, ENSGALT00000038637, ENSGALT00000006631, ENSGALT00000003428, ENSGALT00000036659, ENSGALT00000037691, ENSGALT00000007298, ENSGALT00000017759	1746	18	6441
GOTERM_BP_ALL	GO:0050865~regulation of cell activation	20	0.464145	0.0861098	ENSGALT00000011752, ENSGALT00000012787, ENSGALT00000019885, ENSGALT00000024957, ENSGALT00000039919, ENSGALT00000003428, ENSGALT00000037876, ENSGALT00000036659, ENSGALT00000037691, ENSGALT00000007298, ENSGALT00000030611, ENSGALT00000011898, ENSGALT00000030435, ENSGALT00000041052, ENSGALT00000038637, ENSGALT00000006631, ENSGALT00000013137, ENSGALT00000015678, ENSGALT00000017759, ENSGALT00000034276,…	1746	52	6441
GOTERM_BP_ALL	GO:0048610~reproductive cellular process	20	0.464145	0.0861098	ENSGALT00000018268, ENSGALT00000003129, ENSGALT00000037443, ENSGALT00000020598, ENSGALT00000022961, ENSGALT00000029706, ENSGALT00000004813, ENSGALT00000001802, ENSGALT00000009368, ENSGALT00000011573, ENSGALT00000034743, ENSGALT00000017699, ENSGALT00000008348, ENSGALT00000020497, ENSGALT00000022656, ENSGALT00000013876, ENSGALT00000007645, ENSGALT00000021014, ENSGALT00000020316, ENSGALT00000015349	1746	52	6441
GOTERM_BP_ALL	GO:0014706~striated muscle tissue development	20	0.464145	0.0861098	ENSGALT00000008321, ENSGALT00000001473, ENSGALT00000020438, ENSGALT00000015303, ENSGALT00000032611, ENSGALT00000009427, ENSGALT00000015138, ENSGALT00000031549, ENSGALT00000017555, ENSGALT00000011573, ENSGALT00000015927, ENSGALT00000023397, ENSGALT00000033927, ENSGALT00000015345, ENSGALT00000018064, ENSGALT00000036256, ENSGALT00000001896, ENSGALT00000033354, ENSGALT00000031945, ENSGALT00000004551,…	1746	52	6441
GOTERM_BP_ALL	GO:0030335~positive regulation of cell migration	12	0.278487	0.0869075	ENSGALT00000019885, ENSGALT00000016742, ENSGALT00000037876, ENSGALT00000020816, ENSGALT00000019364, ENSGALT00000024171, ENSGALT00000009189, ENSGALT00000032155, ENSGALT00000032154, ENSGALT00000009649, ENSGALT00000015678, ENSGALT00000021014, ENSGALT00000026237, ENSGALT00000034276	1746	27	6441
GOTERM_BP_ALL	GO:0009791~post-embryonic development	12	0.278487	0.0869075	ENSGALT00000005124, ENSGALT00000034794, ENSGALT00000039734, ENSGALT00000037304, ENSGALT00000020598, ENSGALT00000004734, ENSGALT00000012140, ENSGALT00000015345, ENSGALT00000013777, ENSGALT00000021014, ENSGALT00000020316, ENSGALT00000019062, ENSGALT00000024492	1746	27	6441
GOTERM_BP_ALL	GO:0045927~positive regulation of growth	12	0.278487	0.0869075	ENSGALT00000008180, ENSGALT00000023973, ENSGALT00000037443, ENSGALT00000020598, ENSGALT00000013839, ENSGALT00000036659, ENSGALT00000037951, ENSGALT00000023661, ENSGALT00000021014, ENSGALT00000031945, ENSGALT00000004039, ENSGALT00000024950	1746	27	6441
GOTERM_BP_ALL	GO:0045619~regulation of lymphocyte differentiation	10	0.232072	0.0872106	ENSGALT00000011898, ENSGALT00000011752, ENSGALT00000038637, ENSGALT00000039919, ENSGALT00000006631, ENSGALT00000003428, ENSGALT00000036659, ENSGALT00000037691, ENSGALT00000007298, ENSGALT00000017759	1746	21	6441
GOTERM_BP_ALL	GO:0051789~response to protein stimulus	10	0.232072	0.0872106	ENSGALT00000010524, ENSGALT00000039919, ENSGALT00000012431, ENSGALT00000013137, ENSGALT00000020695, ENSGALT00000014106, ENSGALT00000021014, ENSGALT00000033290, ENSGALT00000010025, ENSGALT00000026431	1746	21	6441
GOTERM_BP_ALL	GO:0042476~odontogenesis	11	0.25528	0.0874504	ENSGALT00000021553, ENSGALT00000037435, ENSGALT00000011850, ENSGALT00000009189, ENSGALT00000038606, ENSGALT00000024043, ENSGALT00000003119, ENSGALT00000017142, ENSGALT00000020316, ENSGALT00000018546, ENSGALT00000014350	1746	24	6441
GOTERM_BP_ALL	GO:0042475~odontogenesis of dentine-containing tooth	11	0.25528	0.0874504	ENSGALT00000021553, ENSGALT00000037435, ENSGALT00000011850, ENSGALT00000009189, ENSGALT00000038606, ENSGALT00000024043, ENSGALT00000003119, ENSGALT00000017142, ENSGALT00000020316, ENSGALT00000018546, ENSGALT00000014350	1746	24	6441
GOTERM_BP_ALL	GO:0048771~tissue remodeling	11	0.25528	0.0874504	ENSGALT00000019364, ENSGALT00000010304, ENSGALT00000013777, ENSGALT00000015303, ENSGALT00000014607, ENSGALT00000036659, ENSGALT00000023995, ENSGALT00000002157, ENSGALT00000031945, ENSGALT00000016253, ENSGALT00000037707	1746	24	6441
GOTERM_BP_ALL	GO:0016265~death	39	0.905082	0.0913686	ENSGALT00000018268, ENSGALT00000015429, ENSGALT00000018428, ENSGALT00000012953, ENSGALT00000030490, ENSGALT00000030149, ENSGALT00000031549, ENSGALT00000016306, ENSGALT00000014015, ENSGALT00000017826, ENSGALT00000040053, ENSGALT00000021546, ENSGALT00000000262, ENSGALT00000035122, ENSGALT00000017616, ENSGALT00000007186, ENSGALT00000011500, ENSGALT00000031766, ENSGALT00000025764, ENSGALT00000016000,…	1746	115	6441
GOTERM_BP_ALL	GO:0045823~positive regulation of heart contraction	5	0.116036	0.0913758	ENSGALT00000006631, ENSGALT00000024196, ENSGALT00000002157, ENSGALT00000031945, ENSGALT00000004551	1746	7	6441
GOTERM_BP_ALL	GO:0051145~smooth muscle cell differentiation	5	0.116036	0.0913758	ENSGALT00000037148, ENSGALT00000020497, ENSGALT00000023995, ENSGALT00000007645, ENSGALT00000020316	1746	7	6441
GOTERM_BP_ALL	GO:0008038~neuron recognition	5	0.116036	0.0913758	ENSGALT00000011564, ENSGALT00000019864, ENSGALT00000016016, ENSGALT00000000369, ENSGALT00000001896	1746	7	6441
GOTERM_BP_ALL	GO:0001936~regulation of endothelial cell proliferation	5	0.116036	0.0913758	ENSGALT00000019885, ENSGALT00000016742, ENSGALT00000015303, ENSGALT00000037876, ENSGALT00000015678, ENSGALT00000040053	1746	7	6441
GOTERM_BP_ALL	GO:0042559~pteridine and derivative biosynthetic process	5	0.116036	0.0913758	ENSGALT00000019922, ENSGALT00000016332, ENSGALT00000032611, ENSGALT00000024040, ENSGALT00000010292	1746	7	6441
GOTERM_BP_ALL	GO:0045833~negative regulation of lipid metabolic process	5	0.116036	0.0913758	ENSGALT00000019885, ENSGALT00000037443, ENSGALT00000037876, ENSGALT00000024196, ENSGALT00000004392, ENSGALT00000034276	1746	7	6441
GOTERM_BP_ALL	GO:0007034~vacuolar transport	5	0.116036	0.0913758	ENSGALT00000000557, ENSGALT00000039705, ENSGALT00000017699, ENSGALT00000005868, ENSGALT00000032338	1746	7	6441
GOTERM_BP_ALL	GO:0001510~RNA methylation	5	0.116036	0.0913758	ENSGALT00000021325, ENSGALT00000006743, ENSGALT00000018785, ENSGALT00000017328, ENSGALT00000024757	1746	7	6441
GOTERM_BP_ALL	GO:0030514~negative regulation of BMP signaling pathway	5	0.116036	0.0913758	ENSGALT00000008725, ENSGALT00000015827, ENSGALT00000011909, ENSGALT00000013684, ENSGALT00000019894	1746	7	6441
GOTERM_BP_ALL	GO:0002682~regulation of immune system process	34	0.789046	0.0994758	ENSGALT00000018268, ENSGALT00000024957, ENSGALT00000036659, ENSGALT00000012140, ENSGALT00000037439, ENSGALT00000011898, ENSGALT00000030435, ENSGALT00000019364, ENSGALT00000038637, ENSGALT00000006631, ENSGALT00000031606, ENSGALT00000015678, ENSGALT00000009565, ENSGALT00000038042, ENSGALT00000017759, ENSGALT00000011752, ENSGALT00000012787, ENSGALT00000020438, ENSGALT00000005816, ENSGALT00000039919,…	1746	99	6441

## Sheet: Cellular component
Category	Term	Count	%	PValue	Genes	List Total	Pop Hits	Pop Total
GOTERM_CC_ALL	GO:0005622~intracellular	1027	23.8338	1.65417e-06	ENSGALT00000016799, ENSGALT00000023680, ENSGALT00000039859, ENSGALT00000023681, ENSGALT00000031625, ENSGALT00000018398, ENSGALT00000018109, ENSGALT00000003599, ENSGALT00000004310, ENSGALT00000024610, ENSGALT00000006599, ENSGALT00000017270, ENSGALT00000017275, ENSGALT00000018517, ENSGALT00000008663, ENSGALT00000011305, ENSGALT00000023884, ENSGALT00000024202, ENSGALT00000026027, ENSGALT00000023672,…	1544	3598	5846
GOTERM_CC_ALL	GO:0043231~intracellular membrane-bounded organelle	631	14.6438	2.88229e-05	ENSGALT00000016799, ENSGALT00000023680, ENSGALT00000021325, ENSGALT00000023681, ENSGALT00000031625, ENSGALT00000018109, ENSGALT00000018201, ENSGALT00000004359, ENSGALT00000024610, ENSGALT00000002210, ENSGALT00000030474, ENSGALT00000017270, ENSGALT00000017275, ENSGALT00000024341, ENSGALT00000018517, ENSGALT00000032338, ENSGALT00000008663, ENSGALT00000019114, ENSGALT00000024939, ENSGALT00000011305,…	1544	2137	5846
GOTERM_CC_ALL	GO:0043227~membrane-bounded organelle	631	14.6438	3.7515e-05	ENSGALT00000016799, ENSGALT00000023680, ENSGALT00000021325, ENSGALT00000023681, ENSGALT00000031625, ENSGALT00000018109, ENSGALT00000018201, ENSGALT00000004359, ENSGALT00000024610, ENSGALT00000002210, ENSGALT00000030474, ENSGALT00000017270, ENSGALT00000017275, ENSGALT00000024341, ENSGALT00000018517, ENSGALT00000032338, ENSGALT00000008663, ENSGALT00000019114, ENSGALT00000024939, ENSGALT00000011305,…	1544	2140	5846
GOTERM_CC_ALL	GO:0005634~nucleus	427	9.90949	0.000229206	ENSGALT00000023680, ENSGALT00000021325, ENSGALT00000023681, ENSGALT00000018109, ENSGALT00000004359, ENSGALT00000002210, ENSGALT00000024341, ENSGALT00000018517, ENSGALT00000008663, ENSGALT00000024939, ENSGALT00000019114, ENSGALT00000023884, ENSGALT00000019132, ENSGALT00000005816, ENSGALT00000023672, ENSGALT00000011810, ENSGALT00000038116, ENSGALT00000013134, ENSGALT00000013137, ENSGALT00000024404,…	1544	1419	5846
GOTERM_CC_ALL	GO:0044459~plasma membrane part	146	3.38826	0.0003561	ENSGALT00000024751, ENSGALT00000027918, ENSGALT00000015303, ENSGALT00000012370, ENSGALT00000018300, ENSGALT00000008364, ENSGALT00000021124, ENSGALT00000018201, ENSGALT00000015309, ENSGALT00000020601, ENSGALT00000019835, ENSGALT00000023783, ENSGALT00000020497, ENSGALT00000016589, ENSGALT00000039988, ENSGALT00000024417, ENSGALT00000010668, ENSGALT00000020749, ENSGALT00000008459, ENSGALT00000005637,…	1544	432	5846
GOTERM_CC_ALL	GO:0005737~cytoplasm	525	12.1838	0.000466949	ENSGALT00000016799, ENSGALT00000039859, ENSGALT00000023680, ENSGALT00000021325, ENSGALT00000031625, ENSGALT00000018109, ENSGALT00000018201, ENSGALT00000004359, ENSGALT00000024610, ENSGALT00000030474, ENSGALT00000011246, ENSGALT00000017270, ENSGALT00000017275, ENSGALT00000024341, ENSGALT00000032338, ENSGALT00000011305, ENSGALT00000002207, ENSGALT00000026027, ENSGALT00000005816, ENSGALT00000023672,…	1544	1788	5846
GOTERM_CC_ALL	GO:0044424~intracellular part	863	20.0278	0.000588304	ENSGALT00000016799, ENSGALT00000023680, ENSGALT00000039859, ENSGALT00000023681, ENSGALT00000031625, ENSGALT00000018109, ENSGALT00000024610, ENSGALT00000006599, ENSGALT00000017270, ENSGALT00000017275, ENSGALT00000018517, ENSGALT00000008663, ENSGALT00000011305, ENSGALT00000023884, ENSGALT00000026027, ENSGALT00000023672, ENSGALT00000024605, ENSGALT00000006310, ENSGALT00000001905, ENSGALT00000018788,…	1544	3058	5846
GOTERM_CC_ALL	GO:0005623~cell	1460	33.8826	0.00059085	ENSGALT00000016799, ENSGALT00000039859, ENSGALT00000023680, ENSGALT00000023681, ENSGALT00000008465, ENSGALT00000018109, ENSGALT00000031625, ENSGALT00000018398, ENSGALT00000024007, ENSGALT00000003599, ENSGALT00000004310, ENSGALT00000006599, ENSGALT00000024610, ENSGALT00000023888, ENSGALT00000017270, ENSGALT00000017275, ENSGALT00000024411, ENSGALT00000018079, ENSGALT00000037868, ENSGALT00000018517,…	1544	5421	5846
GOTERM_CC_ALL	GO:0044464~cell part	1460	33.8826	0.00059085	ENSGALT00000016799, ENSGALT00000039859, ENSGALT00000023680, ENSGALT00000023681, ENSGALT00000008465, ENSGALT00000018109, ENSGALT00000031625, ENSGALT00000018398, ENSGALT00000024007, ENSGALT00000003599, ENSGALT00000004310, ENSGALT00000006599, ENSGALT00000024610, ENSGALT00000023888, ENSGALT00000017270, ENSGALT00000017275, ENSGALT00000024411, ENSGALT00000018079, ENSGALT00000037868, ENSGALT00000018517,…	1544	5421	5846
GOTERM_CC_ALL	GO:0016323~basolateral plasma membrane	23	0.533767	0.000978868	ENSGALT00000023361, ENSGALT00000036926, ENSGALT00000023672, ENSGALT00000024196, ENSGALT00000029706, ENSGALT00000015137, ENSGALT00000008364, ENSGALT00000015309, ENSGALT00000037413, ENSGALT00000012746, ENSGALT00000007502, ENSGALT00000004155, ENSGALT00000039962, ENSGALT00000013382, ENSGALT00000015141, ENSGALT00000034743, ENSGALT00000036256, ENSGALT00000018280, ENSGALT00000038606, ENSGALT00000032821,…	1544	45	5846
GOTERM_CC_ALL	GO:0043229~intracellular organelle	722	16.7556	0.00155497	ENSGALT00000016799, ENSGALT00000023680, ENSGALT00000021325, ENSGALT00000023681, ENSGALT00000031625, ENSGALT00000018109, ENSGALT00000004359, ENSGALT00000018201, ENSGALT00000006599, ENSGALT00000024610, ENSGALT00000002210, ENSGALT00000030474, ENSGALT00000013141, ENSGALT00000017270, ENSGALT00000017275, ENSGALT00000024341, ENSGALT00000010765, ENSGALT00000018517, ENSGALT00000032338, ENSGALT00000008663,…	1544	2542	5846
GOTERM_CC_ALL	GO:0044428~nuclear part	118	2.73845	0.00174701	ENSGALT00000021325, ENSGALT00000006798, ENSGALT00000023681, ENSGALT00000019839, ENSGALT00000018109, ENSGALT00000003436, ENSGALT00000004359, ENSGALT00000016306, ENSGALT00000027455, ENSGALT00000016237, ENSGALT00000005672, ENSGALT00000037206, ENSGALT00000022656, ENSGALT00000005816, ENSGALT00000025930, ENSGALT00000021943, ENSGALT00000021740, ENSGALT00000003449, ENSGALT00000010279, ENSGALT00000023424,…	1544	351	5846
GOTERM_CC_ALL	GO:0042641~actomyosin	7	0.162451	0.00181971	ENSGALT00000020472, ENSGALT00000002528, ENSGALT00000015141, ENSGALT00000018064, ENSGALT00000036256, ENSGALT00000023672, ENSGALT00000023397	1544	7	5846
GOTERM_CC_ALL	GO:0032432~actin filament bundle	7	0.162451	0.00181971	ENSGALT00000020472, ENSGALT00000002528, ENSGALT00000015141, ENSGALT00000018064, ENSGALT00000036256, ENSGALT00000023672, ENSGALT00000023397	1544	7	5846
GOTERM_CC_ALL	GO:0001725~stress fiber	7	0.162451	0.00181971	ENSGALT00000020472, ENSGALT00000002528, ENSGALT00000015141, ENSGALT00000018064, ENSGALT00000036256, ENSGALT00000023672, ENSGALT00000023397	1544	7	5846
GOTERM_CC_ALL	GO:0043226~organelle	722	16.7556	0.00188728	ENSGALT00000016799, ENSGALT00000023680, ENSGALT00000021325, ENSGALT00000023681, ENSGALT00000031625, ENSGALT00000018109, ENSGALT00000004359, ENSGALT00000018201, ENSGALT00000006599, ENSGALT00000024610, ENSGALT00000002210, ENSGALT00000030474, ENSGALT00000013141, ENSGALT00000017270, ENSGALT00000017275, ENSGALT00000024341, ENSGALT00000010765, ENSGALT00000018517, ENSGALT00000032338, ENSGALT00000008663,…	1544	2546	5846
GOTERM_CC_ALL	GO:0044444~cytoplasmic part	333	7.72801	0.00668838	ENSGALT00000016799, ENSGALT00000007846, ENSGALT00000039859, ENSGALT00000031625, ENSGALT00000001634, ENSGALT00000004070, ENSGALT00000003436, ENSGALT00000021124, ENSGALT00000018201, ENSGALT00000027453, ENSGALT00000024610, ENSGALT00000007847, ENSGALT00000011246, ENSGALT00000004075, ENSGALT00000030474, ENSGALT00000015631, ENSGALT00000008967, ENSGALT00000017270, ENSGALT00000017275, ENSGALT00000024341,…	1544	1131	5846
GOTERM_CC_ALL	GO:0005819~spindle	16	0.371316	0.0138919	ENSGALT00000016017, ENSGALT00000002523, ENSGALT00000016708, ENSGALT00000037443, ENSGALT00000010981, ENSGALT00000021740, ENSGALT00000013979, ENSGALT00000003436, ENSGALT00000027148, ENSGALT00000013532, ENSGALT00000015897, ENSGALT00000010502, ENSGALT00000009368, ENSGALT00000023397, ENSGALT00000027189, ENSGALT00000001896	1544	33	5846
GOTERM_CC_ALL	GO:0005938~cell cortex	18	0.41773	0.0147255	ENSGALT00000015073, ENSGALT00000020472, ENSGALT00000018712, ENSGALT00000019828, ENSGALT00000025620, ENSGALT00000002523, ENSGALT00000012978, ENSGALT00000034669, ENSGALT00000015303, ENSGALT00000001634, ENSGALT00000021740, ENSGALT00000021124, ENSGALT00000013918, ENSGALT00000009368, ENSGALT00000023397, ENSGALT00000021345, ENSGALT00000038068, ENSGALT00000019438	1544	39	5846
GOTERM_CC_ALL	GO:0031981~nuclear lumen	79	1.83337	0.0167668	ENSGALT00000005426, ENSGALT00000021325, ENSGALT00000006798, ENSGALT00000023681, ENSGALT00000019839, ENSGALT00000018109, ENSGALT00000003436, ENSGALT00000004359, ENSGALT00000027455, ENSGALT00000016237, ENSGALT00000016285, ENSGALT00000027547, ENSGALT00000022656, ENSGALT00000033739, ENSGALT00000039493, ENSGALT00000011752, ENSGALT00000038358, ENSGALT00000025930, ENSGALT00000005816, ENSGALT00000021943,…	1544	239	5846
GOTERM_CC_ALL	GO:0009986~cell surface	35	0.812253	0.0191549	ENSGALT00000026187, ENSGALT00000007207, ENSGALT00000036654, ENSGALT00000024957, ENSGALT00000029706, ENSGALT00000015138, ENSGALT00000018300, ENSGALT00000003725, ENSGALT00000006631, ENSGALT00000033354, ENSGALT00000015678, ENSGALT00000013786, ENSGALT00000039988, ENSGALT00000017759, ENSGALT00000014091, ENSGALT00000015073, ENSGALT00000010524, ENSGALT00000019885, ENSGALT00000014309, ENSGALT00000039919,…	1544	93	5846
GOTERM_CC_ALL	GO:0000228~nuclear chromosome	19	0.440938	0.0195023	ENSGALT00000009723, ENSGALT00000016017, ENSGALT00000016055, ENSGALT00000013979, ENSGALT00000025646, ENSGALT00000013918, ENSGALT00000010279, ENSGALT00000041183, ENSGALT00000022764, ENSGALT00000022425, ENSGALT00000037206, ENSGALT00000009622, ENSGALT00000013401, ENSGALT00000013400, ENSGALT00000004849, ENSGALT00000010281, ENSGALT00000011961, ENSGALT00000025207, ENSGALT00000036491, ENSGALT00000026244	1544	43	5846
GOTERM_CC_ALL	GO:0005887~integral to plasma membrane	54	1.25319	0.0230975	ENSGALT00000027918, ENSGALT00000015303, ENSGALT00000012370, ENSGALT00000006753, ENSGALT00000020601, ENSGALT00000014236, ENSGALT00000019835, ENSGALT00000023783, ENSGALT00000017677, ENSGALT00000020497, ENSGALT00000033354, ENSGALT00000039784, ENSGALT00000039988, ENSGALT00000016589, ENSGALT00000010668, ENSGALT00000005637, ENSGALT00000025144, ENSGALT00000034233, ENSGALT00000021740, ENSGALT00000028394,…	1544	157	5846
GOTERM_CC_ALL	GO:0044451~nucleoplasm part	55	1.2764	0.0249503	ENSGALT00000005426, ENSGALT00000006798, ENSGALT00000019839, ENSGALT00000003436, ENSGALT00000004359, ENSGALT00000027455, ENSGALT00000016237, ENSGALT00000027547, ENSGALT00000022656, ENSGALT00000033739, ENSGALT00000011752, ENSGALT00000025930, ENSGALT00000005816, ENSGALT00000038358, ENSGALT00000037892, ENSGALT00000040344, ENSGALT00000017211, ENSGALT00000008405, ENSGALT00000026832, ENSGALT00000024404,…	1544	161	5846
GOTERM_CC_ALL	GO:0031226~intrinsic to plasma membrane	54	1.25319	0.0329967	ENSGALT00000027918, ENSGALT00000015303, ENSGALT00000012370, ENSGALT00000006753, ENSGALT00000020601, ENSGALT00000014236, ENSGALT00000019835, ENSGALT00000023783, ENSGALT00000017677, ENSGALT00000020497, ENSGALT00000033354, ENSGALT00000039784, ENSGALT00000039988, ENSGALT00000016589, ENSGALT00000010668, ENSGALT00000005637, ENSGALT00000025144, ENSGALT00000034233, ENSGALT00000021740, ENSGALT00000028394,…	1544	160	5846
GOTERM_CC_ALL	GO:0031461~cullin-RING ubiquitin ligase complex	6	0.139243	0.0341844	ENSGALT00000038545, ENSGALT00000027725, ENSGALT00000008191, ENSGALT00000015155, ENSGALT00000026404, ENSGALT00000010461	1544	8	5846
GOTERM_CC_ALL	GO:0005794~Golgi apparatus	68	1.57809	0.0368767	ENSGALT00000007846, ENSGALT00000036915, ENSGALT00000015303, ENSGALT00000029706, ENSGALT00000017682, ENSGALT00000026131, ENSGALT00000015926, ENSGALT00000013056, ENSGALT00000024610, ENSGALT00000007847, ENSGALT00000017275, ENSGALT00000003587, ENSGALT00000024518, ENSGALT00000032338, ENSGALT00000040944, ENSGALT00000032024, ENSGALT00000020749, ENSGALT00000039611, ENSGALT00000021097, ENSGALT00000019581,…	1544	209	5846
GOTERM_CC_ALL	GO:0043234~protein complex	250	5.80181	0.0373383	ENSGALT00000039859, ENSGALT00000030642, ENSGALT00000023681, ENSGALT00000027918, ENSGALT00000021128, ENSGALT00000001634, ENSGALT00000008264, ENSGALT00000004070, ENSGALT00000006599, ENSGALT00000011246, ENSGALT00000027455, ENSGALT00000016237, ENSGALT00000013141, ENSGALT00000008967, ENSGALT00000003745, ENSGALT00000010461, ENSGALT00000036887, ENSGALT00000032338, ENSGALT00000002207, ENSGALT00000005816,…	1544	861	5846
GOTERM_CC_ALL	GO:0005886~plasma membrane	202	4.68786	0.0405217	ENSGALT00000024751, ENSGALT00000027918, ENSGALT00000008465, ENSGALT00000008364, ENSGALT00000021124, ENSGALT00000018201, ENSGALT00000040053, ENSGALT00000023783, ENSGALT00000024341, ENSGALT00000039988, ENSGALT00000024417, ENSGALT00000010668, ENSGALT00000041305, ENSGALT00000008459, ENSGALT00000023361, ENSGALT00000004306, ENSGALT00000026027, ENSGALT00000034233, ENSGALT00000015788, ENSGALT00000023672,…	1544	688	5846
GOTERM_CC_ALL	GO:0031974~membrane-enclosed lumen	94	2.18148	0.0447555	ENSGALT00000005426, ENSGALT00000021325, ENSGALT00000006798, ENSGALT00000023681, ENSGALT00000019839, ENSGALT00000018109, ENSGALT00000003436, ENSGALT00000004359, ENSGALT00000014015, ENSGALT00000030474, ENSGALT00000027455, ENSGALT00000016237, ENSGALT00000016285, ENSGALT00000027547, ENSGALT00000022656, ENSGALT00000033739, ENSGALT00000025578, ENSGALT00000039493, ENSGALT00000011752, ENSGALT00000038358,…	1544	302	5846
GOTERM_CC_ALL	GO:0043233~organelle lumen	91	2.11186	0.0505816	ENSGALT00000005426, ENSGALT00000021325, ENSGALT00000006798, ENSGALT00000023681, ENSGALT00000019839, ENSGALT00000018109, ENSGALT00000003436, ENSGALT00000004359, ENSGALT00000027455, ENSGALT00000016237, ENSGALT00000016285, ENSGALT00000027547, ENSGALT00000022656, ENSGALT00000033739, ENSGALT00000025578, ENSGALT00000039493, ENSGALT00000011752, ENSGALT00000038358, ENSGALT00000005816, ENSGALT00000025930,…	1544	293	5846
GOTERM_CC_ALL	GO:0070013~intracellular organelle lumen	91	2.11186	0.0505816	ENSGALT00000005426, ENSGALT00000021325, ENSGALT00000006798, ENSGALT00000023681, ENSGALT00000019839, ENSGALT00000018109, ENSGALT00000003436, ENSGALT00000004359, ENSGALT00000027455, ENSGALT00000016237, ENSGALT00000016285, ENSGALT00000027547, ENSGALT00000022656, ENSGALT00000033739, ENSGALT00000025578, ENSGALT00000039493, ENSGALT00000011752, ENSGALT00000038358, ENSGALT00000005816, ENSGALT00000025930,…	1544	293	5846
GOTERM_CC_ALL	GO:0044454~nuclear chromosome part	16	0.371316	0.0534103	ENSGALT00000009723, ENSGALT00000013979, ENSGALT00000025646, ENSGALT00000010279, ENSGALT00000041183, ENSGALT00000022764, ENSGALT00000022425, ENSGALT00000037206, ENSGALT00000009622, ENSGALT00000013401, ENSGALT00000013400, ENSGALT00000004849, ENSGALT00000010281, ENSGALT00000011961, ENSGALT00000025207, ENSGALT00000036491, ENSGALT00000026244	1544	38	5846
GOTERM_CC_ALL	GO:0000151~ubiquitin ligase complex	11	0.25528	0.056834	ENSGALT00000038545, ENSGALT00000027346, ENSGALT00000027725, ENSGALT00000002235, ENSGALT00000008191, ENSGALT00000015155, ENSGALT00000026404, ENSGALT00000010461, ENSGALT00000017154, ENSGALT00000017505, ENSGALT00000002361	1544	23	5846
GOTERM_CC_ALL	GO:0044431~Golgi apparatus part	34	0.789046	0.0571844	ENSGALT00000040760, ENSGALT00000036915, ENSGALT00000015303, ENSGALT00000039408, ENSGALT00000029706, ENSGALT00000017682, ENSGALT00000026131, ENSGALT00000024610, ENSGALT00000014753, ENSGALT00000006809, ENSGALT00000004706, ENSGALT00000018986, ENSGALT00000003587, ENSGALT00000020313, ENSGALT00000040422, ENSGALT00000006170, ENSGALT00000024518, ENSGALT00000001245, ENSGALT00000040944, ENSGALT00000032024,…	1544	97	5846
GOTERM_CC_ALL	GO:0031300~intrinsic to organelle membrane	22	0.510559	0.0632777	ENSGALT00000019819, ENSGALT00000006220, ENSGALT00000016052, ENSGALT00000036915, ENSGALT00000033855, ENSGALT00000013543, ENSGALT00000013011, ENSGALT00000026131, ENSGALT00000025290, ENSGALT00000004178, ENSGALT00000024610, ENSGALT00000006809, ENSGALT00000011601, ENSGALT00000011337, ENSGALT00000014688, ENSGALT00000040422, ENSGALT00000038548, ENSGALT00000002792, ENSGALT00000040944, ENSGALT00000026431,…	1544	58	5846
GOTERM_CC_ALL	GO:0005829~cytosol	42	0.974704	0.064047	ENSGALT00000036274, ENSGALT00000033710, ENSGALT00000039734, ENSGALT00000012637, ENSGALT00000023065, ENSGALT00000030455, ENSGALT00000008282, ENSGALT00000004070, ENSGALT00000022879, ENSGALT00000017682, ENSGALT00000003436, ENSGALT00000039166, ENSGALT00000011246, ENSGALT00000010437, ENSGALT00000019922, ENSGALT00000003745, ENSGALT00000015358, ENSGALT00000003587, ENSGALT00000037288, ENSGALT00000024889,…	1544	125	5846
GOTERM_CC_ALL	GO:0044446~intracellular organelle part	290	6.7301	0.0666123	ENSGALT00000016799, ENSGALT00000021325, ENSGALT00000023681, ENSGALT00000018109, ENSGALT00000021128, ENSGALT00000001634, ENSGALT00000003436, ENSGALT00000020366, ENSGALT00000004359, ENSGALT00000024610, ENSGALT00000006599, ENSGALT00000027455, ENSGALT00000030474, ENSGALT00000016237, ENSGALT00000037206, ENSGALT00000013141, ENSGALT00000017270, ENSGALT00000036887, ENSGALT00000032338, ENSGALT00000011305,…	1544	1021	5846
GOTERM_CC_ALL	GO:0070161~anchoring junction	14	0.324901	0.0705469	ENSGALT00000023361, ENSGALT00000023672, ENSGALT00000029706, ENSGALT00000015309, ENSGALT00000012746, ENSGALT00000037119, ENSGALT00000015141, ENSGALT00000036256, ENSGALT00000018280, ENSGALT00000015826, ENSGALT00000030521, ENSGALT00000011935, ENSGALT00000024417, ENSGALT00000026061	1544	33	5846
GOTERM_CC_ALL	GO:0008287~protein serine/threonine phosphatase complex	9	0.208865	0.0751662	ENSGALT00000018386, ENSGALT00000025692, ENSGALT00000016708, ENSGALT00000008115, ENSGALT00000008264, ENSGALT00000021014, ENSGALT00000017054, ENSGALT00000031499, ENSGALT00000010437	1544	18	5846
GOTERM_CC_ALL	GO:0005654~nucleoplasm	57	1.32281	0.0792431	ENSGALT00000005426, ENSGALT00000006798, ENSGALT00000019839, ENSGALT00000003436, ENSGALT00000004359, ENSGALT00000027455, ENSGALT00000016237, ENSGALT00000027547, ENSGALT00000022656, ENSGALT00000033739, ENSGALT00000011752, ENSGALT00000025930, ENSGALT00000005816, ENSGALT00000038358, ENSGALT00000037892, ENSGALT00000040344, ENSGALT00000017211, ENSGALT00000008405, ENSGALT00000026832, ENSGALT00000024404,…	1544	179	5846
GOTERM_CC_ALL	GO:0044422~organelle part	291	6.75331	0.0802307	ENSGALT00000016799, ENSGALT00000021325, ENSGALT00000023681, ENSGALT00000018109, ENSGALT00000021128, ENSGALT00000001634, ENSGALT00000003436, ENSGALT00000020366, ENSGALT00000004359, ENSGALT00000024610, ENSGALT00000006599, ENSGALT00000027455, ENSGALT00000030474, ENSGALT00000016237, ENSGALT00000037206, ENSGALT00000013141, ENSGALT00000017270, ENSGALT00000036887, ENSGALT00000032338, ENSGALT00000011305,…	1544	1029	5846
GOTERM_CC_ALL	GO:0031105~septin complex	5	0.116036	0.0840191	ENSGALT00000018712, ENSGALT00000002523, ENSGALT00000019828, ENSGALT00000001634, ENSGALT00000019438	1544	7	5846
GOTERM_CC_ALL	GO:0032156~septin cytoskeleton	5	0.116036	0.0840191	ENSGALT00000018712, ENSGALT00000002523, ENSGALT00000019828, ENSGALT00000001634, ENSGALT00000019438	1544	7	5846
GOTERM_CC_ALL	GO:0005768~endosome	19	0.440938	0.0856212	ENSGALT00000020102, ENSGALT00000026027, ENSGALT00000017279, ENSGALT00000002235, ENSGALT00000008282, ENSGALT00000015137, ENSGALT00000013532, ENSGALT00000012312, ENSGALT00000037757, ENSGALT00000000557, ENSGALT00000018986, ENSGALT00000024990, ENSGALT00000026762, ENSGALT00000013137, ENSGALT00000006976, ENSGALT00000006170, ENSGALT00000005981, ENSGALT00000032338, ENSGALT00000017920	1544	50	5846
GOTERM_CC_ALL	GO:0031090~organelle membrane	86	1.99582	0.0950506	ENSGALT00000016799, ENSGALT00000023681, ENSGALT00000036915, ENSGALT00000015303, ENSGALT00000017682, ENSGALT00000026131, ENSGALT00000024610, ENSGALT00000005964, ENSGALT00000000557, ENSGALT00000017270, ENSGALT00000015833, ENSGALT00000003587, ENSGALT00000024518, ENSGALT00000001740, ENSGALT00000032338, ENSGALT00000040944, ENSGALT00000032024, ENSGALT00000011305, ENSGALT00000032511, ENSGALT00000000195,…	1544	284	5846
GOTERM_CC_ALL	GO:0048471~perinuclear region of cytoplasm	16	0.371316	0.0980451	ENSGALT00000002528, ENSGALT00000025620, ENSGALT00000034669, ENSGALT00000015303, ENSGALT00000017279, ENSGALT00000021443, ENSGALT00000017682, ENSGALT00000027330, ENSGALT00000023563, ENSGALT00000009368, ENSGALT00000016992, ENSGALT00000001896, ENSGALT00000006170, ENSGALT00000001245, ENSGALT00000026641, ENSGALT00000010835	1544	41	5846

## Sheet: Molecular function
Category	Term	Count	%	PValue	Genes	List Total	Pop Hits	Pop Total
GOTERM_MF_ALL	GO:0005515~protein binding	878	20.376	2.45163e-13	ENSGALT00000016799, ENSGALT00000039859, ENSGALT00000018392, ENSGALT00000024611, ENSGALT00000018395, ENSGALT00000008465, ENSGALT00000037455, ENSGALT00000018109, ENSGALT00000014731, ENSGALT00000003599, ENSGALT00000024837, ENSGALT00000017270, ENSGALT00000014935, ENSGALT00000018517, ENSGALT00000010668, ENSGALT00000024417, ENSGALT00000011918, ENSGALT00000023884, ENSGALT00000008459, ENSGALT00000016788,…	2174	2743	8067
GOTERM_MF_ALL	GO:0005488~binding	1685	39.1042	1.16954e-10	ENSGALT00000016799, ENSGALT00000008465, ENSGALT00000016793, ENSGALT00000018109, ENSGALT00000024007, ENSGALT00000006599, ENSGALT00000024837, ENSGALT00000018517, ENSGALT00000014935, ENSGALT00000009749, ENSGALT00000024417, ENSGALT00000010668, ENSGALT00000009742, ENSGALT00000023884, ENSGALT00000008459, ENSGALT00000016788, ENSGALT00000003963, ENSGALT00000011713, ENSGALT00000024404, ENSGALT00000018508,…
ENSGALT00000013077, ENSGALT00000021857, ENSGALT00000019818, ENSGALT00000012340, ENSGALT00000027246, ENSGALT00000019828, ENSGALT00000022820, ENSGALT00000023102, ENSGALT00000012746, ENSGALT00000004155, ENSGALT00000004154, ENSGALT00000013401, ENSGALT00000013400, ENSGALT00000012355, ENSGALT00000032821, ENSGALT00000021380, ENSGALT00000013092, ENSGALT00000037297, ENSGALT00000021387, ENSGALT00000007539,…	2174	5836	8067	1.07136	1.32508e-07	6.62543e-08	1.87723e-07
GOTERM_MF_ALL	GO:0004674~protein serine/threonine kinase activity	94	2.18148	3.70659e-06	ENSGALT00000009020, ENSGALT00000018109, ENSGALT00000017268, ENSGALT00000022353, ENSGALT00000030475, ENSGALT00000002082, ENSGALT00000019642, ENSGALT00000020497, ENSGALT00000010764, ENSGALT00000017779, ENSGALT00000009749, ENSGALT00000013245, ENSGALT00000025226, ENSGALT00000020491, ENSGALT00000009742, ENSGALT00000016788, ENSGALT00000003119, ENSGALT00000025801, ENSGALT00000000963, ENSGALT00000002280,…	2174	229	8067
GOTERM_MF_ALL	GO:0016772~transferase activity, transferring phosphorus-containing groups	190	4.40938	0.000289468	ENSGALT00000018109, ENSGALT00000004070, ENSGALT00000017268, ENSGALT00000030475, ENSGALT00000011246, ENSGALT00000023783, ENSGALT00000019642, ENSGALT00000002082, ENSGALT00000021020, ENSGALT00000008560, ENSGALT00000017779, ENSGALT00000010764, ENSGALT00000009749, ENSGALT00000013245, ENSGALT00000008663, ENSGALT00000010668, ENSGALT00000009742, ENSGALT00000015635, ENSGALT00000023980, ENSGALT00000027069,…	2174	567	8067
GOTERM_MF_ALL	GO:0016301~kinase activity	164	3.80599	0.000312343	ENSGALT00000014055, ENSGALT00000001170, ENSGALT00000009020, ENSGALT00000018109, ENSGALT00000004070, ENSGALT00000012370, ENSGALT00000017268, ENSGALT00000025332, ENSGALT00000022353, ENSGALT00000030475, ENSGALT00000011246, ENSGALT00000023783, ENSGALT00000002108, ENSGALT00000021020, ENSGALT00000002082, ENSGALT00000019642, ENSGALT00000008560, ENSGALT00000026124, ENSGALT00000020497, ENSGALT00000010764,…	2174	481	8067
GOTERM_MF_ALL	GO:0000166~nucleotide binding	403	9.35252	0.000332506	ENSGALT00000019318, ENSGALT00000011913, ENSGALT00000016793, ENSGALT00000018109, ENSGALT00000036475, ENSGALT00000017268, ENSGALT00000003599, ENSGALT00000004359, ENSGALT00000006599, ENSGALT00000030475, ENSGALT00000011246, ENSGALT00000023783, ENSGALT00000013141, ENSGALT00000009649, ENSGALT00000010764, ENSGALT00000018079, ENSGALT00000009749, ENSGALT00000013245, ENSGALT00000027709, ENSGALT00000010668,…	2174	1304	8067
GOTERM_MF_ALL	GO:0030695~GTPase regulator activity	65	1.50847	0.000365074	ENSGALT00000032601, ENSGALT00000016488, ENSGALT00000024650, ENSGALT00000008104, ENSGALT00000018401, ENSGALT00000006794, ENSGALT00000022020, ENSGALT00000008413, ENSGALT00000039238, ENSGALT00000013553, ENSGALT00000007577, ENSGALT00000013698, ENSGALT00000009806, ENSGALT00000041305, ENSGALT00000019179, ENSGALT00000034231, ENSGALT00000040347, ENSGALT00000001905, ENSGALT00000014003, ENSGALT00000018357,…	2174	163	8067
GOTERM_MF_ALL	GO:0004672~protein kinase activity	128	2.97053	0.000387642	ENSGALT00000014055, ENSGALT00000001170, ENSGALT00000009020, ENSGALT00000018109, ENSGALT00000012370, ENSGALT00000017268, ENSGALT00000025332, ENSGALT00000022353, ENSGALT00000030475, ENSGALT00000023783, ENSGALT00000002082, ENSGALT00000019642, ENSGALT00000020497, ENSGALT00000017779, ENSGALT00000010764, ENSGALT00000009749, ENSGALT00000025226, ENSGALT00000013245, ENSGALT00000020491, ENSGALT00000010668,…	2174	364	8067
GOTERM_MF_ALL	GO:0016773~phosphotransferase activity, alcohol group as acceptor	150	3.48109	0.000520566	ENSGALT00000014055, ENSGALT00000001170, ENSGALT00000009020, ENSGALT00000018109, ENSGALT00000004070, ENSGALT00000012370, ENSGALT00000017268, ENSGALT00000025332, ENSGALT00000022353, ENSGALT00000030475, ENSGALT00000011246, ENSGALT00000023783, ENSGALT00000002108, ENSGALT00000021020, ENSGALT00000002082, ENSGALT00000019642, ENSGALT00000026124, ENSGALT00000020497, ENSGALT00000010764, ENSGALT00000017779,…	2174	439	8067
GOTERM_MF_ALL	GO:0008201~heparin binding	15	0.348109	0.000639904	ENSGALT00000004590, ENSGALT00000016742, ENSGALT00000003428, ENSGALT00000011880, ENSGALT00000037774, ENSGALT00000023995, ENSGALT00000020601, ENSGALT00000027540, ENSGALT00000025361, ENSGALT00000032155, ENSGALT00000032154, ENSGALT00000005664, ENSGALT00000025171, ENSGALT00000018261, ENSGALT00000024512, ENSGALT00000020316	2174	23	8067
GOTERM_MF_ALL	GO:0060589~nucleoside-triphosphatase regulator activity	65	1.50847	0.000936451	ENSGALT00000032601, ENSGALT00000016488, ENSGALT00000024650, ENSGALT00000008104, ENSGALT00000018401, ENSGALT00000006794, ENSGALT00000022020, ENSGALT00000008413, ENSGALT00000039238, ENSGALT00000013553, ENSGALT00000007577, ENSGALT00000013698, ENSGALT00000009806, ENSGALT00000041305, ENSGALT00000019179, ENSGALT00000034231, ENSGALT00000040347, ENSGALT00000001905, ENSGALT00000014003, ENSGALT00000018357,…	2174	168	8067
GOTERM_MF_ALL	GO:0017076~purine nucleotide binding	340	7.89046	0.00157877	ENSGALT00000019318, ENSGALT00000016793, ENSGALT00000036475, ENSGALT00000018109, ENSGALT00000021128, ENSGALT00000001634, ENSGALT00000017268, ENSGALT00000003599, ENSGALT00000020366, ENSGALT00000027453, ENSGALT00000006599, ENSGALT00000030475, ENSGALT00000011246, ENSGALT00000023783, ENSGALT00000016236, ENSGALT00000002082, ENSGALT00000013141, ENSGALT00000019642, ENSGALT00000006969, ENSGALT00000017779,…	2174	1105	8067
GOTERM_MF_ALL	GO:0005539~glycosaminoglycan binding	19	0.440938	0.00174057	ENSGALT00000020391, ENSGALT00000004590, ENSGALT00000016742, ENSGALT00000003428, ENSGALT00000011880, ENSGALT00000037774, ENSGALT00000023995, ENSGALT00000020601, ENSGALT00000012746, ENSGALT00000027540, ENSGALT00000025361, ENSGALT00000025196, ENSGALT00000032155, ENSGALT00000032154, ENSGALT00000005664, ENSGALT00000033354, ENSGALT00000025171, ENSGALT00000018261, ENSGALT00000024512, ENSGALT00000020316	2174	35	8067
GOTERM_MF_ALL	GO:0032555~purine ribonucleotide binding	325	7.54235	0.00189971	ENSGALT00000019318, ENSGALT00000016793, ENSGALT00000036475, ENSGALT00000018109, ENSGALT00000021128, ENSGALT00000001634, ENSGALT00000017268, ENSGALT00000003599, ENSGALT00000020366, ENSGALT00000027453, ENSGALT00000006599, ENSGALT00000030475, ENSGALT00000011246, ENSGALT00000023783, ENSGALT00000016236, ENSGALT00000002082, ENSGALT00000013141, ENSGALT00000019642, ENSGALT00000006969, ENSGALT00000010764,…	2174	1055	8067
GOTERM_MF_ALL	GO:0032553~ribonucleotide binding	325	7.54235	0.00189971	ENSGALT00000019318, ENSGALT00000016793, ENSGALT00000036475, ENSGALT00000018109, ENSGALT00000021128, ENSGALT00000001634, ENSGALT00000017268, ENSGALT00000003599, ENSGALT00000020366, ENSGALT00000027453, ENSGALT00000006599, ENSGALT00000030475, ENSGALT00000011246, ENSGALT00000023783, ENSGALT00000016236, ENSGALT00000002082, ENSGALT00000013141, ENSGALT00000019642, ENSGALT00000006969, ENSGALT00000010764,…	2174	1055	8067
GOTERM_MF_ALL	GO:0004721~phosphoprotein phosphatase activity	36	0.835461	0.00297016	ENSGALT00000015381, ENSGALT00000012591, ENSGALT00000002258, ENSGALT00000007704, ENSGALT00000037455, ENSGALT00000006443, ENSGALT00000008264, ENSGALT00000034909, ENSGALT00000022662, ENSGALT00000013001, ENSGALT00000010437, ENSGALT00000025692, ENSGALT00000007893, ENSGALT00000002495, ENSGALT00000020068, ENSGALT00000016330, ENSGALT00000005875, ENSGALT00000018386, ENSGALT00000013972, ENSGALT00000005757,…	2174	85	8067
GOTERM_MF_ALL	GO:0016740~transferase activity	301	6.98538	0.00303133	ENSGALT00000039991, ENSGALT00000021325, ENSGALT00000018109, ENSGALT00000004070, ENSGALT00000017268, ENSGALT00000024009, ENSGALT00000024610, ENSGALT00000030475, ENSGALT00000024757, ENSGALT00000011246, ENSGALT00000023783, ENSGALT00000002082, ENSGALT00000019642, ENSGALT00000021020, ENSGALT00000008560, ENSGALT00000010764, ENSGALT00000017779, ENSGALT00000021521, ENSGALT00000009749, ENSGALT00000038914,…	2174	978	8067
GOTERM_MF_ALL	GO:0004725~protein tyrosine phosphatase activity	28	0.649803	0.00341409	ENSGALT00000012591, ENSGALT00000015381, ENSGALT00000007704, ENSGALT00000037455, ENSGALT00000006443, ENSGALT00000034909, ENSGALT00000022662, ENSGALT00000013001, ENSGALT00000007893, ENSGALT00000002495, ENSGALT00000016330, ENSGALT00000005875, ENSGALT00000013972, ENSGALT00000038357, ENSGALT00000005757, ENSGALT00000003428, ENSGALT00000011619, ENSGALT00000010500, ENSGALT00000005408, ENSGALT00000030996,…	2174	62	8067
GOTERM_MF_ALL	GO:0001882~nucleoside binding	279	6.47482	0.00559934	ENSGALT00000019318, ENSGALT00000018109, ENSGALT00000021128, ENSGALT00000017268, ENSGALT00000003599, ENSGALT00000020366, ENSGALT00000027453, ENSGALT00000006599, ENSGALT00000030475, ENSGALT00000011246, ENSGALT00000023783, ENSGALT00000013141, ENSGALT00000019642, ENSGALT00000002082, ENSGALT00000010764, ENSGALT00000018079, ENSGALT00000017779, ENSGALT00000009749, ENSGALT00000013245, ENSGALT00000036887,…	2174	910	8067
GOTERM_MF_ALL	GO:0016564~transcription repressor activity	27	0.626595	0.00569529	ENSGALT00000001009, ENSGALT00000006798, ENSGALT00000036630, ENSGALT00000000022, ENSGALT00000004359, ENSGALT00000011898, ENSGALT00000020873, ENSGALT00000003195, ENSGALT00000033739, ENSGALT00000023884, ENSGALT00000018481, ENSGALT00000032809, ENSGALT00000025166, ENSGALT00000019288, ENSGALT00000037951, ENSGALT00000037607, ENSGALT00000007976, ENSGALT00000022425, ENSGALT00000010491, ENSGALT00000015345,…	2174	61	8067
GOTERM_MF_ALL	GO:0005096~GTPase activator activity	32	0.742632	0.00738382	ENSGALT00000010845, ENSGALT00000024650, ENSGALT00000025058, ENSGALT00000022020, ENSGALT00000022879, ENSGALT00000027149, ENSGALT00000015283, ENSGALT00000014716, ENSGALT00000003009, ENSGALT00000009081, ENSGALT00000039238, ENSGALT00000013698, ENSGALT00000001243, ENSGALT00000011935, ENSGALT00000016022, ENSGALT00000033235, ENSGALT00000002162, ENSGALT00000023194, ENSGALT00000002716, ENSGALT00000015002,…	2174	77	8067
GOTERM_MF_ALL	GO:0001883~purine nucleoside binding	276	6.4052	0.0074173	ENSGALT00000019318, ENSGALT00000018109, ENSGALT00000021128, ENSGALT00000017268, ENSGALT00000003599, ENSGALT00000020366, ENSGALT00000027453, ENSGALT00000006599, ENSGALT00000030475, ENSGALT00000011246, ENSGALT00000023783, ENSGALT00000013141, ENSGALT00000019642, ENSGALT00000002082, ENSGALT00000010764, ENSGALT00000018079, ENSGALT00000017779, ENSGALT00000009749, ENSGALT00000013245, ENSGALT00000036887,…	2174	904	8067
GOTERM_MF_ALL	GO:0030554~adenyl nucleotide binding	274	6.35878	0.00795136	ENSGALT00000019318, ENSGALT00000018109, ENSGALT00000021128, ENSGALT00000017268, ENSGALT00000003599, ENSGALT00000020366, ENSGALT00000027453, ENSGALT00000006599, ENSGALT00000030475, ENSGALT00000011246, ENSGALT00000023783, ENSGALT00000013141, ENSGALT00000019642, ENSGALT00000002082, ENSGALT00000010764, ENSGALT00000018079, ENSGALT00000017779, ENSGALT00000009749, ENSGALT00000013245, ENSGALT00000036887,…	2174	898	8067
GOTERM_MF_ALL	GO:0003682~chromatin binding	25	0.580181	0.00923756	ENSGALT00000037435, ENSGALT00000020896, ENSGALT00000000022, ENSGALT00000026790, ENSGALT00000008749, ENSGALT00000031549, ENSGALT00000017142, ENSGALT00000024950, ENSGALT00000011898, ENSGALT00000011260, ENSGALT00000010281, ENSGALT00000038610, ENSGALT00000025596, ENSGALT00000023884, ENSGALT00000011752, ENSGALT00000032809, ENSGALT00000011850, ENSGALT00000026819, ENSGALT00000015190, ENSGALT00000010279,…	2174	57	8067
GOTERM_MF_ALL	GO:0005524~ATP binding	258	5.98747	0.00970813	ENSGALT00000019318, ENSGALT00000018109, ENSGALT00000021128, ENSGALT00000017268, ENSGALT00000003599, ENSGALT00000020366, ENSGALT00000027453, ENSGALT00000030475, ENSGALT00000006599, ENSGALT00000011246, ENSGALT00000023783, ENSGALT00000013141, ENSGALT00000019642, ENSGALT00000002082, ENSGALT00000010764, ENSGALT00000018079, ENSGALT00000017779, ENSGALT00000009749, ENSGALT00000013245, ENSGALT00000036887,…	2174	845	8067
GOTERM_MF_ALL	GO:0005099~Ras GTPase activator activity	18	0.41773	0.00993721	ENSGALT00000010845, ENSGALT00000024650, ENSGALT00000023194, ENSGALT00000025058, ENSGALT00000022020, ENSGALT00000015002, ENSGALT00000017190, ENSGALT00000014716, ENSGALT00000003009, ENSGALT00000014003, ENSGALT00000018357, ENSGALT00000016992, ENSGALT00000039238, ENSGALT00000009552, ENSGALT00000001858, ENSGALT00000015976, ENSGALT00000016022, ENSGALT00000009410	2174	37	8067
GOTERM_MF_ALL	GO:0032559~adenyl ribonucleotide binding	259	6.01068	0.0105933	ENSGALT00000019318, ENSGALT00000018109, ENSGALT00000021128, ENSGALT00000017268, ENSGALT00000003599, ENSGALT00000020366, ENSGALT00000027453, ENSGALT00000030475, ENSGALT00000006599, ENSGALT00000011246, ENSGALT00000023783, ENSGALT00000013141, ENSGALT00000019642, ENSGALT00000002082, ENSGALT00000010764, ENSGALT00000018079, ENSGALT00000017779, ENSGALT00000009749, ENSGALT00000013245, ENSGALT00000036887,…	2174	850	8067
GOTERM_MF_ALL	GO:0030247~polysaccharide binding	21	0.487352	0.0112037	ENSGALT00000020391, ENSGALT00000004590, ENSGALT00000016742, ENSGALT00000003428, ENSGALT00000011880, ENSGALT00000037774, ENSGALT00000005564, ENSGALT00000023995, ENSGALT00000020601, ENSGALT00000012746, ENSGALT00000027540, ENSGALT00000025361, ENSGALT00000025196, ENSGALT00000032155, ENSGALT00000004569, ENSGALT00000032154, ENSGALT00000005664, ENSGALT00000033354, ENSGALT00000025171, ENSGALT00000018261,…	2174	46	8067
GOTERM_MF_ALL	GO:0001871~pattern binding	21	0.487352	0.0112037	ENSGALT00000020391, ENSGALT00000004590, ENSGALT00000016742, ENSGALT00000003428, ENSGALT00000011880, ENSGALT00000037774, ENSGALT00000005564, ENSGALT00000023995, ENSGALT00000020601, ENSGALT00000012746, ENSGALT00000027540, ENSGALT00000025361, ENSGALT00000025196, ENSGALT00000032155, ENSGALT00000004569, ENSGALT00000032154, ENSGALT00000005664, ENSGALT00000033354, ENSGALT00000025171, ENSGALT00000018261,…	2174	46	8067
GOTERM_MF_ALL	GO:0005085~guanyl-nucleotide exchange factor activity	30	0.696217	0.0115575	ENSGALT00000032601, ENSGALT00000016488, ENSGALT00000009044, ENSGALT00000018401, ENSGALT00000006794, ENSGALT00000021600, ENSGALT00000015423, ENSGALT00000008413, ENSGALT00000020357, ENSGALT00000002946, ENSGALT00000024886, ENSGALT00000005891, ENSGALT00000007577, ENSGALT00000009806, ENSGALT00000013746, ENSGALT00000041305, ENSGALT00000010780, ENSGALT00000019179, ENSGALT00000017734, ENSGALT00000038867,…	2174	73	8067
GOTERM_MF_ALL	GO:0005083~small GTPase regulator activity	43	0.997911	0.0147811	ENSGALT00000010845, ENSGALT00000024650, ENSGALT00000025058, ENSGALT00000009044, ENSGALT00000008104, ENSGALT00000018401, ENSGALT00000039364, ENSGALT00000022020, ENSGALT00000022879, ENSGALT00000014716, ENSGALT00000003009, ENSGALT00000008413, ENSGALT00000020357, ENSGALT00000002946, ENSGALT00000025694, ENSGALT00000039238, ENSGALT00000013553, ENSGALT00000024886, ENSGALT00000001243, ENSGALT00000007577,…	2174	115	8067
GOTERM_MF_ALL	GO:0008092~cytoskeletal protein binding	57	1.32281	0.0163916	ENSGALT00000030834, ENSGALT00000029706, ENSGALT00000014731, ENSGALT00000016279, ENSGALT00000023397, ENSGALT00000026264, ENSGALT00000016285, ENSGALT00000014533, ENSGALT00000037060, ENSGALT00000009540, ENSGALT00000038021, ENSGALT00000036887, ENSGALT00000037064, ENSGALT00000015635, ENSGALT00000021058, ENSGALT00000037752, ENSGALT00000029436, ENSGALT00000040792, ENSGALT00000025088, ENSGALT00000021740,…	2174	161	8067
GOTERM_MF_ALL	GO:0008047~enzyme activator activity	37	0.858668	0.0175968	ENSGALT00000010845, ENSGALT00000024650, ENSGALT00000025058, ENSGALT00000015303, ENSGALT00000022020, ENSGALT00000022879, ENSGALT00000027149, ENSGALT00000015283, ENSGALT00000014716, ENSGALT00000003009, ENSGALT00000009081, ENSGALT00000039238, ENSGALT00000013698, ENSGALT00000001243, ENSGALT00000011935, ENSGALT00000016022, ENSGALT00000033235, ENSGALT00000002162, ENSGALT00000023194, ENSGALT00000002716,…	2174	97	8067
GOTERM_MF_ALL	GO:0004697~protein kinase C activity	6	0.139243	0.0179115	ENSGALT00000016247, ENSGALT00000017268, ENSGALT00000019399, ENSGALT00000009676, ENSGALT00000006288, ENSGALT00000016100	2174	7	8067
GOTERM_MF_ALL	GO:0019904~protein domain specific binding	28	0.649803	0.0179843	ENSGALT00000036390, ENSGALT00000010902, ENSGALT00000018428, ENSGALT00000026348, ENSGALT00000008863, ENSGALT00000004359, ENSGALT00000027330, ENSGALT00000025333, ENSGALT00000006127, ENSGALT00000029403, ENSGALT00000015141, ENSGALT00000033354, ENSGALT00000001740, ENSGALT00000009893, ENSGALT00000039052, ENSGALT00000005757, ENSGALT00000003894, ENSGALT00000018844, ENSGALT00000024990, ENSGALT00000018839,…	2174	69	8067
GOTERM_MF_ALL	GO:0008134~transcription factor binding	35	0.812253	0.0185815	ENSGALT00000039566, ENSGALT00000031549, ENSGALT00000003436, ENSGALT00000004359, ENSGALT00000015897, ENSGALT00000029403, ENSGALT00000007275, ENSGALT00000017616, ENSGALT00000017328, ENSGALT00000033333, ENSGALT00000020873, ENSGALT00000005135, ENSGALT00000033739, ENSGALT00000008634, ENSGALT00000011752, ENSGALT00000024115, ENSGALT00000032809, ENSGALT00000012033, ENSGALT00000005816, ENSGALT00000025166,…	2174	91	8067
GOTERM_MF_ALL	GO:0031402~sodium ion binding	8	0.185658	0.0215122	ENSGALT00000036926, ENSGALT00000038254, ENSGALT00000004364, ENSGALT00000038572, ENSGALT00000015788, ENSGALT00000024196, ENSGALT00000013056, ENSGALT00000010093	2174	12	8067
GOTERM_MF_ALL	GO:0046983~protein dimerization activity	56	1.29961	0.0219269	ENSGALT00000004832, ENSGALT00000005426, ENSGALT00000016303, ENSGALT00000036630, ENSGALT00000001027, ENSGALT00000037963, ENSGALT00000003436, ENSGALT00000033263, ENSGALT00000010437, ENSGALT00000019922, ENSGALT00000016282, ENSGALT00000020497, ENSGALT00000021569, ENSGALT00000010764, ENSGALT00000024939, ENSGALT00000019885, ENSGALT00000038358, ENSGALT00000034669, ENSGALT00000003119, ENSGALT00000020598,…	2174	160	8067
GOTERM_MF_ALL	GO:0005097~Rab GTPase activator activity	15	0.348109	0.0219873	ENSGALT00000010845, ENSGALT00000024650, ENSGALT00000023194, ENSGALT00000025058, ENSGALT00000022020, ENSGALT00000015002, ENSGALT00000014716, ENSGALT00000017190, ENSGALT00000003009, ENSGALT00000018357, ENSGALT00000039238, ENSGALT00000009552, ENSGALT00000001858, ENSGALT00000016022, ENSGALT00000009410	2174	31	8067
GOTERM_MF_ALL	GO:0005525~GTP binding	71	1.64771	0.0223961	ENSGALT00000033559, ENSGALT00000016793, ENSGALT00000036475, ENSGALT00000001634, ENSGALT00000034869, ENSGALT00000015926, ENSGALT00000019922, ENSGALT00000016236, ENSGALT00000006969, ENSGALT00000026762, ENSGALT00000009649, ENSGALT00000023158, ENSGALT00000002349, ENSGALT00000024115, ENSGALT00000027066, ENSGALT00000005124, ENSGALT00000012033, ENSGALT00000000866, ENSGALT00000023749, ENSGALT00000007750,…	2174	210	8067
GOTERM_MF_ALL	GO:0016563~transcription activator activity	34	0.789046	0.022679	ENSGALT00000039566, ENSGALT00000004958, ENSGALT00000010902, ENSGALT00000037963, ENSGALT00000031549, ENSGALT00000003436, ENSGALT00000017142, ENSGALT00000033290, ENSGALT00000017773, ENSGALT00000027522, ENSGALT00000037206, ENSGALT00000007275, ENSGALT00000011500, ENSGALT00000032978, ENSGALT00000038610, ENSGALT00000005135, ENSGALT00000019132, ENSGALT00000008735, ENSGALT00000002504, ENSGALT00000038358,…	2174	89	8067
GOTERM_MF_ALL	GO:0042578~phosphoric ester hydrolase activity	60	1.39243	0.0240939	ENSGALT00000005862, ENSGALT00000023948, ENSGALT00000002258, ENSGALT00000001830, ENSGALT00000014481, ENSGALT00000037455, ENSGALT00000008264, ENSGALT00000006443, ENSGALT00000000973, ENSGALT00000019550, ENSGALT00000013001, ENSGALT00000010437, ENSGALT00000007893, ENSGALT00000002495, ENSGALT00000022595, ENSGALT00000020068, ENSGALT00000039611, ENSGALT00000009170, ENSGALT00000005757, ENSGALT00000038357,…	2174	174	8067
GOTERM_MF_ALL	GO:0030234~enzyme regulator activity	102	2.36714	0.0268921	ENSGALT00000018401, ENSGALT00000015303, ENSGALT00000006794, ENSGALT00000022020, ENSGALT00000039238, ENSGALT00000013553, ENSGALT00000013698, ENSGALT00000007577, ENSGALT00000037288, ENSGALT00000041305, ENSGALT00000011918, ENSGALT00000008832, ENSGALT00000034231, ENSGALT00000021945, ENSGALT00000023014, ENSGALT00000001905, ENSGALT00000025195, ENSGALT00000018839, ENSGALT00000008246, ENSGALT00000018508,…	2174	317	8067
GOTERM_MF_ALL	GO:0032561~guanyl ribonucleotide binding	71	1.64771	0.0276529	ENSGALT00000033559, ENSGALT00000016793, ENSGALT00000036475, ENSGALT00000001634, ENSGALT00000034869, ENSGALT00000015926, ENSGALT00000019922, ENSGALT00000016236, ENSGALT00000006969, ENSGALT00000026762, ENSGALT00000009649, ENSGALT00000023158, ENSGALT00000002349, ENSGALT00000024115, ENSGALT00000027066, ENSGALT00000005124, ENSGALT00000012033, ENSGALT00000000866, ENSGALT00000023749, ENSGALT00000007750,…	2174	212	8067
GOTERM_MF_ALL	GO:0003743~translation initiation factor activity	15	0.348109	0.0296267	ENSGALT00000015576, ENSGALT00000012621, ENSGALT00000039859, ENSGALT00000019132, ENSGALT00000008967, ENSGALT00000016488, ENSGALT00000019478, ENSGALT00000027620, ENSGALT00000025930, ENSGALT00000026357, ENSGALT00000014935, ENSGALT00000010015, ENSGALT00000019782, ENSGALT00000020466, ENSGALT00000025971, ENSGALT00000026468	2174	32	8067
GOTERM_MF_ALL	GO:0008270~zinc ion binding	283	6.56765	0.032911	ENSGALT00000003495, ENSGALT00000017366, ENSGALT00000027073, ENSGALT00000015774, ENSGALT00000020547, ENSGALT00000003599, ENSGALT00000014731, ENSGALT00000004359, ENSGALT00000009653, ENSGALT00000020542, ENSGALT00000020066, ENSGALT00000017275, ENSGALT00000018517, ENSGALT00000038914, ENSGALT00000025085, ENSGALT00000024202, ENSGALT00000011231, ENSGALT00000019132, ENSGALT00000023672, ENSGALT00000001841,…	2174	956	8067
GOTERM_MF_ALL	GO:0019001~guanyl nucleotide binding	71	1.64771	0.0338477	ENSGALT00000033559, ENSGALT00000016793, ENSGALT00000036475, ENSGALT00000001634, ENSGALT00000034869, ENSGALT00000015926, ENSGALT00000019922, ENSGALT00000016236, ENSGALT00000006969, ENSGALT00000026762, ENSGALT00000009649, ENSGALT00000023158, ENSGALT00000002349, ENSGALT00000024115, ENSGALT00000027066, ENSGALT00000005124, ENSGALT00000012033, ENSGALT00000000866, ENSGALT00000023749, ENSGALT00000007750,…	2174	214	8067
GOTERM_MF_ALL	GO:0015924~mannosyl-oligosaccharide mannosidase activity	6	0.139243	0.0372396	ENSGALT00000007675, ENSGALT00000024007, ENSGALT00000001539, ENSGALT00000013543, ENSGALT00000023908, ENSGALT00000023197	2174	8	8067
GOTERM_MF_ALL	GO:0004571~mannosyl-oligosaccharide 1,2-alpha-mannosidase activity	6	0.139243	0.0372396	ENSGALT00000007675, ENSGALT00000024007, ENSGALT00000001539, ENSGALT00000013543, ENSGALT00000023908, ENSGALT00000023197	2174	8	8067
GOTERM_MF_ALL	GO:0043167~ion binding	501	11.6268	0.038009	ENSGALT00000003495, ENSGALT00000001830, ENSGALT00000008465, ENSGALT00000011039, ENSGALT00000017366, ENSGALT00000011107, ENSGALT00000024007, ENSGALT00000014731, ENSGALT00000003599, ENSGALT00000004359, ENSGALT00000030474, ENSGALT00000009653, ENSGALT00000017275, ENSGALT00000010764, ENSGALT00000018517, ENSGALT00000025085, ENSGALT00000024417, ENSGALT00000024202, ENSGALT00000008459, ENSGALT00000011231,…	2174	1746	8067
GOTERM_MF_ALL	GO:0043169~cation binding	499	11.5804	0.0381427	ENSGALT00000003495, ENSGALT00000001830, ENSGALT00000008465, ENSGALT00000011039, ENSGALT00000017366, ENSGALT00000011107, ENSGALT00000024007, ENSGALT00000014731, ENSGALT00000003599, ENSGALT00000004359, ENSGALT00000030474, ENSGALT00000009653, ENSGALT00000017275, ENSGALT00000010764, ENSGALT00000018517, ENSGALT00000025085, ENSGALT00000024417, ENSGALT00000024202, ENSGALT00000008459, ENSGALT00000011231,…	2174	1739	8067
GOTERM_MF_ALL	GO:0003725~double-stranded RNA binding	9	0.208865	0.0413335	ENSGALT00000026777, ENSGALT00000039535, ENSGALT00000037569, ENSGALT00000038269, ENSGALT00000025223, ENSGALT00000001802, ENSGALT00000008045, ENSGALT00000002834, ENSGALT00000005388	2174	16	8067
GOTERM_MF_ALL	GO:0046872~metal ion binding	491	11.3948	0.0449998	ENSGALT00000003495, ENSGALT00000001830, ENSGALT00000008465, ENSGALT00000017366, ENSGALT00000011107, ENSGALT00000024007, ENSGALT00000014731, ENSGALT00000003599, ENSGALT00000004359, ENSGALT00000030474, ENSGALT00000009653, ENSGALT00000017275, ENSGALT00000010764, ENSGALT00000018517, ENSGALT00000025085, ENSGALT00000024417, ENSGALT00000024202, ENSGALT00000008459, ENSGALT00000011231, ENSGALT00000016788,…	2174	1715	8067
GOTERM_MF_ALL	GO:0043498~cell surface binding	7	0.162451	0.0483264	ENSGALT00000015073, ENSGALT00000019391, ENSGALT00000019885, ENSGALT00000016742, ENSGALT00000013137, ENSGALT00000037876, ENSGALT00000015678, ENSGALT00000034276	2174	11	8067
GOTERM_MF_ALL	GO:0003810~protein-glutamine gamma-glutamyltransferase activity	5	0.116036	0.0486928	ENSGALT00000039224, ENSGALT00000007671, ENSGALT00000007670, ENSGALT00000020886, ENSGALT00000019398	2174	6	8067
GOTERM_MF_ALL	GO:0015291~secondary active transmembrane transporter activity	30	0.696217	0.0491633	ENSGALT00000027004, ENSGALT00000021148, ENSGALT00000003975, ENSGALT00000013056, ENSGALT00000006753, ENSGALT00000017902, ENSGALT00000020446, ENSGALT00000015878, ENSGALT00000007915, ENSGALT00000013382, ENSGALT00000001881, ENSGALT00000038572, ENSGALT00000024518, ENSGALT00000005637, ENSGALT00000005597, ENSGALT00000004306, ENSGALT00000002634, ENSGALT00000015788, ENSGALT00000010421, ENSGALT00000027111,…	2174	81	8067
GOTERM_MF_ALL	GO:0003779~actin binding	37	0.858668	0.0504734	ENSGALT00000010902, ENSGALT00000026348, ENSGALT00000014731, ENSGALT00000024124, ENSGALT00000019859, ENSGALT00000023397, ENSGALT00000015425, ENSGALT00000026264, ENSGALT00000000816, ENSGALT00000016285, ENSGALT00000017699, ENSGALT00000014533, ENSGALT00000009540, ENSGALT00000038021, ENSGALT00000036887, ENSGALT00000037064, ENSGALT00000021996, ENSGALT00000011060, ENSGALT00000015635, ENSGALT00000020472,…	2174	104	8067
GOTERM_MF_ALL	GO:0003714~transcription corepressor activity	9	0.208865	0.0601077	ENSGALT00000022425, ENSGALT00000010491, ENSGALT00000032809, ENSGALT00000015526, ENSGALT00000019288, ENSGALT00000011909, ENSGALT00000004359, ENSGALT00000020873, ENSGALT00000017640	2174	17	8067
GOTERM_MF_ALL	GO:0001968~fibronectin binding	4	0.092829	0.0623396	ENSGALT00000016742, ENSGALT00000014607, ENSGALT00000015678, ENSGALT00000024512	2174	4	8067
GOTERM_MF_ALL	GO:0050431~transforming growth factor beta binding	4	0.092829	0.0623396	ENSGALT00000020497, ENSGALT00000033354, ENSGALT00000020598, ENSGALT00000037707	2174	4	8067
GOTERM_MF_ALL	GO:0017124~SH3 domain binding	10	0.232072	0.0628951	ENSGALT00000036390, ENSGALT00000015141, ENSGALT00000018280, ENSGALT00000018839, ENSGALT00000026348, ENSGALT00000015826, ENSGALT00000019753, ENSGALT00000018844, ENSGALT00000003894, ENSGALT00000001740	2174	20	8067
GOTERM_MF_ALL	GO:0008138~protein tyrosine/serine/threonine phosphatase activity	11	0.25528	0.0644314	ENSGALT00000005875, ENSGALT00000015381, ENSGALT00000012591, ENSGALT00000013972, ENSGALT00000005757, ENSGALT00000038357, ENSGALT00000002495, ENSGALT00000031806, ENSGALT00000034909, ENSGALT00000036271, ENSGALT00000008036	2174	23	8067
GOTERM_MF_ALL	GO:0004468~lysine N-acetyltransferase activity	6	0.139243	0.0654965	ENSGALT00000039566, ENSGALT00000015508, ENSGALT00000026832, ENSGALT00000026819, ENSGALT00000019563, ENSGALT00000008750	2174	9	8067
GOTERM_MF_ALL	GO:0004402~histone acetyltransferase activity	6	0.139243	0.0654965	ENSGALT00000039566, ENSGALT00000015508, ENSGALT00000026832, ENSGALT00000026819, ENSGALT00000019563, ENSGALT00000008750	2174	9	8067
GOTERM_MF_ALL	GO:0016755~transferase activity, transferring amino-acyl groups	6	0.139243	0.0654965	ENSGALT00000039224, ENSGALT00000007671, ENSGALT00000007670, ENSGALT00000020886, ENSGALT00000015466, ENSGALT00000019398	2174	9	8067
GOTERM_MF_ALL	GO:0008135~translation factor activity, nucleic acid binding	18	0.41773	0.0733086	ENSGALT00000015576, ENSGALT00000012621, ENSGALT00000039859, ENSGALT00000027399, ENSGALT00000019132, ENSGALT00000039360, ENSGALT00000016488, ENSGALT00000025930, ENSGALT00000026357, ENSGALT00000020466, ENSGALT00000025971, ENSGALT00000026468, ENSGALT00000008967, ENSGALT00000027620, ENSGALT00000019478, ENSGALT00000014935, ENSGALT00000010015, ENSGALT00000019782, ENSGALT00000025653	2174	45	8067
GOTERM_MF_ALL	GO:0030674~protein binding, bridging	7	0.162451	0.0751407	ENSGALT00000015073, ENSGALT00000018428, ENSGALT00000032821, ENSGALT00000015703, ENSGALT00000034001, ENSGALT00000036491, ENSGALT00000021387	2174	12	8067
GOTERM_MF_ALL	GO:0004675~transmembrane receptor protein serine/threonine kinase activity	7	0.162451	0.0751407	ENSGALT00000020497, ENSGALT00000033354, ENSGALT00000003119, ENSGALT00000020598, ENSGALT00000013786, ENSGALT00000037691, ENSGALT00000020491	2174	12	8067
GOTERM_MF_ALL	GO:0005024~transforming growth factor beta receptor activity	7	0.162451	0.0751407	ENSGALT00000020497, ENSGALT00000033354, ENSGALT00000003119, ENSGALT00000020598, ENSGALT00000013786, ENSGALT00000037691, ENSGALT00000020491	2174	12	8067
GOTERM_MF_ALL	GO:0000287~magnesium ion binding	38	0.881875	0.0795989	ENSGALT00000022818, ENSGALT00000024196, ENSGALT00000039427, ENSGALT00000011490, ENSGALT00000010690, ENSGALT00000022955, ENSGALT00000020890, ENSGALT00000022662, ENSGALT00000023022, ENSGALT00000017222, ENSGALT00000018983, ENSGALT00000039313, ENSGALT00000026575, ENSGALT00000020497, ENSGALT00000003745, ENSGALT00000010764, ENSGALT00000027031, ENSGALT00000027069, ENSGALT00000016788, ENSGALT00000037978,…	2174	111	8067
GOTERM_MF_ALL	GO:0046332~SMAD binding	8	0.185658	0.0805867	ENSGALT00000020497, ENSGALT00000033354, ENSGALT00000003119, ENSGALT00000020598, ENSGALT00000015703, ENSGALT00000037691, ENSGALT00000011909, ENSGALT00000014350	2174	15	8067
GOTERM_MF_ALL	GO:0042803~protein homodimerization activity	31	0.719424	0.0829414	ENSGALT00000036630, ENSGALT00000005897, ENSGALT00000004958, ENSGALT00000003436, ENSGALT00000015897, ENSGALT00000009368, ENSGALT00000041183, ENSGALT00000019922, ENSGALT00000016282, ENSGALT00000009189, ENSGALT00000020497, ENSGALT00000010764, ENSGALT00000026641, ENSGALT00000020472, ENSGALT00000018481, ENSGALT00000019885, ENSGALT00000025620, ENSGALT00000038358, ENSGALT00000034669, ENSGALT00000003119,…	2174	88	8067
GOTERM_MF_ALL	GO:0016791~phosphatase activity	44	1.02112	0.0865682	ENSGALT00000005862, ENSGALT00000015381, ENSGALT00000012591, ENSGALT00000002258, ENSGALT00000023948, ENSGALT00000007704, ENSGALT00000037455, ENSGALT00000006443, ENSGALT00000024196, ENSGALT00000008264, ENSGALT00000034909, ENSGALT00000022662, ENSGALT00000013001, ENSGALT00000010437, ENSGALT00000007893, ENSGALT00000025692, ENSGALT00000026575, ENSGALT00000002495, ENSGALT00000020068, ENSGALT00000016330,…	2174	132	8067
GOTERM_MF_ALL	GO:0017017~MAP kinase tyrosine/serine/threonine phosphatase activity	5	0.116036	0.0897344	ENSGALT00000005875, ENSGALT00000015381, ENSGALT00000012591, ENSGALT00000013972, ENSGALT00000038357	2174	7	8067
GOTERM_MF_ALL	GO:0033549~MAP kinase phosphatase activity	5	0.116036	0.0897344	ENSGALT00000005875, ENSGALT00000015381, ENSGALT00000012591, ENSGALT00000013972, ENSGALT00000038357	2174	7	8067
GOTERM_MF_ALL	GO:0022804~active transmembrane transporter activity	55	1.2764	0.09883	ENSGALT00000025631, ENSGALT00000022955, ENSGALT00000006753, ENSGALT00000013056, ENSGALT00000015877, ENSGALT00000023022, ENSGALT00000015878, ENSGALT00000020446, ENSGALT00000039585, ENSGALT00000007915, ENSGALT00000015833, ENSGALT00000001881, ENSGALT00000014493, ENSGALT00000038572, ENSGALT00000018079, ENSGALT00000027031, ENSGALT00000024518, ENSGALT00000005637, ENSGALT00000020949, ENSGALT00000005597,…	2174	171	8067
