# Supplementary material for: Genome-Wide Analysis of lncRNA and mRNA Expression During Differentiation of Abdominal Preadipocytes in the Chicken
Source: G3 (Bethesda). 2017 Jan 20;7(3):953–66. doi: 10.1534/g3.116.037069 (PMC5345725; doi:10.1534/g3.116.037069)
Supplement: Supplementary file 5 [file 953TableS5.xlsx]

## Sheet: mRNAs
Genename	A0-1	A0-2	A0-3	A2-1	A2-2	A2-3	A4-1	A4-2	A4-3	A6-1	A6-2	A6-3
ENSGALG00000002846	0.0193259	0.039928	0.0100162	0.797416	0.825386	0.892188	0.064127	0.0464333	0	0	0.0410179	0.0443248
ENSGALG00000027334	0.54253	0.519317	0.408625	3.23168	2.67996	2.92094	0.76412	0.558914	0.616595	0.992181	0.856018	0.805672
ENSGALG00000012770	2.2509	2.1752	1.92192	0.611084	0.701432	0.693093	1.43699	0.849845	0.653934	1.50457	1.25122	1.49483
ENSGALG00000021511	0	0	0	0.0648335	0.0796443	0.0805019	0.00670348	0	0	0	0	0.00617796
ENSGALG00000022080	2.00018	1.65298	0.86122	10.7219	11.3563	10.1386	5.71801	6.09218	3.95542	3.07825	8.14216	6.63423
ENSGALG00000004589	0.0313575	0.0421108	0.008126	0.262366	0.334811	0.407623	0.0823731	0.135614	0.319224	0.0276778	0.0831928	0.0839065
ENSGALG00000013515	0	0.0231828	0	0.287226	0.18432	0.245377	0.0517125	0.0044933	0.137627	0.0550231	0	0.0214463
ENSGALG00000006176	1.37241	1.66468	1.70939	0.497268	0.327249	0.419517	0.685534	1.03177	1.71587	0.963878	1.45642	1.21846
ENSGALG00000000405	56.2777	62.0326	35.8925	218.328	205.242	201.604	167.167	161.96	155.364	93.3713	120.629	113.449
ENSGALG00000009467	0.890864	0.697063	0.884139	0.282423	0.150489	0.216458	0.670877	0.264138	0.116241	0.518639	0.341953	0.492695
ENSGALG00000018361	3.07231	3.29513	2.79529	9.99662	10.3149	9.63192	9.10793	5.42402	4.93298	3.75172	9.64828	7.70179
ENSGALG00000007478	0.122633	0.0675639	0.0988684	0.699657	0.984831	0.688639	0.180853	0.170239	0.1337	0.0641436	0.03856	0.395853
ENSGALG00000005278	0.457186	0.28136	0.420125	0.104058	0.0639145	0.0252108	0.631199	0.370827	0.381786	0.663976	0.467969	0.763503
ENSGALG00000002816	0.524748	0.659716	0.292219	2.03978	2.57981	2.56087	1.51275	1.64438	1.41595	1.09715	1.96287	1.44253
ENSGALG00000010382	0.0368358	0.0405889	0	0.326497	0.53785	0.59668	0.203713	0.27141	0.228911	0.115602	0.330099	0.244066
ENSGALG00000011795	1.18821	1.20428	0.890816	0.328904	0.376449	0.384941	1.09933	0.50274	0.542616	0.492507	0.951657	0.742719
ENSGALG00000029025	25.5343	24.6109	39.4296	12.4156	11.3608	9.98349	21.2384	13.2516	16.9513	7.81316	18.6637	18.2497
ENSGALG00000016467	3.10798	2.87715	2.75233	1.428	1.36836	1.17042	1.91285	1.20522	1.69028	2.1099	1.46375	1.26333
ENSGALG00000004249	0.171748	0.119524	0.0562191	0.671361	0.782021	0.843398	0.239955	0.217184	0.416871	0.489356	0.140693	0.262608
ENSGALG00000006069	0.104357	0.0524952	0.122282	0.470115	0.566436	0.498305	0.135499	0.174423	0.373971	0.0747567	0.0706201	0.0901887
ENSGALG00000027190	2.47317	2.1901	1.59235	0.774339	0.907193	0.656617	1.50785	0.908233	0.9115	1.69904	1.00715	1.3835
ENSGALG00000009565	0.399313	0.449998	0.614597	0.0665707	0.11926	0.0588021	0.38813	0.372134	0.748006	0.370255	0.188336	0.111011
ENSGALG00000014405	0.59086	0.491328	0.391823	0.121142	0.18889	0.0856038	0.381563	0.137554	0.273676	0.53988	0.218097	0.314241
ENSGALG00000007395	0.165572	0.282992	0.183327	0.779787	0.853018	0.907005	0.41205	0.556936	1.15201	0.354286	0.516475	0.609897
ENSGALG00000008166	0.488727	0.585927	0.313946	0.113609	0.16835	0.158332	0.47204	0.315335	0.544837	0.475256	0.509716	0.599927
ENSGALG00000011222	0.052325	0.00540528	0.0338988	0.287868	0.343806	0.273345	0.0506404	0.0377156	0	0	0.166584	0.0700057
ENSGALG00000007004	0	0	0	0.196251	0.120974	0.140916	0	0	0	0	0.0195385	0.0211137
ENSGALG00000023801	2.49608	3.36722	3.46247	1.17801	0.763758	0.677839	1.05561	0.952496	1.33265	5.39993	3.01245	3.70433
ENSGALG00000018364	3.32905	4.54679	3.161	13.1769	10.589	13.189	10.6951	7.64439	6.34602	4.20198	10.7513	10.4718
ENSGALG00000005160	0.0324697	0.100625	0.0252426	0.349823	0.488915	0.489139	0.206503	0.171629	0.167264	0.143297	0.149315	0.186176
ENSGALG00000011138	0	0	0	0.193139	0.100918	0.12795	0.0145612	0	0	0.02324	0.0372554	0.0301942
ENSGALG00000000991	0.36034	0.406078	0.322581	0.0300367	0	0.0318378	0.0905816	0.0472238	0	0.134933	0.0695271	0.400706
ENSGALG00000011332	0.115742	0.244442	0.299935	0.902078	1.05624	1.20615	0.476513	0.679771	0.69403	0.514586	0.282049	0.285124
ENSGALG00000026952	0	0	0	0.399369	0.17489	0.352764	0.0321167	0.0558124	0	0	0	0.110996
ENSGALG00000013825	4.81832	5.23468	5.34054	2.87503	2.35171	2.49055	3.57287	4.2578	3.21828	4.53431	5.13881	4.47698
ENSGALG00000001099	2.21728	2.42567	3.69996	1.24818	1.23994	1.06689	1.15788	1.72571	1.14132	1.7539	2.23215	1.63679
ENSGALG00000028882	2.06048	2.46577	2.53979	1.15115	0.986529	1.26675	0.971674	1.24034	1.86191	1.51886	1.44644	1.01598
ENSGALG00000006598	0.0502684	0.0896444	0.0438789	0.232887	0.312909	0.311136	0.30141	0.345804	0.713903	0.0591594	0.164716	0.169905
ENSGALG00000027873	0.113774	0.0989735	0.130348	0.444742	0.445915	0.616907	0.125842	0.264727	0	0.190276	0.338917	0.210588
ENSGALG00000023340	27.0479	27.0177	27.3054	13.6824	15.8832	14.6806	18.7015	16.4758	25.7706	28.049	18.9324	25.973
ENSGALG00000003570	0.366552	0.542446	0.291592	1.44601	1.41894	1.55757	1.86686	1.72043	1.98235	0.702254	1.61627	1.47286
ENSGALG00000008138	8.18378	8.32937	10.342	4.8931	4.88976	4.6272	4.87482	7.26094	6.70797	5.10802	5.60834	4.74945
ENSGALG00000028890	0.265041	0.472292	0.532291	0.106322	0.108842	0.120747	0.338957	0.26268	0.0812696	0.0974746	0.0234388	0.139306
ENSGALG00000016130	0.62127	0.798665	1.01017	0.256904	0.311272	0.39465	0.696146	0.721956	1.02397	0.597349	1.01122	0.856809
ENSGALG00000011391	0.417772	0.314564	0.105856	1.29391	1.4945	1.66925	0.544229	0.463959	0.856287	0.294998	0.275859	0.482637
ENSGALG00000014030	1.49923	1.27928	1.52245	0.581163	0.627354	0.787784	0.687563	0.54471	0.586035	0.953921	0.603633	0.57775
ENSGALG00000022234	2.08773	2.8692	3.2162	8.25999	8.66509	7.45489	2.88326	3.54728	3.98386	2.94567	2.64395	1.79892
ENSGALG00000022603	0.361869	0.589563	0.25721	0.113762	0.135868	0.110535	0.280174	0.352745	0.182608	0.535382	0.67295	0.426837
ENSGALG00000000123	3.98994	4.04432	7.54887	1.20765	2.16348	2.15854	2.11373	2.66807	1.44437	1.44365	1.15104	0.84897
ENSGALG00000008676	0.0167339	0	0	0.245499	0.103843	0.13011	0.030848	0.0428861	0	0	0	0.0170578
ENSGALG00000027196	4.05457	3.63415	4.2028	1.9236	1.8114	2.05855	1.85185	2.53962	2.15745	1.8517	5.22326	2.6217
ENSGALG00000027238	12.5039	11.3715	15.8293	6.79768	7.3119	6.6362	6.92551	5.76344	5.96773	6.83537	7.60349	6.93131
ENSGALG00000002719	0.0435322	0.00513938	0.0193387	0.151109	0.149826	0.196435	0.058467	0.125511	0.0122041	0.0475723	0	0.0237721
ENSGALG00000008527	10.0356	10.3692	12.9873	6.14669	6.48996	5.70042	4.10331	6.82987	5.73033	6.67392	8.63503	6.10159
ENSGALG00000007170	0.259397	0.107185	0.172852	0.679561	1.21742	1.09847	0.573818	0.908147	0.58177	0.76319	0.838935	0.708259
ENSGALG00000027860	0.0613404	0.0337951	0.0423887	0.237476	0.373187	0.225219	0.158308	0.0982528	0.0936261	0.176464	0.135013	0.125055
ENSGALG00000014749	0.0615191	0.179896	0.137347	0.0130173	0.00518226	0.0229964	0.0157024	0.136439	0.116084	0.0278461	0.0736548	0.123007
ENSGALG00000014980	0.0405307	0.041869	0.0630188	0.380926	0.532621	0.216656	0.235355	0.233714	0	0.178873	0.0430118	0.216904
ENSGALG00000004511	0.013118	0.0162614	0	0.0691621	0.179569	0.101996	0.010882	0.0535805	0	0	0	0.055159
ENSGALG00000021685	0	0	0	0.140676	0.0630045	0.372778	0.0848471	0.0460773	0.22581	0.0338546	0.0814068	0.043985
ENSGALG00000005069	0.06468	0.0848953	0.0276067	0.237226	0.254158	0.366083	0.0883732	0.153575	0.111997	0.089553	0.0915193	0.226883
ENSGALG00000021437	219.355	256.82	253.051	143.217	151.562	141.794	145.903	182.404	170.212	180.546	193.936	148.625
ENSGALG00000026142	1.63779	1.29116	1.26208	3.7148	3.85847	3.78046	3.02711	2.96163	2.1568	3.29698	4.49758	4.54715
ENSGALG00000015549	0	0	0	0.124232	0.13696	0.232975	0.149859	0.150245	0	0.33117	0.0884815	0.175294
ENSGALG00000009624	0.029803	0.073889	0.0411902	0.282379	0.190384	0.260691	0.104386	0.105022	0.0779819	0.379971	0.175708	0.281013
ENSGALG00000027892	0	0	0	0.310021	0.264474	0.586804	0.507532	0.348154	0.639821	0.142111	0.307549	0.480053
ENSGALG00000008696	0.492046	0.400378	0.384488	0.170056	0.207246	0.209682	0.180016	0.163691	0.100275	0.610255	0.342756	0.520859
ENSGALG00000027602	0.714828	0.703584	0.407946	1.80431	1.87346	2.06081	1.17264	1.40486	1.26883	1.06812	1.30693	1.5351
ENSGALG00000012969	0.254724	0.230556	0.138305	0.700687	0.823561	0.654286	0.764726	0.612012	0.952152	0.963571	0.849569	0.955156
ENSGALG00000006011	16.2042	18.8994	16.5746	9.83375	11.1337	10.0409	9.63083	13.5864	14.6094	17.3643	10.1566	10.1681
ENSGALG00000004602	0.0489427	0.0707823	0	0.504863	0.267985	0.451892	0.108267	0.176388	0.0960469	0.230397	0.0519388	0.187087
ENSGALG00000005772	0.389095	0.422039	0.277283	0	0	0.0236352	0.134489	0.420686	0	0.601012	0.309685	0.780855
ENSGALG00000003879	0.140224	0.0540787	0.10659	0.471439	0.491388	0.445194	0.372231	0.323432	0.715467	0.0440067	0.264547	0.057175
ENSGALG00000016974	1.2333	1.45042	1.67174	3.74046	3.54528	3.90136	1.82318	1.04281	1.22759	1.12346	0.880919	1.0426
ENSGALG00000027906	0	0	0	0.0817797	0.097671	0.0410606	0.0155761	0	0	0.0220977	0.0132841	0.00717753
ENSGALG00000015800	0	0	0	0.0787958	0.109792	0.132241	0.0158416	0	0.0913477	0.0927066	0.111461	0.0437991
ENSGALG00000010186	0.19167	0.226895	0.214786	0.698234	0.516233	0.825692	0.234917	0.243948	0.421885	0.377982	0.241884	0.134653
ENSGALG00000021399	0.267901	0.311011	0.213782	0.13452	0.0768371	0.121921	0.24693	0.320814	0.496531	1.00591	0.779196	0.842015
ENSGALG00000008099	0.297181	0.252324	0.248969	0.739088	0.833668	0.672621	0.157596	0.20736	0.319561	0.153312	0.293772	0.130717
ENSGALG00000011214	0.0371859	0.0219507	0	0.180225	0.157071	0.196195	0.0587571	0.137846	0.06255	0.131289	0.150333	0.0324905
ENSGALG00000028008	1862.99	1737.97	1722.21	1079.75	1099.21	1147.9	1109.87	808.022	945.234	1908.13	1313.97	1371.71
ENSGALG00000024368	0.0806022	0.0102478	0.147817	0.494601	0.597501	0.500155	0.233164	0.369441	0.352855	0.20431	0.184232	0.189605
ENSGALG00000011457	1.28616	1.28031	1.24228	3.51111	4.2094	2.88357	2.00453	2.65474	1.70657	1.35884	2.15073	2.39117
ENSGALG00000010603	1.61324	1.58796	1.67222	0.895065	0.900204	0.993676	0.943314	0.711018	0.846921	1.0944	1.12679	1.13122
ENSGALG00000005451	0.507107	0.389978	0.467242	1.50472	1.16465	1.25268	0.833547	0.41967	0.88459	0.903487	0.707567	0.958457
ENSGALG00000006555	0.461246	0.418552	0.374988	0.116098	0.138658	0.202169	0.170056	0.0782267	0	0.0532183	0.0895783	0.331886
ENSGALG00000002987	0.0581427	0.123557	0.111927	0.335106	0.418416	0.565091	0.303173	0.143688	0.317854	0.322582	0.12928	0.241305
ENSGALG00000015444	15.6349	10.2273	7.61623	5.42898	5.43067	5.2955	9.9226	5.1513	6.04862	20.5424	8.21766	14.3113
ENSGALG00000009957	0.0869581	0.190227	0.196181	0.41743	0.666593	0.81532	0.0678925	0.221219	0.476815	0.0541792	0.0506642	0.0782126
ENSGALG00000006776	0	0	0	0.239135	0.181747	0.103694	0.118008	0.239253	0	0.041854	0.0503212	0.126882
ENSGALG00000009634	0.159135	0.197267	0.132879	0.0526913	0.0193631	0.0644433	0.166235	0.0594759	0.0910851	0.140461	0.112584	0.168974
ENSGALG00000028230	0	0	0	0.110417	0.0593429	0.0877785	0.00665968	0.109945	0	0	0	0.0368256
ENSGALG00000004969	1.10643	0.777216	0.688129	0.202902	0.212039	0.29572	0.489513	0.132918	0.461401	1.00915	0.939329	0.592118
ENSGALG00000008121	0	0.026405	0.0772785	0.283202	0.314907	0.424398	0.03534	0	0	0.0125341	0.165768	0.0814239
ENSGALG00000026424	0.0374931	0.0805606	0	0.254399	0.344892	0.327957	0.389815	0.504462	0.632768	0.132373	0.180373	0.0917248
ENSGALG00000002926	0.13851	0.255867	0.0675641	0.776958	0.526425	0.823546	0.171224	0.0626428	0	0.0191774	0	0.0996638
ENSGALG00000007141	0.00570706	0.0141492	0	0.104659	0.0781224	0.0554671	0.0410304	0.0246817	0	0	0	0.0130894
ENSGALG00000027037	1.03673	2.09433	1.07464	0	0	0	0.637051	0	0	0	0.325984	0.176133
ENSGALG00000027539	0.0275737	0	0	0.193836	0.130849	0.33052	0.28465	0.176666	0.56817	0.140619	0.0260103	0.210805
ENSGALG00000006331	1.02088	1.79525	0.541406	4.64768	3.71787	4.2226	1.52305	0.479154	0.780397	2.9617	1.49489	2.95855
ENSGALG00000026482	26.3645	30.3536	32.0222	18.3613	16.5296	14.1811	20.1455	12.6689	18.1678	30.7908	17.5132	28.4647
ENSGALG00000018360	5.08581	6.74757	6.38326	15.3383	13.5042	15.2009	12.3857	10.2025	6.1627	4.95773	10.4258	11.8753
ENSGALG00000003064	2.82578	2.08428	2.83328	1.4408	1.40265	1.21919	2.40984	2.36041	2.44879	2.05129	2.03654	1.8575
ENSGALG00000026875	0.0465526	0.108626	0.0652857	0.022598	0.00599761	0.00266145	0.0151442	0.0500033	0.0403043	0.0128909	0.0232482	0.0251225
ENSGALG00000027001	60.2778	36.7678	44.3322	27.2402	18.2314	23.1547	28.8908	15.9998	42.6693	48.9818	26.6025	30.2833
ENSGALG00000005933	0.0489086	0.168412	0.0844945	0	0	0	0	0	0	0	0	0
ENSGALG00000028755	4.13988	4.29728	5.72251	2.9113	2.81564	2.5744	2.77454	3.27541	3.07609	2.82829	3.13807	2.57491
ENSGALG00000028850	2.85371	3.18033	3.87657	1.95999	1.91308	2.01424	2.08825	1.81448	1.54734	1.99634	2.12385	1.94113
ENSGALG00000006321	0.0490799	0	0.216216	0.618784	0.765899	0.97787	0.0135714	0.0471687	0	0.0722009	0.0694459	0.16885
ENSGALG00000003256	0	0.0387207	0	0.184734	0.10775	0.209472	0.0829172	0.211637	0	0.0496268	0.0795552	0.265071
ENSGALG00000005688	0.77819	0.514486	0.758242	2.73999	2.24979	1.60341	0.705796	1.27141	0.320701	0.879195	1.1011	0.690127
ENSGALG00000003990	0	0	0	0.075114	0.0330511	0.0670468	0.00953772	0.0207183	0	0.0710382	0.207423	0.013185
ENSGALG00000001983	0	0.0232262	0	0.186832	0.138499	0.129747	0.0155428	0	0	0.140572	0.0397669	0.0752027
ENSGALG00000008910	0.784299	0.478345	0.455985	0.257405	0.272561	0.300967	0.534575	0.264232	0.255576	0.871929	0.655202	0.632797
ENSGALG00000023565	1.07131	1.24502	0.381728	0.21488	0	0.130152	0.407323	0.418273	0.427046	0.393999	0.85267	0.614276
ENSGALG00000002437	0.436545	0.776435	0.501691	1.47059	2.13048	1.57721	0.797746	0.702283	0.838068	0.536095	0.765401	0.87064
ENSGALG00000006911	0.0712628	0.0471141	0.0443209	0.209096	0.234119	0.325525	0.0945853	0.0410926	0.125864	0.10064	0.0705835	0.152548
ENSGALG00000007721	0.262001	0.287746	0.178671	0.613231	0.677652	0.613146	0.911313	0.604648	0.208032	0.460484	0.724367	0.706334
ENSGALG00000018367	2.52366	1.95639	2.29183	6.67578	5.13599	5.68691	5.85437	5.64491	5.78523	4.28418	6.2885	5.53201
ENSGALG00000004466	0.111347	0.176369	0.125036	0.723182	0.386129	0.486982	0.379732	0.214021	0.200301	0.327602	0.065646	0.241191
ENSGALG00000003150	0.0293451	0.032335	0.0709754	0.242165	0.267798	0.313727	0.140649	0.0376032	0	0.0230236	0	0
ENSGALG00000001067	0.54888	0.937446	0.673254	1.84536	1.88337	2.1694	1.20407	1.8111	1.44516	0.882813	0.362432	0.797291
ENSGALG00000010314	0.0375851	0.0133118	0.027828	0.13785	0.199917	0.146116	0.053449	0.165127	0.0632213	0.18325	0.121557	0.106727
ENSGALG00000028201	39.6181	41.4024	43.3593	28.1288	27.4825	26.8018	23.5163	31.2907	30.588	23.4647	30.8442	23.0424
ENSGALG00000018366	2.14501	0.742047	0.672201	5.16859	3.87857	6.25423	3.69671	2.25325	0	1.99604	2.96451	4.1188
ENSGALG00000005071	0.0135573	0.173662	0.0491854	0.627766	0.5419	0.349175	0.224929	0.345278	0.186237	0.119664	0.0671404	0.155471
ENSGALG00000027085	0.877102	1.0132	1.14895	0.659295	0.612195	0.481499	1.13431	1.26349	1.07815	1.3748	1.76749	1.27627
ENSGALG00000022145	0.0610079	0.319313	0.168636	0.913679	0.779445	0.98823	0.562321	0.312705	0.379126	0.622253	0.546715	0.466414
ENSGALG00000015978	0.0823966	0.351818	0.355871	1.13327	1.06775	1.0811	0.410111	0.409137	0	0.840407	0.95213	0.419956
ENSGALG00000029094	0	13.1676	0	0	0	0	0.193663	0	0	0	7.43244	0
ENSGALG00000000835	0.0266402	0	0.0138071	0.116028	0.160455	0.181242	0.0441986	0.0576063	0.0914893	0.023514	0.0471183	0.0611004
ENSGALG00000023920	1.20086	1.41925	1.09753	2.55738	3.36541	3.4386	2.81355	1.20373	2.30592	2.87209	2.68576	3.09973
ENSGALG00000009392	0.0880203	0.0671458	0.0561467	0	0	0	0.0149778	0.0260285	0	0.19124	0	0.0724692
ENSGALG00000000748	0.00939338	0.0194071	0	0.142115	0.0565767	0.150636	0.031169	0	0	0.0110548	0.0132912	0.0287255
ENSGALG00000003513	0.00930354	0.0230658	0	0.110898	0.157918	0.0813793	0.0565967	0.0223531	0	0.0109491	0	0.0213381
ENSGALG00000006123	0.484872	0.489751	0.268482	1.06398	1.096	1.15194	1.06343	1.06541	1.23008	0.480403	0.903034	0.868116
ENSGALG00000005747	0	0	0	0.153834	0.150322	0.251999	0.185566	0.0586321	0	0.089748	0.0863234	0.0233207
ENSGALG00000012650	0.0613532	0.0663042	0.151653	0.021637	0.0103366	0.00458688	0.0417603	0.0725711	0	0.0555422	0.086812	0.0216487
ENSGALG00000008139	0.17794	0.166659	0.116815	0.394296	0.532621	0.374704	0.255856	0.205213	0.180417	0.296667	0.28115	0.281144
ENSGALG00000006910	0	0	0	0.14363	0.1906	0.304485	0.0577525	0.0167271	0	0	0	0.0798375
ENSGALG00000005610	0.044621	0.0737509	0.0370019	0.245484	0.254094	0.303571	0.0394829	0.0686134	0	0.262565	0.0883913	0.313843
ENSGALG00000028118	0	0	0	0.504131	0.787353	0.287732	0	0	0	0.348413	0.0598425	0.258668
ENSGALG00000014687	0	0	0	0.0905182	0.0835377	0.0130835	0	0	0.0616416	0.0105618	0	0.0137223
ENSGALG00000028848	0.745075	0.532853	1.17333	2.11522	2.4321	2.78516	2.40891	2.76785	2.26354	1.31529	2.4126	2.91383
ENSGALG00000006260	0	0	0	0.0740465	0.0401978	0.171243	0.0243602	0.0423331	0	0.0431995	0.124653	0.0449009
ENSGALG00000006098	0.0359533	0.0495206	0	0.494496	0.118117	0.349432	0.132555	0.046071	0	0.0282083	0	0.128272
ENSGALG00000026155	4.61614	5.07358	5.74743	3.40571	2.91895	3.40866	3.02207	4.09611	3.07425	4.75647	4.49935	3.48314
ENSGALG00000002960	0.0828841	0.0856209	0.118132	0.569987	0.249607	0.412846	0.091675	0.0995706	0.132157	0.134123	0	0.190098
ENSGALG00000003358	0.0396048	0.022911	0	0.137995	0.277575	0.0846824	0.140177	0.0951562	0.0544052	0.0233048	0.291402	0.175615
ENSGALG00000001672	6.79513	6.87843	8.41753	4.30432	5.18455	4.92459	4.52555	4.51151	3.38651	4.65338	4.5473	4.41295
ENSGALG00000010485	0.667098	1.00051	0.776856	0.521058	0.288607	0.320175	0.327934	0.530309	0.105054	1.08555	0.93226	0.931863
ENSGALG00000009722	0.0803997	0.0516783	0.148158	0	0	0	0.00988079	0	0.131483	0	0	0.0136593
ENSGALG00000004372	0	0	0	0.114559	0.0781829	0.112755	0.00987072	0	0	0.0630157	0	0
ENSGALG00000011252	0.0860829	0.0924823	0.0713841	0.410443	0.235673	0.334657	0.0571279	0.132369	0.0506796	0	0.0852624	0.078974
ENSGALG00000012033	0.0503285	0.0790252	0.0260842	0.184589	0.198412	0.244572	0.0333998	0.0290211	0	0.0533071	0.17091	0.0615629
ENSGALG00000007676	2.00081	1.32423	1.79115	1.03642	0.920065	1.03543	1.70527	1.04885	0.841384	1.59528	0.56376	1.13234
ENSGALG00000027056	0.212423	0.172672	0.288774	0.0925983	0.122032	0.0372296	0.242657	0.12383	0.181098	0.225405	0.142894	0.133115
ENSGALG00000013632	0	0	0	0.205222	0.0942692	0.334657	0	0	0	0	0.267967	0.0263247
ENSGALG00000009705	0.044026	0.0904678	0.0456356	0.0196387	0.0312732	0.0104081	0.0500116	0.00914845	0.0210158	0.088222	0.0269383	0.0946078
ENSGALG00000013237	0.0496516	0.131891	0.121315	0.0357709	0.0155352	0.0275752	0.0274589	0	0.0904781	0.0292167	0.0702547	0.0542276
ENSGALG00000010126	0.190967	0.226863	0.284551	0.634744	0.640452	0.962807	0.171617	0.298237	0	0.309022	0.0675523	0.0182496
ENSGALG00000025884	0.182072	0.235732	0.32713	0.083473	0.132924	0.0766812	0.0939788	0.0524946	0.0893261	0.0785676	0.094462	0.129917
ENSGALG00000016087	0	0.0173813	0	0.115709	0.109403	0.0766546	0.0116314	0	0	0	0.0520792	0.0401985
ENSGALG00000003490	0.0341978	0	0	0.334472	0.1498	0.188343	0.0252166	0.0876428	0.290814	0	0	0.174298
ENSGALG00000006306	0.055724	0.0394724	0.0536355	0.208028	0.117688	0.212765	0.105659	0.179788	0.144504	0.135844	0.2647	0.170407
ENSGALG00000010115	0.0598844	0.106592	0.0334243	0	0.00504456	0.00895413	0.0662359	0.0486982	0.0497196	0.0650549	0.195539	0.0633911
ENSGALG00000009803	0	0	0	0.399227	0.578977	0.151131	0	0.149444	0	0	0	0
ENSGALG00000004948	32.6711	35.0511	27.0513	22.2001	20.9654	19.9595	22.36	19.9155	15.991	28.8637	23.468	22.6534
ENSGALG00000021696	0.213095	0.225023	0.2577	0.651304	0.687113	0.678852	0.274979	0.728164	0.871217	0.362244	0.46903	0.543046
ENSGALG00000018557	0	0	0	0.500348	0.051963	0.391998	0.0262417	0.114007	0	0	0	0
ENSGALG00000000513	0.192735	0.226667	0.0614713	0.0203912	0.0243535	0.0432277	0.122987	0.0498696	0.0945576	0.0610681	0.209778	0.0680072
ENSGALG00000016674	0.0363075	0.0600101	0	0.274652	0.178921	0.282299	0.070277	0.0523404	0	0.0534115	0.141277	0.138788
ENSGALG00000026822	0.101869	0.0942079	0.08548	0.262425	0.207175	0.268732	0.107308	0.158507	0.316525	0.0485253	0.195618	0.0890057
ENSGALG00000000363	12.5703	13.0549	15.9584	9.02752	10.0705	8.86014	9.10685	10.0834	8.35701	8.94288	8.34599	7.50217
ENSGALG00000024369	5.62489	5.10142	4.21593	2.75071	3.22205	2.97172	5.23242	5.40585	7.72693	5.29581	5.63249	6.52765
ENSGALG00000025728	0.170294	0.153527	0.17652	0.0141951	0	0	0.085616	0.0446351	0	0	0.153337	0.118356
ENSGALG00000005117	0	0.0382369	0	0.169698	0.180958	0.134905	0.0657973	0.0635237	0	0.0622307	0.243165	0.161704
ENSGALG00000006140	0.0760171	0.0418811	0.061286	0.371743	0.286737	0.17239	0.289608	0.31658	0.157466	0.0695817	0.191219	0.245379
ENSGALG00000000976	2.65292	2.52127	2.06243	1.61589	1.01682	1.28919	2.38935	1.27481	1.24576	2.45311	3.21751	2.57871
ENSGALG00000011870	0.150225	0.099762	0.155717	0.36404	0.464156	0.289401	0.160224	0.216563	0.347451	0.271507	0.167013	0.291225
ENSGALG00000008970	0.129299	0.0860775	0.0781821	0.0428124	0.0117996	0	0.0317807	0.0552285	0.0599111	0.0380421	0.0304921	0.0823759
ENSGALG00000003930	0.762377	0.362273	0.47415	0.233014	0.173933	0.302558	0.428646	0.195384	0.324158	0.725252	0.30564	0.553706
ENSGALG00000026441	28.2725	30.3179	34.6803	19.9606	22.312	21.4816	18.6286	24.4763	23.4129	18.9469	20.8709	17.2686
ENSGALG00000014720	0.536828	0.389868	0.382211	0.193909	0.19596	0.279318	0.149941	0.119861	0	0.204211	0.161124	0.331647
ENSGALG00000006206	0.271742	0.45663	0.112671	0.0830556	0.0892753	0.0616251	0.0601128	0.0522321	0	0.511689	0.512671	0.332402
ENSGALG00000027732	23.7471	27.6711	31.1657	18.6577	19.9495	17.2202	13.5595	17.2067	17.2578	15.0299	16.3196	13.1038
ENSGALG00000003476	0.126096	0.133981	0.0684649	0.264274	0.394534	0.408509	0.179318	0.0461658	0	0.296796	0.0934578	0.229528
ENSGALG00000010122	0.141718	0.251804	0.146899	0.0389833	0.0155195	0.0826418	0.203774	0.122579	0.285065	0.40862	0.170446	0.520058
ENSGALG00000012529	0	0	0	0.120582	0.102867	0.0730357	0.135066	0.0451379	0	0.110548	0.066456	0.129265
ENSGALG00000002982	0.571079	0.490826	0.224944	0.953015	1.4634	1.7428	0.732712	1.33917	0.347418	0.322601	0.872694	0.436598
ENSGALG00000026502	2.81556	2.66615	3.25291	1.94968	1.65407	1.8243	1.16782	2.12809	0.575557	1.91565	2.53143	1.79378
ENSGALG00000005727	0	0	0	0.071014	0.0326205	0.0926428	0.0395366	0	0.128604	0	0	0.0455464
ENSGALG00000011705	0	0.00816587	0.00768175	0.0407708	0.0378726	0.0744268	0.0355195	0.0379852	0.145432	0.0377934	0.0419438	0.0830965
ENSGALG00000001936	0.0351104	0	0.0111982	0.113915	0.0946444	0.0997467	0.0149363	0.0181694	0.106003	0.0476773	0	0.0289072
ENSGALG00000001470	0.376232	0.526179	0.289991	1.38875	0.824022	1.22825	0.64021	1.33507	0.937112	0.374657	0.887252	0.678523
ENSGALG00000006740	0.0217001	0.0145708	0.0238993	0.0708841	0.0787173	0.0487716	0.0450031	0.0338895	0.0266156	0.0478841	0.046057	0.0642864
ENSGALG00000003263	2.37198	2.12886	1.45407	4.9228	4.16166	5.27995	3.65323	1.25011	1.91449	0.945511	1.06461	0.448478
ENSGALG00000005989	0.20331	0.152744	0.140495	0.457574	0.371073	0.610755	0.402046	0.18355	0.411072	0.456786	0.287674	0.310866
ENSGALG00000004297	0	0	0	0.0155302	0.0214015	0.00633132	0	0.00250427	0	0	0	0
ENSGALG00000001805	4.79139	3.92709	4.29209	2.36842	2.43998	3.20033	1.91919	2.59612	2.05081	3.45756	2.48306	3.22593
ENSGALG00000005906	0.288858	0.183628	0.310935	0.886265	0.79082	0.63707	0.688144	0.896893	0.185321	0.326874	0.345841	0.492635
ENSGALG00000009442	6.09764	4.80075	4.88591	3.68209	3.16797	3.61869	4.55374	2.04207	2.50954	4.25337	2.43831	3.50524
ENSGALG00000028210	16.6154	14.2527	20.711	10.7754	12.1207	9.70958	16.1386	11.0162	11.8147	11.912	13.2802	14.994
ENSGALG00000004201	0.0765935	0.379788	0.206424	0.0280921	0	0.0148883	0.152491	0	0.285588	0.342534	0.346804	0.281073
ENSGALG00000005900	0.155972	0.133671	0.0958069	0.0264841	0.0442826	0.039301	0.230019	0.133243	0.226729	0.169962	0.23704	0.123659
ENSGALG00000012566	0.0164948	0	0	0.0907469	0.126444	0.128251	0.0273665	0	0	0.0291184	0	0.0126105
ENSGALG00000026794	0.0694667	0.012086	0.0492676	0.0033524	0	0	0.0404392	0.0140551	0.0968617	0.103267	0.0155198	0.0614938
ENSGALG00000026269	13.2194	14.2896	14.1417	10.2971	9.83841	9.59544	6.80324	7.58576	5.27029	7.49177	9.82911	7.87417
ENSGALG00000010396	0.16247	0.206566	0.0906823	0.401079	0.506389	0.801672	0.207348	0.504462	0.196207	0.367704	0.053051	0.363077
ENSGALG00000026054	0.326153	0.269538	0.889677	0.173138	0.0751935	0.133469	0.284799	0.164975	0.387401	0	0.315757	0.629934
ENSGALG00000027472	0.0269327	0.0568806	0.0310193	0.00548783	0.00327711	0	0.0562687	0.0230079	0.05579	0.0457836	0.0338743	0.0549079
ENSGALG00000006676	0.156662	0.0761575	0.16239	0.583037	0.575231	0.286607	0.163085	0.212557	0	0.119299	0.352063	0.324084
ENSGALG00000019524	1.96979	1.92932	2.64679	1.42708	1.14514	0.874501	2.09802	1.02834	1.62259	2.03199	1.06669	2.15665
ENSGALG00000007017	0	0	0	0.124745	0.223477	0.0793348	0.0150477	0	0	0	0	0
ENSGALG00000015634	0.863802	0.792384	0.671537	1.592	1.93919	1.77981	1.09873	0.273954	1.09337	0.284643	0.268893	0.567935
ENSGALG00000023401	0.612278	0.668637	0.226665	1.44076	1.61468	1.33892	1.29915	1.07479	0.508822	0.841892	1.41002	1.28487
ENSGALG00000011168	0.404132	0.473787	0.340971	0.129264	0.257305	0.173553	0.353438	0.40646	0	0.398186	0.545232	0.488596
ENSGALG00000027835	0.0361762	0.0298965	0	0.248781	0.0990411	0.720775	0.240079	0.191221	0.301722	0.425747	0.179157	0.304229
ENSGALG00000028117	1.49897	1.92405	2.14884	0.979655	1.30972	0.867914	1.09355	0.689649	0.98576	1.25739	1.12818	0.609567
ENSGALG00000002525	0.140783	0.0474	0.0162145	0.32989	0.239822	0.380077	0.126879	0.200446	0.107441	0.116592	0.110668	0.255125
ENSGALG00000010103	0.0547787	0.0493854	0.0774292	0	0.0109069	0.00483997	0.0771129	0.148365	0.0390908	0.0586068	0.0634167	0.12183
ENSGALG00000018382	2.15499	3.17596	2.08486	6.09253	5.25082	5.74225	6.13764	5.40204	4.82813	3.74081	7.08941	7.82571
ENSGALG00000028714	0.509408	0.674651	0.724352	1.46713	1.37317	1.47894	0.274495	0.558613	0.717719	0.637937	0.62838	0.349506
ENSGALG00000003899	0	0	0	0.040722	0.109429	0.215819	0	0	0	0	0	0
ENSGALG00000009240	0.0205508	0	0	0.119342	0.075017	0.166445	0	0	0	0.00806187	0	0.041897
ENSGALG00000003445	0.734449	0.291341	0.791753	1.56236	1.80162	2.74104	1.42973	0.762316	1.12422	0.795203	0.831369	0.718716
ENSGALG00000002552	0.315255	0.114634	0.31371	0.595473	0.814755	0.888553	0.188294	0.218145	0.03712	0.385855	0.258721	0.347065
ENSGALG00000014561	0	0	0	0.0955278	0.0356533	0.0632849	0.0216062	0.0250315	0	0.0689681	0	0.0597371
ENSGALG00000002144	1.58958	1.66178	1.75892	1.07492	1.27075	1.07758	1.08128	1.09229	0.955333	0.949398	1.60817	1.47654
ENSGALG00000009976	0	0	0	0.0781248	0.489856	0.165619	0.0706801	0	0	0	0.210978	0
ENSGALG00000001668	0	0	0	0.0440819	0.0473831	0.0467252	0.0053175	0.00462038	0	0.0169738	0	0.00735095
ENSGALG00000008180	0.0324761	0.00958527	0.0120227	0.0723182	0.0736694	0.0811637	0.0692755	0.0267527	0.0500753	0.0627903	0.111598	0.0567508
ENSGALG00000009940	0.389837	0.234722	0.392545	0.1583	0.213455	0.10284	0.585179	0.508462	0.781424	0.340814	0.307321	0.170306
ENSGALG00000011445	17.8257	16.2482	10.9407	9.45225	10.4573	9.00073	11.962	8.23801	8.79719	14.9788	5.10421	6.99947
ENSGALG00000008405	0.019333	0	0	0.0649985	0.134086	0.106476	0	0.0185802	0.151759	0	0.100303	0.0788286
ENSGALG00000009414	0.0107882	0	0	0.128595	0.189026	0.0733957	0.286378	0.196994	0	0.152356	0.183178	0.0989729
ENSGALG00000005808	0	0	0	0.109713	0.0873547	0.193819	0.0735245	0.0383313	0	0.0938776	0.0940577	0.0203282
ENSGALG00000004599	0.0438554	0.0815462	0	0.170901	0.504272	0.266395	0.242534	0.295033	0.322737	0.0258061	0.480914	0.0670562
ENSGALG00000005603	0.198381	0.174637	0.223515	0.521973	0.543116	0.398189	0.228962	0.298417	0.283519	0.192865	0.201372	0.316518
ENSGALG00000001874	0	0.0118947	0	0.0923818	0.0866905	0.104916	0	0.020749	0	0.0677555	0	0.0550189
ENSGALG00000010234	0.0620676	0.0820698	0.0900715	0.176425	0.265083	0.33178	0.157896	0.0596506	0.280148	0.182614	0.263468	0.151845
ENSGALG00000001362	0.136137	0.0605798	0.0651295	0.393684	0.344037	0.274801	0.138993	0.0603855	0.0513768	0.098594	0.192627	0.0320241
ENSGALG00000009968	10.9362	8.31594	8.23526	6.12362	6.48919	6.46735	8.52284	3.61733	6.82866	8.77918	4.76367	5.73833
ENSGALG00000012229	45.0912	51.413	231.513	32.9998	37.4979	50.0811	25.6581	46.6154	69.6473	44.4126	30.3894	28.5117
ENSGALG00000012429	0.19519	0	0.0899228	0	0	0	0.00799601	0.00694774	0	0	0	0
ENSGALG00000004150	0.0100455	0.0124526	0.0260319	0.110531	0.0715051	0.136685	0.0166664	0.0241357	0	0	0.0568556	0.0460795
ENSGALG00000007651	0.638968	0.528052	0.718869	1.34325	1.28853	1.75702	0.586075	0.262109	0.634612	0.907881	0.992315	0.79828
ENSGALG00000027006	0	0	0	0.221749	0.503194	0.0705138	0.0534982	0.278908	0	0	0.136877	0
ENSGALG00000001174	0	0	0	0.0762691	0.106271	0.0269475	0.0613344	0	0	0	0.0196158	0.0105986
ENSGALG00000010268	0.645732	0.69784	0.463389	1.18417	1.79505	2.2207	0.65928	1.05022	0.243693	0.876857	1.30024	0.72152
ENSGALG00000003409	0	0	0	0.0583555	0.0409971	0.014554	0.00828152	0.00719582	0	0	0.0264858	0
ENSGALG00000013185	0.202517	0.20223	0.441709	0.139269	0.14323	0.102514	0.247329	0.332494	0.182154	0.307851	0.250733	0.17418
ENSGALG00000007821	4.63243	4.61096	3.27983	2.8205	2.97464	2.2333	3.60531	2.37771	1.99537	3.0758	3.76037	3.99618
ENSGALG00000008171	0.0624408	0.0462639	0.0825785	0.132275	0.21221	0.182059	0.15956	0.180028	0.190142	0.0278735	0.173655	0.0592596
ENSGALG00000008179	0.0165651	0	0	0.0759444	0.108842	0.0858647	0.0488586	0.0583733	0	0.188451	0.140633	0.118199
ENSGALG00000008794	0	0	0	0.0730586	0.349021	0.193599	0.176258	0	0.273635	0.0937708	0.310037	0.152288
ENSGALG00000016513	0.197317	0.128736	0.129177	0.666563	0.284317	0.595505	0.413516	0.129749	0	0.183329	0.249805	0.142912
ENSGALG00000010673	0.401447	0.51891	0.448134	0.188767	0.225448	0.290125	0.717272	0.375921	0.141402	0.629935	0.99041	1.30634
ENSGALG00000027841	0.445741	0.955452	0.519792	0.319305	0.320335	0.108304	0.415984	0.455157	0.451037	0.442614	0.295642	0.27688
ENSGALG00000003901	0.0588877	0.0243328	0.101734	0.305974	0.247203	0.276627	0.130267	0.103757	0.260017	0.138606	0.138872	0.135061
ENSGALG00000008240	0.106547	0.107619	0.0797642	0.0271377	0.0259288	0.0172589	0.0392826	0.0341327	0	0.0557299	0.0670042	0.0724062
ENSGALG00000006132	0	0	0	0.10186	0.0655054	0.0664415	0	0.0410625	0	0	0.108821	0.013066
ENSGALG00000028083	0.123522	0.140361	0.0960287	0	0	0	0.222013	0.29678	1.21202	0	0.152931	0.118043
ENSGALG00000013756	0.501168	0.444023	0.234005	0.186297	0.212609	0.21502	0.0898902	0.134515	0.181639	0.0637632	0.108605	0.0897469
ENSGALG00000008536	0.0438719	0.0471333	0.0818565	0.213204	0.144132	0.19614	0.0921976	0.0463798	0.180801	0.0980999	0.018623	0.0603732
ENSGALG00000003457	0	0	0	0.0523142	0.131902	0.0184837	0.0280468	0.012185	0	0	0.0627892	0.00969304
ENSGALG00000011178	0.0586575	0	0	0.389937	0.192707	0.228038	0.162197	0	0	0.189839	0	0.112111
ENSGALG00000009149	1.20434	1.53121	1.21636	0.778664	0.913065	0.570245	0.597727	1.02389	1.92408	1.58089	1.92256	1.18043
ENSGALG00000019554	0	0	0	0.0798738	0.270285	0.0846633	0	0	0	0.0341727	0	0
ENSGALG00000009062	0.0082943	0.0822544	0.0257926	0	0	0	0.018348	0	0	0.014642	0.0117361	0.0190233
ENSGALG00000011542	0.165783	0.1897	0.237938	0.0233862	0.0698265	0.0371828	0.0423154	0.196095	0	0.105057	0.108266	0.0974952
ENSGALG00000022137	0.61436	0.507717	0.398013	0.211245	0.084098	0.149275	0.396387	0.516632	0	0.873652	0.362205	0.430547
ENSGALG00000004047	0	0	0	0.119612	0.126982	0.140872	0.144286	0.04179	0	0.0511742	0	0.0221624
ENSGALG00000002228	0.0592029	0.0733893	0.00767093	0.156068	0.41331	0.172619	0.13915	0.0995706	0.232364	0.0174185	0.188481	0.0452615
ENSGALG00000027978	2.9511	3.18943	3.29962	2.17645	2.49451	2.17158	3.23842	2.70232	2.32052	2.35635	2.27465	2.43585
ENSGALG00000003750	0.0411983	0	0.0427045	0.134313	0.255658	0.102326	0.121514	0.0967852	0	0.0430978	0.15545	0.0979897
ENSGALG00000002051	0	0	0	0.134286	0.21384	0.0948921	0.107991	0.0938332	0.303371	0	0	0.0248812
ENSGALG00000012988	0.0711181	0.0626913	0.0589745	0.00869463	0.0155762	0.00921599	0.0576848	0.0182263	0.0558258	0.0167393	0.0737944	0.0797438
ENSGALG00000015117	0.00647772	0.0107066	0.0235009	0.118791	0.0461093	0.0692529	0.121801	0.0684801	0.0476703	0.026682	0.054994	0.0495231
ENSGALG00000001779	0.0577864	0.0286533	0.119798	0.328511	0.278439	0.336977	0.0511323	0.0888577	0.215464	0.0544056	0.212589	0.0530142
ENSGALG00000027143	0.169739	0.10071	0.0586484	0.211508	0.476618	0.380701	0.101092	0.175678	0.166551	0.138296	0.147799	0.206298
ENSGALG00000016495	0.0146521	0	0	0.0559785	0.0668562	0.0379745	0.0162061	0.0445915	0.0383384	0.048857	0.0276427	0.0149357
ENSGALG00000021101	0.17806	0.0981012	0	0.43538	0.58498	0.634544	0.262595	0.361267	0.388257	0.116419	0.559883	0.514268
ENSGALG00000023707	0.358552	0.345698	0.557491	0.876704	1.63604	1.12287	0.374548	0.421164	0.938178	1.14869	1.40926	0.700523
ENSGALG00000003295	0.262126	0.241741	0.259896	0.170683	0.158088	0.103381	0.218496	0.416213	0.290751	0.0938878	0.177385	0.110365
ENSGALG00000007286	0.227948	0.211927	0.295353	0.809917	0.639665	0.595398	0.456976	0.342299	0.740896	0.117366	0.201585	0.0653511
ENSGALG00000025903	0.700371	0.289399	0.181494	2.24765	2.87615	4.25433	2.90495	2.52411	0	0	5.45046	3.48038
ENSGALG00000004949	0.197642	0.168284	0.192451	0.362444	0.409919	0.471491	0.39415	0.1698	0.273264	0.285462	0.0550834	0.1511
ENSGALG00000004698	0.218967	0.127341	0	0	0	0.00788204	0.0358802	0.0233823	0	0.0572658	0.0344254	0.0248005
ENSGALG00000008667	0.0194981	0.0161135	0	0.0625738	0.213523	0.170552	0.118613	0.0374776	0	0	0	0.104346
ENSGALG00000006110	0	0	0	0.0353432	0.0949748	0.140484	0	0	0	0.0226815	0.13635	0.0294685
ENSGALG00000018781	0.0815649	0	0	0.274225	0.267965	0.687035	0.270648	0.287425	0.586908	0.543951	0	0.332574
ENSGALG00000000109	0.0971388	0.0200692	0.0377588	0.311741	0.345723	0.212421	0.0268604	0.256729	0	0	0	0.111396
ENSGALG00000004591	1.50383	1.21354	0.568506	2.72534	2.66077	2.98047	2.43302	2.45979	1.92694	1.54078	2.43659	1.89362
ENSGALG00000019026	0.138962	0.114841	0	0.806979	0.60871	0.810349	0	0	0	0.545136	0.393251	0.0708259
ENSGALG00000001244	0.532766	0.529533	0.417914	0.250854	0.268063	0.349863	0.326489	0.193737	0.247251	0.364336	0.804774	0.528398
ENSGALG00000005189	0.255703	0.393578	0.443962	0.205152	0.224016	0.226773	0.208582	0.291823	0.323034	0.361115	0.488441	0.278571
ENSGALG00000007466	0	0	0	0.050509	0.0689415	0.0841306	0.017408	0	0	0.0740895	0	0
ENSGALG00000019317	0	0	0	0.0522488	0.0453831	0.035243	0.0286484	0.0248926	0.0660784	0.0304825	0	0.0396038
ENSGALG00000010529	0	0	0	0.0629902	0.047019	0.116843	0.123474	0	0	0.020212	0	0.0131301
ENSGALG00000017310	0	0.0249912	0	0.0970488	0.0827908	0.191041	0.100344	0.116252	0.103854	0.0355892	0.0641834	0.0577983
ENSGALG00000014965	0.0197473	0.0163195	0.0477616	0.0905337	0.252294	0.12795	0.174734	0.0885654	0	0	0.0372554	0.0905826
ENSGALG00000007675	0.0156893	0	0	0.215788	0.171813	0.106739	0.0520601	0.0753917	0	0.0553928	0	0
ENSGALG00000001536	0	0	0	0.0251482	0.066077	0.0533124	0.0182015	0.0474458	0	0	0	0.0503236
ENSGALG00000016360	0.0400364	0.0496301	0.0553336	0	0	0	0.00738047	0.00641289	0.130948	0.0549706	0.0283249	0.122434
ENSGALG00000005961	1.73922	1.50642	1.26543	2.88278	4.06562	3.08815	3.34795	2.23401	2.5106	2.51918	1.46709	2.83831
ENSGALG00000023027	20.3739	13.7211	13.6348	10.6674	10.6595	10.6252	23.6341	9.18626	13.7099	17.9573	12.3254	19.8445
ENSGALG00000014966	0.0340813	0.0352066	0	0.148437	0.233265	0.124214	0.0471201	0.0245656	0.117044	0.100273	0.0482235	0.104223
ENSGALG00000026341	1.58897	1.81821	2.24888	3.61439	4.11596	5.19726	3.48121	7.04814	3.568	3.27253	5.31815	4.20505
ENSGALG00000005750	0.281273	0.132828	0.249906	0.110531	0.0220016	0.0488162	0.322217	0.289629	0.177422	0.307378	0.0710694	0.537594
ENSGALG00000016338	0	0	0	0.132903	0.105819	0.0281744	0.0106878	0	0	0.170581	0.0957084	0.0295499
ENSGALG00000010961	0.0654192	0.0286218	0.0279222	0.127026	0.101139	0.201964	0.0766141	0.0295867	0.0490868	0.0543459	0.217801	0.023536
ENSGALG00000002603	0.0118386	0	0	0.108551	0.0388932	0.0747888	0.0851124	0.0568879	0.0348487	0.027865	0.0335021	0.0271523
ENSGALG00000001714	0	0	0	0.105276	0.167645	0.20458	0.0423308	0	0	0	0.297839	0.0292592
ENSGALG00000007748	0	0	0	0.0730586	0.0163604	0.0435597	0	0.0287157	0	0	0.112741	0.0152288
ENSGALG00000001881	1.61393	2.80196	1.53677	1.16438	1.05497	1.40443	1.21775	1.13626	1.11099	1.33252	1.52242	1.58777
ENSGALG00000012722	6.37697	5.26203	6.16565	4.15038	4.80153	4.11411	5.19907	5.03181	4.65652	6.52218	4.0417	4.34783
ENSGALG00000005229	0.519392	0.352925	0.538381	0.0846652	0.164315	0.34775	0.26809	0.38824	0	0.475422	0.310298	0.511795
ENSGALG00000010098	0.0415897	0	0	0.144911	0.127525	0.194022	0.00920016	0.0239821	0.171396	0.166415	0.0823865	0.101747
ENSGALG00000015190	0	0	0	0.0712748	0.117047	0.0566614	0	0	0.104875	0	0	0.0297138
ENSGALG00000017012	0.031435	0.077935	0	0.317057	0.481941	0.152759	0.0869226	0.332319	0.0771113	0.462436	0.044479	0
ENSGALG00000028475	0.048547	0.0312044	0.0335479	0	0	0	0.0477297	0.0207362	0	0	0	0
ENSGALG00000028936	0.597255	0.662326	0.952447	1.58674	1.62116	1.46607	0.810225	0.954208	0.85902	0.651827	0.780081	0.858583
ENSGALG00000007573	0.0951591	0.0302465	0	0.288608	0.160321	0.263228	0.129541	0.386918	0	0.163678	0.113931	0.201463
ENSGALG00000005517	0.543533	0.557608	0.439067	0.37808	0.270929	0.338816	0.505822	0.338638	0.577461	0.467619	0.419013	0.578889
ENSGALG00000010304	0.0119599	0.0494191	0.0785152	0.193738	0.104778	0.263474	0.0881892	0.0191569	0.101705	0.00938349	0	0.0853394
ENSGALG00000008607	3.85962	3.75474	3.51702	2.73966	2.99167	2.49449	3.38364	3.32936	3.50731	3.07395	3.06303	3.03745
ENSGALG00000008195	0.292697	0.186068	0.210045	0.103223	0.0493125	0.138589	0.207526	0.18032	0.206194	0.362131	0.0637158	0.40164
ENSGALG00000005173	2.85236	2.5404	3.45608	5.61957	5.89899	6.22813	3.20818	2.03744	2.118	5.04663	3.06788	4.78864
ENSGALG00000023843	0.159787	0.0556001	0.0610211	0.269891	0.267078	0.425024	0.232545	0.161647	0.693157	0.0395891	0.130895	0.0900121
ENSGALG00000008543	0	0	0	0.186033	0.0666548	0.0295782	0.0224407	0	0	0	0	0.0310222
ENSGALG00000014439	0.00665246	0	0	0.0487983	0.0364254	0.0323277	0.0331112	0.0895076	0.0783301	0.0274018	0	0
ENSGALG00000022790	1.90138	1.76965	1.38728	1.21023	1.10174	1.06751	1.08215	1.13543	1.41283	2.63958	1.38436	1.15726
ENSGALG00000001835	0.0239744	0	0	0.095258	0.105017	0.124271	0.0707124	0.0460815	0.250923	0	0	0.0122192
ENSGALG00000018702	0	0	0	0.375747	0.244779	0.289656	0	0.286424	0	0	0	0.170886
ENSGALG00000023719	8.17831	8.02877	5.57568	16.2056	13.8849	16.4305	16.2094	10.1281	8.24012	14.3403	13.5135	18.5475
ENSGALG00000024271	0	0	0	0.14903	0.129447	0.0861636	0.0163429	0	0	0	0.041814	0.0451851
ENSGALG00000016404	1.53294	1.84033	1.18666	1.16114	0.974603	0.876396	1.00604	0.987189	1.03098	1.47648	0.893136	0.953152
ENSGALG00000008787	0.01897	0.0156771	0.127813	0.269607	0.353157	0.221244	0.0839278	0.0729249	0.139602	0.0781381	0.147629	0.333564
ENSGALG00000007881	0.0640063	0.0734663	0.0958336	0.0130419	0.0194703	0.0449279	0.121925	0.071766	0.19539	0.050218	0.0553458	0.0326225
ENSGALG00000000193	0.659868	0.620543	0.566064	1.07448	1.31442	1.4264	1.06962	1.10433	0.876323	1.17826	0.611724	1.09594
ENSGALG00000027154	0.759438	0.755458	0.481069	1.6377	1.50931	1.46253	0.777765	1.16238	0.85557	1.19168	1.15417	1.29023
ENSGALG00000027426	0.147758	0.203515	0.127633	0.564509	0.377554	1.10098	0.408573	0.284007	1.03904	0	0.313605	0.150617
ENSGALG00000000981	0.341379	0.351629	0.441043	0.784813	0.73685	0.894383	0.995952	1.46449	2.05835	0.588081	0.812059	0.7111
ENSGALG00000025786	0.954031	0.46378	0.290856	2.72723	1.9666	1.41811	0.869003	1.77982	4.51536	2.11345	0.317626	1.37293
ENSGALG00000029084	7.40349	7.74656	9.44856	6.2027	6.51197	5.09229	4.94975	5.95634	5.59886	5.51581	5.5247	4.97691
ENSGALG00000007149	0	0.0359948	0	0.199685	0.254386	0.126995	0.176642	0	0.156703	0.119604	0.0616289	0.133195
ENSGALG00000008900	0	0	0.0159813	0.056547	0.0253257	0.0874092	0.0142107	0.0148172	0	0	0	0.00785799
ENSGALG00000004596	0.0217958	0.0330227	0.0188272	0	0	0	0.0200896	0	0	0.0299259	0	0
ENSGALG00000007334	1.01579	1.33276	0.68386	2.15086	2.84404	2.04574	1.81849	1.65054	1.56185	1.56518	1.33357	1.87341
ENSGALG00000012260	0.0301468	0.0323879	0.0062498	0.0856911	0.0924383	0.0908294	0.0366787	0.0695348	0.112406	0.109985	0.145032	0.0322667
ENSGALG00000015783	0.344245	0.351428	0.573729	0.928372	1.15312	0.872515	0.425552	0.5514	0.125839	0.834096	0.668557	1.07336
ENSGALG00000025960	3.48421	4.51957	4.46497	2.97907	3.05888	2.71477	2.27648	3.67349	1.51464	2.99317	4.53477	2.27035
ENSGALG00000011615	0.0549865	0.1558	0.195418	0.0504183	0	0.015269	0.173767	0.226479	0	0.166402	0.0555738	0.240217
ENSGALG00000027130	0.0512716	0.0317788	0	0.141036	0.294774	0.22424	0.127597	0.147825	0.465355	0.422381	0	0.176391
ENSGALG00000006835	0	0	0	0.132137	0.368232	0.116717	0	0	0	0	0	0
ENSGALG00000011017	0.128169	0.17065	0.0959505	0.411323	0.374286	0.283737	0.228395	0.123178	0.202615	0.167598	0.382856	0.217748
ENSGALG00000004888	0	0	0	0.0400222	0.0102427	0.0272713	0	0	0	0.0110076	0	0
ENSGALG00000023348	0	0	0.0165748	0.0879706	0.192619	0.202032	0.0530585	0.18441	0	0	0	0.0977979
ENSGALG00000004244	0.747394	1.20315	0.689984	0.485423	0.643692	0.54858	0.641526	0.520012	0.599671	0.7788	0.59486	0.874947
ENSGALG00000012889	0.0423148	0.0524544	0.015665	0.00277139	0	0.0088127	0.0100292	0.0232383	0.04152	0.0284566	0.00855336	0.0415932
ENSGALG00000001201	0.150236	0.265244	0.127414	0.613633	0.530959	0.345125	0.151064	0.131259	0	0.0642937	0.144938	0.187948
ENSGALG00000006808	0.57118	0.420538	0.753534	0.314237	0.216081	0.393639	0.551355	0.469092	0.326081	0.562208	0.646555	0.396978
ENSGALG00000026975	0.170158	0.449988	0.634965	0.093613	0.204974	0.0992264	0.35759	0.245298	0.500886	0.200254	0	0.130088
ENSGALG00000014328	0	0	0	0.0960637	0.114731	0.0890959	0.0434548	0	0	0.0462367	0.463254	0.0600722
ENSGALG00000023542	0	0	0	0.123974	0.123387	0.032852	0	0	0	0	0	0.137823
ENSGALG00000008005	0.211883	0.258676	0.21963	0.101556	0.179298	0.0982848	0.111852	0.27768	0.141752	0.187019	0.21804	0.242982
ENSGALG00000005508	3.4512	3.6311	4.11018	2.98036	2.83906	2.68426	3.07965	4.7599	4.04513	4.55367	5.8608	5.0616
ENSGALG00000023686	1.75255	1.6629	1.41293	1.10106	1.17285	0.820112	1.20254	1.57513	1.79924	1.41321	1.69911	1.09173
ENSGALG00000011883	0.0160415	0	0	0.0808983	0.114185	0.0779538	0	0.0693756	0.196752	0.113272	0	0.0245279
ENSGALG00000015986	0.0810614	0	0.0466806	0.239498	0.14795	0.332643	0.179318	0.0432804	0	0.169598	0.0637212	0.16526
ENSGALG00000016108	0.0316967	0.0209557	0.0394267	0.186006	0.152728	0.080096	0.0560937	0.0792022	0	0.0223818	0	0.0678513
ENSGALG00000028692	0	0	0	0.120598	0.252057	0.0479361	0.254581	0.221206	0	0.174136	0.0465255	0.0251382
ENSGALG00000009771	2.48298	2.87276	2.76901	1.85276	2.19403	1.89729	2.70845	2.88823	3.00762	3.16397	3.30735	2.59212
ENSGALG00000028023	0.30805	0.377476	0.216545	0.230511	0.100816	0.154859	0.187985	0.30286	0.246675	0.266692	0.275554	0.281527
ENSGALG00000004960	0	0	0	0.0209664	0.0100162	0.00592628	0.00505825	0	0.0119661	0	0	0.00699256
ENSGALG00000019145	0.0659483	0.109001	0.136719	0.57446	0.469429	0.705049	0.474129	0.380281	0.647096	0.271644	0.373255	0.756276
ENSGALG00000027019	1.75093	1.84163	1.64995	0.583805	0	0	0.176058	0	0	0	0	0.486767
ENSGALG00000028683	0.134719	0.184397	0.0480028	0.0579032	0.0507136	0.0245501	0.0651909	0.0364142	0	0	0.0416984	0.0193115
ENSGALG00000003536	0	0	0	0.13185	0.0555778	0.0246628	0	0.0569043	0.149395	0	0.131654	0.0388003
ENSGALG00000009455	1.19657	1.04495	0.57388	0.474892	0.649315	0.607513	0.722979	0.494319	0.613335	1.50069	0.662077	1.04314
ENSGALG00000006026	0.0105303	0	0	0.0386219	0.0288293	0.0614067	0.00873538	0	0	0.0278838	0	0.00805057
ENSGALG00000013461	0.0416887	0.0114841	0.136841	0.312174	0.213048	0.270116	0.161386	0.0801306	0.231799	0.163541	0.1573	0.169982
ENSGALG00000021395	0.0266098	0.0471231	0.114271	0.0139424	0.0166516	0	0.0336367	0.098641	0.0969801	0.120792	0.145228	0.174374
ENSGALG00000008660	0.025561	0	0	0.0937497	0.167951	0.1739	0	0	0	0.0601639	0	0.0586252
ENSGALG00000025972	0	0	0	0.166001	0.169935	0.251364	0	0.223703	0	0	0	0.237272
ENSGALG00000014408	0.00557975	0	0	0.0460458	0.0611037	0.0488068	0	0	0	0	0	0.0170632
ENSGALG00000007541	0	0	0	0.0387125	0.0264201	0.0762057	0.0333557	0	0	0.0993751	0	0.0461112
ENSGALG00000003251	0.0163868	0.00677114	0.0169859	0.135229	0.107671	0.0955582	0.135936	0.118115	0	0.115711	0.127526	0.0876955
ENSGALG00000026718	0	0	0	0.0139041	0.0498179	0.0589515	0	0	0	0.0356919	0.0572166	0
ENSGALG00000018276	0.416887	0	0	2.48465	1.59786	2.83622	0	2.20359	2.45434	0.490622	0.294938	1.59358
ENSGALG00000027193	42.0064	39.5052	45.106	30.1798	36.0008	29.4041	24.5922	37.814	41.529	24.3442	30.505	21.0049
ENSGALG00000018368	1.10073	0.930814	0.424548	1.94815	2.88737	1.76642	2.43495	1.82051	0.954466	0.96403	3.83937	2.27016
ENSGALG00000010419	0.191652	0.147707	0.109374	0.0967504	0.0872526	0.0837158	0.145289	0.169702	0.0591626	0.149522	0.155395	0.118534
ENSGALG00000007434	1.46904	1.34152	1.51548	1.0223	1.20944	0.96093	1.01602	1.4489	1.19719	1.12232	1.04179	0.80413
ENSGALG00000021232	0.239063	0.122626	0.307617	0.57446	0.532621	0.62493	0.291772	0.356513	0	0.358958	0.128306	0.504184
ENSGALG00000011387	3.73475	3.89162	1.79378	2.16529	1.88492	1.83971	3.71009	3.20586	3.02273	7.14717	6.34797	7.74648
ENSGALG00000014256	0.0422023	0.0813788	0.0340241	0.171983	0.123242	0.191411	0.290443	0.13069	0.404894	0.264889	0.132698	0.243775
ENSGALG00000027267	0	0.00436894	0	0.0339319	0.0463149	0.066795	0	0.0355652	0	0	0	0
ENSGALG00000025820	0	0	0	1.98614	0.988369	1.05262	0	2.4287	2.47964	0.212434	1.02164	0.828005
ENSGALG00000015485	0.0150165	0.0372297	0	0.130805	0.10689	0.145946	0.0913507	0.057727	0	0.07069	0.13811	0.114803
ENSGALG00000005419	0.516585	0.599322	0.571513	0.382579	0.250219	0.44414	0.428532	0.424863	0.477639	0.350743	0.274104	0.212658
ENSGALG00000014684	6.27627	5.29662	4.34356	3.96691	3.58039	4.15372	5.01078	3.53418	4.07526	6.44806	3.92217	5.42437
ENSGALG00000028620	0.508146	0.827881	0.526724	1.50429	1.20833	1.56627	3.09926	2.95806	2.13686	0.871404	2.13647	2.26431
ENSGALG00000028328	0.0288076	0.0285685	0.0179165	0.079243	0.0820226	0.218386	0.101962	0.11628	0.146986	0.00678057	0.171198	0.0792858
ENSGALG00000006768	5.11967	4.52009	4.97959	8.63758	9.70865	8.70769	4.89821	5.34673	4.42069	4.89044	3.85144	4.34461
ENSGALG00000005452	0.102593	0.0621755	0.0496273	0.28221	0.10486	0.378901	0.0680848	0.0262929	0	0.0321971	0.058066	0.115037
ENSGALG00000004172	0	0	0.0121198	0.0428838	0.0832276	0.0681829	0	0	0.103254	0.00688018	0.0248162	0.00893896
ENSGALG00000002389	1.95633	2.32226	2.29543	1.75999	1.61536	1.66123	1.00951	1.51156	1.69162	1.56456	1.69583	1.42093
ENSGALG00000006051	0.0108049	0.0669697	0.0335997	0	0	0	0.119508	0.160953	0.339261	0.120801	0.23697	0.107386
ENSGALG00000008838	0	0	0	0.03538	0.023475	0.0333346	0	0	0.0588946	0	0	0.00655538
ENSGALG00000019835	0.0296767	0	0.0717773	0.181408	0.29249	0.163443	0.0218829	0.0285211	0	0	0	0.0605021
ENSGALG00000001682	0.0117908	0	0	0.0756784	0.19368	0.0687568	0.0260826	0.056658	0	0.0138762	0	0
ENSGALG00000007262	0.125147	0.253858	0.058965	0	0	0.0442295	0.138421	0.065604	0.178614	0	0.096588	0.0173958
ENSGALG00000006075	0.141077	0.220223	0.162484	0.043119	0.0343319	0.0304697	0.0693513	0.135584	0.430663	0.0368955	0.0665393	0.0479359
ENSGALG00000006169	0	0	0	0.027101	0.0323672	0.0689425	0.0196148	0	0	0.0278273	0.0752779	0.0271156
ENSGALG00000004844	0.394645	0.236961	0.335568	0.206372	0.22284	0.191778	0.320556	0.237048	0.238995	0.486216	0.191951	0.282854
ENSGALG00000028514	17.3528	18.4268	16.0247	14.2899	13.3826	11.7707	10.3495	13.1582	11.8835	10.7542	13.9926	13.3981
ENSGALG00000003362	0.0154812	0.059705	0.0534908	0.193999	0.135628	0.12037	0.0970315	0.00991891	0.0962061	0.0971701	0.116828	0.0394521
ENSGALG00000008559	0.0411466	0.170021	0.0454944	0.022637	0.0420556	0.0293264	0.0515789	0.0105452	0.115738	0.116218	0.131967	0.0796916
ENSGALG00000015029	0.288218	0.438767	0.165102	0.12866	0.199344	0.162175	0.0796969	0.193167	0.137681	0.267786	0.316594	0.202951
ENSGALG00000006068	0.0233911	0.0193307	0.0022042	0	0	0	0.014112	0.0143056	0.0834607	0	0.00300884	0.0130057
ENSGALG00000001479	0.0322454	0	0.0557072	0.226677	0.105936	0.250716	0.0475539	0.0309897	0	0.189743	0	0.115043
ENSGALG00000004378	0.139415	0.277563	0.289024	0.540384	0.617632	0.511197	0.266349	0.267972	0	0.178989	0.125533	0.106585
ENSGALG00000007878	5.71495	4.54495	4.82496	3.97948	3.5283	3.79147	2.46431	1.42484	2.08863	3.66505	3.22283	4.01456
ENSGALG00000027457	5.58382	6.49334	6.73885	4.29099	5.28496	4.58705	4.35265	4.9064	2.97428	4.24014	6.32068	4.47219
ENSGALG00000013235	0.530584	0.513651	0.502841	0.291903	0.232416	0.338873	0.720998	0.597337	0.356995	1.19533	0.235951	0.649022
ENSGALG00000023191	1.1889	1.04207	0.298756	0.396411	0.157814	0.28012	1.19545	0.484741	0	1.01759	1.07052	0.550868
ENSGALG00000008407	0.0630528	0.0681409	0.0351928	0.222363	0.106229	0.174416	0.139481	0.0699201	0.0666276	0.0970372	0.0960796	0.222483
ENSGALG00000011126	0.00448496	0	0	0.0370112	0.0294688	0.0523073	0.0396851	0.107758	0.0968157	0.00527821	0.03173	0.0754339
ENSGALG00000017073	0.0352637	0.026367	0.0191468	0.0692873	0.0496507	0.106083	0.0352892	0.00968299	0.102156	0.122526	0.106921	0.0744599
ENSGALG00000023946	0.445838	0.435438	0.798238	1.15207	1.99733	1.57568	1.07591	1.59705	1.39193	0.476994	0.458793	0.557754
ENSGALG00000005658	15.2645	19.2552	16.9204	13.2997	13.5141	13.0791	12.1851	12.1365	14.9552	12.3826	13.21	13.5533
ENSGALG00000026129	2.3893	2.26161	3.87864	1.99296	2.01138	1.85671	1.53091	1.95233	1.61631	2.34738	2.12228	2.08416
ENSGALG00000000154	0.0238871	0	0	0.273783	0.0523175	0.092864	0.039631	0	0	0	0.0168996	0.0182621
ENSGALG00000005733	0.164406	0.244562	0.272667	0.587916	1.00823	0.415446	0.29095	0.079002	0.435559	0.25153	0.744407	0.402211
ENSGALG00000023918	1.35058	0.956689	0.399987	3.44976	1.47901	3.28158	3.78791	3.80124	0.615276	1.70299	3.07126	4.27765
ENSGALG00000015972	0.0478831	0.0923332	0.0165446	0.204891	0.209747	0.193907	0.0970965	0.030679	0.0469838	0.582307	0.124213	0.268454
ENSGALG00000028883	0	0	0	0.0225368	0.0302806	0.0119441	0	0.0118108	0	0.0470047	0.0217361	0.0234885
ENSGALG00000004867	0	0.00616266	0.0231892	0.0615382	0.146992	0.0797234	0.0742322	0.0501669	0	0.00877604	0.0422058	0.0114021
ENSGALG00000016998	0.208444	0.0626404	0	0.486504	0.352775	0.626178	0.230552	0.346019	0.483431	0.133806	0.589876	0.347691
ENSGALG00000003709	0.301884	0.179627	0.131427	0.0885773	0.0330592	0.140833	0.173629	0.156669	0.266592	0.156322	0.222119	0.323112
ENSGALG00000021561	0	0	0	0.247757	0.414261	0.0262613	0.0597727	0.15581	0	0	0.535258	0
ENSGALG00000003015	0.48669	0.402208	0.288277	0.796888	1.20554	0.78836	0.858733	0.668197	1.03469	0.450035	0.31153	0.637855
ENSGALG00000012192	0.127805	0.15843	0.0331194	0.48828	0.43154	0.207023	0.18848	0.0921209	0.323961	0.137876	0.0150698	0.244272
ENSGALG00000029008	3.10402	2.38456	1.77869	5.11103	5.19455	4.53583	5.94772	6.37593	6.5633	3.78165	4.90238	5.83239
ENSGALG00000026332	0.0231604	0	0	0.148654	0.304355	0.157568	0	0.400653	0	0.136284	0	0.141652
ENSGALG00000002340	0	0	0	0.0227242	0.0203549	0.0180651	0	0.0059545	0	0	0	0.00473676
ENSGALG00000027245	3.80955	3.72343	6.78388	3.26915	3.44978	2.75315	1.90422	2.89845	3.42649	2.91705	1.88316	2.16567
ENSGALG00000010120	1.2631	1.15898	1.57884	0.996363	0.935706	1.05836	0.495651	0.805556	0.961428	0.849822	0.775342	0.578685
ENSGALG00000027185	0	0	0	0.0622273	0.136252	0.0439724	0	0	0	0	0	0.0691787
ENSGALG00000001462	0.0120587	0	0	0.154797	0.0132055	0.210959	0.0666885	0.127481	0	0	0.0170625	0.0368763
ENSGALG00000001184	0.432328	0.398507	0.396426	0.213452	0.23672	0.177769	0.294265	0.623238	0.293682	0.724052	0.282334	0.228822
ENSGALG00000027201	0.418345	0.244538	0.169225	0.692333	0.659258	0.714013	0.462716	0.460891	0.69082	0.180124	0.519751	0.421241
ENSGALG00000027171	0.184794	0.127264	0.0159625	0.607167	0.50592	0.254437	0.528018	0.784392	0.831066	0.344342	0.261476	0.518019
ENSGALG00000003758	0.30718	0.0461561	0.115786	0.819375	0.519879	0.678522	0.741296	0.697788	0.739825	0.525834	0.11854	0.341591
ENSGALG00000026203	0.042208	0.0232542	0.00364593	0.0677275	0.115555	0.102555	0.0583558	0.0338036	0.0793791	0.0869283	0.0447917	0.134452
ENSGALG00000004814	0.210609	0.197785	0.153809	0.535447	0.351198	0.372167	0.402363	0.105804	0.305283	0.146462	0.00677277	0.0951444
ENSGALG00000020626	0.136563	0.112857	0.131444	0.420372	0.427284	0.208569	0.183414	0.168743	0.22971	0.149237	0.0828127	0.208808
ENSGALG00000000293	0.311618	0.472636	0.399014	0.726089	0.790902	0.826637	0.235186	0.36995	0.312959	0.40125	0.399426	0.420417
ENSGALG00000002749	0.1029	0.147698	0.202097	0.486655	0.255025	0.384245	0.203667	0.0936881	0.0797111	0.0701106	0.0306524	0.0496854
ENSGALG00000006312	0.49509	0.638673	0.362988	0.321093	0.171908	0.32861	0.5476	0.232102	0.509487	0.142111	0.495496	0.683152
ENSGALG00000013188	0.134514	0.25012	0.336961	0.534469	0.896113	0.490256	0.223172	0.441693	0.252976	0.342996	0.348941	0.359933
ENSGALG00000006979	0.059253	0	0	0.122243	0.259551	0.107978	0.0737297	0.106773	0	0.0522998	0	0.0679497
ENSGALG00000027477	21.4511	21.5407	19.4481	16.5029	15.9619	16.6906	14.398	23.5819	20.5085	13.5936	20.7105	18.9227
ENSGALG00000017528	0	0	0.0194042	0.0801015	0.109333	0.0545816	0.0414106	0.0359817	0	0	0	0
ENSGALG00000004002	0.143006	0.0517047	0.111176	0.458938	0.283847	0.208482	0.128516	0.352182	0.0964698	0.0420748	0.328813	0.232326
ENSGALG00000001138	7.62674	7.1018	4.42601	13.6415	13.5279	11.5885	13.1287	11.0462	16.6797	10.2399	10.2215	10.1422
ENSGALG00000007367	0	0	0	0.020657	0.0493421	0.0218957	0	0	0.0795798	0.0106053	0.0446278	0
ENSGALG00000003449	0.217031	0.100229	0.115791	0.0819413	0.073398	0.0806508	0.0776631	0.119626	0.0219218	0.0338052	0.117416	0.122002
ENSGALG00000001166	0.00950557	0	0	0.0435794	0.145733	0.0646695	0	0	0	0	0	0.0145343
ENSGALG00000004474	0.106188	0.195012	0.0611503	0	0.0258414	0.0229344	0.0652505	0	0	0.180512	0	0.32473
ENSGALG00000009336	0.0887158	0.116639	0.0835993	0.00739504	0.0264961	0.0705462	0.0312217	0.0658835	0	0.128136	0.171176	0.0616586
ENSGALG00000000291	0.136224	0.105072	0	0.266467	0.457479	0.291272	0.170761	0.0610954	0	0.117566	0.14135	0.20829
ENSGALG00000022892	21.7657	19.7063	15.442	35.746	38.7195	33.0004	28.889	40.5811	26.1503	19.7523	40.3788	33.1324
ENSGALG00000021859	0.761273	0.997926	0.326526	1.97373	1.55235	1.81144	2.09052	1.56417	1.36516	0.803238	1.15145	1.16401
ENSGALG00000002457	0.043817	0.0217266	0.0635865	0.128566	0.182339	0.238481	0.0872358	0.0926435	0	0.0309401	0.198397	0.294789
ENSGALG00000028111	0.845858	0.978642	0.701427	2.94723	1.57471	3.04174	3.2745	5.12139	3.23689	1.4932	2.3937	3.49202
ENSGALG00000026084	4.61621	4.59247	5.3793	3.99007	3.65456	3.44347	0.894332	1.72372	1.09631	2.73364	1.2273	1.01154
ENSGALG00000011859	0.268783	0	0	0.492906	0.756882	1.0076	0.29729	0.0369023	0	0.225944	0	0.0587109
ENSGALG00000028266	6.30334	5.64327	5.26333	3.53202	3.83487	0.850866	3.48594	2.01929	0	5.3576	3.46847	7.49621
ENSGALG00000001070	0.0781166	0.304339	0.254485	0.51162	0.549934	0.683296	0.419666	0.450447	1.04024	0.262666	0.552657	0.511896
ENSGALG00000002066	0.0150466	0	0	0.0873784	0.0329551	0.0584955	0.0943076	0.0385618	0	0.0531238	0	0.0690202
ENSGALG00000003437	0	0	0	0.0513954	0.0383641	0.0408579	0.0154993	0.0269347	0	0	0	0.0535658
ENSGALG00000015324	0	0	0	0.110179	0.0375968	0.216887	0.151893	0.13198	0	0.181819	0.0728671	0.209978
ENSGALG00000005295	0	0	0	0.021521	0.035984	0.031936	0	0	0	0	0	0.0358876
ENSGALG00000026113	0	0	0	0.0448245	0.0713796	0.0395936	0.0180236	0	0	0	0	0
ENSGALG00000027898	1.49071	1.21033	1.03014	2.38601	2.27687	2.71972	3.36995	5.2028	4.38812	1.40042	3.7375	2.55925
ENSGALG00000011808	0	0	0	0.0279454	0.0834393	0.222158	0	0	0	0	0	0.116502
ENSGALG00000010313	0	0.00274233	0	0.0167347	0.0109017	0.0209632	0	0	0	0	0.0234766	0.00507385
ENSGALG00000010356	0	0	0	0.0156427	0.0622746	0.0386883	0	0	0	0	0	0
ENSGALG00000005316	0.139958	0.0939762	0.039291	0.326172	0.162846	0.260715	0.190277	0.106485	0	0.147554	0.251668	0.151583
ENSGALG00000007378	0.445387	0.207042	0.173126	0.714674	0.701129	1.16335	0.67736	0.321032	0.437021	0.458642	0.433264	0.808698
ENSGALG00000011524	0.196182	0.114841	0.0932043	0.284816	0.375968	0.38134	0.162742	0.29067	0	0.240501	0.208192	0.162483
ENSGALG00000006190	0	0	0	0.161083	0.0855044	0.113828	0.129541	0	0	0.160806	0	0.0895391
ENSGALG00000005817	0.0872969	0.017177	0.120651	0.25538	0.17754	0.266653	0.142535	0.275663	0	0.161444	0.311744	0.171617
ENSGALG00000016552	0	0	0	0.0403789	0.0868054	0.0428001	0	0	0.0864205	0	0	0
ENSGALG00000012075	0.0380636	0.134813	0.0450917	0.0249296	0.0178643	0.00528488	0.0541295	0	0	0.0703936	0	0.0665147
ENSGALG00000020380	0.133024	0.178641	0.0861796	0.320178	0.382395	0.597949	0.11035	0.271668	0.391576	0.528363	0.211751	0.279671
ENSGALG00000018359	1.52255	2.09709	1.57821	7.21295	5.55778	4.68593	6.17478	5.36527	0	2.38912	9.69449	4.26803
ENSGALG00000009559	0.689613	0.683888	0.707677	0.240282	0.46822	0.603213	1.28143	0.576599	1.82021	1.89099	1.14165	1.32859
ENSGALG00000026147	0.0607961	0.138168	0.0551415	0.216013	0.224699	0.29544	0.0588387	0.0876428	0.00745677	0.187816	0.161294	0.0813391
ENSGALG00000000996	0.0422301	0.045638	0.070712	0.193609	0.0675905	0.189432	0.161686	0.184196	0	0.149098	0.519398	0.268218
ENSGALG00000025894	0.0319512	0	0	0.322265	0.174948	0.279482	0.1767	0.399191	0	0.188012	0.135629	0
ENSGALG00000007135	0.557003	0.360247	0.401647	0.266467	0.132603	0.0470742	0.401791	0.186196	0	0.199506	0	0.629498
ENSGALG00000004149	0.360854	0.505669	0.552939	0.316489	0.25772	0.0457455	0.173534	0.135705	0	0.110786	0.133198	0.287873
ENSGALG00000024357	1.21487	1.19223	1.40095	2.74307	2.17853	2.4943	1.88121	3.03565	2.72681	2.35907	3.80324	2.71669
ENSGALG00000012004	0.115472	0	0.0881957	0.295347	0.279529	0.242176	0.0268884	0.0467266	0.14312	0.0214573	0	0.0650487
ENSGALG00000005027	0.187748	0.183891	0.133346	0.388933	0.533044	0.243298	0.203816	0.183778	0	0.39281	0.349287	0.281756
ENSGALG00000004046	0.0373332	0	0	0.20539	0.102209	0.0907107	0.0206464	0.0717587	0.448742	0.109841	0.0396186	0.0570835
ENSGALG00000013247	0.347866	0.223597	0.173615	0.886018	0.423275	0.626097	0.399012	0.173351	0.417184	0.606509	0.382834	0.531898
ENSGALG00000010192	0.0122215	0	0	0.0336184	0.0535347	0.0514716	0.0225295	0.0313214	0.0839433	0.0383548	0	0.112122
ENSGALG00000008934	0.0722457	0.0554403	0.0427926	0.00473169	0	0.0250771	0.0285387	0.0892702	0.141777	0.121463	0.029207	0.0631233
ENSGALG00000021128	0.0482615	0	0	0.044252	0.317106	0.16886	0.0747323	0.12987	0.37884	0.136314	0.0956029	0.206621
ENSGALG00000004611	0	0	0	0.0258737	0.0386268	0.0685629	0.0156054	0	0	0	0	0
ENSGALG00000028970	0	0	0	0.172462	0.0561749	0.0997109	0	0.0821652	0	0	0	0.0522894
ENSGALG00000027947	0.137043	0.0666203	0.217258	0.299361	0.503194	0.297725	0.142662	0.236297	0.0711895	0.25141	0.131174	0.20338
ENSGALG00000003624	2.80654	2.7845	1.38115	4.95717	4.64579	4.73344	3.50229	2.20048	3.01305	3.92476	3.6569	3.50679
ENSGALG00000002234	0.0453086	0	0	0.101553	0.115774	0.107643	0.0668189	0.0241912	0	0.00592471	0.0284932	0.0153952
ENSGALG00000023844	0	0.307573	0.298106	0.0310235	0	0	0.0187114	0.211359	0	0	0	0.129334
ENSGALG00000009912	3.0238	2.23713	1.4627	5.99408	4.38361	4.31031	10.3839	11.3474	9.12708	4.81262	3.70807	6.64901
ENSGALG00000004248	0.0866183	0.0715827	0.115438	0.385765	0.189711	0.336738	0.205297	0.10703	0.145699	0.0145626	0.332665	0.245963
ENSGALG00000001552	0	0.0848676	0.0665301	0.188324	0.281149	0.286949	0.440144	0.419452	0.31489	0.0906428	0.32694	0.274788
ENSGALG00000004332	0	0	0	0.0306972	0.0916556	0.227765	0	0	0	0.0590998	0	0.0511896
ENSGALG00000017321	0.0866406	0.0781103	0.0408219	0.317771	0.120756	0.237309	0.043559	0.143824	0	0	0.100303	0.0602163
ENSGALG00000013462	0.932304	0.700879	0.505016	1.32364	1.47546	1.54331	0.918089	0.751482	0.985615	1.03349	0.953205	1.46231
ENSGALG00000006160	0.0123566	0.0561641	0.0128083	0.0793101	0.155614	0.144113	0.0888364	0.184069	0	0	0.052452	0.0188936
ENSGALG00000028536	0.600867	0.501531	0.691347	0.517892	0.329004	0.338711	0.112981	0.294509	0.159187	0.268714	0.102024	0.101062
ENSGALG00000007099	0.200269	0.0945747	0.296559	0.34103	1.06524	0.806376	0.537954	0.219966	0	0.875424	0.323854	0.656181
ENSGALG00000003026	0.0600833	0.0786184	0.11937	0.0275458	0.0164493	0.0486626	0.0498419	0.0144359	0.108084	0.176776	0.0637613	0.137804
ENSGALG00000009611	0.383199	0.267962	0.360544	0.737865	0.542305	0.727677	0.381458	0.235131	0.436741	0.905421	0.49216	0.630994
ENSGALG00000002352	0.0264291	0	0	0.1454	0.0723561	0.166962	0.0146161	0.0507998	0.401956	0.0155518	0.0560939	0.0606162
ENSGALG00000004690	0	0	0.00851486	0.0301283	0.0449785	0.0439105	0.00454289	0	0.108813	0.0435035	0.0406811	0.0439609
ENSGALG00000028622	0	0	0	0.0283579	0.0290301	0.0214702	0	0.0509536	0	0	0	0
ENSGALG00000012968	0.19815	0.148868	0.0933612	0.256015	0.404397	0.490211	0.119545	0.121185	0	0.201397	0.407816	0.302977
ENSGALG00000001809	0.30747	0.422928	0.352935	0.283818	0.237278	0.27677	0.403989	0.438287	0.261199	0.395852	0.265705	0.296592
ENSGALG00000001921	0.101883	0.0962256	0.120694	0.293601	0.382531	0.339498	0.305869	0.629455	0.385595	0.205548	0	0.111273
ENSGALG00000003286	0.0465879	0.0641682	0.0563396	0.206468	0.127546	0.203755	0.0515291	0.0746227	0	0.118794	0.0329598	0.0712342
ENSGALG00000005996	0.197308	0.090588	0.181797	0.348431	0.408135	0.362222	0.169738	0.0632082	0	0.206405	0.258502	0.234648
ENSGALG00000010953	0	0	0	0.0289795	0.0197776	0.0307172	0.0099878	0.0173568	0	0.0106272	0.0255542	0
ENSGALG00000006688	0.181592	0.173765	0.0693482	0.525807	0.219793	0.455158	0.64484	0.83586	0.525165	1.10229	1.70394	1.7098
ENSGALG00000000672	0	0	0	0.208116	0.026631	0	0.0358636	0	0	0	0	0
ENSGALG00000003188	1.65335	2.01593	1.37666	1.31718	1.03886	0.948334	0.899366	0.442827	0.664876	0.478471	0.69032	0.621645
ENSGALG00000008538	0.666857	0.989155	0.496273	1.3013	1.53545	1.96098	1.00236	0.70662	0.486554	1.44887	1.69359	1.2288
ENSGALG00000003434	0.183151	0.174063	0.075939	0.0629758	0.105298	0.0534016	0.096224	0.0220024	0.0134783	0.161659	0.0971815	0.0910142
ENSGALG00000014531	0	0	0.00452943	0.0106844	0.0143556	0.0311439	0.00644417	0	0	0.0205701	0	0.0222712
ENSGALG00000004193	28.5728	29.0258	14.7009	17.707	17.2294	16.3353	14.7667	17.377	14.1201	24.3889	13.2026	17.2211
ENSGALG00000014483	0.11926	0.124495	0.117114	0.164028	0.27495	0.402632	0.173565	0.205102	0.344901	0.206837	0.164307	0.297522
ENSGALG00000007465	0	0	0	0.0507657	0.121261	0.0807146	0.0306187	0.17293	0	0	0.0587545	0
ENSGALG00000005299	0.0633934	0	0.0788534	0.116254	0.305457	0.369674	0.238398	0.268069	0.398097	0.283502	0.269096	0.794829
ENSGALG00000001964	0.128418	0.0653085	0.0511972	0.208325	0.194718	0.225617	0.267687	0.194619	0	0.156944	0.0139773	0.0981772
ENSGALG00000006708	2.84222	3.08993	1.67	5.78357	4.44406	5.21451	4.37088	4.68889	3.75821	4.25717	5.35497	5.53106
ENSGALG00000019797	0.0644909	0.151006	0.100273	0.305521	0.294266	0.292501	0.106996	0.103299	0.189839	0.0252991	0	0.0657389
ENSGALG00000003561	0.00442153	0	0	0.0364878	0.0387361	0.0257838	0.0342334	0.0637403	0	0	0	0
ENSGALG00000013547	0.221812	0.160395	0	0.41948	0.592082	0.471581	0.72068	0.226497	0.0680142	0.163152	0.313853	0.0423946
ENSGALG00000002984	0.0357332	0	0.0185198	0.0819114	0.313051	0.243105	0.237139	0	0.140248	0	0	0
ENSGALG00000011896	0	0	0	0.0314533	0.0160994	0.038102	0	0	0	0.0173015	0.0485373	0
ENSGALG00000000479	0.0241729	0	0	0.0812706	0.114711	0.0704813	0.0267368	0	0	0.0568968	0.125413	0
ENSGALG00000003764	0.400016	0.103896	0.343559	0.167672	0.0500636	0.111079	0.31603	0.296567	0.224287	0.430415	0.113201	0.0699012
ENSGALG00000012139	0	0	0	0.041008	0.0163255	0.0869339	0	0	0	0.0350892	0	0.0683836
ENSGALG00000003909	0.264891	0.430522	0.448473	0.234788	0.15471	0.283193	0.175791	0.178203	0.736426	0.166262	0.31234	0.445528
ENSGALG00000000891	0.148699	0	0.16698	0.54538	0.284969	0.445606	0.150764	0.309634	0.924069	0.0291665	0.455871	0
ENSGALG00000003474	0.509181	0.732998	0.800209	0.346395	0.57559	0.271383	0.27251	0.789279	0.725251	0.193303	0.25565	0.175802
ENSGALG00000010291	0.0842805	0.0580422	0.0364008	0.115918	0.323034	0.156999	0.0932195	0.053999	0	0.173578	0.0695642	0.150345
ENSGALG00000001559	0.139871	0.462365	0.263608	0.851117	0.710161	0.642629	0.548502	1.2587	0.411731	0.433971	0.395821	0.719369
ENSGALG00000016425	0.0159175	0	0	0.189737	0.0522937	0.139233	0.105635	0.244763	0	0.206061	0.135135	0.121692
ENSGALG00000016216	0.0184438	0.0304844	0.0318634	0.129655	0.141384	0.065727	0.00679998	0	0	0.0144706	0	0.0470017
ENSGALG00000021719	1.17908	3.55658	0.672201	5.02721	3.93817	6.6465	4.9557	3.73943	0.983389	1.52638	6.58993	4.59724
ENSGALG00000011232	0	0.0229864	0.0252275	0.0828873	0.0494969	0.0979949	0.0769116	0.0501214	0.0443497	0.0245506	0.00983908	0
ENSGALG00000005133	0	0.136509	0.0856104	0.366026	0.226113	0.387973	0.182701	0.224895	0	0.356395	0.292156	0.126284
ENSGALG00000009846	0.0256922	0	0	0.129568	0.0984743	0.124852	0.0994603	0	0	0.151182	0.0181767	0.157137
ENSGALG00000007801	0.508642	0.464857	0.694714	1.36624	1.02228	0.959623	0.860432	0.97767	1.16845	0.598606	0.651969	0.75028
ENSGALG00000008645	0	0	0.00475116	0.0336223	0.0150584	0.0623671	0	0	0	0.059337	0	0.049059
ENSGALG00000010400	0.0164664	0.0680404	0	0.166082	0.108194	0.12803	0.0910643	0.0685757	0	0.0710556	0.0854304	0.167851
ENSGALG00000023411	0	0	0	0.0123926	0.0444022	0.0722464	0	0	0	0	0.0382475	0
ENSGALG00000013037	0.0192833	0.010624	0	0.0176813	0.14782	0.0999549	0.113752	0	0	0	0	0.0884543
ENSGALG00000002969	0.260245	0.232276	0.175344	0.381799	0.461689	0.455279	0.310875	0.367662	0.127678	0.248082	0.184117	0.342213
ENSGALG00000007365	0.0744547	0.194847	0	0	0	0	0.0549011	0.0357777	0	0.306682	0.0702333	0.284609
ENSGALG00000026703	0	0.0651798	0	0.202491	0.0690968	0.444597	0.226813	0.530595	0	0.389846	0.156238	0.120595
ENSGALG00000001967	0.00988526	0.0224657	0.01537	0.002266	0	0	0.00273343	0	0	0	0	0
ENSGALG00000026732	0.0782829	0.0431294	0	0.179448	0.114303	0.469181	0.216464	0.26332	0.806531	0.138193	0.184611	0.119697
ENSGALG00000013303	0	0	0	0.0130685	0.0858437	0.0415563	0.0157642	0	0	0.0587069	0	0
ENSGALG00000009965	0.476193	0.325422	0.949237	1.20074	1.33378	1.53085	0.26335	0.360839	0.206668	0.11855	0.181406	0.140022
ENSGALG00000010637	0.311078	0.459071	0.621871	0.346356	0.218996	0.248349	0.319496	0.427092	0.741286	0.810648	1.06896	0.577572
ENSGALG00000009778	0.0136845	0	0.0496467	0.112928	0.127379	0.12635	0.0756793	0.111788	0.194698	0.0161048	0.154903	0.0523098
ENSGALG00000009981	0.280597	0.320008	0.168696	0.14408	0.208951	0.059997	0.136558	0.0485407	0	0.35004	0.206457	0.291748
ENSGALG00000026443	0	0	0	0.0901383	0.0239231	0.0849274	0	0	0	0	0	0
ENSGALG00000011643	1.01987	0.820696	0.718349	0.728789	0.627866	0.590216	0.960119	0.63856	0.67649	0.981645	0.591381	0.740106
ENSGALG00000028833	1.49652	0.563406	1.39611	2.80537	2.40362	2.58573	1.3058	1.78981	0.962624	1.05673	2.09398	1.06784
ENSGALG00000011375	0.274536	0.235283	0.158096	0.456839	0.501072	0.543526	0.326146	0.273617	0.289333	0.0957312	0.374068	0.342037
ENSGALG00000001434	0.0525353	0.0620228	0.116691	0.17892	0.189031	0.299061	0.24073	0.144256	0.110461	0.0883246	0.191147	0.149181
ENSGALG00000027463	0	0	0	0.0826706	0.0987351	0.122679	0.0598342	0	0	0.0212216	0	0
ENSGALG00000003687	0.160183	0.234207	0.306535	0.158174	0.0674678	0.0359268	0.231687	0.153945	0.33853	0.116009	0.0697391	0.0942019
ENSGALG00000019921	0	0	0	0.107853	0.036803	0.163314	0	0	0	0.158205	0	0
ENSGALG00000015087	0	0	0	0.0381527	0.063793	0.0404404	0	0	0	0.048969	0	0
ENSGALG00000009153	0.00810427	0.0435337	0	0.107749	0.0532498	0.11421	0.0582649	0.0389434	0.0636164	0	0	0.0309791
ENSGALG00000015375	0	0	0	0.0389991	0.155258	0.068896	0	0	0	0.0667405	0	0
ENSGALG00000026692	0	0	0	0.0166404	0.0476974	0.00705527	0.0160583	0.0139531	0	0.0170864	0	0.0388485
ENSGALG00000015006	0.0596423	0	0.052991	0.195312	0.177281	0.149057	0.273296	0.0573197	0.384573	0.0401093	0.265229	0.0260556
ENSGALG00000021025	0.0330988	0	0	0.101163	0.0483286	0.235905	0	0	0	0.181781	0.0624444	0.0337394
ENSGALG00000005420	0	0	0	0.0905215	0.030889	0.0137071	0	0	0	0	0	0
ENSGALG00000023787	0.334435	0.106987	0.704506	1.31563	0.874247	1.06948	0.202851	0.362884	0	0.342801	0.0763241	0.280423
ENSGALG00000026648	83.2162	72.3961	59.8083	58.952	55.6125	58.9091	72.665	47.6666	54.705	81.5986	45.4931	58.8137
ENSGALG00000003443	0.0386518	0	0	0.301246	0.084655	0.169046	0.064127	0.0185733	0	0.0682322	0	0
ENSGALG00000011515	0.150046	0.152616	0.161514	0.0634989	0.0315991	0.134613	0.197876	0.0887405	0.311444	0.319212	0.0163314	0.158833
ENSGALG00000011120	0.0410127	0.00782158	0.0457823	0.00578546	0	0.00919855	0.0174472	0	0	0.0519794	0	0.0675334
ENSGALG00000017145	0.107639	0.181615	0.158064	0.291977	0.407651	0.270255	0.178583	0.116378	0.0704114	0.438092	0.298262	0.246875
ENSGALG00000000625	0	0	0	0.0592422	0.113207	0.0502356	0	0.0124188	0	0	0	0
ENSGALG00000002024	0.0469627	0	0	0.165068	0.0685717	0.152144	0.0346291	0.0526562	0	0.073692	0	0.0478716
ENSGALG00000002028	0.0359718	0.0631712	0.1072	0	0.0295445	0.0218507	0.0845475	0.0648206	0	0.0264588	0.0572607	0.103129
ENSGALG00000012914	0.00549612	0.00908416	0	0.0377964	0.015047	0.0240376	0.0151976	0.0184873	0.0296609	0.00161706	0.031107	0.0441196
ENSGALG00000025896	0	0	0	0.00551516	0.0263474	0.0233835	0	0	0	0	0	0
ENSGALG00000012316	0	0	0	0.0285525	0.0146146	0.0302645	0.00492031	0	0.126583	0.0104706	0.0125888	0.054415
ENSGALG00000007179	0.00841387	0	0	0.0231446	0.027642	0.0695085	0.0372251	0.0121293	0	0	0.0238105	0.00643253
ENSGALG00000002929	0.0646814	0.0142543	0.0111744	0.0968695	0.084999	0.100583	0.0596181	0.0435138	0	0.05836	0.0640649	0.0461532
ENSGALG00000001851	0.140767	0.241613	0.38162	0.0496433	0.166012	0.115764	0.155697	0.072846	0.0531243	0.305842	0.122572	0.19868
ENSGALG00000010249	0.0363263	0.112577	0.0658952	0.299775	0.198904	0.185355	0.0703135	0.0261838	0	0	0	0.041658
ENSGALG00000007008	1.08942	0.917626	0.743784	0.62432	0.579303	0.809379	0.868966	0.654372	0.32891	1.10951	0.874492	1.0411
ENSGALG00000006547	0.452393	0.166162	0.0694714	0.476262	1.17431	0.586243	0.296518	0.193234	0	0.414095	0.213372	0.256193
ENSGALG00000003539	0	0	0	0.0951856	0	0.0448414	0	0	0	0	0	0
ENSGALG00000006413	0.00425189	0	0	0.0545811	0.0419061	0.00826485	0.0094057	0	0	0	0.0180487	0.0195038
ENSGALG00000006894	0.243184	0.344522	0.312093	0.233599	0.126815	0.112548	0.230552	0.0222585	0.215891	0.0545136	0	0.265597
ENSGALG00000001854	0.0105541	0	0	0.0532251	0.0866833	0.0153864	0.0175103	0.0507156	0.248541	0.0434729	0.0522675	0.0484126
ENSGALG00000028294	0.023515	0.031093	0.0682492	0.142305	0.103005	0.118842	0.0416145	0.0451986	0.0830639	0.0553482	0.0332726	0.0215731
ENSGALG00000006071	0.217777	0.083988	0	0	0	0	0.144525	0.153484	0	0.290468	0.123258	0.0221992
ENSGALG00000013765	0.0149844	0	0.0543628	0.116786	0.114866	0.167479	0.18231	0.223214	0.272004	0.229251	0.106011	0.183293
ENSGALG00000027799	0.324297	0.277246	0.368031	0.576767	0.642921	0.567878	0.470012	0.553481	0.883297	0.602095	0.747635	0.867755
ENSGALG00000007387	0.0625525	0.0134855	0.0422866	0.0847868	0.17572	0.0872276	0.0631707	0.120233	0.0907321	0.0640141	0.0923572	0.0790108
ENSGALG00000005070	0.360444	0.206222	0.158071	0.50846	0.698353	0.552423	0.352673	0.532935	0.176837	0.326305	0.568859	0.805497
ENSGALG00000000199	0.09091	0	0.131927	0.366773	0.199111	0.547806	0.0603313	0.297057	0	0	0.15436	0.0556016
ENSGALG00000004817	0.015624	0.0344317	0.0377888	0.0668545	0.148285	0.106295	0.0460829	0.0900933	0.0868729	0.0183874	0.0515835	0
ENSGALG00000001472	0	0	0	0.00955349	0.0285248	0.0556949	0.0345725	0.0100133	0	0.00613095	0	0
ENSGALG00000020067	0.0151858	0	0	0.167091	0.0665199	0.103314	0.0503895	0	0	0	0	0
ENSGALG00000026438	0.124581	0.0842363	0.058698	0.197308	0.204642	0.236657	0.131531	0.0598647	0.177805	0.313224	0.248389	0.389634
ENSGALG00000004239	0.148762	0.135233	0.185041	0.0682015	0.0325817	0	0	0.171563	0	0.210088	0.126295	0.0454922
ENSGALG00000029047	0.117908	0.140747	0.258016	0.378392	0.322801	0.502944	0.485427	0.415492	0.0642738	0.555047	0.44489	0.470742
ENSGALG00000026483	0.0110121	0.0333688	0	0.0572178	0.0844154	0.0820542	0.0406003	0.0105833	0.0540264	0.0302396	0.129847	0.0280631
ENSGALG00000029057	0.0111099	0	0	0.0407478	0.0304162	0.0809834	0.0552973	0.0640638	0.365192	0	0	0.0339748
ENSGALG00000007052	0	0	0	0.0942542	0.0625387	0.033302	0.012633	0	0.212934	0	0	0
ENSGALG00000026316	0.0386007	0.0382802	0.0240072	0.0707876	0.152177	0.195084	0.145162	0.259683	0.166653	0.090856	0.0546182	0.129847
ENSGALG00000023245	7.69703	8.59455	12.9117	6.35721	8.17162	6.39577	10.2031	5.53385	6.2841	8.71266	5.98586	7.36684
ENSGALG00000005980	0	0	0	0.0954964	0.013418	0.0119086	0.0271048	0.00588783	0.174329	0.00720999	0	0.0281024
ENSGALG00000026409	0.72097	0.425586	0.427045	2.45542	2.03023	1.30132	2.05055	0	0	3.39395	0.874405	1.10238
ENSGALG00000004783	1.53661	1.98001	1.0898	1.26064	1.12921	0.746718	1.6325	1.78767	1.30936	1.48716	1.84524	1.19022
ENSGALG00000009419	0	0.0616397	0	0.085488	0.18378	0.45307	0.0618733	0	0	0.285282	0	0
ENSGALG00000026413	15.0858	16.3187	14.1063	25.7453	28.8322	23.8047	14.3225	22.6846	21.7534	15.1719	26.1343	21.3563
ENSGALG00000017493	0	0	0	0.121831	0.145505	0.0143485	0	0	0	0	0	0
ENSGALG00000016736	0.079878	0.0627118	0.219416	0.0476073	0.061232	0.0659887	0.0839326	0.111313	0	0.211514	0.0452095	0.0916019
ENSGALG00000010497	0.00882079	0.182241	0.0822895	0.339695	0.405704	0.214324	0.0780508	0.101728	0.294274	0.155714	0.0748861	0.0809235
ENSGALG00000027135	547.239	552.391	486.035	455.335	410.461	456.391	479.891	476.967	400.488	707.245	578.499	628.012
ENSGALG00000006743	0.663948	0.674114	0.707886	0.539213	0.498575	0.147496	0.293747	0.528706	0.167523	0.468829	0.617357	0.609118
ENSGALG00000006256	1.74861	1.48344	1.43559	2.88033	2.76219	2.67705	1.62599	1.5541	1.56392	2.69528	3.05443	3.41898
ENSGALG00000029115	11.1331	11.2862	10.6643	9.53585	9.54642	8.74742	8.90506	10.0771	11.8298	6.50513	8.3478	7.10282
ENSGALG00000027210	2.85692	2.68412	4.33371	2.4137	2.86153	2.1709	1.72126	2.7345	2.75008	2.5285	2.49775	2.13088
ENSGALG00000000258	0.100427	0.100365	0.0581014	0.0513954	0.0511521	0.059017	0.0516643	0.0516248	0.121457	0.181407	0.089225	0.06785
ENSGALG00000003213	0.212091	0.097375	0.0977088	0.237686	0.85162	0.503878	0.130325	0.158536	0.346845	0.138668	0.0666886	0.468423
ENSGALG00000016232	0	0	0	0	0.458351	0.033899	0	0.0335208	0	0.0410481	0.0246761	0
ENSGALG00000017200	0.00459079	0	0.0475863	0.0631409	0.0904925	0.14724	0.0304662	0.0661802	0.0855866	0.0162083	0.0649575	0.0561556
ENSGALG00000023868	0.435751	1.24402	1.27292	0.544841	0.303666	0.53901	0.876305	0.723351	0.466436	0.606063	1.00893	0.847987
ENSGALG00000015258	0.022978	0	0	0.0912993	0.0754896	0.0669973	0.0169434	0.0368054	0.270557	0.0270422	0	0.0117114
ENSGALG00000003522	0.242368	0.279202	0.129421	0.430997	0.498662	0.49967	0.39805	0.359983	0.691828	0.207444	0.19745	0.325668
ENSGALG00000012092	0	0	0	0.0306153	0.0292515	0.0454314	0.0221583	0	0.203124	0.0471536	0	0.0408424
ENSGALG00000026864	0	0	0	0.0777464	0.0232135	0.0721073	0	0	0.041599	0	0.0449906	0.0324118
ENSGALG00000003732	0.555346	0.45239	0.641438	0.451014	0.243263	0.393241	0.403648	0.61759	0.342518	0.504183	0.325541	0.533745
ENSGALG00000007528	0	0	0	0.0183955	0.0329551	0.0292478	0.00554751	0.0144607	0	0	0	0
ENSGALG00000011414	0	0	0	0.00928148	0.0166276	0.014757	0.0167941	0.0316168	0.109255	0	0.00358069	0.0154775
ENSGALG00000004384	3.95186	3.80005	1.56051	2.16062	2.44607	1.34389	1.90044	1.56479	1.39691	0.866613	1.19243	0.900746
ENSGALG00000027696	0	0	0	0.037801	0.0322475	0.0228958	0	0	0.0231152	0	0	0.0360204
ENSGALG00000027822	0	0.126265	0	0.448297	0.451752	0.0742466	0	0.102785	0	0.179809	0.281041	0.0700842
ENSGALG00000012394	0.0361347	0.0962228	0.033294	0.0920353	0.171474	0.202912	0.0799345	0.0154345	0.0866702	0.103952	0.0795339	0.073668
ENSGALG00000016583	0.0968254	0.100023	0.0669103	0.281141	0.141378	0.290157	0.0713967	0.162846	0.197931	0.0474796	0	0.0740245
ENSGALG00000003368	0.200809	0.0428263	0.114147	0.0415769	0.0638436	0.0125914	0.0788124	0.0311273	0.0508484	0.182962	0.00916567	0.178283
ENSGALG00000016503	0	0	0	0.19555	0	0.290186	0.0235887	0.0204963	0	0.200791	0.241411	0.0978277
ENSGALG00000001700	0.15148	0.301917	0.286327	0.138895	0.117095	0.164544	0.216824	0.154144	0.183607	0.335571	0.0756483	0.245241
ENSGALG00000003241	0	0	0	0.322059	0.0961603	0	0.0582739	0	0	0	0	0.0268527
ENSGALG00000004640	0.774746	0.825227	0.356921	0.442016	0.169685	0.435054	0.457023	0.579115	0.743301	0.769944	0.535935	0.73709
ENSGALG00000006211	0.288515	0.193727	0.392521	0.0909377	0.217217	0.184018	0.299171	0.36393	0.176935	0.169773	0.280662	0.193002
ENSGALG00000004190	0	0	0	0.014114	0.058998	0.0598411	0.025538	0	0.0755182	0	0	0.035304
ENSGALG00000000549	0.0324847	0	0.101017	0.655291	0.249018	0.252576	0.10779	0	0	0.0764606	0	0.14901
ENSGALG00000005209	0.0203596	0.0420637	0.0844159	0	0	0	0	0	0	0	0	0
ENSGALG00000016822	0	0	0	0.00978345	0.12853	0.0622205	0	0	0.125634	0	0	0.0163145
ENSGALG00000001527	0.0636007	0.0183962	0.0263704	0.00583169	0.0104473	0.0123627	0.0140693	0.0122248	0.0468046	0.00748498	0.0044996	0
ENSGALG00000005854	0.00868731	0.0287173	0.0495271	0.123467	0.123675	0.0633242	0.0288261	0.016698	0.0767172	0.0715668	0.086045	0.0265663
ENSGALG00000009297	0	0	0.0073539	0.117092	0.00776919	0.0551615	0.0235409	0	0.0139225	0.0751439	0.0200768	0.0867818
ENSGALG00000002106	0.803885	0.62794	0.799031	1.36313	1.24814	1.44487	0.730805	0.582081	0.583485	0.557273	0.919317	0.623
ENSGALG00000027808	0	0	0	0.0619272	0.0739609	0.131281	0	0	0	0	0	0.0774508
ENSGALG00000016510	0	0	0	0.100701	0.051544	0.091491	0	0	0	0	0	0
ENSGALG00000010293	0	0	0	0.0886997	0.0529678	0.109688	0	0	0	0.0379487	0	0
ENSGALG00000008332	0.883117	1.24556	1.00084	1.9326	1.75367	1.9741	1.28284	0.910967	1.1727	2.07863	1.86602	1.94445
ENSGALG00000008040	0.0476535	0	0.0493958	0.199747	0.0596403	0.198491	0.0225891	0.0523404	0	0.0881289	0.15412	0.0104091
ENSGALG00000026536	0	0	0	0.0576054	0.0137599	0.0305298	0.0138976	0	0.184934	0.0295747	0	0
ENSGALG00000020032	2.67726	1.52664	1.47082	3.044	4.42711	4.29336	2.4282	1.49234	1.70753	3.33983	1.62892	4.66671
ENSGALG00000028245	0.114976	0.257907	0.23836	0.557244	0.341757	0.702403	0.454183	0.28414	0.2901	0.270625	0.627505	0.552521
ENSGALG00000027096	0.39541	0.459525	0.422675	0.20394	0.378886	0.20416	0.38268	0.368137	0.24249	0.378094	0.297228	0.340084
ENSGALG00000004548	0.136582	0.112874	0.150809	0.264083	0.237363	0.282804	0.131364	0.0456569	0.0757487	0.171223	0.180654	0.136199
ENSGALG00000008347	0.06788	0.024932	0.128996	0.176349	0.260173	0.161267	0.0750795	0.108728	0	0.0665716	0.154743	0.138387
ENSGALG00000005883	0.238221	0	0	0.491469	0.847846	0.347292	0.16468	0.429271	0	0.210267	0.589876	0.409778
ENSGALG00000008085	0	0	0	0.0493575	0.0160769	0.0142683	0	0	0	0	0	0.00748244
ENSGALG00000001898	0	0	0	0.0426985	0.101991	0.0181035	0.041205	0	0	0	0.0395343	0.0142405
ENSGALG00000017217	0	0	0	0.268922	0.160589	0.0570094	0.194637	0	0	0.103548	0	0.089689
ENSGALG00000015079	0	0	0	0.162332	0.0969381	0.0344132	0.137072	0.153131	0.46903	0.0208353	0	0
ENSGALG00000028227	0	0	0	0.0148078	0.0353705	0.0062783	0.0250073	0	0	0.022807	0.0365612	0
ENSGALG00000012437	0	0	0.0263417	0.0792246	0.0612244	0.069156	0.00562158	0.024423	0	0	0.0143831	0.101027
ENSGALG00000011469	0	0	0	0.0522102	0.155889	0.276704	0	0	0	0	0	0
ENSGALG00000013286	0.102518	0.183566	0.115122	0.0665843	0.112268	0.0539705	0.188986	0.188842	0	0.165895	0.163191	0.163285
ENSGALG00000023846	0.298608	0.11217	0.337664	0.0248909	0.089183	0	0.480405	0.130445	0.532725	0.734793	1.38278	1.1207
ENSGALG00000014984	0.0680827	0.119149	0.178505	0.0587544	0.0701715	0.0778468	0.0575852	0.084676	0.180763	0.108404	0.107667	0.0918533
ENSGALG00000005145	0.854464	1.19685	0.870692	0.770198	0.602668	0.675626	0.592684	0.932537	0.710521	0.937417	0.5123	0.465025
ENSGALG00000027060	0	0	0	0.057338	0.159786	0.121552	0.0461103	0.420686	0	0	0.0884815	0.0637433
ENSGALG00000008154	0.464472	0.502291	0.352149	0.932079	0.741164	0.760969	0.930594	0.614735	0.520855	0.887092	0.875024	0.730482
ENSGALG00000012195	0.0884994	0.157526	0.0564523	0.262167	0.156556	0.38375	0.165653	0.0261702	0.160315	0.18427	0.134855	0.239409
ENSGALG00000028500	0.00907686	0	0	0.116519	0.0298201	0.052931	0.120475	0.043617	0	0.0213646	0.166963	0.0555151
ENSGALG00000009322	0.0753357	0.134894	0.0195225	0.264795	0.17875	0.219657	0.083326	0.162904	0.609845	0.472855	0.0444152	0.259178
ENSGALG00000006805	0.0790784	0.0217839	0	0.229611	0.101032	0.134499	0.0510216	0.0886654	0	0.0387771	0	0.130989
ENSGALG00000004744	0.187733	0.13446	0.147029	0.29072	0.347213	0.304098	0.143044	0.19646	0	0.36823	0.182992	0.306186
ENSGALG00000003496	0.0871618	0.00847433	0.0212585	0.131634	0.151598	0.139527	0.0453677	0.0344925	0	0	0.0362735	0.0627167
ENSGALG00000010361	0	0.0526589	0.0330247	0	0	0	0	0.0306192	0	0	0	0.0139185
ENSGALG00000026436	111.613	112.467	100.654	90.9763	94.3278	91.4761	75.5977	82.3725	72.2284	89.8721	87.7093	103.83
ENSGALG00000016919	0.106439	0.0219908	0.00689567	0.213493	0.211268	0.11638	0.0735803	0.0703274	0.163188	0.203556	0.0376517	0.0610308
ENSGALG00000015847	0	0.0237082	0	0.113987	0.0209441	0.18588	0.0211538	0.0643321	0.0844476	0.213827	0.1759	0.116973
ENSGALG00000001217	1.02114	0.867487	0.777198	0.412497	0.742889	0.75648	0.734531	0.418627	0.938896	1.35301	1.08112	1.0045
ENSGALG00000012530	0.170324	0.182985	0.0706203	0.538799	0.195847	0.380738	0.687618	0.622025	1.43727	0.390875	0.3133	0.429709
ENSGALG00000006544	0.431487	0.694406	0.529652	1.22857	1.08182	0.971157	0.414455	0.687502	0.256257	0.61471	0.7712	0.468774
ENSGALG00000027886	0.00833973	0	0	0.0726454	0.0319649	0.0121581	0.0415092	0.0480898	0.0695562	0	0.035401	0.0382551
ENSGALG00000019432	0	0.0270846	0	0.0375635	0.170479	0.087595	0.0181248	0.0866175	0	0	0.127526	0.0626396
ENSGALG00000009145	0.0253923	0.04092	0.0486932	0.0616994	0.0959343	0.0913118	0.046341	0.0390456	0	0.0657436	0.0305396	0.0757099
ENSGALG00000006524	0.0934658	0.085824	0.0179413	0.222188	0.144054	0.158129	0.222074	0.0399227	0.0339668	0.122219	0.254703	0.195842
ENSGALG00000023447	0.491776	0.296341	0.244258	0.751534	0.661958	0.796598	0.385287	0.610474	1.06561	0.385838	0.376913	0.485628
ENSGALG00000020260	0.0142991	0.047268	0.0741095	0	0.00782946	0	0.00790786	0	0	0	0	0.087455
ENSGALG00000004753	0.0303454	0.0250779	0	0.333892	0.0996934	0.294928	0.0671277	0.0583273	0	0	0	0
ENSGALG00000005192	0.026691	0.0882313	0	0.146841	0.233834	0.164293	0.0688844	0.017101	0	0	0	0.0136037
ENSGALG00000006081	0	0	0	0.134037	0.017787	0.126288	0.0538952	0	0.382495	0.0382303	0	0.124175
ENSGALG00000025532	0	0	0	0.560046	2.00662	0.791503	0.22519	0.978339	0	0.239606	0	0
ENSGALG00000013529	0.0829727	0.150519	0.113277	0.256073	0.19724	0.239958	0.25965	0.217831	0.256157	0.245311	0.237669	0.312528
ENSGALG00000000360	0	0	0	0.00702918	0.0251852	0.00993422	0.022611	0.0319259	0	0	0.0506199	0
ENSGALG00000010607	0.954384	0.5157	0.513663	0.412305	0.412028	0.49946	0.517654	0.352776	0.945462	0.712791	0.376556	0.898018
ENSGALG00000003344	0	0	0	0.0187554	0.223999	0.11928	0	0	0	0	0	0
ENSGALG00000002542	2.61282	2.22938	1.85539	3.66363	4.0504	4.17188	2.57092	1.93222	1.51494	4.33288	2.12458	2.7758
ENSGALG00000007875	0.00573792	0	0	0.034198	0.0219925	0.0167301	0.0063465	0	0	0	0	0.0219336
ENSGALG00000005842	0.00732299	0.0242073	0.0227722	0.114148	0.0641551	0.0925241	0.0566978	0.00703782	0.0790399	0	0.0621702	0.0447882
ENSGALG00000010110	0	0.0205247	0	0.159408	0.081593	0.0724141	0.08241	0.0238687	0	0.0146143	0.316274	0.0569621
ENSGALG00000029174	0.0553041	0	0.0171978	0.0912772	0.133239	0.112875	0.0917546	0.0797256	0	0.0585771	0.179981	0.0253685
ENSGALG00000021616	0.205047	0.184189	0.166339	0.0490468	0.0878662	0.138634	0.0690247	0.0685435	0.236187	0	0.0252289	0.0136315
ENSGALG00000012812	0.467052	0.523216	0.290477	0.37115	0.238685	0.110961	0.149237	0.0897729	0	0.244293	0.0293714	0.158697
ENSGALG00000005439	0.0024005	0	0.0124413	0.030815	0.0420606	0.0233306	0.0106204	0.0207632	0	0.0254257	0.0203796	0.0183522
ENSGALG00000002054	0.0768339	0.0464014	0.015316	0.108386	0.100322	0.166583	0.0326858	0.0284007	0	0.0243448	0.0459954	0.0542221
ENSGALG00000025875	0.102303	0.0691728	0.0321342	0.142127	0.14598	0.195844	0.0788644	0.0923602	0.158176	0.131342	0.179845	0.142203
ENSGALG00000003669	0.006805	0	0.0564304	0.137272	0.0745214	0.158731	0.0376338	0.13734	0.380599	0.11212	0	0.0728353
ENSGALG00000004203	0.0157883	0.0391432	0	0.17372	0.0864488	0.214826	0.0873145	0.197256	0	0.111485	0.178718	0.0724225
ENSGALG00000014691	0.0183439	0.0378992	0.066551	0	0	0	0	0	0	0.053971	0	0
ENSGALG00000011710	0.0738788	0.0959428	0.13128	0.338705	0.335176	0.164121	0.105062	0.517299	0.113915	0.124208	0.313605	0.419576
ENSGALG00000006938	0	0	0	0.00913493	0.027275	0.00484134	0.0220385	0	0	0.0146559	0.0211449	0.00761655
ENSGALG00000000402	4.11954	4.38058	2.47378	2.7786	3.05878	2.48885	2.67177	2.74952	2.61245	2.69469	2.9727	3.02732
ENSGALG00000000547	0	0	0	0.0334356	0.0332773	0.023627	0.0134442	0	0.16101	0	0	0.00929267
ENSGALG00000007373	0	0	0	0.0257906	0.0462033	0.0341713	0	0	0	0	0	0
ENSGALG00000009934	0.826509	0.935238	0.540397	0.652912	0.570914	0.346031	1.64551	1.14871	1.04804	0.516276	0.890598	1.20543
ENSGALG00000005844	0	0.0151359	0	0.0307882	0.0300853	0.0652687	0	0	0	0.00359242	0	0
ENSGALG00000002551	0	0	0	0.0396955	0.0263384	0.00935018	0	0	0	0	0	0.022065
ENSGALG00000002957	0.331658	0.278813	0.314147	0.739289	0.576107	0.48351	0.177093	0.373699	0.516197	0.323022	0.712013	0.332248
ENSGALG00000026209	0.0674082	0.215865	0.270756	0.0927121	0.0645912	0.0900821	0.0465985	0.0404895	0	0.168578	0.143069	0.180371
ENSGALG00000001161	0.0357575	0.0197004	0	0.0983606	0.156632	0.127427	0.11865	0.011455	0	0	0.0843254	0.164023
ENSGALG00000008206	0	0	0	0.0941069	0.0224787	0.2394	0.0681114	0.138091	0	0	0	0.15693
ENSGALG00000003951	0.0811366	0.0201157	0.243899	0.282704	0.399836	0.394285	0.116665	0.148156	0	0.257815	0.114804	0.24812
ENSGALG00000012419	0	0	0	0.0179582	0.19303	0.133245	0.129975	0.35763	0	0.299642	0.166274	0.059893
ENSGALG00000000543	1.81383	2.56473	1.95622	1.67276	1.84855	1.37565	0.916133	1.37038	0.802437	1.02414	1.11264	0.993937
ENSGALG00000002424	0	0	0	0.00364299	0.0304562	0.0347529	0	0	0	0	0	0.0182248
ENSGALG00000001319	0.982976	1.18044	1.01891	0.837939	0.950308	0.641881	1.16368	1.0185	1.10015	0.560342	0.717166	0.892406
ENSGALG00000011343	0	0	0	0.0284657	0.0679942	0.0603451	0	0	0	0	0.0878539	0
ENSGALG00000022582	0.0211465	0.157282	0.0438392	0.368404	0.509464	0.184971	0.374229	0.630012	1.26571	0.0746599	0.179528	0.45267
ENSGALG00000010789	0.186552	0.0110121	0.124311	0.342108	0.481548	0.271966	0.176862	0.371382	0	0.345004	0.113127	0.203746
ENSGALG00000026532	8.25691	9.82846	7.96141	15.3725	13.8042	14.9704	11.1261	12.6583	14.1782	11.4931	14.2036	9.98149
ENSGALG00000016336	0.195478	0.369248	0.246045	0.0768164	0.152906	0.162845	0.293429	0.322056	0	0.115026	0.671725	0.256193
ENSGALG00000010938	0	0	0	0.0230339	0.0458497	0.0569685	0.00926176	0.0724279	0.0903799	0	0	0.0128035
ENSGALG00000015773	0	0	0	0.0238908	0.0475554	0.0590879	0	0.0250408	0	0	0	0.0132798
ENSGALG00000016233	0.826896	0.394446	0.640134	0.405013	0.476837	0.476094	0.949331	0.688065	0.628551	1.82312	1.17594	2.06777
ENSGALG00000003883	0.0881908	0.257891	0.147671	0.0746438	0.111436	0.065933	0.142565	0.0521579	0.0732213	0.12774	0.0671924	0.155592
ENSGALG00000007862	0.140775	0.0853149	0.129708	0.246686	0.253511	0.215871	0.297571	0.38784	0.135061	0.684785	0.420512	0.526164
ENSGALG00000004503	0.120477	0	0.124881	0.331403	0.285856	0.487882	0.333137	0.347355	0	0.378094	0.113646	0.399126
ENSGALG00000002922	0	0	0	0.00667414	0.00398552	0.0176858	0.0201272	0.0174885	0	0	0.0154489	0
ENSGALG00000004700	0.0557975	0.0276672	0.0578375	0.173951	0.183311	0.162689	0.0370293	0.0857995	0	0.0525332	0.0473706	0
ENSGALG00000024355	51.0481	63.4503	48.228	93.8907	97.8522	84.4208	71.3433	93.6174	82.9713	52.0474	100.262	73.3616
ENSGALG00000012237	0.127546	0.0058559	0.0146899	0.220906	0.240552	0.15151	0.195936	0.217919	0.0903865	0.391942	0.200525	0.227526
ENSGALG00000026769	0.297019	0.343645	0.261696	0.136172	0.0325265	0.230939	0.0985565	0.256907	0.07286	0.209732	0.672429	0.204368
ENSGALG00000010662	0	0.110626	0.0555028	0.0981935	0.791602	0.286224	0.355346	0.18011	0	0.252063	0.0757639	0.368424
ENSGALG00000001726	0.0123305	0.0917108	0.0511251	0.124367	0.378086	0.167776	0.177298	0.0118503	0	0.261205	0.0697882	0.0188536
ENSGALG00000007572	0.0103483	0.0470358	0.0589963	0.118607	0.0963251	0.150863	0.0572292	0	0.0660003	0.0669821	0.0732116	0.0316456
ENSGALG00000008966	0	0.0286614	0.0256783	0.0908582	0.0379798	0.130013	0.0602801	0.057139	0	0.0699699	0.0701042	0.0909072
ENSGALG00000004637	0.122972	0.187617	0.127468	0.034694	0.0932302	0.0551615	0.0523132	0.109092	0.0556901	0.122457	0.0535382	0.101245
ENSGALG00000026234	19.6014	22.9555	21.4866	16.2688	20.5869	17.1456	17.3668	22.5179	18.8446	16.112	27.8214	20.5605
ENSGALG00000013732	0.218341	0.02776	0.0522285	0.369603	0.248301	0.301986	0.0557305	0.0484242	0.11536	0.424971	0.439649	0.372371
ENSGALG00000009955	1.21774	0.761708	0.506172	0.556889	0.671788	0.516126	0.725774	0.372509	0.551018	1.10268	0.811864	0.937983
ENSGALG00000015413	0.133066	0.13746	0.252873	0.0915084	0.0364301	0.0862182	0.331153	0.277082	0.163208	0.339303	0.298114	0.305193
ENSGALG00000014194	0.420974	0.398746	0.476645	0.780908	0.691511	0.80885	0.787978	0.529066	0.981827	0.609762	1.08593	1.03484
ENSGALG00000006886	0.0383345	0.0237601	0.059604	0	0	0	0	0	0.197476	0	0	0
ENSGALG00000006106	2.51696	2.76479	2.43073	4.20001	4.77647	4.36069	3.95973	5.40882	7.43972	2.28139	2.4996	3.8724
ENSGALG00000028024	10.0176	9.21221	12.4072	8.69643	9.38183	8.29128	5.95734	7.87741	5.40018	6.12069	10.1401	7.50312
ENSGALG00000005205	0	0.0371405	0.0931695	0.173074	0.324822	0.0960937	0.0695916	0	0	0.116359	0.139899	0.0687171
ENSGALG00000008270	0.0926416	0.0861305	0.192057	0.361017	0.342399	0.258861	0.256169	0.378395	0.999917	0.0817704	0.327709	0.141652
ENSGALG00000027848	3.09201	3.22614	4.3954	2.78974	3.14393	2.80629	2.48193	2.54029	2.98536	2.69519	2.54939	2.49255
ENSGALG00000005687	11.1627	11.7484	9.34034	8.78556	9.79616	8.73652	8.65998	9.74642	10.1756	9.62932	10.6773	9.69845
ENSGALG00000001503	0.0640951	0.0218108	0.027357	0.0103712	0.0123865	0	0.0375317	0	0	0.0488087	0.026674	0.0288245
ENSGALG00000029089	0	0	0	0.0140093	0.150584	0.0890959	0.0337982	0	0	0	0	0.0233614
ENSGALG00000004421	10.4485	6.39262	6.48907	6.11055	5.89356	6.37609	7.20294	2.91025	2.70217	9.53536	5.28641	8.29688
ENSGALG00000006614	0.0170822	0.0262173	0.00758861	0.0559395	0.0374134	0.0687808	0.0404871	0.0609774	0	0.0258474	0.055247	0.0111939
ENSGALG00000003022	0.198218	0.245716	0.559322	0.171653	0.192949	0.203352	0.158341	0.0423331	0	0.272157	0.0623266	0.117865
ENSGALG00000007559	0	0.0117929	0	0.0392534	0.109389	0.13869	0.157835	0	0.210029	0.184733	0	0.109096
ENSGALG00000001836	0	0	0	0.0151352	0.00451906	0.0481282	0	0	0	0	0	0
ENSGALG00000002924	0.0728153	0.0231445	0.0174179	0.138668	0.122677	0.108876	0.105319	0.118427	0	0.151613	0.0554778	0.111337
ENSGALG00000015275	0.100976	0	0	0.444419	0.243273	0.137395	0.134023	0.291132	0.376502	0.142603	0.114301	0.0308791
ENSGALG00000010714	0.0400727	0.0165583	0.0311533	0	0	0.0170392	0.0221615	0.0385122	0	0.0147376	0	0.00382952
ENSGALG00000009822	0	0	0	0.0133234	0.159123	0.0706113	0.0964299	0	0	0.136804	0.04112	0.133305
ENSGALG00000016052	0.103636	0.0727993	0.0805686	0.190052	0.13619	0.256846	0.149016	0.08466	0.188125	0.140261	0.102648	0.190155
ENSGALG00000011559	0.0402821	0.0332897	0.0974278	0	0	0	0	0	0	0.0158023	0	0
ENSGALG00000000722	0.0427577	0	0	0.0686096	0.163883	0.155836	0	0.0821852	0	0.0754804	0	0
ENSGALG00000014581	0	0	0	0.109888	0	0.128125	0.132555	0.310979	0	0.0141041	0	0.109947
ENSGALG00000012454	0	0.0296151	0.096579	0	0	0	0	0	0	0	0	0
ENSGALG00000015334	0	0.0204667	0	0.0738014	0.0474613	0.0722093	0.0273923	0	0	0.0364324	0	0.0852014
ENSGALG00000017384	0.0211465	0	0.0657587	0.271455	0.231574	0.164419	0.0935572	0.20323	0.539481	0.273753	0	0.0323335
ENSGALG00000020716	0.685321	0.310942	0.167147	0.899454	1.07423	0.835847	0.876911	0.452003	0.593337	0.885605	0.93167	0.801316
ENSGALG00000023180	35.1462	31.914	28.4941	25.9074	26.7211	28.4035	25.7465	27.5469	41.5485	22.7689	35.7898	31.7285
ENSGALG00000010704	0.0217615	0.0071936	0.0270685	0	0	0	0	0.0250968	0	0	0	0.0133096
ENSGALG00000015331	0	0	0	0.0485373	0	0.0316601	0	0	0	0	0.0115232	0.0186783
ENSGALG00000028626	0	0	0	0.0864896	0.154944	0	0.0521652	0.113316	0	0.0277524	0.0166834	0.0721136
ENSGALG00000000621	0.0108686	0.0538917	0.0337978	0.0946735	0.107119	0.13204	0.0300533	0.0574493	0.0479899	0.0127909	0.0230678	0
ENSGALG00000003997	0.0681737	0.0751197	0.0471107	0.291713	0.124428	0.220861	0.100539	0.404033	0.579741	0.173835	0.241156	0.208479
ENSGALG00000012532	0.736715	0.304416	0.229095	0.990749	1.47909	0.739883	1.30377	1.88807	1.22889	0.982621	0.625451	0.750973
ENSGALG00000003073	0	0	0	0.0357451	0.0487897	0.00541263	0	0	0	0	0	0
ENSGALG00000010133	0.0150747	0	0.0156258	0.100212	0.0330165	0.0329651	0.00833678	0.00362192	0	0.017741	0.010665	0.0460993
ENSGALG00000009902	0.113384	0.0539499	0.103284	0.179575	0.191894	0.2037	0.12161	0.135385	0.131483	0.194092	0.15071	0.0945642
ENSGALG00000019768	0.0229479	0.0758581	0	0	0	0	0.0126909	0.0165407	0	0	0.0649405	0.00877201
ENSGALG00000001750	0	0	0	0.0193255	0.0346212	0.0204843	0.0116559	0	0	0.00620106	0	0.0402831
ENSGALG00000014107	0.0619578	0.153609	0.115601	0.284052	0.244259	0.373345	0.123353	0.130999	0.133747	0.058333	0.105201	0.0947352
ENSGALG00000000252	0.0263959	0.0581706	0.0121604	0.0564736	0.12526	0.0940656	0.0194637	0.0366426	0	0.0172581	0.037349	0.112111
ENSGALG00000019232	0.536413	0.391805	0.320135	0.859493	0.73873	0.703021	0.776092	0.445225	0.677859	0.809834	0.751333	0.998313
ENSGALG00000010087	0.0166543	0	0	0.0254512	0.0607938	0.0755366	0.024561	0.0160058	0	0.0392	0.0549853	0.025465
ENSGALG00000026333	0.444398	0.807965	0.479071	1.41802	1.03172	1.12297	0.786451	0.768766	0.34884	0.899557	1.76065	0.815396
ENSGALG00000006591	0.0670853	0	0	0.164032	0.220395	0.239068	0.0742006	0.193419	0	0.0263169	0	0.205151
ENSGALG00000027473	0.402034	0.309333	0.316142	0.546595	0.834988	0.754529	0.352673	0.266468	0.0952199	0.37525	0.451164	0.360354
ENSGALG00000006143	0.822184	0.929794	1.09334	1.88966	1.71189	1.42994	1.54356	1.91303	2.19731	0.923043	0.566369	1.06692
ENSGALG00000012874	0.190318	0.301457	0.180837	0.101796	0.0868404	0.0924854	0.0526259	0.0457267	0	0.130655	0.22441	0.0970006
ENSGALG00000011494	0.0275303	0.0113757	0.0214026	0.0315539	0.218576	0.066892	0.0304502	0.0463019	0.121559	0.178198	0.0389541	0.0526183
ENSGALG00000028058	2.09298	1.87793	1.25211	1.61204	1.11327	1.10427	0.952443	0.689649	1.30261	1.11194	0.998438	0.859489
ENSGALG00000028565	0.196112	0.232716	0.198069	0.207484	0.0826006	0.102632	0.216912	0.309292	0.754911	0.183455	0.220568	0.276794
ENSGALG00000016759	0.0781228	0	0.0202447	0.134311	0.139022	0.19931	0.129613	0.225242	0.153311	0.195373	0.0967226	0.313561
ENSGALG00000022149	10.816	12.6353	14.1181	9.47361	11.2231	10.7555	8.21547	12.3679	10.6129	7.58243	7.84103	6.73771
ENSGALG00000013495	2.31675	2.16312	2.78245	3.82983	4.12273	4.58991	3.00597	3.45754	3.67214	2.66097	2.77377	2.57163
ENSGALG00000029136	0.102694	0	0.195155	0	0	0	0.0378619	0	0	0	0	0.157022
ENSGALG00000007582	0.144755	0.14455	0.150047	0.0995465	0.0462351	0.111378	0.0533692	0.0753553	0.22489	0.0851787	0.179218	0.0276667
ENSGALG00000012732	0	0	0	0.006757	0.0403501	0.0716217	0.00815082	0	0	0	0	0.0225355
ENSGALG00000007653	0	0	0	0.0173617	0.00888662	0.0105159	0	0	0	0.0031834	0.0267919	0.00827195
ENSGALG00000003790	0.0338916	0.0175054	0.00439134	0.0660365	0.06959	0.0782311	0.0421721	0.105858	0.0374119	0.00498576	0	0.0712543
ENSGALG00000011386	0.00941358	0	0	0.0431576	0.0412352	0.091491	0.010412	0	0	0	0	0
ENSGALG00000005659	0.00841792	0.0278268	0	0.138934	0.0645291	0.0654512	0.0558645	0	0.165196	0	0.0357329	0
ENSGALG00000003258	0	0	0	0.0257975	0.0410806	0.0638036	0.010373	0	0	0	0	0.0716984
ENSGALG00000008995	0	0.0157496	0.0246931	0.0655291	0.0417401	0.101872	0.0368883	0.0183156	0.126223	0.0224284	0.0539316	0.0509946
ENSGALG00000010315	0.00450225	0.0260451	0.0186674	0.057795	0.0739561	0.0656364	0.00995955	0.0129808	0	0.0317914	0	0.0206522
ENSGALG00000002030	0.359072	0.608323	0.441988	0.230469	0.348982	0.431867	0.297867	0.392539	0.576937	0.322219	0.838317	0.315693
ENSGALG00000013156	0.0547849	0.0905502	0.113576	0	0	0.0319474	0.0484765	0.0737121	0	0.0773697	0	0.217796
ENSGALG00000026979	0.051628	0.0792372	0.107031	0.0202881	0.0323073	0.0286728	0.0571038	0.0779704	0.11579	0.0520795	0.198282	0.045109
ENSGALG00000010501	1.7763	1.92049	1.92431	1.57975	1.57227	1.57712	1.36643	1.23863	0.851812	1.86257	0.973229	1.50096
ENSGALG00000000503	0.0655471	0	0	0.120203	0.179451	0.111485	0.0815616	0.165361	0.305501	0.163923	0.0695596	0.175391
ENSGALG00000000737	0.0438646	0.0422921	0.113671	0.0201102	0.00800599	0.0213161	0.0566031	0.0772867	0	0.0860382	0.0103444	0.0782485
ENSGALG00000002623	0.0856199	0.0235859	0.0739585	0.23552	0.328167	0.15256	0.252536	0.123429	0	0.100764	0.363445	0.240011
ENSGALG00000004946	0.00306642	0.0101365	0.0127141	0.0224934	0.0772347	0.0298027	0.0169583	0.0648342	0.0481412	0.0757844	0.0347108	0.0281319
ENSGALG00000028778	0	0.0257931	0.242639	0.400651	0.341789	0.424675	0.138084	0.254961	0	0.128559	0.287052	0.167028
ENSGALG00000020322	0.0113109	0	0	0.0207424	0.0495461	0.17589	0	0	0	0.133115	0	0
ENSGALG00000003354	0.00651386	0.0161495	0.189056	0	0.0213999	0	0.0360237	0.0375612	0	0.0306639	0.0829514	0.0697192
ENSGALG00000006854	0.0207702	0	0	0.0380893	0.159218	0.222053	0.0918925	0.0399227	0	0	0	0
ENSGALG00000002408	0.0372538	0.0335859	0.161484	0.0248428	0.0222526	0.0493733	0.0486968	0.0130193	0.0996928	0.00398571	0.0575044	0.0103567
ENSGALG00000004167	0.105903	0	0.109775	0.809206	0.425238	0.137236	0.195225	0.0339263	0	0	0.399594	0.70169
ENSGALG00000003842	0.0860935	0	0.122707	0.236823	0.188562	0.355617	0.0476124	0.0310278	0.24287	0.0759907	0.0761365	0.181004
ENSGALG00000010766	0.107254	0.0221592	0.0972786	0	0.0146817	0	0.059315	0.0644235	0.263099	0.0473342	0	0.0819975
ENSGALG00000006775	0.108436	0.0948848	0.105789	0.251493	0.279408	0.154985	0.134048	0.28199	0.594585	0.240217	0.144407	0.204814
ENSGALG00000010253	0.143391	0.113348	0.0581608	0.151486	0.283331	0.254487	0.106882	0.0748951	0.0519969	0.128399	0.0573389	0.119157
ENSGALG00000002945	6.83457	6.45881	5.31035	5.35946	5.37399	5.18599	5.30689	5.67273	4.8603	5.76511	5.07951	4.95243
ENSGALG00000025647	0.239853	0.495545	0.248622	1.64945	0.787987	1.98147	0.397939	1.15256	0	1.41138	0	1.10023
ENSGALG00000006641	0.208789	0.297163	0.0721408	0.436065	0.476342	0.400209	0.378474	0.228527	0.15365	0.0614294	0.0656504	0.133018
ENSGALG00000000464	0.0170656	0	0.047172	0.125182	0.0498359	0.12716	0.0943779	0.05467	0.189777	0	0.008049	0.0347917
ENSGALG00000029055	0.376176	0.141308	0.496273	1.19156	0.599199	0.299133	3.59336	5.25857	5.90576	2.05256	0.435495	2.24844
ENSGALG00000012171	6.35911	5.88303	5.69173	6.6119	5.77548	6.13298	27.2041	25.6296	25.2462	25.606	19.5926	20.4587
ENSGALG00000015958	0.0125623	0.0228396	0.0104172	0.0253409	0.00275138	0.0244186	0.0944835	0.229388	0.226804	0.00295683	0.024885	0.0384161
ENSGALG00000012250	0	0	0	0.0222878	0	0.00787474	0.0806558	0.218032	0.302108	0.0667482	0.0687871	0.0991103
ENSGALG00000026959	3.55153	3.97153	4.14476	4.00797	4.12045	4.51381	0.60434	0.620586	1.88862	1.13991	1.35295	1.0443
ENSGALG00000001544	0.00839572	0	0	0.0461893	0.00919413	0.0163197	0.0464309	0.153307	0.189474	0.0642244	0.0356387	0.0449305
ENSGALG00000028412	93.4982	88.0867	73.2983	134.499	137.543	132.101	213.358	330.163	345.889	290.484	398.497	348.24
ENSGALG00000010005	0	0.0222871	0	0.018546	0.0590662	0.0524215	0.178973	0.136071	0.370467	0.0793459	0.171716	0.0412355
ENSGALG00000002466	0.114197	0.18167	0.118372	0.141358	0.121931	0.124862	0.628388	0.677707	0.448208	0.346068	0.379722	0.344856
ENSGALG00000027249	56.9708	47.2797	74.8471	53.7563	54.959	53.3165	27.2367	22.5463	22.9968	14.2885	11.2965	10.7054
ENSGALG00000027425	0.134687	0.593638	0.279222	0.823315	0.540815	0.218171	1.73801	2.11422	2.8634	1.10956	1.39755	1.0297
ENSGALG00000004849	0.0443397	0.036643	0.0357473	0.0858295	0.0647418	0.0861879	0.239763	0.184657	0.203032	0.237719	0.4322	0.369116
ENSGALG00000006483	0.159929	0.112587	0.0736783	0.054312	0.0454061	0.09211	0.0131031	0.00569263	0	0.0627386	0.0251436	0.0633983
ENSGALG00000003761	0.15757	0.105522	0.0506888	0.134515	0.139828	0.110896	0.354574	0.456912	0.567793	0.367681	0.334431	0.402933
ENSGALG00000010703	0.0845858	0.069903	0.0584522	0.0344705	0.102922	0.00913436	0.228695	0.29807	0.931411	0.442429	0.265967	0.129334
ENSGALG00000009868	0.0359903	0.0297429	0.0559591	0	0.0197064	0.0174895	0.378171	0.397771	0.706285	0.741228	0.993029	0.275151
ENSGALG00000002661	0	0.0298657	0.0561901	0.115978	0.0791511	0.10537	0.0599577	1.11141	0.531901	0.127592	0	0.248658
ENSGALG00000004066	0.156217	0.258199	0.242892	0.107429	0.156816	0.0759137	0.0287975	0	0	0.0306411	0.12894	0.0796199
ENSGALG00000021021	0	0	0	0	0.132465	0	0.16724	0.232503	1.09788	0	0.385101	0
ENSGALG00000005442	2.17644	1.96016	1.48252	1.65352	1.93592	1.94262	1.01204	0.717151	0.584011	1.89229	1.20669	1.69788
ENSGALG00000016564	0.301003	0.396597	0.317894	0.583237	0.824068	0.422259	1.05846	1.27447	0.713296	0.624935	0.900026	0.894432
ENSGALG00000014290	0.0326057	0	0	0.149485	0.178532	0.0950688	0.108192	0.62672	1.05578	0	0	0.0498551
ENSGALG00000002521	2.69813	3.23436	3.34526	2.74935	3.05913	2.39994	1.24434	1.92418	1.46873	1.90185	2.51593	2.09192
ENSGALG00000003428	0	0	0	0	0.00683821	0	0.0276267	0.0660134	0.165432	0	0	0
ENSGALG00000009556	0.12538	0.0621694	0.168953	0.0862225	0.157898	0.0670213	0.00693389	0.0240994	0	0.0664	0.0709626	0.0670982
ENSGALG00000011953	0.0365538	0	0	0.134068	0	0.0355268	0.121292	0.526955	1.29122	0	0.25861	0
ENSGALG00000008714	0.0487181	0.0724704	0.161597	0.321629	0.160053	0.179927	0.387974	0.552486	0.334621	0.470146	0.179228	0.372457
ENSGALG00000022679	0.152919	0.379125	0.118883	0.560861	0.753577	0.52018	0.591984	0.918528	2.88841	0.179966	0.324561	0.935273
ENSGALG00000010250	0.319124	0.351639	0.374897	0.234089	0.419366	0.289481	0	0.0613393	0	0.175265	0	0
ENSGALG00000002347	0	0	0	0.0871182	0	0.0263834	0.0600507	0.221757	0.239726	0.063895	0	0.0622609
ENSGALG00000029019	0.040653	0.0235174	0.0126418	0.0708238	0.0267114	0.138288	0.0764402	0.109396	0.271248	0.0956867	0.0460178	0.136751
ENSGALG00000002513	0.336219	0.0712453	0.464682	0.284573	0.320989	0.452455	0.076283	0.0497117	0	0.142041	0.158578	0.171363
ENSGALG00000028469	2.42813	3.00076	3.94854	3.94217	3.73241	3.63729	1.25659	1.45581	1.74864	2.43813	2.83681	2.31617
ENSGALG00000003231	9.20908	8.10025	6.98086	7.3573	6.88839	7.49883	5.22577	3.74413	3.43765	9.39598	5.91468	7.50576
ENSGALG00000028828	0	0	0	0	0	0.0176638	0	0.0908269	0.0962986	0	0	0.0111157
ENSGALG00000010706	0.00192051	0	0	0.00528287	0.0105157	0.0111993	0.010621	0.00369144	0.101759	0.0180815	0.0108697	0.0234921
ENSGALG00000006575	0.0655778	0.0464524	0	0.111669	0.215442	0.00910504	0.507732	0.144055	0.229807	0.0661513	0.0927895	0.10027
ENSGALG00000001797	2.24772	2.23709	1.95913	1.93951	2.15198	2.0644	1.11363	1.1289	1.3649	1.46556	1.51211	1.29641
ENSGALG00000012311	0	0	0	0	0	0	0.0206025	0.402784	0.00913851	0.0109607	0	0.028481
ENSGALG00000029149	0.0279924	0.0231334	0	0.0256669	0.168599	0.122427	0.23221	0.255572	0.2472	0.0494152	0.118824	0.278208
ENSGALG00000007742	0.105372	0.0145135	0	0.209338	0.0576962	0.0682741	0.369068	0.337561	0.620355	0.0413363	0.149096	0.29538
ENSGALG00000004629	0	0.0324583	0	0.0792288	0.137636	0.0458071	0.112949	0.21893	0.138738	0	0.0778033	0
ENSGALG00000000864	0.110485	0.100002	0.0981639	0.212261	0.1498	0.0306803	0.232769	0.298323	0.464614	0.049534	0.401995	0.128712
ENSGALG00000009971	2.24968	2.1661	1.16596	1.89737	2.18471	2.50619	4.20191	4.20176	6.63267	1.82333	2.25226	2.88815
ENSGALG00000022214	0.0926416	0.131246	0.329241	0.266971	0.275369	0.0771761	0	0.0254383	0	0.0934519	0	0
ENSGALG00000017301	0.0054845	0	0	0.017601	0.0120121	0	0.0394303	0.0316255	0.0565056	0.0129091	0.0155206	0.00419298
ENSGALG00000007127	0	0	0	0.01011	0	0.053581	0.00609772	0.0582814	0.156874	0	0	0.0337181
ENSGALG00000002889	2.08121	1.9278	1.81924	2.08571	2.05515	2.01468	1.1311	1.17407	0.970889	1.27508	0.762603	0.870571
ENSGALG00000001718	0.204663	0.110814	0.10973	0.0194131	0.10047	0.109745	0.0390293	0.0203476	0	0.0332223	0.0399433	0.194236
ENSGALG00000027142	0.0932584	0.578026	0.362505	0.192399	0.204254	0.566489	0.0515748	0.0224067	0	0.0274383	0.164945	0.0712974
ENSGALG00000006039	0.161204	0.238262	0.25386	0.363844	0.346279	0.325402	0.106295	0.113216	0.0456278	0.120397	0.23687	0.260706
ENSGALG00000027510	1.29516	1.07034	0.79871	1.57841	2.15442	2.05546	2.42986	3.37179	2.65427	2.56612	2.6445	2.88277
ENSGALG00000028086	9.55374	10.1127	8.09578	10.4001	12.0145	9.70266	16.7416	20.1755	24.8027	10.4532	17.1135	12.6678
ENSGALG00000029099	0.0686638	0.11349	0	0.125919	0.676742	0.800815	0.151893	1.51777	2.0886	0.808084	0	0.839911
ENSGALG00000012056	0.0209608	0.0115482	0	0.00320324	0.00382569	0.0169766	0.03864	0.0906505	0.133686	0.0246682	0.0049431	0.0320497
ENSGALG00000010671	0.0169499	0.0315173	0.0131772	0.0310835	0.0232023	0.0370658	0.135921	0.415391	0	0.0199479	0	0.0777508
ENSGALG00000011882	0.0099626	0.0370496	0.0929415	0.0137024	0.02182	0.00484134	0	0	0	0.00586234	0	0
ENSGALG00000007646	0.0174961	0.0361477	0.0589414	0.0240639	0	0.029758	0	0	0	0.0617721	0	0.0468162
ENSGALG00000026459	0.476252	0.532493	0.571102	0.603654	0.654485	0.594472	0.253054	0.327574	0.229072	0.197819	0.178379	0.157063
ENSGALG00000016231	0	0.0095912	0	0	0.00847298	0	0.00427891	0.275128	0.00759187	0	0	0
ENSGALG00000027078	5.25278	3.51412	7.51904	2.75222	1.91744	4.86209	1.38331	0.240392	2.20891	5.29872	2.12356	6.88427
ENSGALG00000000764	0.0189085	0	0	0.0693505	0	0	0.020914	0.399788	0.38962	0	0.133773	0
ENSGALG00000011777	0.0711859	0.044629	0.0661552	0.0517674	0.0564505	0.0548715	0.0108601	0.00471819	0.0361287	0.0462215	0.152824	0.052546
ENSGALG00000011970	0.0324968	0.0268558	0.0336849	0.0119188	0.0284697	0.0568507	0.0646983	0.112433	0.376259	0.0688401	0.0827666	0.0695639
ENSGALG00000012213	1.31828	1.24591	0.77046	0.996583	1.12113	1.28124	0.78334	0.154998	0.405944	0.247571	0.188515	0.396704
ENSGALG00000025648	0	0	0	0	0	0.288429	0.656486	0.855632	3.05753	0.698513	2.09956	0.453766
ENSGALG00000025557	1.03713	0.857104	1.83391	1.06285	1.06895	1.71952	0.269914	0	0.478896	0.0717984	1.03588	0.466414
ENSGALG00000026737	1.98559	4.92276	5.23901	2.48268	2.56976	0.175436	1.19792	1.04087	0	2.97408	1.78787	4.69203
ENSGALG00000015830	0	0.0135359	0	0	0	0.0053063	0	0.346308	0.0482144	0	0	0
ENSGALG00000000766	19.7526	24.4067	18.3479	18.1116	18.9946	18.0277	11.9224	14.6188	11.6907	10.5124	10.3357	9.89316
ENSGALG00000027571	5.28057	3.06242	6.43392	4.95514	6.32382	4.44191	3.48389	2.04778	1.34837	0.76319	1.79148	0.873519
ENSGALG00000007845	0.0836874	0.138321	0.0819278	0.115102	0.117103	0.149116	0.0205697	0.0402142	0	0.0820744	0	0.0497624
ENSGALG00000010369	0.156721	0.174128	0.0992758	0.0750441	0.131579	0.128624	0.0828198	0.0518797	0.0803062	0.0819737	0.130588	0.162417
ENSGALG00000028169	0.486369	0	0	0.74327	0.532621	2.36352	2.15182	3.58362	1.74985	0	0	0.495781
ENSGALG00000000927	0.149785	0.108312	0.12615	0.117312	0.0478419	0.0818869	0.0828359	0.0239921	0.0459287	0.183623	0.0618156	0.0858847
ENSGALG00000016728	0.019241	0	0	0.0352849	0.015803	0.00935018	0.0691655	0.0785896	0.122717	0.0169831	0.0476439	0.036775
ENSGALG00000023237	0.92549	0.744168	0.674121	0.894473	1.21894	1.14259	0.456492	0.28847	0.42951	0	0	0.152984
ENSGALG00000028747	2.7403	4.0421	4.98737	3.75436	3.99538	3.45301	1.6212	2.49579	2.61067	2.86873	3.404	2.53349
ENSGALG00000026686	0	0	0	0	0	0	1.03748	0.751224	2.45434	0	0.663611	0
ENSGALG00000011000	0.210532	0.384221	0.31522	0.289563	0.243362	0.215985	0.177881	0.154561	0.143457	0.247769	0.248245	0.286142
ENSGALG00000002958	0.0464261	0.0219241	0.0137496	0.0182439	0.0944192	0.0515676	0.15405	0.191221	0.104124	0.0858589	0.0844596	0.10141
ENSGALG00000006134	0.308533	0.329345	0.786208	0.554015	0.59128	0.449797	0.127971	0.234744	0	0.378233	0.30923	0.334161
ENSGALG00000010384	1.95382	2.73252	1.8435	3.16959	3.62091	2.92143	0.72035	1.03516	0	1.76877	2.55191	2.52784
ENSGALG00000027140	0.0468006	0.0580151	0.0667035	0.0724148	0.0768768	0.0397999	0.0226469	0.00843339	0	0	0.0744983	0.0313073
ENSGALG00000002988	0.258513	0.188988	0.350415	0.264386	0.239543	0.144952	0.0329921	0.0764449	0.175609	0.0468055	0.112549	0.0456085
ENSGALG00000002229	0	0	0	0.0190763	0	0.0121321	0.0138068	0.0359902	0.0612419	0	0	0.0190866
ENSGALG00000026651	0.23206	0.315505	0.178468	0.398106	0.442674	0.407426	0.380869	0.625903	1.04302	0.308343	0.349538	0.354826
ENSGALG00000000196	0.322616	0	0.0608021	0.322706	0.224825	0.114019	0.908304	0.732853	0.80578	0.44871	0.70548	0.224223
ENSGALG00000028033	0.023534	0.0777953	0.463493	0.323682	0.824703	0.388837	0.858991	1.65108	0.346379	0.553928	1.19878	0.575746
ENSGALG00000000962	1.27724	1.08047	1.35521	1.30023	0.781952	1.53459	0.767535	0.695907	0.592087	0.426089	0.0853813	0.292172
ENSGALG00000002084	0	0	0	0	0	0.0222013	0.012633	0.0878144	0.246555	0	0	0
ENSGALG00000010996	0.0689341	0.151915	0.285818	0.0632072	0.100653	0	0	0	0	0	0.195077	0
ENSGALG00000022980	0.00901146	0	0	0.00826281	0.108553	0.00875827	0.0697707	0.0779448	0.132633	0.0742372	0.0892556	0.0826727
ENSGALG00000029010	0.523618	0.622703	0.62219	0.480117	0.51747	0.471669	0.29664	0.343667	0.125313	0.33066	0.234918	0.175747
ENSGALG00000011993	0.407922	0.907612	0.455362	0.748066	0.446714	0.243976	0.0694134	0.241253	0	0.553928	0	0.287873
ENSGALG00000003897	0.0388478	0.0550362	0.0287629	0.106861	0.0425421	0.118663	0.122766	0.0693365	0.332172	0.182875	0.149199	0.161227
ENSGALG00000021318	1.37868	1.86096	0.666908	1.17987	1.9124	1.6526	5.18469	4.06332	2.20955	1.40619	5.13703	2.10805
ENSGALG00000011103	0.0113549	0.070379	0.135356	0	0.00621737	0.0496614	0	0.00545636	0.0167124	0.0400898	0.0160667	0.026043
ENSGALG00000000627	0.307334	0.783727	0.728161	0.756838	0.586578	0.861961	0.262232	0.295366	0.361874	0.372027	0.571535	0.29538
ENSGALG00000001701	3.15983	2.93897	2.32465	2.49582	2.66328	2.35793	2.13364	1.49564	1.14381	2.67413	1.85037	2.96765
ENSGALG00000028855	0.0161316	0.0106651	0.0200657	0.0650824	0.0105994	0.00313568	0.0321167	0.0558124	0.155121	0.0911272	0.136953	0.133195
ENSGALG00000009972	0.00919725	0.0190019	0.019067	0.00632487	0.00755392	0	0	0	0	0.016236	0.00976027	0.00351572
ENSGALG00000012077	1.2754	1.09589	1.1907	1.15782	1.1747	1.05486	0.868823	0.50328	0.766612	1.28726	0.878412	1.11712
ENSGALG00000000233	0	0.019687	0.0411551	0.0291241	0.0695668	0.0154352	0.0790463	0.0305259	0.467494	0.0934519	0.0561787	0.084991
ENSGALG00000026606	0.194037	0.236313	0.21701	0.323059	0.363468	0.416872	0.118604	0.063796	0.140289	0.234366	0.158952	0.296688
ENSGALG00000023589	5.33486	7.21235	5.13288	8.228	8.71834	8.24276	10.591	13.5671	13.6638	14.6175	22.878	18.6987
ENSGALG00000023475	2.42754	2.98789	1.15107	3.85974	3.64822	3.26291	4.11321	5.63396	6.41097	3.76867	3.28869	3.55383
ENSGALG00000000099	0.856531	1.02988	1.10886	0.849416	0.958114	0.721709	0.683088	0.49108	0.68534	0.484545	0.540957	0.38784
ENSGALG00000009173	0.0575206	0.0570431	0.0298118	0.0632903	0.0440935	0.0670854	0.00636214	0	0	0.0880026	0	0.0703605
ENSGALG00000014912	0	0	0	0	0	0	0.0465537	0.0606758	0.495588	0	0	0
ENSGALG00000010582	0.0679972	0.0280969	0.140966	0	0.0620529	0.0330433	0	0	0	0	0	0.0693131
ENSGALG00000024469	0.523316	0.630694	0.22602	0.77974	0.668595	0.741726	0.217057	0.0628671	0	0.615875	0.185117	0.566783
ENSGALG00000011595	0.405582	0.645833	0.697266	0.299324	0.422486	0.576858	0.426716	0.180633	0.213542	0.302689	0.363924	0.408389
ENSGALG00000027712	0.0622552	0	0.0645313	0.0428124	0.0937413	0.060506	0.146323	0.216887	0.282522	0.0824246	0.396397	0.178481
ENSGALG00000000840	0.0196146	0.0459277	0.0237203	0.0389676	0.0715995	0.0635449	0.0831639	0.0722612	0.153969	0.0961825	0.060133	0.0699795
ENSGALG00000016843	0.114308	0.102801	0.236974	0.1603	0.169359	0.215657	0.241707	0.455581	0.481632	0.391707	0.55182	0.293013
ENSGALG00000026059	0.129698	0.059547	0.26888	0.0792822	0.0946882	0.0980422	0.0318788	0	0	0.0339196	0.203908	0.264417
ENSGALG00000008411	0	0	0.0217098	0.115225	0.114679	0	0.115827	0.120771	0.411014	0.0739455	0	0
ENSGALG00000005830	0	0	0	0	0	0	0.0359035	0.0187179	0.108293	0	0	0
ENSGALG00000016576	0.0861677	0.0512714	0.00357272	0.142216	0.0830385	0.0870965	0.266859	0.304749	0.0507295	0.490815	0.277985	0.511201
ENSGALG00000005768	0	0.0197368	0	0.0125134	0.0298899	0.00331592	0.0339628	0.0459049	0.120517	0.0562132	0.00965503	0.036517
ENSGALG00000010570	0.0233457	0.0337632	0.030249	0.0909763	0.0894803	0.051052	0.0387327	0.12901	0.257706	0.0824246	0.00825827	0.0356962
ENSGALG00000009111	0	0.0121903	0.0458705	0.0270508	0.0646145	0.0430092	0.163154	0.141764	0.30395	0	0	0
ENSGALG00000004856	0.0239416	0	0.10754	0.0585402	0.096134	0.0465378	0.150058	0.199413	0.352378	0.0281761	0.101629	0
ENSGALG00000000810	0	0	0	0.0617961	0	0.170304	0	0.0129541	0.529034	0	0	0.0412197
ENSGALG00000027119	0.212531	0.0135107	0.118624	0.0149903	0	0.0953351	0	0	0	0.192401	0.416383	0.274971
ENSGALG00000024112	0	0.135233	0.0565402	0.150043	0.149333	0.0662668	0.256408	0.340742	0.401411	0.128387	0.173655	0.0208506
ENSGALG00000005358	0.0074129	0	0	0.00679705	0	0.00720462	0.0163983	0.0712423	0.145473	0.0785162	0	0.0226691
ENSGALG00000006565	0	0	0	0	0	0	0.0157003	0.034105	0.125353	0	0	0
ENSGALG00000026974	0.0145547	0	0	0	0.207204	0.0990201	0.0965903	0.111903	0.199938	0	0	0.0667635
ENSGALG00000022644	0.19383	0.177982	0.33486	0.45419	0.165093	0.355836	0.404954	0.765824	1.0566	0.0506916	0.54852	0.658602
ENSGALG00000008146	0	0	0	0.00780488	0	0	0.00941485	0.0245417	0.208804	0.0300527	0	0
ENSGALG00000020057	6.56862	5.37604	4.22538	11.1162	6.86946	8.31365	14.6941	9.43879	10.7352	9.7438	8.51727	10.7864
ENSGALG00000011036	0	0.0169835	0.0532553	0.00942174	0.0450102	0	0	0.543139	0.201648	0	0.0872352	0.0314227
ENSGALG00000024266	0.0628323	0.259628	0.195388	0.115225	0.0917433	0.162845	0.0231655	0	0	0.172539	0	0.0320241
ENSGALG00000002455	0.381965	0.492432	0.285069	0.406269	0.418289	0.787014	0.388679	0.983802	2.17378	0.57539	0.518844	0.864372
ENSGALG00000006281	0	0	0	0	0.0249341	0.0221292	0.0335784	0	0.223412	0	0	0.046419
ENSGALG00000005140	0	0	0	0	0	0	0.0101661	0.0264999	0.216446	0	0	0
ENSGALG00000008590	0	0	0	0.0364051	0	0.0643134	0.0439146	0.0254383	0.272705	0.186904	0.0936312	0.20236
ENSGALG00000005598	0	0	0	0.0173902	0.0207694	0.00368659	0.0125864	0.0291637	0.0409411	0.0267844	0	0.00579986
ENSGALG00000011982	0.0405307	0	0.0210063	0.0433574	0.014795	0.0328266	0.0523011	0.103873	0.278386	0.0317996	0	0.0309863
ENSGALG00000002544	0.509696	0.545581	0.483045	0.462901	0.361479	0.481222	0.246979	0.307904	0.409624	0.40561	0.618168	0.25978
ENSGALG00000000903	0.0569407	0.199991	0.0885337	0.0522102	0	0.0691761	0.015745	0	0	0	0.0805685	0.021766
ENSGALG00000011880	0.153532	0.209629	0.179903	0.195863	0.314334	0.0843405	0.332248	0.327182	0.720489	0.235678	0.273911	0.214341
ENSGALG00000008601	0.0235656	0	0	0	0	0	0.0260651	0.0339719	0.474022	0.0554674	0	0
ENSGALG00000016368	0	0	0	0	0.0514058	0.0456228	0.0519205	0.0812047	0.00921201	0.331466	0.225829	0.272746
ENSGALG00000028892	0.0455971	0.100486	0	0.0836179	0	0	0.184922	0.131464	0	0.78704	0.94626	0.395076
ENSGALG00000003304	0	0	0	0.0449081	0.00893909	0	0.0812574	0.101984	0	0.172919	0.1617	0.199699
ENSGALG00000007888	0.886242	0.494867	0.50484	1.22258	0.961778	1.42005	0.423887	0.445048	0.258528	0.187926	0.112972	0.207536
ENSGALG00000016821	0	0	0	0.0831308	0	0.0550722	0.125349	0	0	0.186722	0.465029	0.121298
ENSGALG00000000781	0.337365	0.343858	0.629459	0.742411	0.504912	0.535548	0.298518	0.302613	0.342063	0.105876	0.0477357	0.0859736
ENSGALG00000007525	0.462889	0.644494	0.453735	0.788892	0.84301	0.806856	0.473029	0.357825	0.227097	0.195403	0.135265	0.0307726
ENSGALG00000001981	30.6131	26.6185	29.7752	38.7729	42.3026	39.2821	26.5472	28.7461	27.0089	15.2421	15.3823	15.7817
ENSGALG00000008596	9.77769	9.43872	10.2395	7.90429	10.6524	10.0735	8.08786	8.83279	6.82937	5.26996	3.41722	5.35956
ENSGALG00000012363	0	0	0	0	0.00441958	0	0.00223192	0.0252111	0	0.0403716	0.0314075	0.0277688
ENSGALG00000028418	0.248947	0.0914371	0.0669015	0.321262	0.262524	0.15234	0.0305945	0.336726	0.271412	0	0	0
ENSGALG00000001473	0.0145627	0.0361046	0.0754758	0.0400587	0.0903698	0.0518965	0.0697983	0.135291	0	0.205661	0.28161	0.244935
ENSGALG00000028384	0	0	0	0	0	0.195977	0.111514	0.290685	0	0.435062	0.903496	0.359703
ENSGALG00000000424	0.532446	0.355402	0.169819	0.0938868	0.58308	0.398066	0.838076	0.747886	1.12527	1.87986	1.07213	1.94137
ENSGALG00000002082	0.125859	0.140722	0.0537192	0.156134	0.178366	0.237451	0.278417	0.36999	0	0.374657	0.419024	0.566008
ENSGALG00000013828	11.1063	10.692	9.03674	11.1106	12.002	11.5063	9.70748	10.1105	13.8737	5.77662	6.40621	5.46645
ENSGALG00000029060	0.474322	0.403187	0.632139	0.298229	0.445225	0.263426	0.179873	0.351657	0.851041	0.111643	0	0.186493
ENSGALG00000029127	0	0	0	0.0296074	0.00884018	0.0627656	0.0089287	0.00775815	0	0.0475015	0.217022	0.123431
ENSGALG00000008700	0.461427	0.309186	0.310246	0.354483	0.355081	0.290894	0.303461	0.143824	0.354866	0.117414	0.0705835	0.0953425
ENSGALG00000004991	0.0527705	0.0610545	0	0.10645	0.0693467	0.112833	0.0817145	0.0101431	0	0.273258	0.313605	0.338888
ENSGALG00000017335	3.29305	2.74423	2.76508	3.45383	3.23854	3.19606	1.93816	2.27637	2.59488	1.65087	1.78311	1.78622
ENSGALG00000016820	0	0	0	0.00648934	0.0542524	0.0343923	0.0313118	0	0	0.0916199	0.170239	0.0432857
ENSGALG00000016635	0	0	0.0198898	0	0.0042026	0	0.00848936	0.0202851	0	0.119685	0.0624461	0.0498769
ENSGALG00000013794	0.773082	0.448948	0.21658	0.833385	0.720754	0.731054	1.31728	0.973902	0.666304	1.56144	1.9808	1.50154
ENSGALG00000001382	0.165466	0.15539	0.0467768	0.351712	0.387111	0.160817	0.232929	0.173479	0	0.823183	0.212842	0.782005
ENSGALG00000016106	0.466779	0.297701	0.641619	0.390782	0.37782	0.30573	0.157131	0.448601	0.0746757	0.214958	0.201013	0.217218
ENSGALG00000006328	1.34592	0.622472	0.972747	1.65302	1.81196	1.82414	1.51598	2.17166	2.41107	2.57213	3.30214	2.64323
ENSGALG00000006919	0.281624	0.42535	0.271788	0.338367	0.372214	0.368095	0.622988	0.373321	0.752774	1.22288	0.838194	0.876072
ENSGALG00000014605	10.3901	11.3124	8.71856	12.5261	11.8899	11.1668	8.36067	9.66851	6.23025	6.46975	5.56169	6.09414
ENSGALG00000012162	3.35934	1.93493	1.5828	3.08025	4.23619	3.26495	6.8683	9.19638	0	4.43272	10.0828	11.6739
ENSGALG00000022490	0.105619	0.145475	0.450086	0.44118	0.35984	0.387794	0.0649006	0.0225569	0.172725	0	0.0166051	0.0538315
ENSGALG00000009246	0	0	0	0	0.00552416	0	0.00557947	0.02424	0	0.0653032	0.0856519	0.0385655
ENSGALG00000025759	0.00899872	0.00929585	0.0163235	0.0371301	0.0344907	0.0196783	0.00497658	0.0259449	0.0463559	0.0873702	0.0604807	0.0481576
ENSGALG00000002390	0.212845	0.101836	0.0812834	0.277335	0.134944	0.31574	0.210638	0.549071	0.0989274	0.448246	0.427972	0.753663
ENSGALG00000010636	0.768479	0.529236	0.570098	1.24347	1.13858	0.981205	1.02498	0.347554	0.495304	0.274867	0.287831	0.368636
ENSGALG00000011770	0.0585594	0.214318	0.0260145	0.268472	0.238191	0.178873	0.259082	0.225116	0.155962	0.452882	0.319599	0.79306
ENSGALG00000028700	8.7389	9.4386	10.1469	10.0215	11.2755	11.4099	9.73537	11.6	10.4194	5.74398	6.90044	5.88723
ENSGALG00000008304	0.0441317	0.0820601	0	0.212443	0.0966571	0.107229	0.134234	0.0530165	0.259817	0.428483	0.171722	0.388003
ENSGALG00000004653	0.0679605	0.0561636	0.0117409	0.0501978	0.0248078	0.0495383	0.0584644	0.112485	0.0648317	0.188843	0.128215	0.22226
ENSGALG00000014907	0.0470205	0.102004	0.0974792	0.0916176	0.102984	0.102824	0.117017	0.0621355	0.149946	0.29052	0.241178	0.332518
ENSGALG00000028295	2.51538	3.12005	3.6561	3.01078	2.97515	3.09571	3.23809	2.76406	1.34667	1.69237	2.29986	1.60433
ENSGALG00000004192	0.0209504	0.00432843	0.0108582	0.0432222	0.0688281	0.035633	0.0521379	0	0.0102784	0.277378	0.0666986	0.056059
ENSGALG00000002447	0.0100484	0	0.00520787	0.0184271	0	0	0.00555706	0.0144856	0	0.0354769	0.156398	0.0845033
ENSGALG00000003134	0.521206	0.457653	0.894808	0.477906	0.802647	0.364091	0.432365	0.68875	0.623289	0.210854	0.276556	0.249043
ENSGALG00000016841	0	0	0	0.0247757	0	0.0131306	0.00298863	0	0	0.0254397	0.0305862	0.0371836
ENSGALG00000011834	67.4278	66.103	46.9352	51.7147	50.1867	51.4746	50.861	35.9337	55.3511	38.8848	37.8728	40.182
ENSGALG00000000753	0.0515821	0.0142094	0.0712907	0.0945936	0.188292	0.128117	0.107767	0.115671	0.112474	0.155136	0.381151	0.157741
ENSGALG00000026557	0.107971	0.1041	0.0559591	0.0660006	0.177358	0.0349791	0.199037	0.0345887	0	0.61416	0.356472	0.440241
ENSGALG00000028756	0.174005	0.161776	0.195397	0.0531831	0.142914	0.155023	0.040096	0.055743	0.142281	0.0767931	0	0.0332574
ENSGALG00000004161	0.116109	0.134336	0.0802361	0.149048	0.0847673	0.248263	0.171232	0.126466	0.0911427	0.327949	0.438104	0.319562
ENSGALG00000028734	2.63838	2.1804	2.95584	2.00378	2.13048	2.92688	2.74135	2.94544	0.836792	0.815464	1.81003	1.34472
ENSGALG00000002686	0.00613284	0.0253414	0	0.03374	0.0335803	0.0178816	0.0203499	0.0353641	0	0.0577405	0.234298	0.10315
ENSGALG00000014514	0.117751	0.0442325	0.0887683	0.14723	0.125042	0.16993	0.102614	0.0994488	0.0665228	0.247761	0.297883	0.223693
ENSGALG00000006300	0.1005	0.0645979	0.0347246	0.0819114	0.207885	0.206205	0.172914	0.279026	0.197224	0.381108	0.268604	0.29026
ENSGALG00000014222	0.119528	0.0347065	0.066972	0.0888633	0.102593	0.213501	0.146498	0.0776173	0.0665661	0.231914	0.223979	0.266734
ENSGALG00000002986	0.849876	0.848359	1.26301	1.32951	1.12417	1.2464	0.572769	1.02463	0.427418	0.562833	0.681006	0.582206
ENSGALG00000004155	0.0312463	0.0563397	0	0.0989741	0.0373284	0.149081	0.0879717	0.0791686	0.192318	0.133719	0.148713	0.156359
ENSGALG00000004799	0.0661726	0.317179	0.274368	0.315511	0.333341	0.115764	0.336679	0.483327	0.48048	0.623012	1.19848	0.627315
ENSGALG00000001852	0.43845	0.534603	0.387426	0.626105	0.613957	0.558861	0.397503	0.290128	0.402004	0.25377	0.264427	0.208814
ENSGALG00000026863	1.11836	0.953109	1.32226	0.897265	1.03335	0.679334	0.618486	1.02442	0.651552	0.4113	0.642859	0.721406
ENSGALG00000011189	0.535145	0.248767	0.450702	0.368015	0.274704	0.276308	0.351443	0.369657	0.722003	0.0787245	0.165639	0.153422
ENSGALG00000023728	71.6123	71.148	65.093	63.6353	66.1482	65.5962	57.831	68.9109	81.5325	47.0233	53.3644	45.6702
ENSGALG00000020342	6.65868	5.80929	5.09721	5.5733	6.5327	5.87615	4.74351	4.43153	3.71767	3.64307	3.90101	4.09225
ENSGALG00000004845	0.572794	0.645499	0.553254	0.453588	0.484705	0.392221	0.215982	0.387844	0.485394	0.153205	0.386819	0.298574
ENSGALG00000022113	0.362583	0.4543	0.266725	0.58985	0.666043	0.750263	0.543344	0.865539	1.03289	0.578128	1.42327	1.18034
ENSGALG00000006241	0.0720546	0.0833658	0.0298756	0.132137	0.205158	0.14006	0.318788	0.207746	0	0.220477	0.407816	0.37459
ENSGALG00000004525	0.0529514	0.116693	0.311028	0.145657	0.173961	0.308782	0.0390451	0.0678525	0	0	0	0
ENSGALG00000015793	1.08979	0.200137	0.476956	0.821607	0.397808	0.706113	2.7054	0.83788	0.712879	2.22307	1.19933	3.14749
ENSGALG00000005816	0.0840893	0.0463285	0.135588	0.197042	0.0869701	0.258801	0.186016	0.125712	0.155852	0.34087	0.297456	0.192863
ENSGALG00000027302	0.038267	0.0316244	0.0308514	0.0155946	0.00465623	0.0247945	0.0094057	0.0163452	0	0	0	0
ENSGALG00000013439	1.90563	2.94981	2.72306	1.83525	2.34257	1.96962	2.10774	2.20812	2.45902	1.67342	1.46914	1.81074
ENSGALG00000007822	0.496065	0.445384	0.507854	0.393083	0.690786	0.601171	0.392881	0.441433	0.162249	0.367581	0.173311	0.234104
ENSGALG00000001513	0	0.0121528	0	0.0202256	0.0134199	0.0428768	0.0271085	0.0329765	0	0.0403816	0.0797621	0.02998
ENSGALG00000000642	0.902963	0.976873	0.876413	1.00859	1.15064	1.05311	0.408573	0.788909	0.74102	0.579638	0.65044	0.464402
ENSGALG00000027928	0.095233	0.146161	0.155123	0.199591	0.0893909	0.0925573	0.090286	0.117674	0	0	0.01925	0
ENSGALG00000011255	0	0	0	0	0	0.0371287	0.0422538	0	0	0.0299726	0.0720722	0.087618
ENSGALG00000005254	0.0979539	0	0.126919	0.179632	0.107269	0.309406	0.270858	0.753116	0.360428	0.288198	0.311851	1.27308
ENSGALG00000018372	68.7401	59.3803	86.1761	132.005	109.223	128.827	142.02	62.6977	48.9959	100.588	190.858	214.376
ENSGALG00000028590	7.02148	5.39868	7.86387	5.34378	6.41694	5.50996	4.85914	4.99698	5.6562	3.48915	5.51549	4.35849
ENSGALG00000014342	0.0811084	0.104733	0.220694	0.283536	0.199849	0.206927	0.313988	0.360518	0.273573	0.387782	0.380158	0.395304
ENSGALG00000027596	10.8695	11.3537	9.89041	9.9665	9.55127	7.99878	7.85171	7.97254	4.43988	6.61789	6.51847	8.74859
ENSGALG00000004659	0.0112071	0	0	0.0616564	0.0163639	0	0.0371874	0.0215414	0.0659797	0.0351716	0.0845737	0.0571201
ENSGALG00000024481	0.0199195	0	0	0.0730586	0.218138	0.0774395	0.110161	0	0	0.328198	0.310037	0.0913726
ENSGALG00000004543	0.630965	0.26758	0.387256	0.380622	0.181834	0.266274	0.183654	0.271281	0.236241	0.195411	0.187955	0.241191
ENSGALG00000011659	0.123218	0.0712804	0.089406	0	0.161923	0.0359268	0.0272573	0.0710518	0	0	0	0
ENSGALG00000002151	0.0105668	0.0349304	0	0.145335	0.0694304	0.0718897	0.140251	0.0609321	0	0.174101	0.164468	0.145413
ENSGALG00000025454	0	0	0	0.738144	0.44079	1.56481	1.55821	1.74077	0	0.947409	1.99338	2.76954
ENSGALG00000000080	5.26386	5.90703	7.2247	6.20098	6.54368	5.75936	4.45129	5.56056	4.89315	3.61054	5.1456	4.04436
ENSGALG00000013438	0.302256	0.205184	0.162248	0.430565	0.295536	0.346222	0.423863	0.363107	0.571974	0.52087	0.526961	0.602456
ENSGALG00000004661	0	0	0.0132477	0.00585936	0.0419876	0.0124214	0.028272	0.0429898	0	0.0902459	0.135629	0.0390835
ENSGALG00000010374	0	0	0	0.0311136	0.092899	0.0329793	0	0	0.149829	0.359409	0.0720198	0.0778261
ENSGALG00000028768	0.540704	0.459989	0.708833	0.93324	0.714031	1.09739	0.211077	0.290392	0.702196	0.262022	0.382536	0.170214
ENSGALG00000010494	0	0	0	0.0359969	0	0.0686798	0	0	0	0.138606	0.0888782	0.0120055
ENSGALG00000006842	3.53994	4.18442	4.48421	4.31586	3.69478	3.56861	2.55986	3.72118	2.62545	3.13747	2.7635	2.79219
ENSGALG00000003821	0.525114	0.352594	0.102059	0.436349	0.952428	0.972874	0.399306	0.488894	0	1.25529	1.25383	0.677459
ENSGALG00000027191	0.103348	0.155083	0.0676586	0.114712	0.22933	0.166525	0.111301	0.107164	0.0773891	0.0704155	0.0461786	0.0332677
ENSGALG00000003549	2.58439	1.54844	2.46122	2.01424	1.50352	1.44427	1.37565	2.00253	1.83849	1.06452	0.799925	1.82762
ENSGALG00000009289	0.08853	0.130067	0.0611778	0.0901946	0.193898	0.239007	0.17408	0.0945361	0.212342	0.405177	0.347961	0.210568
ENSGALG00000028131	0.0697118	0.124824	0.060217	0.202414	0.229023	0.135506	0.0642546	0.0669971	0.148205	0	0	0
ENSGALG00000016520	0.435554	0.425939	0.805136	0.632334	0.651864	0.303377	0.281021	0.5651	0.37039	0.230666	0.34923	0.344087
ENSGALG00000028487	0.949466	0.946199	0.694714	1.43391	1.86545	0.814226	0.617746	1.04668	0.137005	0.131459	0.671725	0.128097
ENSGALG00000012140	0	0	0	0	0.0157296	0	0	0.0276086	0	0.0422603	0.0711336	0.0768684
ENSGALG00000023441	0.769236	0.862747	1.27198	0.822884	1.1633	0.471714	0.709019	0.545659	0.880585	0.614304	0.453514	0.686107
ENSGALG00000010106	0.124473	0.137156	0.172032	0.190221	0	0.0201627	0.0229459	0	0	0	0	0
ENSGALG00000002989	0.108649	0.248648	0.0259896	0.429145	0.283726	0.235562	0.24959	0.289159	0	0.334419	0.555807	0.485605
ENSGALG00000001512	0.0256452	0.0158952	0	0.00587867	0	0.0124623	0.0354565	0.0431314	0.0880723	0.113179	0.127004	0.0784245
ENSGALG00000002199	0.478945	0.803088	0.582796	0.362781	0.657515	0.519458	0.54126	0.423604	0.456328	0.481967	0.363397	0.344934
ENSGALG00000005807	0	0	0	0.00333084	0.0198904	0	0.0321433	0	0	0.0128254	0.06682	0.0222176
ENSGALG00000009064	0.371087	0.444362	0.274753	0.534692	0.331736	0.456347	0.561222	0.531316	0.445858	0.739753	1.11444	0.717939
ENSGALG00000008425	0.0722945	0.0597453	0.0386775	0.0684268	0.0689541	0.104262	0.0954388	0.0874094	0.0869546	0.0960595	0.191388	0.171159
ENSGALG00000012032	0.173359	0	0	0.122274	0.0438104	0	0.250745	0.153792	0	0.392348	0.509459	0.387412
ENSGALG00000011136	0	0	0.0208694	0.0184607	0	0.0391353	0.0222687	0	0	0.157962	0.104455	0.0410459
ENSGALG00000015591	0.139535	0.0238581	0.084787	0.0661774	0.12119	0.135615	0.154335	0.0554903	0.269108	0.209516	0.313174	0.264853
ENSGALG00000006237	0.0120339	0	0	0	0.0329456	0.0350873	0.0066551	0.0578262	0	0.113298	0.0681094	0.0460003
ENSGALG00000020316	0.0351827	0	0	0.0430131	0.0513713	0.113981	0.116743	0.0676253	0	0.276037	0.0497819	0.215182
ENSGALG00000010387	0.197845	0.31214	0.447443	0.552471	0.443167	0.480715	0.557019	1.0112	0.150009	0.349257	1.36153	1.12754
ENSGALG00000012740	0	0	0	0.0161776	0	0.00342953	0.0195147	0	0	0.0456807	0.0349504	0.0107909
ENSGALG00000026559	5.21789	6.04224	8.63084	5.96232	8.96193	6.28901	5.42047	7.362	6.76945	4.90889	4.98189	3.44352
ENSGALG00000002001	0.0291239	0.0240684	0	0.0747721	0.0127574	0.0735945	0.0644256	0.0447836	0	0.05484	0.115385	0.195937
ENSGALG00000014165	0.104015	0.0573066	0.131778	0.180151	0.354378	0.258349	0.115048	0.222144	0.260824	0.244825	0.376119	0.388771
ENSGALG00000024367	17.3972	17.8049	16.5924	18.0692	20.3283	16.5815	16.1676	17.3014	19.2262	12.0049	14.5286	11.7921
ENSGALG00000022857	4.0887	3.33921	1.59555	4.80757	6.05783	5.98411	8.67229	3.79079	5.56947	11.039	3.26701	11.768
ENSGALG00000004291	0.00960794	0	0	0.00330365	0.0013152	0.00350175	0.0225823	0.0126965	0	0.0325085	0.0254902	0.0220362
ENSGALG00000018258	0.530584	1.90009	1.28329	0	0	0.515676	0	0.339948	0	0	0	0
ENSGALG00000002618	0.00466292	0	0	0.0342043	0.0102127	0.0135957	0.0206299	0.0224067	0	0.0219506	0.105565	0.028519
ENSGALG00000004529	0.215244	0.095782	0.188788	0.197362	0.235713	0.177012	0.13735	0	0.211201	0.0974285	0	0.0253165
ENSGALG00000002451	0	0.0169954	0.00852686	0.00377135	0.0180168	0.00799498	0.00909859	0.0474346	0.113002	0.101651	0.0232791	0.0880457
ENSGALG00000016506	0	0	0	0.0131631	0.0262016	0.0232541	0	0	0	0.00563163	0.0947929	0.036584
ENSGALG00000003540	2.11015	1.45807	1.9532	1.64364	1.98622	1.92739	2.21687	1.52607	1.80044	4.62621	2.94582	3.91709
ENSGALG00000002268	0.0244885	0.0445228	0.0304606	0.0583805	0.0482711	0.052361	0.032503	0.0188279	0.048057	0.109515	0.10395	0.142286
ENSGALG00000013772	0.036881	0.0761976	0.0669015	0.177539	0.100971	0.15234	0.173369	0.0265836	0.3076	0	0	0
ENSGALG00000005623	1.7311	1.8274	1.47478	1.97906	1.96808	1.85799	1.33494	1.25729	0.959509	1.21822	0.67936	1.40764
ENSGALG00000005778	0.275277	0.261961	0.1297	0.191218	0.31059	0.227006	0.12917	0.136287	0	0.078537	0	0.127547
ENSGALG00000013072	0.986777	0.994497	1.13512	1.55581	1.38372	1.45027	1.07813	1.30687	0.873779	1.86942	2.00923	2.66802
ENSGALG00000023463	5.05075	5.56536	6.25756	9.72541	9.98225	7.8074	4.49576	5.29324	7.69342	4.3873	3.77748	3.89815
ENSGALG00000006648	0.0494845	0.0477105	0.0897639	0.124777	0.0632221	0.108212	0.0136832	0.0475575	0	0.0291184	0	0
ENSGALG00000009151	0.0265091	0	0	0	0	0.0128821	0	0.254768	0	0.218385	0.150037	0.101333
ENSGALG00000009006	0	0	0	0.00928014	0.0221669	0.0393464	0.0559721	0.0875415	0	0.119111	0.0429621	0.0773762
ENSGALG00000028148	0.440676	0.656154	0.700932	0.700148	0.865321	0.897203	0.651287	0.47828	0.35412	0.460497	0.306393	0.412416
ENSGALG00000007072	0.0597331	0.0246822	0.100615	0.0616169	0.0899437	0.145137	0.156913	0.143517	0.117222	0.210894	0.221864	0.216917
ENSGALG00000008117	0.985248	1.07012	1.6457	1.05826	0.758343	1.14361	0.971431	0.822434	0.789967	0.980614	0.748821	0.748932
ENSGALG00000008445	0.036364	0.0225388	0.0848103	0.125036	0.159289	0.123698	0.150828	0.218425	0.0535215	0.0855914	0.424491	0.180705
ENSGALG00000027467	0.751068	1.39656	1.49218	1.10474	1.26801	1.47514	0.778807	1.45868	0.905847	0.294636	1.15129	0.382801
ENSGALG00000003242	0.690365	0.628408	0.38373	0.69723	0.416357	0.53483	0.586524	0.519246	0	0.306148	0.297298	0.397758
ENSGALG00000023294	0.159497	0	0.312288	0	0.077629	0	0.0784063	0.102191	0	0	0	0
ENSGALG00000003971	0.345275	0.266318	0.234622	0.488956	0.407518	0.410146	0.173975	0.224906	0.173159	0.148993	0.227989	0.152515
ENSGALG00000013789	0	0	0	0.0217366	0	0	0	0.0136697	0	0.0446383	0.0536687	0.0144989
ENSGALG00000025979	11.8707	12.4125	18.4058	11.8671	14.8953	11.0244	10.7226	17.7781	14.4302	9.50754	12.1308	9.07531
ENSGALG00000002346	0.0199992	0.027546	0.0138202	0	0	0.00971863	0.00737344	0	0	0	0	0
ENSGALG00000011227	0	0	0	0	0.00487773	0.012987	0.0197063	0	0	0.0209678	0.0378145	0.0408632
ENSGALG00000026351	0.410293	0.220397	0.0531617	0.554905	0.438078	0.438642	0.726096	1.07451	0.120776	0.446647	0.885333	0.784188
ENSGALG00000028065	0.466223	0.397525	0.736409	0.332493	0.364686	0.546626	0.302855	0.426731	0.835057	0.365789	0.314135	0.31683
ENSGALG00000025872	0	0	0.0684561	0.0756937	0.0994427	0.032093	0.0730461	0.0952047	0	0.145729	0.140169	0.227204
ENSGALG00000008376	0	0	0	0	0	0	0.0349889	0	0	0	0.179041	0.0725533
ENSGALG00000011556	0.0409454	0.0126892	0	0.0469297	0.0112098	0.0795899	0.0452882	0.0442698	0.125551	0.162632	0.0434519	0.117388
ENSGALG00000006180	0.216348	0.151049	0.0579977	0.150491	0.102122	0.141388	0.251672	0.283206	0.314766	0.289733	0.517241	0.307988
ENSGALG00000011960	0.0154812	0.166321	0	0.0709754	0.0678138	0.165509	0.0342464	0	0.197476	0.236852	0.613346	0.260384
ENSGALG00000009944	0	0	0	0.00429613	0.0205238	0.018215	0	0.0135088	0	0.0385986	0.033148	0.0286563
ENSGALG00000012665	0	0	0	0.0321368	0.00548309	0.0145988	0.0332279	0.0192478	0	0.0294626	0.0495921	0.030623
ENSGALG00000008156	0.0147349	0.038271	0.0261833	0.017371	0.0115258	0.0163667	0.00465649	0.0687825	0	0.00990918	0	0.00643717
ENSGALG00000003464	0.101744	0.198742	0.0383506	0.101773	0.151936	0.242719	0.102305	0.00888929	0	0.0326563	0	0.0282854
ENSGALG00000003891	0.165365	0.237146	0.0806641	0.107031	0.223701	0.170173	0.11297	0.0280457	0.176576	0.0400675	0.0894646	0.104114
ENSGALG00000008141	0.0588194	0.0902743	0.0108875	0.104013	0.126525	0.1225	0.0627344	0.0282644	0.13398	0.276891	0.0921439	0.138117
ENSGALG00000004869	0.0442824	0.0731913	0.0734422	0.154293	0.320058	0.0860765	0.0881624	0.0340464	0.121662	0.135498	0.313288	0.216669
ENSGALG00000012365	2.11695	2.23405	2.80213	3.36314	3.6414	3.22189	1.74067	1.8979	1.42713	1.58325	2.19087	1.61456
ENSGALG00000000611	0.168713	0.204784	0.306043	0.362571	0.265589	0.225463	0.11663	0.111473	0	0.0434336	0.216341	0.0725533
ENSGALG00000001492	0.0182578	0	0.0252338	0.0669641	0.0799765	0.0473196	0.0336572	0.0701874	0.0358298	0.0644613	0.0947247	0.130278
ENSGALG00000026472	1.83076	1.34234	0.998789	2.01945	1.71846	2.04689	0.730805	1.08479	1.17507	0.955788	1.07124	0.694561
ENSGALG00000006034	0.0498662	0	0.0258447	0.0171463	0.0375432	0.0272616	0.0034472	0	0	0	0	0
ENSGALG00000006543	0.215556	0.320649	0.165981	0.321883	0.39792	0.257385	0.197546	0.177567	0.187335	0.181201	0.104572	0.103586
ENSGALG00000013726	0.247757	0.165483	0.179419	0.155598	0.234151	0.211108	0.157664	0.159826	0.283065	0.403415	0.321751	0.560456
ENSGALG00000007392	0.0114552	0.0315558	0.021769	0.02976	0.0334522	0.0501001	0	0.0165137	0.0355934	0.00449376	0.00270143	0.00583844
ENSGALG00000019796	0.0428798	0	0.0444475	0.078635	0.0939152	0.0833501	0.20552	0.0274733	0	0.25232	0.303365	0.0874194
ENSGALG00000006387	0.0356846	0	0	0.0763468	0.0651303	0.0115607	0	0.114317	0.116715	0.237978	0.168307	0.0545629
ENSGALG00000015285	0.116917	0.0439192	0.0661047	0.100707	0.0426787	0.0447643	0.0744558	0.0680997	0	0.0375264	0.0250656	0.0325037
ENSGALG00000003548	0.0416491	0.0757227	0	0.122205	0.0547317	0.0647662	0.267186	0.152103	0	0.245078	0.141436	0.152838
ENSGALG00000023572	0.268914	0.477392	0.113563	0.465749	0.479904	0.387197	1.00247	1.04334	0.25409	0.410247	0.986483	0.959412
ENSGALG00000007585	1.27235	0.836412	0.599485	1.33899	0.99751	1.18039	0.911546	0.58361	1.91524	0.578537	0.450079	0.641117
ENSGALG00000004311	0.300003	0.222571	0.265032	0.281331	0.261333	0.328021	0.233784	0.0753565	0.0669018	0.232702	0.11577	0.15638
ENSGALG00000028854	0.267132	0.200692	0.553796	0.222672	0.319129	0	0.134302	0	0	0	0.0343617	0.18566
ENSGALG00000027423	0.0578558	0.0260798	0	0.0482266	0.0115196	0.0460066	0.0232699	0.0151644	0	0.0928483	0.193495	0.0965053
ENSGALG00000026965	2.9753	2.85291	3.89861	3.65802	3.32444	3.5771	1.78286	2.59479	2.62286	2.44238	2.70841	2.26952
ENSGALG00000014935	0.0179635	0.0233283	0.0159602	0.0400013	0.0281025	0.0423999	0.0397375	0.0838535	0.0251801	0.030201	0.0617282	0.105943
ENSGALG00000007989	0.0440374	0.0145573	0.0228237	0.0847956	0.00964505	0.0428001	0.00487081	0.050787	0.0993836	0.0829221	0.149546	0.0740679
ENSGALG00000004648	0.0397336	0	0	0	0	0.0128724	0.0585971	0.0254575	0	0.187045	0.112442	0.182261
ENSGALG00000029044	0.290209	0	0	0.798297	0.211871	0.658128	0.641978	0.278908	0	1.02461	1.64253	0.887475
ENSGALG00000025798	0.0710027	0.0821488	0	0.221353	0.139959	0.193222	0.125653	0.477664	0.0557353	0.200546	0.421955	0.173704
ENSGALG00000028368	0.0789496	0.239232	0.081836	0.0965209	0.163309	0.153463	0.0291077	0.160181	0.00860741	0.0309711	0.0248245	0.0670646
ENSGALG00000026116	1.13707	1.26497	1.36409	1.26862	1.62834	1.40265	0.976233	1.27237	0.842635	0.977903	0.939463	0.984808
ENSGALG00000021676	0.133111	0.186163	0.307797	0.28166	0.527014	0.626954	0.305784	0.118087	0	0.686871	0.709921	0.266156
ENSGALG00000012464	0.105351	0.143654	0.109202	0.164217	0.14998	0.281574	0.198091	0.222746	0.289441	0.260366	0.231053	0.322168
ENSGALG00000009676	4.58234	3.22778	2.99657	3.55308	3.5138	3.16833	4.09324	1.45811	0.543174	3.22122	1.49403	2.649
ENSGALG00000028547	0.0106894	0	0.00554011	0.0490068	0.0351179	0.05714	0.0177347	0.0308195	0.0262216	0.0440302	0.0756252	0.0572055
ENSGALG00000013137	0.282408	0	0.422836	0.0287718	0.0687253	0.091491	0.10412	0	0	0	0	0
ENSGALG00000018929	0	0	0	0.060813	0	0	0	0	0	0.156107	0.563064	0.0507049
ENSGALG00000011950	0	0.0263857	0	0.0468407	0.0559427	0.0992987	0.0353143	0.0368215	0	0.07515	0.126494	0.0585824
ENSGALG00000028124	0.678654	0.44868	1.21348	0.451148	0.575974	0.626607	0.525443	0.587003	0.133181	0.49918	0.14404	0.544783
ENSGALG00000010915	6.32236	8.80116	7.11024	5.38907	7.09165	7.74057	6.17822	10.0729	7.87497	4.71359	7.07852	4.99779
ENSGALG00000021314	0.496294	1.1156	0.164621	0.436861	0.804366	1.75576	1.11982	0.820385	0.934987	1.37842	1.37638	2.12478
ENSGALG00000013773	0.0365347	0	0.0284028	0.167498	0.110025	0.0532623	0.0808194	0.17556	0.134432	0.182736	0.051695	0.195519
ENSGALG00000008237	0.0901842	0.0596237	0.0327185	0.165384	0.0839464	0.100798	0.184536	0.0996731	0.0663677	0.191043	0.102085	0.206841
ENSGALG00000014270	0.0419025	0.0148409	0.0434345	0.0493989	0.104885	0.0232715	0.0728307	0.0517767	0.0881046	0.112717	0.15246	0.100682
ENSGALG00000005628	0.0482848	0.0498791	0.1001	0.154957	0.0859244	0.123186	0.173569	0.0464045	0	0	0	0.0276858
ENSGALG00000006872	0.0297127	0.0526179	0.0263991	0.0856247	0.134802	0.0742574	0.0751179	0.0448731	0.074969	0.204813	0.0900902	0.058412
ENSGALG00000027902	0.0578627	0.0765098	0.215922	0.0212223	0	0.0674844	0.0639998	0.189072	0	0	0	0.0353895
ENSGALG00000013952	0.0227788	0.0376494	0.00787052	0.0348106	0.0332599	0.0959346	0.0167965	0.138647	0.0074503	0.116166	0.0966927	0.139317
ENSGALG00000000907	1.4001	1.72229	1.77657	1.25427	1.7976	1.27473	1.0324	1.29144	1.32643	1.06061	1.05885	1.50101
ENSGALG00000014540	0.0206721	0.00569458	0.0428558	0.126365	0.128282	0.0334855	0.083837	0.158937	0.101419	0.0567662	0.18525	0.126433
ENSGALG00000003952	0	0	0.120252	0.319117	0.154266	0.144965	0	0	0	0.0390083	0	0.0253404
ENSGALG00000001491	0.0117512	0.0323712	0	0.0682412	0.0857913	0.026649	0	0	0	0.0138296	0.0166274	0.0179679
ENSGALG00000011836	0.0570334	0.180678	0	0.0784429	0.166552	0.175532	0	0	0	0.0559341	0	0.0436029
ENSGALG00000009633	0.0367649	0.0113936	0.0476363	0.0126414	0.00503264	0.0223324	0.0609964	0.128083	0.162334	0.0324506	0.0130051	0.00702682
ENSGALG00000005587	0	0.0240478	0	0	0	0	0	0.175785	0.0856572	0.019569	0	0.0190685
ENSGALG00000015804	0.0138195	0.00685237	0.00859483	0.0354799	0.0665881	0.0134312	0	0	0	0.00650549	0.0195539	0.059165
ENSGALG00000003130	0.447317	0.464728	0.284827	0.298827	0.328903	0.347799	1.35706	0.810664	0.670913	0.594119	1.08503	0.596023
ENSGALG00000016176	0.0135783	0.04208	0.0211122	0.00311257	0.0037174	0.00659842	0.0638286	0.0391487	0.0732781	0.0958797	0.052835	0.0934275
ENSGALG00000004959	0.056187	0.00580422	0.00728015	0.141678	0.0769128	0.0819125	0.00776829	0	0	0.0661248	0	0
ENSGALG00000012685	0.0947544	0.318819	0.126281	0.229618	0.259413	0.539397	0.0823463	0.0195138	0.112898	0.119479	0.0766132	0.24837
ENSGALG00000005862	0.252841	0	0	0.212516	0.184591	0.307172	0	0	0	0.0743904	0	0
ENSGALG00000014171	0.089409	0	0	0	0	0	0.197784	0.0429636	0.336297	0.105223	0.105425	0.0455697
ENSGALG00000010017	0.302929	0.25869	0	0.0833286	0.121637	0.0981391	0.357395	0.194088	0.673741	0.0475343	0.171452	0.385989
ENSGALG00000006756	0	0	0.0650184	0.0903792	0.0883159	0.113217	0	0	0	0	0.0507161	0
ENSGALG00000007271	0.717796	1.04321	1.31874	1.743	1.96785	1.74167	0.7556	0.765964	0.782031	0.937967	1.13472	0.855317
ENSGALG00000016578	0.42191	0.323768	0.187429	0.764507	0.506036	0.371003	0.199997	0.0965429	0.118282	0.567467	0.113711	0.706552
ENSGALG00000011511	0	0	0.110802	0.0392055	0.280943	0.0935018	0	0	0	0.0377402	0.0453751	0
ENSGALG00000023571	0.187179	0.0928126	0.033261	0.264799	0.216692	0.192315	0.0532367	0.0513971	0	0.100702	0.0302686	0.0981265
ENSGALG00000003321	1.06175	1.56345	0.54028	1.50457	1.81808	1.70736	0.704619	0.315398	0.587202	1.34042	0.819453	1.00359
ENSGALG00000002310	0.131604	0.138421	0	0.016455	0.045856	0.0523252	0.105863	0.241459	0.205437	0.0281601	0	0.0274399
ENSGALG00000010294	0.136649	0.150572	0.198303	0.342477	0.339193	0.239057	0.0503807	0.0787965	0	0.235866	0.0644506	0.041788
ENSGALG00000008362	0.0147013	0.0971951	0.0914328	0.18872	0.418584	0.185747	0.0325212	0	0	0	0	0.0674362
ENSGALG00000002442	0.182917	0.0671848	0.11587	0.288853	0.311597	0.197531	0.0112399	0.0683645	0	0.0956756	0.201304	0.0776906
ENSGALG00000026671	0.0430556	0.0830242	0	0.421105	0.0471501	0.0697431	0	0	0	0.0844514	0	0
ENSGALG00000028912	0	0	0.179443	0.022676	0.0270824	0	0.164122	0.237676	0.679451	0	0	0.113441
ENSGALG00000006422	0.200249	0.263748	0.142704	0.114758	0.198733	0.200705	0.470662	0.493155	0.380695	0.581803	0.451578	0.210503
ENSGALG00000004724	0.0516752	0.0427051	0	0.0631761	0.0754525	0.100447	0	0	0	0	0.0243727	0.0395064
ENSGALG00000026191	0.0123653	0.0919699	0	0	0	0	0.0410304	0.0950702	0.242661	0	0.104978	0.0756276
ENSGALG00000006898	0	0.0558684	0.0233583	0.0774838	0.0246774	0.0602286	0	0	0	0	0	0.0258419
ENSGALG00000007426	0	0	0.0534951	0	0	0	0.0103785	0.0270537	0.119692	0	0	0
ENSGALG00000001955	0	0	0.0380225	0.134536	0.0669496	0.13072	0	0	0	0	0.173008	0
ENSGALG00000026468	0.160881	0.1625	0	0.0491719	0.0978783	0.121614	0.197717	0.4209	0.289409	0.252449	0.240287	0.232326
ENSGALG00000006388	0.0561066	0.0960467	0.0747744	0.17271	0.140439	0.132431	0.0398941	0.0577733	0.0393234	0.103762	0.028353	0.0367666
ENSGALG00000028740	0.0253696	0	0	0.015508	0.0463037	0.0493137	0	0	0	0.0248806	0.0239312	0.045256
ENSGALG00000007631	0	0.0441965	0.011087	0.0441331	0.0409959	0.0883612	0	0.00513971	0	0.0125877	0	0.00817721
ENSGALG00000006410	0	0.0177154	0	0	0	0	0.004742	0.0576846	0.0673081	0	0	0.0393323
ENSGALG00000009103	0.0109347	0.0609973	0.0113345	0.0526382	0.101784	0.0531376	0.0181418	0	0	0.0225204	0	0.037619
ENSGALG00000026622	0.050727	0.0605534	0	0	0.0339478	0.0356068	0.224429	0.113754	0.0387133	0.182414	0.0797515	0.073254
ENSGALG00000013764	0.0135033	0.0241785	0.0489894	0.0226994	0.0147874	0.00874926	0.0945914	0.0259549	0.0750814	0.0476749	0.149668	0.0584996
ENSGALG00000019617	0.0523446	0.118961	0.196686	0.293975	0.257951	0.298884	0.0940816	0.069171	0.141244	0.269512	0.212937	0.260118
ENSGALG00000026342	0.234799	0.207901	0.191229	0.15378	0.0183662	0.146701	0.185501	0.354601	1.15194	0.296065	0.237307	0.282082
ENSGALG00000006101	0	0.0379988	0.038129	0.126481	0.070494	0.0357507	0	0	0	0.140693	0.156144	0.028122
ENSGALG00000025868	0	0	0.111904	0.0804279	0.103445	0.104924	0.0149259	0	0	0.055585	0	0.0722178
ENSGALG00000026241	0.0120091	0.039698	0	0.0825856	0.0197267	0.0525226	0	0	0	0	0	0.0642679
ENSGALG00000002853	0	0.0337393	0.0581882	0.0421136	0.0167657	0.0743981	0	0	0	0.0180176	0.0794296	0
ENSGALG00000012639	0.0293288	0	0.0456015	0.0941227	0.176648	0.185281	0	0.0140933	0	0.138065	0	0.089689
ENSGALG00000004778	0	0	0.0990148	0.113863	0.0418426	0.0742709	0	0	0	0.0224835	0.013516	0
ENSGALG00000008418	0.0812666	0.183164	0.15316	0.196449	0.36407	0.344655	0.0653716	0.0710018	0.16673	0.0347783	0.282245	0.214629
ENSGALG00000006182	0	0.0465271	0	0	0	0	0.049817	0	0.452988	0	0.0637294	0.0344337
ENSGALG00000012666	0.076795	0.0692341	0.173679	0.134429	0.229358	0.162845	0.0540528	0.0201285	0	0.0739455	0	0.0640483
ENSGALG00000010089	0	0.0629127	0.0789105	0.13088	0.2501	0.110983	0.0210504	0.027436	0	0.100791	0.0807874	0.0727505
ENSGALG00000011234	0.141489	0	0.219993	0.340553	0.329257	0.498487	0.019562	0.118982	0	0.0832571	0	0.0270426
ENSGALG00000021074	0.0370763	0	0	0.110487	0.111656	0.0180173	0	0	0	0.0545425	0.0918071	0.0566907
ENSGALG00000000438	0	0.040837	0	0.0271857	0.0108228	0.038421	0	0	0	0	0	0.0050371
ENSGALG00000006764	0	0	0.0348759	0.0308506	0.0663217	0.0523207	0	0	0	0.023758	0	0
ENSGALG00000007343	0.0499195	0.0618814	0	0.102988	0.0820001	0.0849047	0	0	0	0.176246	0.0706338	0
ENSGALG00000011464	0.0462474	0.0611513	0	0	0	0	0	0.462243	0	0.0326563	0	0
ENSGALG00000013702	0	0.0594137	0.0745217	0.0179783	0.0357864	0.0317606	0.0867473	0.138187	0.166738	0.0307669	0.0462389	0.0599601
ENSGALG00000008490	0.0932336	0.0847546	0.0676496	0.064116	0.0663649	0.0679605	0.103122	0.103043	0.420819	0.142641	0.0593646	0.0997898
ENSGALG00000007501	0.17124	0.0589647	0	0.170098	0.0468811	0.0970833	0	0	0	0	0	0.0654576
ENSGALG00000003467	0.0659483	0.154419	0.0227865	0.272113	0.156476	0.213651	0.0364715	0.0528168	0	0	0.0311046	0.0168061
ENSGALG00000001455	0.0458658	0.0947605	0.0118857	0.0841107	0.0251138	0	0.0887783	0.176319	0.540052	0.175429	0.0811225	0.262988
ENSGALG00000008597	0.721953	0.552671	0.543537	0.627134	0.424432	0.679511	0.899392	1.00789	1.52864	0.500844	0.494636	0.697192
ENSGALG00000027599	0.595553	0	0	0.21843	0	0	0.658719	1.14472	2.33747	1.54196	0	1.27487
ENSGALG00000011548	0.00990343	0.0204609	0	0.0363227	0.0271131	0.0385007	0	0	0	0.0582753	0	0.0605705
ENSGALG00000028092	0	0.164535	0.126117	0.243406	0.278591	0.279501	0.0734037	0.0637805	0	0.117154	0.0782527	0.118386
ENSGALG00000024075	0.202203	0.154725	0.163019	0.315874	0.27884	0.334815	0.132533	0.0647762	0.146967	0.149831	0	0.12596
ENSGALG00000015044	0.0886097	0	0	0.0812482	0.21348	0.08612	0	0	0	0.0208564	0	0
ENSGALG00000006520	1.5791	1.48636	1.50644	2.44427	2.23339	2.65587	1.3647	0.853975	1.52055	1.67571	0.924038	1.61239
ENSGALG00000027641	0.40952	0.549015	0.0754653	0.692586	0.717543	0.663357	0.352298	0.271128	0.169661	0.406982	0.386302	0.584424
ENSGALG00000027470	0.157411	0.042354	0.0948642	0.211466	0.180398	0.252609	0.0728819	0.112582	0.0718394	0.12063	0.139854	0.061571
ENSGALG00000025935	0.0309899	0.0192079	0	0	0	0	0.0342767	0.0297831	0.0988253	0.036471	0	0.0473844
ENSGALG00000003390	0.050899	0	0.0879332	0.0466705	0.092899	0.230855	0	0	0	0.119803	0	0
ENSGALG00000001048	0.017806	0	0.0492188	0.0598648	0.0649978	0.0980659	0.0131297	0	0	0	0.0587877	0.0272259
ENSGALG00000003563	0.105296	0.229977	0.140331	0.0965485	0.0658913	0.182746	0.191334	0.202392	0.612531	0.159326	0.212842	0.241502
ENSGALG00000005357	0	0	0.0176208	0.0571524	0.0558476	0.0110144	0	0	0	0.0333433	0.0481064	0.0173283
ENSGALG00000002828	0.0238778	0.011276	0.0141433	0.00938319	0.0280163	0.00994583	0.0396156	0.0426177	0.0669409	0.0441589	0.0289594	0.033902
ENSGALG00000012913	0.020252	0.0119547	0	0.0106111	0.0316827	0.0168711	0	0	0	0.0068097	0.0532175	0.00442369
ENSGALG00000003546	0.0134171	0	0	0.030756	0.0514255	0.0456403	0	0	0	0.0631606	0	0.0307726
ENSGALG00000007592	0.122442	0.252971	0.428352	0.617486	0.351977	0.833016	0.253929	0.117674	0	0.432297	0.194907	0.234023
ENSGALG00000002286	0	0.0639202	0	0.0177301	0	0	0.0106937	0.241586	0.123327	0	0	0
ENSGALG00000014903	0.0185676	0	0	0.0255376	0.0457501	0.0180459	0	0	0	0	0	0
ENSGALG00000023497	0.530066	0.650016	0.336757	1.14452	0.973698	0.830924	0.208037	0.509424	0.503332	0.50308	0.653242	0.418315
ENSGALG00000023279	0.0609018	0	0.136778	0.0744563	0.144502	0.0493256	0.0112269	0	0	0	0	0.0310402
ENSGALG00000027592	0.0190473	0.00787051	0	0.074226	0.015644	0.0138841	0	0	0	0	0.0741156	0
ENSGALG00000019231	0	0.0154869	0.174825	0.017183	0.0547252	0.00607111	0.0760006	0.0840471	0.239042	0.0220544	0.0618707	0.038205
ENSGALG00000015816	0.0332665	0	0.0114942	0.050838	0.0728601	0.0862182	0	0	0	0	0	0.0169551
ENSGALG00000005648	0.0258249	0	0.187383	0.165756	0.0989827	0.163145	0.014282	0.0248192	0	0.0911776	0.0548115	0
ENSGALG00000026834	1.56297	1.65137	2.00977	1.97735	2.16659	1.7498	3.61067	3.27042	3.59138	1.44359	2.32351	2.57134
ENSGALG00000011621	0	0	0.00708408	0	0	0	0	0.0109468	0.0603527	0	0	0.00348324
ENSGALG00000003126	0	0.0274963	0	0	0	0	0.00460008	0.0239821	0.0652936	0.0293674	0	0.00635919
ENSGALG00000011648	0.0782829	0.355818	0.365152	0.412731	0.392917	0.190208	0.173171	0.0877735	0.102417	0.268709	0.175381	0.159596
ENSGALG00000015953	0.109007	0.236473	0.225985	0.374816	0.253669	0.278104	0.105498	0.0654764	0.0668498	0.240539	0.482	0.250013
ENSGALG00000014436	0.563634	0.574683	1.21401	1.12087	0.745491	0.981768	0.485778	0.344709	0.545865	0.551335	0.600727	0.458888
ENSGALG00000017393	0.396673	0.241549	0.165913	0.37648	0.335323	0.263782	0.854398	0.882838	0.361908	0.180181	0.472651	0.436272
ENSGALG00000002672	0.00279656	0.0231112	0.0260892	0.0384634	0.0214375	0.0597957	0.00927951	0	0	0.0362031	0.027699	0.0213801
ENSGALG00000001446	0.0324968	0.0483405	0.114529	0.0834317	0.135231	0.0694842	0.0215661	0.0124925	0	0.0305956	0	0.0397508
ENSGALG00000003355	0.0431795	0.0624473	0.190222	0.0989805	0.295536	0.104916	0.0238796	0.0311235	0	0.0762249	0	0
ENSGALG00000008704	0.0267822	0.057286	0.00816511	0.0173345	0.0621088	0.0168428	0.0662157	0.0469363	0.171587	0.0463518	0.0245207	0.036133
ENSGALG00000006061	0.233457	0.0428739	0.188216	0.142708	0.0284065	0.0252108	0.487745	0.274225	0.356334	0.274749	0.11011	0.356962
ENSGALG00000020879	0.184794	0.0763584	0	0.282403	0.25296	0.269403	0.0510985	0.0739992	0	0.0906163	0	0.353195
ENSGALG00000001036	0.00822611	0.0169954	0.0255806	0.0150854	0.0315294	0	0.0318451	0.0751048	0.161432	0.0338837	0	0.012578
ENSGALG00000004270	0	0	0	0	0	0	0.0349483	0	0.0930106	0	0	0
ENSGALG00000000576	0.0324446	0	0.145733	0.0396656	0.03553	0.136643	0	0	0	0.0381831	0	0
ENSGALG00000002859	0	0.0723496	0	0.0535155	0.415444	0.141811	0	0	0	0	0.165165	0
ENSGALG00000015433	0.0145688	0	0	0.0155849	0.0159543	0.0117996	0	0	0	0.0028576	0	0
ENSGALG00000017006	0.0382716	0.0527138	0.0396709	0.0116974	0.0139704	0.0247976	0.112882	0.128734	0.0375528	0.0675611	0	0.0975307
ENSGALG00000011560	0.51806	0.317492	0.271517	0.480358	0.395216	0.497847	0.18671	0.162233	0.308425	0.582288	0.214144	0.329312
ENSGALG00000017168	0.0282864	0	0	0	0	0	0.125146	0.0543697	0.388571	0.0998682	0	0.129752
ENSGALG00000015768	0.0120132	0.0347477	0.0560359	0.115659	0.0789339	0.0291892	0.0132874	0	0	0.056552	0	0.0275528
ENSGALG00000009421	0	0	0	0	0	0	0	0.0305029	0.301046	0	0	0.0323531
ENSGALG00000016855	0.233198	0.562095	0.77553	0.427649	0.649076	0.453292	0.806035	0.915143	1.16316	0.514582	0.494946	0.683418
ENSGALG00000009927	0	0.00608108	0	0	0	0	0	0.0954697	0.00722017	0	0	0
ENSGALG00000024014	0	0	0	0	0	0	0	0.0684351	0.139741	0.0279342	0	0
ENSGALG00000009314	0	0	0	0	0	0	0	0.0957359	0.097744	0	0	0
ENSGALG00000026194	0.477192	0.500532	0.437565	0.555349	0.221088	0.285406	0.710505	0.952496	0.756369	1.14479	0.986837	0.757703
ENSGALG00000010597	0	0	0.00860162	0	0	0.00403254	0	0.0119626	0.17099	0	0.029354	0.0253765
ENSGALG00000028515	0.525278	0.434098	1.27046	1.12382	1.3422	0.680693	0	0	0	1.03031	0.247748	0.803165
ENSGALG00000014320	0.013315	0	0	0.0366266	0.0826271	0	0	0	0	0.0156701	0.00628005	0.0203591
ENSGALG00000023772	0.0561194	0	0	0.120067	0.0614563	0.145447	0	0	0	0	0	0.0286028
ENSGALG00000026717	0.0770926	0.0127421	0.124661	0.0508953	0.0236387	0.0359647	0.0682154	0.124472	0.0877477	0.029033	0.087266	0.0377206
ENSGALG00000000556	0.337306	0	0.0635706	0.25305	0.100741	0.178816	0	0	0	0.252615	0.650827	0.0468865
ENSGALG00000000466	0.084382	0.156903	0.349868	0.26113	0.473583	0.338296	0.139998	0.10137	0	0.285507	0.119397	0.129023
ENSGALG00000006848	0.0182388	0	0	0.0200683	0.0279626	0.0141811	0	0	0	0.00429295	0	0.0111551
ENSGALG00000002818	0.0491098	0	0	0.0450298	0.075292	0.04773	0.0108637	0.0157324	0	0	0.0787531	0.0800963
ENSGALG00000007181	0.0272985	0.0135359	0.0113186	0.0300367	0.0239156	0.0212252	0.0905816	0.0419767	0.176786	0.00642536	0.0309009	0.0333922
ENSGALG00000006707	0	0.110783	0.160331	0.312016	0.2936	0.170374	0.0570269	0.109012	0.0607081	0.0728132	0.160496	0.110368
ENSGALG00000015101	0.00795996	0.00657824	0.00275033	0.00729867	0	0.00773632	0.011739	0.01785	0.0911219	0.00936785	0.00750866	0.020285
ENSGALG00000025184	0.583642	2.89399	2.62158	1.07031	1.91744	3.59255	4.51881	5.98308	7.06305	0.457914	3.85386	1.48734
ENSGALG00000022001	0.0568483	0.0469803	0.044195	0.104251	0.0622544	0.165753	0.0157194	0	0	0	0.160875	0
ENSGALG00000008229	0.042457	0.119296	0	0.0934315	0.130185	0.156804	0.0375681	0.0163215	0	0.0499664	0.192239	0.116852
ENSGALG00000006824	0.00811742	0	0	0	0	0	0	0.00390066	0.131422	0	0	0
ENSGALG00000019804	0.115955	0	0	0.159483	0.158728	0.169046	0	0	0	0	0	0
ENSGALG00000001968	0.0113329	0.0280969	0	0.0103914	0	0.0110144	0.0626743	0.0653492	0.17792	0.0666865	0	0.0173283
ENSGALG00000011704	0.0159574	0.0131874	0.0248112	0.0219476	0.0262124	0.0193863	0	0	0	0.0187798	0	0.0121997
ENSGALG00000002692	0.0488404	0.110997	0.164534	0.167936	0.187197	0.178005	0.0540205	0	0	0.0862182	0	0.0373392
ENSGALG00000025901	0.689606	1.1815	0.366127	0.678582	0.607833	0.539454	1.11622	1.3255	1.02323	1.56377	0.49978	1.10586
ENSGALG00000009768	0	0.0446144	0	0.0495004	0.128092	0.0961925	0.00995187	0.0172944	0	0	0	0.0275151
ENSGALG00000006010	0	0	0.0400944	0.130045	0.0564782	0.0375935	0	0	0	0.0910433	0	0
ENSGALG00000002469	0.0109365	0	0	0	0	0	0.0181446	0.0315317	0.0375586	0	0.0309492	0.0250832
ENSGALG00000011241	0.0277484	0	0	0.0349844	0.00759681	0.0438243	0.00383644	0	0	0	0.00981569	0
ENSGALG00000024340	0.0164871	0.109001	0	0	0.306934	0.112167	0	0	0	0	0	0
ENSGALG00000008364	0.0862526	0	0.357624	0.0790869	0.12594	0.307374	0	0	0	0	0	0
ENSGALG00000005079	0.0442014	0	0	0.0151985	0.0242024	0.0590693	0	0	0	0.0455169	0	0.0168963
ENSGALG00000001770	0	0	0.0385338	0.0738536	0.01357	0.0240868	0	0	0	0	0	0
ENSGALG00000013007	0.00535943	0.0177165	0.0277769	0.103198	0.0293455	0.0520885	0.0118557	0	0	0.0252294	0	0.0327789
ENSGALG00000016289	0.0122086	0.00949587	0.00595527	0.0105358	0.022807	0.0132615	0.00238296	0.00621167	0	0.00845172	0.0121938	0.00658845
ENSGALG00000025870	0.0483014	0.00997926	0	0.143938	0.10579	0.0821526	0	0.0232102	0	0.0994779	0	0.0923178
ENSGALG00000015289	0.026479	0	0	0.0910471	0.0579943	0.0643377	0.0146437	0	0	0.0155812	0	0.0404872
ENSGALG00000004204	0.0156519	0.0474282	0	0.0574063	0.119983	0.0405657	0.017312	0.0100283	0	0.0491207	0.0369112	0.0558418
ENSGALG00000016089	0	0.290783	0	0.261176	0.311927	0.244268	0.0741296	0.0644112	0	0	0.189664	0.0768579
ENSGALG00000001658	0.0252659	0.0835205	0	0.0695006	0.166012	0.171892	0	0	0	0	0	0
ENSGALG00000026906	0	0.286128	0.281982	0.317465	0.297907	0.312465	0.410304	0.903167	0.897845	0.203733	0	0.226883
ENSGALG00000004431	0.083548	0	0	0.0547193	0.130705	0.0232002	0	0	0	0	0	0.0547488
ENSGALG00000007603	0.0170282	0.0914705	0.0220635	0.0156136	0	0.0206872	0.0188343	0.0859168	0.104427	0.02004	0.0120471	0.0260366
ENSGALG00000001925	0.0131402	0	0.0272411	0.00602425	0	0	0.0218008	0.0315712	0.0967001	0.0231964	0	0.0200917
ENSGALG00000011117	0.0387373	0	0	0.0177596	0.106053	0.0470612	0	0	0	0	0	0
ENSGALG00000009828	0.252918	0.104507	0.0928499	0.314039	0.196187	0.337991	0.163183	0.0455753	0.129254	0.272847	0.0894667	0.257812
ENSGALG00000001558	0.109076	0.163114	0.0915278	0.209553	0.227521	0.292793	0.0861748	0.129787	0.0152896	0.201721	0.0808433	0.0794191
ENSGALG00000015415	0	0	0	0	0	0	0.00848471	0	0.0978511	0.0180558	0	0.00586466
ENSGALG00000004793	0.0273903	0	0	0.0062787	0	0	0.0605908	0.131619	0	0.0161174	0.116268	0.0732911
ENSGALG00000001883	0.210006	0.0759291	0.149658	0.300874	0.143736	0.433725	0.0435525	0.0252285	0.167425	0.24715	0.0557155	0.0200691
ENSGALG00000007979	0.0993434	0	0.102975	0.409906	0.217581	0.265518	0.05494	0.0477374	0	0.0292286	0.140566	0.0379747
ENSGALG00000002963	0	0	0.138757	0.0736451	0	0.0520407	0.266509	0.20584	0.472855	0.126031	0.151528	0.163744
ENSGALG00000015252	0.291199	0.333209	0.379242	0.575092	0.556015	0.725685	0.338601	0.308563	0.161181	0.307554	0.190169	0.353918
ENSGALG00000008525	0	0.00919601	0	0.0510157	0.0487432	0.0216299	0.00615391	0	0	0.0392872	0.0708526	0.0170144
ENSGALG00000011070	0.0145281	0	0.021083	0	0.00636387	0	0.0032138	0.0307172	0.0598719	0.0239368	0.0287792	0.0310994
ENSGALG00000007237	0.0458758	0.2022	0.285318	0.126194	0.184208	0.0743114	0.253708	0.367411	0.450141	0.0899831	0	0.116909
ENSGALG00000003212	0	0	0.0788676	0.0872061	0.166643	0.147896	0.0210389	0.0365615	0	0.0895432	0	0.072711
ENSGALG00000023703	0	0	0.234853	0.00830985	0.119095	0.0440407	0	0	0	0	0	0.0138572
ENSGALG00000010993	0	0	0.163508	0.0482121	0.0575806	0.383273	0	0	0	0.0309401	0	0
ENSGALG00000009855	0	0	0	0	0	0	0	0.00404408	0.119738	0	0	0.0193022
ENSGALG00000012843	0.157226	0	0	0.262117	0.250441	0.1667	0.063237	0.0549467	0	0.151392	0.0808973	0
ENSGALG00000016766	0	0.0280357	0	0.0311061	0.0371506	0.0206071	0	0.00407542	0	0.0149718	0	0
ENSGALG00000006678	0	0.101811	0	0.240043	0.151776	0.0898012	0.0340657	0	0	0.0906163	0	0.0235463
ENSGALG00000029083	0	0.00482814	0	0.0482121	0.0255914	0.0170344	0	0	0	0	0.0165331	0.026799
ENSGALG00000010020	0	0	0	0	0	0	0	0	0.0951961	0	0.0144502	0
ENSGALG00000021471	0.0630965	0.208575	0.555928	0.173564	0.483677	0.33728	0.0697886	0	0	0.371282	0	0.0964763
ENSGALG00000015362	0	0	0.097999	0.0520129	0.0828266	0.165395	0	0	0	0	0	0
ENSGALG00000003980	0	0	0.0313029	0	0	0	0.0133607	0	0.148158	0	0	0
ENSGALG00000026179	0	0.0340069	0.106636	0.264119	0.180252	0.199968	0.0455143	0.0197737	0	0.0726421	0	0.157298
ENSGALG00000003324	0	0	0	0	0	0	0.0182529	0.0634399	0.210504	0	0.0934017	0.025233
ENSGALG00000002026	0	0	0	0	0	0	0.15618	0	0.498786	0	0	0
ENSGALG00000015721	0.00880305	0.00727497	0	0.0023062	0.00550868	0.0134447	0	0	0	0	0	0
ENSGALG00000017930	0.486369	0.3517	0	0.111491	0	0.413615	1.00866	0.584286	1.13343	0	0	0.0929589
ENSGALG00000006440	0.00891057	0	0	0.0408515	0.0390318	0.0519613	0	0	0	0	0	0
ENSGALG00000026545	0	0	0	0	0	0	0	0.0250284	0.0724013	0	0	0
ENSGALG00000022704	0	0	0	0	0	0.0109507	0	0.108285	0.232167	0	0	0
ENSGALG00000016997	0.115402	0.0624838	0.0453735	0.124059	0.108945	0.193379	0.0484159	0.0573662	0.0780927	0.159229	0.0506757	0.0790996
ENSGALG00000022706	0.126421	0.296015	0.109202	0.289795	0.253812	0.143347	0.605927	0.50624	0.558208	0.520733	0.208693	0.128867
ENSGALG00000022791	0	0	0	0	0	0	0	0.0318299	0.238316	0	0	0
ENSGALG00000015416	0.269996	0.111565	0.0699669	0.396105	0.273497	0.354254	0.238906	0.0518965	0.052985	0.365413	0.315177	0.330266
ENSGALG00000002990	0.296098	0.34258	0.102308	0.217199	0.626895	0.326149	0.152835	0	0	0.139388	0.167586	0.271646
ENSGALG00000022373	0.0352654	0.116575	0	0	0	0	0	0.0677842	0.34603	0	0.0997978	0
ENSGALG00000015340	0.0156706	0	0	0	0	0	0.00577755	0.00753017	0.0281898	0	0	0.00798693
ENSGALG00000001500	0.00666766	0	0	0.0550235	0.00730173	0.0453622	0	0	0	0	0	0.0203901
ENSGALG00000001129	0.419343	0.482899	0.306409	0.315168	0.50439	0.374154	0.539855	0.667283	0.910621	0.283162	0.573896	0.451984
ENSGALG00000025383	1.26356	0	0	0.165512	0.790695	0	0.598959	2.94914	3.36523	0	0	0.276002
ENSGALG00000007565	0	0.0939606	0	0.161115	0.022638	0.0100456	0	0	0	0.0851493	0	0.0158041
ENSGALG00000004348	0	0	0.0574803	0	0	0	0.0230004	0.0133234	0.0748156	0	0.0294238	0
ENSGALG00000010371	0.0163434	0	0	0.00999044	0.0715906	0.0741265	0	0.0104713	0	0.0705251	0	0.00832986
ENSGALG00000000038	0.107156	0.425065	0.266576	0.353713	0.774484	0.416581	0.0948169	0.205966	0.210286	0.277439	0.121296	0
ENSGALG00000012103	0.25757	0.0679339	0.0965697	0.32662	0.30607	0.202397	0.151536	0.100069	0.129055	0.238631	0.170593	0.192726
ENSGALG00000004671	0	0	0.0260618	0.0138323	0.0495604	0.0146617	0	0	0	0.0355074	0	0
ENSGALG00000015192	0.0605857	0.100138	0.0157002	0	0.0497604	0.0147209	0.0502587	0.145566	0.326962	0.0534761	0.107157	0.208434
ENSGALG00000027639	0.0516615	0.0197048	0.0370732	0.0619448	0.0870375	0.0579346	0.0131863	0.0267344	0	0	0.0393608	0.0364578
ENSGALG00000003731	0.0156999	0.0324365	0	0.0107967	0.0257893	0.0190734	0	0	0	0.0461917	0	0.0120028
ENSGALG00000002894	0.0096763	0	0.00501504	0.0177448	0.0688772	0.0188089	0.0053513	0	0	0.0284694	0	0.0295907
ENSGALG00000003209	0	0.0955111	0	0.194281	0	0.20593	0	0	0	0	0	0
ENSGALG00000006777	0.630586	0.590609	0.5447	0.886571	1.01281	1.04188	0.41848	0.242412	0.721865	0.494745	0.17845	0.964184
ENSGALG00000014692	0	0	0.0557586	0.0082205	0.0294537	0.121988	0	0	0	0	0	0
ENSGALG00000004304	0	0	0	0	0	0	0.00920016	0	0.0938596	0	0	0
ENSGALG00000006703	0.035606	0	0.0830426	0.024486	0.0682361	0.0346056	0	0	0	0.0314278	0.0755714	0
ENSGALG00000027791	0	0.0100812	0.0379342	0.026099	0.00890588	0.023712	0	0	0	0.00478545	0	0.0310871
ENSGALG00000008996	0	0	0	0	0	0	0	0.0223235	0.0774918	0	0	0
ENSGALG00000003377	0.0468475	0.135504	0.0971206	0.246994	0.166734	0.239039	0.0906785	0	0	0.0551335	0.0828589	0.107447
ENSGALG00000006064	0.157505	0.596586	0.204079	0.517503	0.56057	0.739883	0.46456	0.441499	0.56667	0.169916	0.185718	0.160553
ENSGALG00000008039	0.166438	0.279679	0.189775	0.401875	0.364531	0.382836	0.282272	0.25593	0.217749	0.0914087	0.102051	0.186625
ENSGALG00000008731	0.637091	0.118315	0.244861	0.676054	0.58793	0.438304	0.419631	0.233905	0	0.235884	0.131673	0.20796
ENSGALG00000009517	0.0777326	0	0	0.0890934	0.138328	0.13221	0.0107471	0	0.276488	0	0	0
ENSGALG00000004410	0.114333	0	0	0.209669	0.214638	0.238115	0	0.125578	0	0.0192221	0	0
ENSGALG00000004943	17.5979	14.8729	14.4276	13.9818	14.1502	15.6387	15.346	12.4395	14.636	30.231	26.531	23.0105
ENSGALG00000005784	0.23435	0.332006	0	0.675338	0.403285	0.650758	0.166632	0.225224	0.50917	0.1576	0.165797	0.153569
ENSGALG00000026141	2.41269	1.71854	1.52436	1.34842	1.77401	1.87592	1.85531	2.92603	1.86008	2.63661	4.32421	3.60124
ENSGALG00000004034	0	0.0298349	0.112264	0.18758	0.22403	0.163741	0.0266204	0.0693914	0.0944626	0.0141623	0	0.0184001
ENSGALG00000028247	0.217403	0.124383	0.364028	0.536688	0.695917	0.373828	0.295952	0.257153	0	0.0393623	0.212964	0.0767111
ENSGALG00000004952	7.37489	7.76976	4.1007	4.00806	5.74963	5.64871	7.67091	4.97547	5.63095	10.2025	9.84773	9.55882
ENSGALG00000016737	0.274618	0.234774	0.0588948	0.0520973	0.207402	0.15646	0.39801	0.10921	0.185834	0.557224	0.334976	0.550212
ENSGALG00000009264	0.0206477	0.221827	0.117714	0.0757294	0.0226113	0.0401352	0.205539	0.10914	0	0.400945	0.0730389	0.505135
ENSGALG00000008035	2.71325	2.5763	1.03405	1.55342	1.74698	1.58806	1.54094	1.65712	1.42607	4.10402	2.48843	3.08353
ENSGALG00000009473	0.471561	0.304987	0.148766	0.0939967	0.269429	0.11956	0.861734	0.256155	0.241411	0.69974	0.406144	1.03452
ENSGALG00000021491	0.224036	0.0901997	0.256045	0.158018	0.220178	0.189826	0.18426	0.264999	0.174735	0.365069	0.463308	0.491877
ENSGALG00000002736	0.0147384	0.0791705	0.00763864	0.013514	0.02421	0.0214865	0.0733574	0	0.289232	0.173452	0.177261	0.090142
ENSGALG00000007169	0.0506048	0.00522757	0	0	0	0.0122958	0.027986	0.0303964	0	0.0595553	0.125306	0.0677042
ENSGALG00000008738	0.255281	0.483985	0.420269	0.165228	0.279557	0.37946	0.43184	0.562838	0.309424	0.671555	0.637431	0.964349
ENSGALG00000028637	0	0.0383818	0	0.141951	0.0423836	0.060185	0.0342464	0.0371959	0	0	0	0
ENSGALG00000003349	0.175422	0.108728	0.136376	0.050265	0.0840454	0.0959022	0.10914	0.273959	0	0.270964	0.449887	0.201169
ENSGALG00000028823	0.0953185	0.151486	0.182406	0.181522	0.264972	0.249416	0.235186	0.133887	0	0.0776613	0.072623	0.0672668
ENSGALG00000006611	0.0414519	0.0513847	0	0.0912195	0.167957	0.0684883	0.0229242	0.0876428	0	0.00487835	0	0.0380287
ENSGALG00000001032	0.110818	0.114477	0.134015	0.17782	0.182035	0.242335	0.0817145	0.142004	0.190289	0.0543411	0.0392006	0.0141203
ENSGALG00000023981	0.0372538	0	0.0695084	0.170794	0.0571151	0.0217242	0.024723	0.035803	0.328986	0	0	0
ENSGALG00000001850	0.277649	0.408714	0.494657	0.94673	0.608106	0.742083	0.595002	0.400256	0.706627	0.326757	0.417415	0.305134
ENSGALG00000022166	0.0119762	0.128666	0	0.0219626	0	0.0116398	0	0	0	0.183228	0.288079	0.0549361
ENSGALG00000001163	0.0454314	0.131408	0.202497	0.23328	0.248759	0.295838	0.15075	0.209579	0.254095	0.149707	0.0514267	0.0833591
ENSGALG00000019738	0.0642778	0.0849922	0.0932789	0.0825128	0.140781	0.337348	0.170629	0.0988395	0.466721	0.0302586	0	0
ENSGALG00000007353	0	0	0.0558873	0	0	0	0	0	0	0.0951785	0.114433	0.164879
ENSGALG00000014870	0.0965312	0.012273	0	0.0204257	0.0406581	0.0288674	0.0657043	0.0570905	0	0.192254	0.0945603	0.170306
ENSGALG00000004562	0.897383	0.975036	0.716705	0.72571	0.766845	0.623387	1.10972	0.709744	0.482125	1.36428	1.20731	1.0977
ENSGALG00000006785	0.203794	0	0.211244	0	0.0557935	0.0330113	0.018784	0	0	0.179879	0.336418	0.259672
ENSGALG00000003308	0	0.0115115	0	0.021287	0.0711856	0.0361014	0	0.00892465	0.0683389	0	0	0
ENSGALG00000000226	0.0256985	0.0495545	0	0.0785452	0.11257	0.0416275	0.0663231	0	0.0924581	0	0	0
ENSGALG00000008819	0.0216364	0.0223508	0.10653	0.0198389	0.0296175	0.00525713	0.0418796	0.0259923	0.0053075	0.0509265	0.198994	0.0992481
ENSGALG00000006640	0	0.0769892	0	0.0179834	0.0859114	0.0381234	0.0325394	0.117806	0.0673552	0	0	0
ENSGALG00000004816	0	0.0143031	0.0119601	0.095217	0.0126355	0.0616773	0.006381	0.0166334	0	0	0	0
ENSGALG00000016136	0	0	0.0395757	0.084019	0.0585349	0.0519499	0.0337834	0	0	0	0	0
ENSGALG00000003149	0.0457057	0.124812	0.0762148	0.15488	0.121866	0.175755	0.0923149	0.0381964	0.113093	0.0608058	0.0731069	0.0820394
ENSGALG00000004343	0.0416639	0.146335	0	0.0764052	0.0456261	0.15185	0.0230415	0.0400415	0.0919831	0	0	0
ENSGALG00000004540	0	0.0350361	0.0732422	0.142535	0.046427	0.192286	0.0625225	0	0.180262	0	0	0
ENSGALG00000002556	0.52542	0.246446	0.353273	0.338541	0.373223	0.26223	0.518321	0.300246	0	0.969307	0.502328	0.868522
ENSGALG00000022750	0.393039	0.251469	0.367982	0.104628	0.333226	0.357351	0.406679	0.377734	0.547384	0.64161	0.538193	1.06623
ENSGALG00000026865	0.10152	0	0.0804715	0.0821349	0.0784762	0.02902	0.039631	0.154959	0.0644558	0.224896	0.143647	0.219145
ENSGALG00000009338	0	0.0117355	0	0.0292968	0.0116632	0.0517558	0.00392667	0.0136475	0	0	0	0
ENSGALG00000016330	0.0596873	0.0221969	0.0835238	0.0656743	0.10785	0.121822	0.0759206	0.0114726	0.0732077	0.0245855	0.0422274	0.0365054
ENSGALG00000001396	0.384711	0.187498	0.552151	0.33466	0.302469	0.297204	0.501888	0.597255	0.183903	0.859073	0.614136	0.527902
ENSGALG00000024441	2.38453	1.44512	1.34179	1.20774	1.86521	1.74367	1.38152	1.81151	3.25336	2.7261	2.7956	3.99326
ENSGALG00000026687	0.0299816	0.00991091	0.0124311	0.032989	0.0722322	0.0407949	0	0.0230513	0	0	0	0
ENSGALG00000016234	0.0107683	0.048945	0	0	0.00589617	0	0.00595521	0	0	0.0316823	0.106657	0.0411626
ENSGALG00000026423	0.0394353	0.0651798	0.0613156	0.216955	0.172742	0.172473	0.0872358	0.0757992	0.0193473	0.0232051	0	0
ENSGALG00000021273	0.723317	0.958478	0.917812	1.81815	1.06524	0.981768	0.537954	0.838974	0.477233	0.587069	0.688189	0.552987
ENSGALG00000007483	0.164696	0.0382802	0.0480143	0.0519109	0.0732706	0.0850366	0.153701	0.29678	0	0.163541	0.138366	0.243956
ENSGALG00000007287	0.0263807	0.0529463	0.00781292	0.0172779	0.0330165	0.0183139	0.0875362	0.0941698	0	0.0842696	0.10665	0.0633866
ENSGALG00000028369	0.424467	0.0438483	0.60498	0.121626	0.435781	0.33519	0.176058	0.382442	1.69201	0.686871	0.788289	1.17635
ENSGALG00000012019	0.21205	0.208621	0.209336	0.342573	0.199042	0.510323	0.279215	0.174679	0.505306	0.106952	0.142877	0.123516
ENSGALG00000027568	0.48768	0.689044	0.244601	0.865479	0.65465	0.932665	0.522004	0.58964	0.27785	0.370281	0.155816	0.457027
ENSGALG00000008470	0.0460528	0.0456705	0.0668311	0.0760083	0.0806917	0.223794	0.152812	0.0265556	0	0	0	0.0281664
ENSGALG00000001790	13.5985	11.2478	4.94088	15.2481	13.6811	14.7299	24.6254	9.90453	11.3136	9.49869	5.6681	9.56019
ENSGALG00000014412	1.62785	0.360928	0.699637	0.509671	0.521751	0.655996	0.483061	1.14472	0.662283	1.86904	1.01122	1.33557
ENSGALG00000016507	1.1108	0.980221	1.17093	1.79536	2.12361	1.46386	1.16615	1.41133	1.47788	0.7755	0.905746	1.09392
ENSGALG00000000982	4.49562	4.37391	3.04642	5.32395	5.42091	5.05013	4.12533	3.62041	4.06904	3.50641	3.24222	3.64166
ENSGALG00000010461	0.404151	0.0294703	0.209464	0.294281	0.117155	0.16174	0.276099	0.26275	0.233271	0.447655	0.386844	0.617959
ENSGALG00000018263	3.38247	0.328862	0	0.547317	3.26836	2.51392	2.86094	2.10343	0	0	0	0.304229
ENSGALG00000010870	0.0370567	0	0	0.101934	0.121742	0.180077	0.040987	0	0	0	0	0
ENSGALG00000004684	0	0.0205929	0.0430489	0.0304642	0.127344	0.0403637	0.0367483	0.0399133	0	0	0	0
ENSGALG00000004412	0.0380471	0.0377312	0	0.0767497	0.116663	0.133121	0.033666	0.0438786	0	0.0089553	0	0.0349051
ENSGALG00000002420	0.503989	0.682205	0.288229	0.820659	1.00868	0.861423	0.576665	0.375799	0.733257	0.56245	0.405741	0.491598
ENSGALG00000012784	0.0673198	0.0606918	0	0.0224462	0.00670198	0.0297402	0.0338454	0.0705799	0	0.115239	0.0952544	0.0842187
ENSGALG00000004363	0.0125641	0.0622988	0.0338608	0.0161284	0.0220142	0.0195377	0.00555865	0.0338094	0.0271217	0.0680168	0.0675547	0.0422638
ENSGALG00000028259	0.0377898	0.0312301	0.0718142	0.0462004	0	0.0306067	0.0975284	0.211856	0	0.126009	0.178236	0.0770422
ENSGALG00000011922	0.0780357	0.0241837	0.0808888	0.0760247	0.0320463	0.0426618	0.0647343	0	0.100498	0.166456	0.117318	0.134234
ENSGALG00000003919	1.6313	1.2223	1.04838	1.93453	2.52482	1.90256	2.24938	2.5816	2.85984	1.25429	1.33876	1.18064
ENSGALG00000028783	0	0.769677	0.193079	0	0	0	0	0	0	0.657643	1.84493	1.70886
ENSGALG00000026945	0.100282	0	0.145528	0.0551706	0.17571	0.370365	0.0887347	0.0771016	0	0	0	0.0306669
ENSGALG00000002734	0.116728	0.109772	0.254509	0.236206	0.229211	0.320786	0.106849	0.216629	0.130334	0.161059	0.119603	0.104627
ENSGALG00000014614	0	0.0066118	0	0.0696911	0.00876141	0.0194395	0	0.0230671	0	0	0	0
ENSGALG00000023958	0.0438142	0	0.0397391	0.00502178	0	0	0	0.0578986	0	0.0580091	0.0542458	0.0334966
ENSGALG00000009021	0.0178393	0.140055	0.00924575	0.0408931	0.0195358	0.0780213	0.0295971	0.0171446	0	0.419891	0.0631045	0.177299
ENSGALG00000028285	0.103483	0	0	0.113863	0.226647	0.100575	0.0228917	0.0994529	0	0	0	0
ENSGALG00000004220	1.31829	1.07742	0.347285	1.30227	1.73877	2.05992	1.442	0.923969	1.22207	1.12288	0.803842	0.935467
ENSGALG00000025610	2.05064	4.30187	1.30807	2.74809	0.172742	3.21949	0.697886	2.72877	0	4.82666	10.4902	5.3062
ENSGALG00000007023	0.196501	0	0.289447	0.104312	0.181211	0.0804126	0.217342	0.447274	0.0608874	0.146057	0.453644	0.506031
ENSGALG00000008871	0	0.0151942	0	0	0	0	0.00451904	0.0117798	0	0.00240417	0.0289054	0.021865
ENSGALG00000026166	0.0506862	0	0	0.0103278	0.0555063	0.0656828	0.0373747	0.0541249	0.0884163	0	0	0
ENSGALG00000009082	0.0981661	0.324504	0.462523	0.237301	0.371369	0.47704	0.55276	0.274453	0.253941	0.598649	0.719757	0.846012
ENSGALG00000018992	0.0706969	0.136325	0	0.237686	0.0516133	0.229035	0.10426	0	0	0	0	0
ENSGALG00000001053	0.0170268	0	0.0588312	0.0624492	0.0372921	0.0441292	0.0125552	0	0	0	0	0.00867818
ENSGALG00000008862	0.0474935	0.0741377	0.0820498	0.0483865	0.0577889	0.0615455	0.0642043	0.0101431	0	0.223575	0.141869	0.0968252
ENSGALG00000005310	0.0170268	0.0328329	0.0705974	0.0104082	0.018646	0	0.0125552	0	0.0612591	0.133589	0.0401537	0.0520691
ENSGALG00000020402	0.17763	0.503302	0	0.535155	0.361256	0.419267	0.140336	0.219488	0.199193	0.14932	0	0.116401
ENSGALG00000002779	0.112672	0.0589722	0.17908	0.196292	0.168629	0.193462	0.141239	0.151598	0.291131	0.0486202	0.0956556	0.114853
ENSGALG00000013893	0.0712022	0.0481439	0.0335479	0.0474814	0.0283539	0	0.114551	0.0311043	0.152432	0.129503	0.210655	0.0593838
ENSGALG00000001132	0.25729	0.537167	0.67376	0.533913	0.608004	0.658056	0.20969	0.416456	0.23917	0.28686	0.134125	0.372699
ENSGALG00000009179	0.144813	0.0761575	0.272924	0.253494	0.418087	0.383849	0.087367	0.253044	0	0.108453	0	0.161036
ENSGALG00000016083	0	0.00426967	0.0107108	0	0.00565782	0	0.0114289	0.0148959	0	0.0152008	0.0255863	0.0434485
ENSGALG00000007701	0	0	0.0769043	0.178574	0.0507795	0.00901341	0.0205152	0.0623898	0	0	0	0
ENSGALG00000015056	0.0049211	0	0	0	0	0.00159428	0	0.00945892	0	0.03861	0.00696313	0.00501633
ENSGALG00000012154	0.0227985	0.00471026	0	0.0156784	0.0374499	0.0664739	0.0315207	0.0438214	0.00559258	0	0	0
ENSGALG00000005036	0.0909277	0.056358	0.0353445	0.0729519	0.136915	0.143606	0.0691431	0.202082	0.0892198	0.0267525	0.0562881	0.0173789
ENSGALG00000022635	17.0859	18.5185	13.855	22.8896	21.7078	21.0586	17.5936	20.6201	24.4353	11.78	17.1584	14.3571
ENSGALG00000010785	0.0481024	0.0265017	0.0831017	0.161723	0.15803	0.155836	0.0266021	0.0770487	0.220261	0.0660453	0.0226876	0.0490333
ENSGALG00000028222	0	0.0990412	0	0.0879104	0.0393724	0.104829	0.0265111	0.0115177	0.17639	0	0	0
ENSGALG00000026729	9.23473	9.58049	12.4558	15.1613	16.0817	15.2195	8.65238	11.1821	10.1835	7.39494	12.8669	8.65778
ENSGALG00000017020	0.0326285	0	0	0.0710548	0	0.0396397	0.00451115	0.0313579	0	0	0	0
ENSGALG00000005707	1.58651	1.16014	0.707638	2.43332	1.93744	2.1587	2.27589	0.425075	0.47173	1.30132	1.0884	1.5437
ENSGALG00000003628	0.016281	0	0.0300021	0.00663483	0.00792411	0.00175817	0.0120052	0.00521565	0.0248502	0.0276764	0.0255965	0.0221281
ENSGALG00000026473	0	0.0186262	0	0.0531415	0.01763	0.0625867	0.0035613	0.0185665	0.00947797	0	0	0.0147695
ENSGALG00000010560	0.28608	0.202647	0.175503	0.171307	0.255743	0.226973	0.277677	0.258107	0	0.254227	0.553489	0.526695
ENSGALG00000009864	0.0333934	0.00613262	0.0192301	0.0102064	0.0243793	0.00721226	0.0164156	0.0178294	0	0.0436663	0.0840002	0.0510595
ENSGALG00000009397	0.0395913	0	0.0205194	0	0	0.0288592	0.0218952	0.0665868	0	0.0815393	0.126045	0.0908044
ENSGALG00000026690	0	0.107298	0	0.0680281	0.142183	0.144215	0.0615456	0.106954	0.127397	0	0	0
ENSGALG00000027955	0	0	0.0146484	0.0215962	0.0876955	0.00457824	0	0.0226358	0	0	0	0
ENSGALG00000003475	0.0197232	0.0203744	0	0.027127	0.0377979	0.0239613	0.0272689	0	0	0	0	0
ENSGALG00000004196	0.434953	0.143781	0.275522	0.47415	0.682719	0.634098	0.326069	0.408726	0.128035	0.261629	0.328234	0.421202
ENSGALG00000006826	0	0.0245253	0	0.0272113	0.0974967	0.0673001	0.0437658	0	0	0	0	0
ENSGALG00000000838	0.163211	0.13488	0.0270685	0.0778189	0.0500449	0.0380701	0.101092	0.0501937	0	0.176712	0.129324	0.149733
ENSGALG00000021461	0.528926	0.542622	0.548264	0.551878	0.599199	0.496338	0.423639	0.0876428	0	0.901519	0.98067	1.19917
ENSGALG00000010035	0.0443647	0.0274977	0.0114967	0.0237294	0.0161946	0.0143727	0.0531593	0.0639556	0.0253933	0.156634	0.0209247	0.0565291
ENSGALG00000010338	0.0457958	0	0.0791169	0.0559883	0.234037	0.103855	0.0337687	0	0.584163	0	0	0.023341
ENSGALG00000005994	0.0211082	0	0.0328199	0.0870957	0.0809044	0.071803	0	0	0.144982	0	0	0.0161375
ENSGALG00000001554	0	0	0.0393554	0.121846	0.0831559	0.0430507	0.0419942	0	0	0	0.026861	0.00967552
ENSGALG00000004790	0	0.0603752	0	0	0	0	0.0269351	0	0	0.143297	0.172287	0
ENSGALG00000014331	0.156396	0.158623	0.154745	0.0782199	0.108989	0.103638	0.165121	0.0341604	0	0.351384	0.110647	0.271744
ENSGALG00000000675	1.03746	0.917108	1.02691	1.36843	1.60174	1.25626	0.992302	0.84178	0.8052	0.780611	0.992677	0.942682
ENSGALG00000017097	0.698508	1.07755	1.08607	0.747224	0.790432	0.588365	0.875606	0.537046	0	1.26048	1.15308	1.60206
ENSGALG00000004719	0.0526629	0.00756894	0.0189872	0.031492	0.0476413	0.0178029	0.0531834	0.0440105	0.0179735	0.107787	0.0421175	0.0945271
ENSGALG00000026204	0.0865938	0.257625	0.538558	0.206439	0.493109	0.673287	0.0766225	0.299598	0	0.142674	0.196042	0.105924
ENSGALG00000026089	0.0271462	0.0504765	0.0351733	0.06845	0.118911	0.00659586	0	0.104356	0	0	0.00960264	0
ENSGALG00000009433	0	0.0615433	0	0	0.00959437	0.0127726	0.0290713	0	0	0.0876418	0.0185951	0.0535845
ENSGALG00000015851	0.15972	0	0	0	0.131181	0.0776161	0.287072	0.0575625	0.744418	0.634397	0.225996	0.213689
ENSGALG00000004594	0.23157	0.329587	0.440067	0.365682	0.619891	0.587666	0.085377	0.482197	0	0.0757022	0.327661	0.255722
ENSGALG00000003716	0.170229	0.0401942	0.0756226	0.0222981	0.0532621	0.0709055	0.188284	0.280457	0.238617	0.0858589	0.894646	0.148734
ENSGALG00000005776	0.0171702	0.0248319	0	0.00393592	0	0.00834387	0.0284869	0	0	0.0505176	0.0364425	0.0262537
ENSGALG00000003155	0.612212	0.625528	1.38457	0.84713	1.24335	1.01693	0.812574	0.770232	1.37618	0.563296	0.708752	0.510595
ENSGALG00000006345	0.0819558	0.0435404	0.0849521	0.0805147	0.0320534	0.0455161	0.0582739	0.0450082	0	0.117119	0.115964	0.214822
ENSGALG00000016446	10.4157	14.7175	9.07471	18.6888	19.4726	17.1761	14.3516	12.6795	11.5159	12.8027	14.1405	11.2002
ENSGALG00000010230	0.0429149	0.0620646	0.100089	0.0786992	0.0822429	0.260682	0.0593332	0.134042	0.200017	0.0252526	0	0.032809
ENSGALG00000021040	0.0279813	0	0	0.0448991	0.0459633	0.0271951	0	0.0336145	0	0	0	0
ENSGALG00000028550	0.0197622	0	0	0.0724814	0.108207	0.153655	0.0437164	0	0	0	0	0
ENSGALG00000019795	3.25106	3.95332	6.11399	5.25928	5.95066	5.14582	4.44347	5.51243	2.82542	3.77142	3.77865	2.98258
ENSGALG00000011237	0.35896	0.560339	0.124028	0.292567	0.0873547	0	0.0882294	0	0	1.07959	0.169304	0.975751
ENSGALG00000015374	0.791984	0.707576	0.710002	0.549548	0.586013	0.852946	1.44419	0.596571	1.13416	1.1084	0.999473	1.73463
ENSGALG00000026802	0.0406248	0.171595	0.0701834	0.269026	0.173009	0.175482	0.129808	0.104114	0.14173	0.0903079	0.127738	0.0966255
ENSGALG00000028891	1.40074	0.192932	2.05693	0.856247	3.19573	1.70173	2.06574	0.673097	2.17618	0.686871	0	0.356962
ENSGALG00000004230	0.248742	0.107251	0.347518	0.208244	0.0947467	0.126132	0.143543	0.135118	0.191011	0.547291	0.107118	0.562232
ENSGALG00000021615	1.18306	0.782158	0	1.46444	0.518226	1.78222	0.392561	1.13699	1.16084	0.348077	0	0.542679
ENSGALG00000006958	0.190349	0.202593	0.236173	0.206269	0.154759	0.126137	0.220108	0.196796	0.166965	0.193469	0.330548	0.379247
ENSGALG00000014335	0.403389	0.657724	0.78542	0.554815	0.513386	0.630467	0.458232	0.508176	0.550928	0.750597	0.856166	1.18358
ENSGALG00000015806	0.139596	0.0412014	0	0.118856	0.109193	0.222892	0.132344	0.105411	0	0.0234694	0.0141087	0.0609845
ENSGALG00000005347	0	0	0	0	0	0	0.00473852	0	0	0	0.0969897	0.0196517
ENSGALG00000001014	0.100976	0.100138	0.146535	0	0.265389	0.372929	0.15636	0.116453	0	0	0	0.0308791
ENSGALG00000014447	0.26435	0.359821	0.225659	0.342195	0.170287	0.136018	0.275188	0.254055	0	0.549009	0.550062	0.380422
ENSGALG00000003936	0.369677	0.351796	0.348357	0.349237	0.552045	0.489942	0.371715	0.409112	0.439677	0.118653	0	0.308317
ENSGALG00000015197	2.09012	1.82601	0.594251	2.50785	1.66108	2.12426	3.48753	2.34161	2.12118	4.13247	3.24472	2.81236
ENSGALG00000011865	0.0762478	0.194765	0.0646654	0.387701	0.18977	0.168422	0.145669	0.253144	0.170036	0.146837	0.107887	0.0635919
ENSGALG00000007195	0.193366	0.0319601	0.190414	0.257087	0.317631	0.16914	0.192487	0.204419	0.284601	0.0910266	0.136802	0.0591324
ENSGALG00000006671	1.41078	1.56111	1.05959	1.35661	1.20781	1.2259	1.82159	1.88727	1.67463	1.54775	2.33453	1.80523
ENSGALG00000004176	0.18548	0	0	0.544225	0.0406236	0.144215	0.205152	0	0	0	0	0
ENSGALG00000004245	0.250371	0.0965581	0.121111	0.336704	0.511804	0.389338	0.738469	0.080207	0.212912	0.176792	0.165323	0.178651
ENSGALG00000004224	0	0	0.0179283	0.0370044	0.0505087	0.0728433	0.0510144	0.0443264	0	0	0.00815766	0.00881534
ENSGALG00000004722	0	0.0988701	0.0510635	0.0645283	0.161841	0.129955	0.171246	0.047344	0	0.0579755	0	0.0107605
ENSGALG00000021193	0	0.0763584	0.0191551	0	0.0404736	0	0.0102197	0	0	0.10874	0.10459	0.113022
ENSGALG00000016930	0.0273277	0.0709785	0.0161868	0.0214778	0.0299265	0.0113828	0.0949966	0.056279	0	0.105673	0.077335	0.0358156
ENSGALG00000017311	0.0379605	0.0548994	0	0.147929	0.0311778	0.129129	0.0209933	0.0182411	0	0	0	0.0290213
ENSGALG00000028662	0.321426	0.321554	0.157821	0.232676	0.370519	0.147977	0.505209	0.211359	0.863169	1.09501	0.167559	0.801872
ENSGALG00000026576	0	0	0.0214026	0.0283985	0.0565282	0.0802704	0.0114188	0	0	0	0	0
ENSGALG00000011392	0.248358	0.153935	0.0707956	0.153715	0.292375	0.253449	0.157952	0.0895076	0.158401	0.160757	0.0966393	0.028481
ENSGALG00000020454	0.193901	0.208316	0	0.346695	0.329128	0.310948	0.182297	0.400653	0.114155	0.182557	0.123463	0.192712
ENSGALG00000016589	0.116384	0.0748076	0.46915	0.403145	0.509806	0.100545	0.271758	0.0621397	0.520233	0.12175	0.14638	0.0790906
ENSGALG00000010359	0.190677	0.181821	0.307875	0.231994	0.417619	0.253032	0.515084	0.281925	0.176301	0.20714	0.0985804	0.162595
ENSGALG00000026914	0.0410053	0.0338874	0.0708408	0.137862	0	0.385248	0.0604726	0.0919531	0	0	0.0386804	0
ENSGALG00000021211	0	0.0803885	0.10083	0.118923	0.142032	0.0630271	0.0478181	0.0623238	0	0.0381595	0	0
ENSGALG00000004695	0.0151497	0.0469498	0.039259	0.0347277	0.0663616	0.011043	0.0795935	0.00363994	0	0.18275	0.0535903	0.0926573
ENSGALG00000002042	0.106547	0.223066	0.0220885	0.0976956	0.0622291	0.151879	0.0628522	0.204796	0	0.192268	0.211063	0.260662
ENSGALG00000015402	0	0.0434098	0.0544482	0.0481639	0.105459	0.00850866	0.0871486	0.0252411	0	0	0	0
ENSGALG00000028909	0.477781	0.418072	0.0582646	0.850406	0.461662	0.846769	0.466284	1.40454	0	0.264605	0	0.386757
ENSGALG00000023068	2.96767	2.01652	2.32422	2.69089	1.69717	2.8202	4.55893	3.64436	2.29719	3.60898	3.54592	5.04184
ENSGALG00000006784	0	0.10269	0	0.186441	0.173188	0.164684	0.437305	0.15199	0	0.0531771	0	0.0690895
ENSGALG00000008641	0	0	0	0	0	0	0	0.0392065	0	0.0384085	0.0230893	0.0748523
ENSGALG00000008661	0.17817	0	0.268631	0.133665	0.0532128	0.14168	0.0895761	0.0311331	0	0.0190621	0	0
ENSGALG00000011110	0.0439655	0	0.0911458	0.0151174	0.0180549	0	0.0364715	0.0211267	0	0.109951	0.108866	0.00840307
ENSGALG00000014539	0	0	0.0485278	0.243252	0.0341789	0.0758348	0.0517817	0.0299954	0	0.0183655	0	0
ENSGALG00000012626	0.0665982	0	0.119239	0.0610654	0.0928219	0.0470742	0.0602687	0.0174558	0.118813	0.0213757	0	0.00925732
ENSGALG00000013167	0.022173	0	0	0	0	0	0	0	0	0.0173965	0.0941213	0.0226021
ENSGALG00000014910	0.0467983	0.0220999	0	0	0.00732125	0.0389858	0.0147891	0	0	0.0944153	0.122975	0.0511114
ENSGALG00000003881	0.0657361	0.062086	0.0584052	0.12055	0.143975	0.0547621	0.046741	0.135378	0	0.0221037	0.0132876	0.0646151
ENSGALG00000011166	0	0	0.0537874	0.0475794	0.0568249	0.0432277	0.0409957	0.00712423	0	0	0	0.0113345
ENSGALG00000007053	0.19294	0.132874	0.183327	0.132683	0.105644	0.265651	0.088918	0.13907	0.0157763	0.245987	0.386751	0.688357
ENSGALG00000009945	0.0565423	0	0.039073	0.112331	0.185758	0.128225	0.0729626	0	0	0	0	0.0720457
ENSGALG00000001006	0.072434	0	0.0955592	0.0241514	0.00721111	0.0191997	0.0582666	0.012657	0	0.0542471	0.177029	0.0302055
ENSGALG00000022738	0	0	0.0587122	0.0454438	0.0232604	0.0344062	0	0.0408268	0	0	0	0
ENSGALG00000013441	0.479308	0.549149	0.459193	0.888965	0.787334	0.709349	0.77112	0.652578	0.153205	0.504256	0.48296	0.588522
ENSGALG00000007903	0.0245917	0.0812917	0	0.0789203	0.0538605	0	0.1224	0.0590851	0.325752	0.303883	0.104388	0.169206
ENSGALG00000008549	0.321897	0.423215	0.313444	0.594782	0.432625	0.70155	0.485507	0.412483	0.526419	0.212375	0.386459	0.402701
ENSGALG00000011434	0.17009	0.107491	0.0311133	0.348615	0.208179	0.155587	0.121731	0.0480784	0.0981737	0.0588747	0.127413	0.0917903
ENSGALG00000015052	0	0	0	0	0	0	0.0158222	0	0	0.0757579	0.070843	0
ENSGALG00000009365	0.270333	0.378074	0.0790355	0.355922	0.440266	0.323369	0.199337	0.246482	0.224447	0.587348	0.617899	0.593524
ENSGALG00000011570	0.789989	0.342483	1.14105	0.783732	1.30476	0.528645	0.54432	0.70944	0.152489	0.426754	0.43979	0.51485
ENSGALG00000008378	0.037766	0.0175559	0.105207	0.0735856	0.0672059	0.0871742	0.028718	0.083933	0.0370567	0.00555571	0.0300584	0.0541362
ENSGALG00000005430	2.07294	2.06818	1.62762	1.66517	1.65405	1.73057	2.34179	1.66657	1.99924	3.17459	1.94288	2.41444
ENSGALG00000016331	0	0.0394276	0	0	0	0	0	0	0.140439	0.0401054	0.106081	0
ENSGALG00000008057	0	0	0.0763568	0.015587	0.0248212	0.0440578	0.043872	0.0217831	0	0	0	0
ENSGALG00000016036	0.0178139	0.0309155	0.0166187	0.0179673	0.0156064	0.0225074	0.0137923	0	0.0314627	0.0712798	0.0327676	0.0326855
ENSGALG00000028473	0.0785169	0.0865167	0.128864	0.0659944	0.071653	0.0699516	0.0651334	0.0754593	0.154084	0.0770035	0.305519	0.150068
ENSGALG00000003221	1.25272	0.832973	1.10449	0.937401	0.819956	0.923637	1.513	1.06555	0.706431	1.49123	1.07982	1.84939
ENSGALG00000005723	0.0224382	0	0.100787	0.219457	0.172004	0.0436155	0.0579088	0	0	0.0440114	0	0.0571811
ENSGALG00000017046	0	0	0	0	0	0	0.0239288	0	0.0389177	0.0466778	0	0.0275661
ENSGALG00000017658	0.281499	0	0	0.0516226	0.0205513	0	0.0207571	0.162322	0.257798	0.0883436	0.159324	0.286947
ENSGALG00000016183	0	0	0.118007	0.0069591	0.0249341	0.0147528	0.0755514	0.0291763	0	0.214368	0	0.116048
ENSGALG00000017368	0.0725322	0.035965	0	0.0665064	0.0794298	0.0281977	0	0.0697076	0.0996377	0.187794	0.307889	0.133085
ENSGALG00000003977	0.0305252	0	0.170863	0.128751	0.160455	0.148338	0.0337628	0.117346	0.0658941	0.093403	0.0518301	0.0373392
ENSGALG00000014006	0.357799	0.29096	0.364947	0.328074	0.332268	0.392258	0.370421	0.225576	0.457807	0.623203	0.457668	0.520825
ENSGALG00000026516	0.459654	0.075973	0.256555	0.304753	0.201346	0.288662	0.24247	0.135924	0.305306	0.682433	0.360215	0.400069
ENSGALG00000028845	0.0461175	0.0254081	0.111542	0.338289	0.235681	0.119525	0.340059	0.162512	0.24134	0.0180914	0	0.117525
ENSGALG00000002285	0.0951074	0	0.12816	0.200574	0.0937367	0.0647046	0	0.118825	0	0	0.053829	0
ENSGALG00000016524	0.164406	0.242994	0.065545	0.249314	0.276986	0.288846	0.20982	0.27043	0.226466	0.178601	0.169997	0.164365
ENSGALG00000005823	0.041483	0.0171411	0	0	0	0.00335979	0	0.0033223	0	0.0203417	0.0342396	0.0158572
ENSGALG00000014284	0.00943896	0.062404	0.0130454	0.0807781	0.0758016	0.0917376	0.0382803	0.015119	0.114227	0.0518393	0.0178076	0.0384865
ENSGALG00000014054	0.0381673	0	0.118688	0.0874912	0.0104492	0.0556425	0.0105539	0	0	0	0	0
ENSGALG00000002403	0	0	0.023135	0.034108	0.0407358	0	0.0164575	0.0107249	0	0	0	0
ENSGALG00000020700	0.0143167	0	0.0742004	0.0262545	0.109747	0.0834864	0	0.123832	0	0	0	0
ENSGALG00000005155	0.269035	0.299472	0.358549	0.518541	0.366772	0.533626	0.21255	0.379923	0.420217	0.323082	0.155377	0.310621
ENSGALG00000025766	0.121592	0	0.252075	0.127418	0.133155	0.135058	0.0576379	0.100163	0.255661	0.0408852	0	0
ENSGALG00000011516	0.0465054	0	0	0.0852836	0.101856	0.135596	0	0	0	0	0	0
ENSGALG00000004231	0.145004	0	0.131517	0.132958	0.337437	0.493256	0.421008	0.365814	0	0.0853256	0.153881	0.0554289
ENSGALG00000001192	0.00670532	0.0734233	0.0347524	0.0937609	0.0954587	0.0830908	0.0760192	0.0483315	0.0707283	0.0256467	0.068786	0.0538263
ENSGALG00000009450	0.0431972	0.186427	0.14428	0.14083	0.289087	0.298549	0.116793	0.138383	0.20251	0.112972	0.142618	0.1321
ENSGALG00000003726	0.0273049	0.0620543	0.0176895	0.0594616	0.0560654	0.0331722	0.0302009	0.0426426	0.0468861	0.11247	0.125564	0.0678437
ENSGALG00000008128	0.0356241	0.0245336	0.0492354	0.0108882	0	0.00577054	0.00656709	0	0	0.0559	0.00840109	0.0907839
ENSGALG00000024319	0.444398	0.979352	1.22839	0.570469	0.843542	0.806235	1.14691	1.08197	0.755821	1.01113	1.63489	1.35899
ENSGALG00000025571	0	0.67302	0	0.373364	2.00662	0.791503	0.22519	0	0	0	0	0
ENSGALG00000010691	3.77225	2.3942	1.63288	2.89991	2.22742	3.24391	4.92003	2.16361	2.8782	5.7109	2.69013	5.1957
ENSGALG00000004583	0.0486819	0	0	0.0148792	0.0296175	0.0315428	0.0418796	0.0363892	0	0	0	0
ENSGALG00000015995	0	0	0	0	0	0	0	0	0	0.00673623	0.0647919	0.0262558
ENSGALG00000001996	0	0.33651	0	0.0622273	0.148638	0.109931	0.0500422	0	0.35515	0	0	0
ENSGALG00000012808	0	0.0311913	0	0	0.00375747	0	0.00759018	0.0197853	0	0.0323044	0.0242747	0.0104927
ENSGALG00000026736	0.134459	0.10223	0.136588	0.204659	0.203199	0.206476	0.166567	0.126639	0.0131934	0.110769	0	0.0986841
ENSGALG00000028797	0.127961	0.440619	0.154745	0.23466	0.443743	0.290186	0	0.368933	0	0.150593	0	0.0978277
ENSGALG00000016447	0	0.0627867	0.0605788	0	0.0255999	0	0.0387844	0.0112333	0	0.0619009	0.0413465	0.0893597
ENSGALG00000015404	0.186348	0.0431203	0.177708	0.0341733	0.122442	0.0217335	0.131912	0.0788002	0	0.0964953	0.221486	0.205151
ENSGALG00000027356	0.636701	0.394634	0.494984	0	0	0.618812	1.58452	0.152977	0	1.3113	1.8018	1.4603
ENSGALG00000013502	0.0290209	0	0.0802184	0.0798297	0.116529	0.0940183	0.0641978	0	0	0.0170769	0.0410632	0.0517694
ENSGALG00000005030	0.003983	0	0	0.0146084	0.00218089	0.0135488	0	0.0133976	0	0	0	0
ENSGALG00000019003	0.00797689	0	0	0.0146284	0.0305741	0.0116291	0.00882294	0.0114994	0	0	0	0
ENSGALG00000003135	0	0	0	0	0	0	0	0	0	0.025991	0	0.0122794
ENSGALG00000011005	0	0	0	0	0	0	0	0	0	0.0543437	0	0.0256746
ENSGALG00000026073	0	0	0	0	0	0	0	0	0	1.12397	0.675677	0.486767
ENSGALG00000020514	0.0218184	0	0.124389	0.090026	0.0119466	0.0636161	0.0723976	0.0629063	0	0	0	0
ENSGALG00000027767	0.0721819	0.068174	0.0961983	0.0803677	0.0677539	0.120264	0	0.0545058	0.146711	0	0.0583623	0.00788344
ENSGALG00000009098	0.0147013	0.0577096	0	0.0303299	0	0.0392927	0.0121954	0.00706441	0	0	0	0
ENSGALG00000019014	0	0.132347	0	0.11421	0.194861	0.17294	0.0393625	0	0	0.0628236	0	0
ENSGALG00000020262	0	0	0	0	0	0	0	0.0120627	0	0.0295429	0.124318	0.038383
ENSGALG00000011904	0.23231	0.26309	0.0445932	0.284013	0.20729	0.434841	0.133233	0.049614	0.37991	0.192391	0.0730461	0.171026
ENSGALG00000002112	0.0129506	0	0.0335603	0.0771858	0.0496378	0.0440537	0	0	0.0508296	0	0	0.0198019
ENSGALG00000005680	0.181741	0.264814	0.01983	0.249963	0.277586	0.278896	0.0687688	0.261995	0.107935	0.0112571	0.230086	0.0804408
ENSGALG00000017510	0.0317197	0	0	0	0	0.0308285	0.105252	0.457267	0	0	0.987402	0.0485003
ENSGALG00000006865	0	0.026234	0.0235035	0.00831631	0.0496616	0.0132225	0	0	0.0934442	0	0	0
ENSGALG00000002415	0.386102	0.460069	0.335066	0.403424	0.324489	0.235624	0.446916	0.552285	0.317176	0.507228	0.736892	0.439338
ENSGALG00000001041	0	0	0.0721647	0.057452	0.015248	0.0270653	0.0385017	0.0334541	0	0	0	0
ENSGALG00000009570	0.102527	0.160045	0.200742	0.188018	0.0374255	0.132861	0.302402	0.240861	0.201202	0.201101	0.274022	0.418043
ENSGALG00000006114	5.36366	5.47683	3.66196	5.22544	4.77241	5.26309	4.79167	5.03088	6.85698	6.82825	8.61098	6.4269
ENSGALG00000002294	0	0	0.0134374	0	0.0378566	0.0419973	0.0191178	0	0	0	0	0
ENSGALG00000027361	0	0	0	0.0446582	0.13334	0.165676	0.0269351	0	0	0	0	0
ENSGALG00000026224	0.232001	0.259399	0.551697	0.563101	0.388568	0.636657	0.256608	0.249198	0.066954	0.337279	0.193101	0.313003
ENSGALG00000005668	0.007693	0	0.0239228	0.0493772	0.0421229	0.0448611	0.0680715	0	0	0.00905366	0	0
ENSGALG00000003713	0.160931	0.239392	0.175155	0.295122	0.317223	0.226793	0.1602	0.201063	0.378979	0.227274	0.0569274	0.110731
ENSGALG00000029153	12.9495	12.9266	15.6142	15.62	16.0288	13.8018	10.9257	14.1944	12.0737	11.6028	11.1601	10.7987
ENSGALG00000028977	0	0	0	0	0.148886	0.0377533	0	0.018666	0	0	0	0
ENSGALG00000001194	0	0	0	0.0157553	0.0376337	0.0668001	0	0	0	0	0	0
ENSGALG00000027098	0	0.11217	0.0351733	0.0622273	0.148638	0.263834	0	0	0	0	0	0
ENSGALG00000027370	0	0.0429853	0	0.0238465	0.0284803	0.0315955	0	0	0	0	0	0
ENSGALG00000003181	0.102513	0.186381	0.0637567	0.263191	0.336786	0.518092	0.158741	0.177338	0	0.24129	0	0.0313492
ENSGALG00000011884	0	0	0	0.0728101	0.173917	0	0	0	0	0	0	0
ENSGALG00000004538	0.00246609	0.0142661	0	0.0113061	0.00810184	0.011984	0.00818296	0	0	0	0	0
ENSGALG00000000251	0.165286	0.24587	0.354079	0.181865	0.193071	0.171351	0.170629	0.105899	0.183805	0.376072	0.296237	0.336969
ENSGALG00000008730	2.15524	2.55115	2.88073	3.14258	2.81271	2.67741	2.09705	2.59303	1.74904	2.44108	1.78846	1.52382
ENSGALG00000021620	0.0657625	0	0	0.135673	0	0	0.0727374	0.079002	0.467823	0	0	0
ENSGALG00000006454	0.192914	0.265712	0.076178	0.126348	0.21126	0.196422	0.0914465	0	0.0630969	0.259469	0.454941	0.182601
ENSGALG00000010052	0.0884306	0	0	0.115834	0	0	0	0	0	0.118939	0.10725	0.154529
ENSGALG00000015818	0.0981828	0.0586009	0	0.10503	0.131413	0.0901229	0.102563	0.136297	0.390707	0.0256774	0.0463081	0.0834024
ENSGALG00000008796	0.0610079	0.0806686	0.151772	0.0895032	0.0668096	0.343904	0.0674786	0.0586321	0	0.588747	0.155382	0.242535
ENSGALG00000015118	0	0.00973422	0	0	0.0451465	0	0.0130282	0.0509407	0.121355	0	0	0
ENSGALG00000025883	0.289269	0.323429	0.370396	0.733302	0.204974	0.347292	0.188205	0.686834	1.35239	0.160203	0.14446	0.312212
ENSGALG00000012369	0.0069564	0	0.0432644	0	0.0457076	0	0	0	0	0.0900546	0.0590579	0.0319096
ENSGALG00000005569	0	0.0133363	0	0.00591876	0	0.018821	0	0	0	0.0265886	0.0913357	0
ENSGALG00000013177	0.0428449	0	0	0.0130951	0.0156398	0.138804	0	0.109804	0.420401	0	0	0
ENSGALG00000014263	0.57203	0.309232	0.677649	0.630986	0.565198	0.660461	0.356786	0.330679	0.0717432	0.71876	0.730282	0.703666
ENSGALG00000010302	0	0	0.018259	0	0.0385802	0	0.00649442	0	0	0.0345509	0.0830812	0.0628455
ENSGALG00000013371	0.138596	0.0509056	0	0.0706009	0	0.299337	0.221427	0.266397	0.468419	0.126863	0.0217896	0.0235463
ENSGALG00000009073	0.0613822	0.0760908	0	0.00703534	0.126037	0.0074572	0.0424328	0.0368699	0	0.135448	0.173706	0.175978
ENSGALG00000028760	34.8594	33.9386	28.0491	32.985	50.5506	42.8527	42.4299	57.2132	59.5066	24.3527	29.0541	35.0472
ENSGALG00000026517	0.197245	0.163006	0.220184	0.264331	0.282464	0.48663	0.184601	0.0291637	0.148877	0.446407	0.236155	0.649585
ENSGALG00000009594	0	0.0498963	0	0.0830412	0.0661185	0	0.0834756	0.145064	0.473942	0.0532917	0	0.0230795
ENSGALG00000016945	0.0386234	0.0159595	0	0.0413171	0.176235	0.0437946	0.0355999	0.0309328	0.366347	0.0378789	0	0.00984271
ENSGALG00000009547	0.147249	0.0331879	0.138757	0.0490968	0.0732965	0.143112	0.0148061	0	0	0.0945236	0.132587	0.163744
ENSGALG00000003923	0	0.00288447	0	0.00640073	0	0.00848067	0.00193026	0.00335442	0.0479469	0	0	0
ENSGALG00000005608	0	0.0135275	0.0226231	0.020012	0.0119504	0.047727	0.01207	0	0	0.0770563	0.0540429	0.0583999
ENSGALG00000012873	0.0395881	0	0.0117244	0.025928	0.0185798	0.0164897	0.00625528	0	0	0.0399344	0.0880242	0.0345894
ENSGALG00000006626	0.169836	0.193823	0.184428	0.0889864	0.216985	0.172924	0.147596	0.0582936	0.0833229	0.318848	0.160207	0.259684
ENSGALG00000011174	0.0647293	0.254093	0	0.0890276	0.0708849	0	0.0357973	0.326595	0.269932	0.038089	0	0.0247432
ENSGALG00000008847	0.0331092	0.054724	0	0.0455379	0.0120859	0.0858106	0.0366209	0.00530332	0	0.110402	0.0546561	0.143437
ENSGALG00000011115	0.134604	0.129037	0.072553	0.138232	0.0471694	0.115123	0.214388	0.170758	0.184906	0.0823739	0.0761833	0.0905578
ENSGALG00000009348	0.0156257	0.0164351	0.013252	0.0221425	0	0.0193284	0.0361371	0.027304	0.0362397	0	0.00803985	0.0152041
ENSGALG00000007100	0.042513	0.0878334	0.0125906	0.0389811	0.186223	0.118053	0.0638156	0.0466942	0.014898	0.0964908	0.158978	0.116078
ENSGALG00000010309	0	0	0.0488873	0.151357	0.167856	0	0.0130413	0	0	0.138762	0.133467	0.0540852
ENSGALG00000002485	0.459348	0.636409	0.322096	0.805209	0.872907	0.722186	0.478181	0.37654	0.238617	0.747291	0.822004	1.01222
ENSGALG00000014765	0.144648	0.102462	0.0749681	0.0947363	0.0905162	0.043514	0.0571391	0.0761272	0.0337931	0.202657	0.151066	0.0895214
ENSGALG00000005321	0.00845368	0.011178	0.0280408	0.0387569	0.0518426	0.0246485	0.00748024	0.0146241	0.0232257	0.0437751	0.0574155	0.0336074
ENSGALG00000026394	0.0793951	0.0437422	0.14265	0.0436795	0.0869454	0.0977416	0.0526896	0	0	0.161959	0.127319	0.0971179
ENSGALG00000015348	0.0215278	0	0	0	0.00785834	0.0278972	0.00396851	0.0172412	0.235878	0	0.0101536	0.0164583

## Sheet: lncRNAs
Genename	A0-1	A0-2	A0-3	A2-1	A2-2	A2-3	A4-1	A4-2	A4-3	A6-1	A6-2	A6-3
XLOC_045177	0	0	0	0.668943	1.67049	1.32142	1.35711	0.669273	2.63563	1.36594	2.48687	1.57185
XLOC_045159	0	0	0	0.156631	0.289954	0.639187	0.585714	0.459676	0.544744	2.07067	1.43815	1.80222
XLOC_030486	4.36558	4.73279	3.79532	0.473461	0.565464	0.364983	0.986489	0.315796	2.34906	0.939154	1.06273	1.86616
XLOC_033303	54.7783	60.7614	58.114	14.1272	10.9955	11.5612	20.7067	27.0237	18.3694	73.0528	92.9405	84.6651
XLOC_004823	2.41824	1.51782	1.33265	0.0280675	0.134086	0	0.37243	0.353023	0.570677	1.69316	0.259876	0.468045
XLOC_045164	0	0	0	0.305423	0.317194	0.66155	0.656758	0.208777	1.57736	1.85779	0.594268	1.57223
XLOC_061374	4.00745	4.93805	3.03731	26.4065	24.0191	25.4771	26.7856	27.8985	20.422	8.6042	12.7837	12.6064
XLOC_069052	0.0473223	0.117324	0.0981049	1.04138	1.01918	0.935186	0.348943	0.651873	0.975103	0.222769	0.892786	0.0964763
XLOC_038651	0.878873	0.876586	1.02881	0.0833646	0.132752	0.0220909	0.0335203	0.0291258	0.304801	0.213997	0.28945	0.162185
XLOC_015731	0.0511967	0	0.159205	1.50219	2.57901	1.49275	0	0	0	0	0.362205	0
XLOC_045156	0	0	0	0.26421	0.371236	0.362421	0.487439	0.586435	1.01452	2.99218	1.27112	2.61761
XLOC_045169	0	0	0	0.571524	0.372318	1.01884	1.00279	0.789637	0.3058	2.33403	1.00222	2.98913
XLOC_036911	0	0.031802	0	0.670413	0.88497	1.15942	0.553324	0	0.717423	0.135865	0.381151	0.11768
XLOC_045158	0	0	0	0.282486	0.262406	0.532311	0.662583	0.411227	0	1.67186	0.896059	1.72724
XLOC_045179	0.0477743	0.0789628	0.396167	2.4969	1.98806	2.50733	0.871882	1.23967	2.15634	4.86339	2.70394	3.36022
XLOC_027297	0.0730568	0.0402501	0	0.893165	0.720038	0.757377	0.323221	0.234039	0.573476	0.286594	0	0.223412
XLOC_045167	0	0	0	0.612526	0.731552	0.478399	0.427771	0.06758	0.965966	2.6068	1.9402	1.9891
XLOC_049278	0	0.0484755	0	0.699197	0.513886	0.655609	0.227076	0.197307	0.316557	0	0	0.0448445
XLOC_055724	7.01818	10.105	5.62482	1.45951	1.74312	1.05479	0.880288	2.01651	0	9.87732	10.8518	4.9783
XLOC_064476	0	0	0.15316	2.16771	1.21357	1.43606	0.490287	0.213005	0	1.47808	0	0.564814
XLOC_045141	0	0	0	0.731713	0.514058	1.0037	0.467284	0.541365	0	0.883909	0.464943	0.358876
XLOC_048894	0.227393	0.510072	0.437741	1.84673	2.27673	3.09406	1.79651	1.59221	6.27929	0.955758	0.597537	0.943732
XLOC_021812	0.152586	0.0945747	0	1.32914	0.835484	1.66836	4.68336	2.05302	4.37932	0.224468	0.917586	1.04989
XLOC_007717	0.225441	0.279462	0.350525	2.75616	1.52243	1.71634	0.914291	0.469435	0	1.68033	0.372154	0.976667
XLOC_045175	0	0.0798341	0	0.487175	1.08434	0.516388	1.3089	0.255313	1.58771	4.09281	1.2302	2.51105
XLOC_008639	0.620984	0.410553	0.422259	0.109324	0.130567	0.132778	0.365403	0.250657	0.4119	0.62558	0.56586	0.524125
XLOC_019317	0.600582	0.629957	0.718315	0.0423605	0.050592	0.134702	0.0766478	0.0887991	0	0.489328	0.228791	0.105958
XLOC_045163	0	0	0	0.251246	0.300068	0.719042	0.242458	0.474012	1.72073	2.28957	1.24068	1.75967
XLOC_008640	0.534948	0.442089	0.959722	0.0943281	0.0901262	0.0199968	0.113786	0.968912	0.989235	0.726421	0.349351	0.755032
XLOC_022316	0	0	0	0.844981	1.18727	0.368796	0.179873	0	0.904231	0.382777	0.383511	0.165772
XLOC_045178	0.157741	0	0	1.12816	0.760065	1.10383	0.523415	0.93991	0.154778	2.93313	1.65165	2.46015
XLOC_022661	0	0	0	0.758487	0.981365	1.00496	0	0	0	0	0	0.105402
XLOC_048842	0.0155546	0	0	0.223443	0.107881	0.0806269	0.0630826	0.0199318	0.0813995	0.0427133	0	0.039639
XLOC_022574	0	0	0	0.783153	0.601286	1.06729	0.269914	0	0.838068	0.502589	0.51794	0.373131
XLOC_066154	15.7226	12.7572	9.85254	0.851879	3.67835	2.70888	3.95232	2.74733	2.94521	4.62587	6.57291	3.16895
XLOC_045166	0	0	0	0.568306	1.18779	1.43066	0.342767	0.148915	0.456117	2.55297	2.08284	1.53999
XLOC_061309	0.579777	0.511079	0.761234	2.05556	2.70896	3.86928	1.5818	2.97173	3.75466	1.22818	2.35169	2.30489
XLOC_043741	0.524569	0.394457	0.308614	0.112664	0.0828042	0.0964544	0.151585	0.168047	0.36633	0.250277	0.247414	0.158971
XLOC_039649	0.120587	0.0797241	0.29999	1.17203	1.00362	0.937593	0.133377	0.0695348	0.473289	0	0.477751	0.516268
XLOC_041638	0.321599	0.64967	0.370396	0	0	0	0.237139	0	0	0	0.657291	0.273185
XLOC_035932	8.1013	5.75917	7.58483	1.99685	2.09869	1.6086	2.21605	1.00462	0	4.30576	6.16289	3.59626
XLOC_033302	8.03835	4.80138	5.44482	0.948683	1.74312	1.46968	3.87327	5.96609	4.21701	8.89811	15.7658	12.8993
XLOC_071215	0.294273	0.243192	0	2.49589	2.25581	1.43003	1.1392	1.48477	1.5881	0.173161	0.728671	0.449953
XLOC_061982	1.01616	0.839772	1.661	0.215017	0.213999	0.0759702	0.648427	0.375612	0.805331	1.0579	0.331805	0.179278
XLOC_016755	0.0102573	0.0508609	0.0212647	0.188104	0.247121	0.319012	0.0680715	0.147868	0	0	0	0
XLOC_045172	0	0	0	0.433909	0.394839	0.109507	0.473566	0.216569	0.663336	1.88293	0.829016	0.895851
XLOC_003204	0.0704126	0.0387934	0.0729869	0.538024	0.616869	0.410606	0.700927	0.631592	0	0.469577	0.0664204	0.789528
XLOC_012014	0.483681	0.465131	0.501365	0.129018	0.00963051	0.068377	0.437712	0.794464	0.276129	1.24196	0.796378	1.10262
XLOC_030947	1.59713	1.27101	0.797103	5.58658	7.31994	4.48429	1.11226	1.25069	0	0.835384	0.251096	1.17581
XLOC_021941	0	0	0	0.145747	0.0803395	0.261439	0.0540959	0.070506	0	0.201457	0.121106	0.13087
XLOC_033301	7.70603	6.89236	5.00499	1.16273	2.18983	1.99088	2.37359	3.84359	3.01494	9.24119	6.21095	7.38286
XLOC_011824	0.00575017	0	0.029802	0.0896318	0.157425	0.178836	0.0572404	0	0.0846325	0.067672	0.105771	0.00879218
XLOC_045176	0	0	0	0.524661	0.877258	0.667346	1.01262	0.604907	0.842176	4.04042	2.99565	1.66232
XLOC_003659	0.279484	0.199757	0.234893	0.699533	0.951273	1.00577	0.534705	0.304897	0.629997	0.728949	0.716097	1.03947
XLOC_073350	0.439931	0.31509	0.547219	0.0537844	0	0	0.324394	0.0563733	0	0.345161	0.788478	0.224223
XLOC_014749	0	0	0	0.467414	0.145628	0.23695	0.0245144	0.362109	0	0.156502	0.188163	0.0677777
XLOC_066296	12.3839	12.9274	11.424	4.80824	4.89903	3.80082	3.80118	2.10699	2.6163	1.42953	1.92833	2.21969
XLOC_045170	0	0	0	0.309594	0.184877	0.375037	0.906964	0.231783	2.27179	2.72478	1.74038	1.43817
XLOC_045153	0.0130992	0.0360846	0	0.108099	0.172139	0.207942	0.20284	0.151069	0.0428439	0.683445	0.327448	0.527432
XLOC_018656	0.0200106	0	0	0.137611	0.142438	0.175035	0.0442659	0	0	0.0706496	0	0
XLOC_047898	1.87018	1.44475	1.37666	0.472195	0.53427	0.474167	1.424	0.768435	1.5957	0.366828	1.26559	0.870303
XLOC_043409	0.1033	0	0	0.663023	1.30091	0.552184	0.228511	0.496384	0	0	0.438492	0.236922
XLOC_035272	0.519343	2.08465	0.384522	0	0	0	0	0	0	0	0	0
XLOC_073892	0.186865	0.401513	0.174327	1.25079	1.2892	1.05337	0.372032	0.987736	0.733421	0.68174	0.0528811	0.371439
XLOC_061871	0	0	0	0.345792	0.825972	0.733054	0.297944	1.70863	0	0.0634035	0.686072	0.164752
XLOC_003037	0.0188474	0	0	0.190098	0.185758	0.402994	0.271004	0	0.628776	0.266172	0	0.518729
XLOC_065177	1.71747	1.07833	1.21381	0.368132	0.476306	0.411884	0.653768	0.267953	0.404888	0.997495	0.599645	0.784408
XLOC_042299	0.00997111	0	0	0.10057	0.16379	0.125982	0.0220573	0.0479141	0	0	0	0.0914767
XLOC_011027	0.148384	0.122626	0.0512695	0.86169	0.866637	1.05757	0.984729	0.380281	0	1.80449	1.39971	0
XLOC_019321	0.807097	0.745468	0.738181	0.304725	0.145575	0.203027	0.0525118	0	0.102486	0.391114	0.564285	0.580741
XLOC_027296	0.587724	0.586892	0.812282	1.75142	2.30629	2.76085	3.2503	2.96539	5.91102	2.13266	3.63826	2.88316
XLOC_045155	0.0542083	0	0	0.397638	1.42472	0.526852	2.6981	1.61502	1.22337	11.8023	4.60213	7.54263
XLOC_014725	0.0471948	0	0	0.302918	0.465146	1.33019	0.626405	0.408212	0.27785	0.222169	0	0.144324
XLOC_023342	0.854378	0.547657	0.738012	1.99867	2.10516	2.53902	1.8597	1.55273	2.30003	1.19241	0.89118	1.66646
XLOC_070613	0.0560297	0.115759	0	0.770623	0.920369	0.326733	0.216903	0.726945	0.247398	0.329698	0.158559	0.299848
XLOC_037418	0.246436	0.0610975	0.140495	0.655291	0.958043	0.730511	0.136287	0.165787	0.0846325	0.37703	0.261522	0.263765
XLOC_064478	0.583071	0.559806	0.497731	1.45451	1.54935	2.08341	0.635429	0.675734	1.43871	0.676107	1.10407	1.14064
XLOC_045173	0	0	0	0.649109	0.206732	0.779769	0.835206	0.226785	0.463083	1.33301	1.00168	2.52568
XLOC_004737	0	0	0	0.362817	0.649978	0.576858	0.109414	0	0	0.116419	0	0.756276
XLOC_015278	10.8841	8.79928	15.3044	4.90317	4.04216	2.98953	4.86776	8.2318	7.98656	6.73876	10.3786	7.74222
XLOC_015660	0	0.286533	0.025671	1.43061	1.46452	0.722093	0.410884	0.119006	0	0.0291459	0.280337	0.0378673
XLOC_026340	0	0	0	0.300555	0.209392	0.345125	0.271914	0	0	0.0964406	0.270552	0.250598
XLOC_067442	0.136898	0.26021	0.0567613	0.677835	0.809551	0.891447	0.363403	0.644679	0.591038	0.128889	0.213075	0.627963
XLOC_010401	1.97102	2.41618	1.08965	0.271091	0.611565	0.415057	1.0537	1.23128	0.0322334	2.24232	0.976118	0.703209
XLOC_016257	0.103693	0	0	0.353148	0.794876	0.403118	0.163844	0.484038	0	0.0697331	0.188641	0.271799
XLOC_018853	0	0	0	0.282652	0.303819	0.359521	0.0340957	0.414761	0	0.253949	0.17447	0.0942682
XLOC_038957	0.270205	0.267962	0	1.7343	1.71622	1.05045	0.298863	0.415492	0	1.14479	0.84112	0.330521
XLOC_009405	0	0	0	0.0903977	0.151149	0.459928	0.261707	0.151598	1.74126	0.0928204	0	0.0301488
XLOC_015247	0	0	0	0.361229	0.335551	0.680693	0	0.252411	0.343608	0.154546	0.990992	0.736235
XLOC_003192	0	0	0	0.308372	0.207166	0.143003	0	0	0	0	0.0297417	0.257116
XLOC_033463	2.11105	2.82215	3.21798	1.13863	0.849927	0.663796	1.75121	1.67081	1.06616	1.16914	1.53744	0.996836
XLOC_048408	0.184697	0.116004	0.214423	0	0.0242713	0.0430818	0.00817145	0.0568014	0	0.0260837	0.041814	0.0225926
XLOC_008620	0.097599	0.177446	0.343969	0	0	0	0.0431803	0	0	0.0689169	0.138098	0
XLOC_012263	0.0254403	0	0	0.157456	0.104473	0.111265	0.0633117	0.0183372	0	0.01497	0	0
XLOC_033298	0.961293	0.936289	1.20996	0.251837	0.225581	0.300306	0.493652	0.857869	1.58329	1.25253	2.23459	1.10238
XLOC_056547	0	0	0	0.112477	0.0424211	0.0501986	0.0214229	0	0	0.0455888	0	0.078974
XLOC_042975	0	0	0	0.23795	0.0501509	0.222546	0.11819	0	0	0.215583	0	0.23341
XLOC_019095	0	0	0.0749976	0.796098	0.713096	0.984473	0.560184	0.208604	0.63894	0.510896	0.307126	0.774402
XLOC_068256	0.377355	0.545741	0.704072	0.103802	0.10331	0.165039	0.626067	0.435192	0	0.421893	1.25476	0.836631
XLOC_030197	0.268547	0.133159	0.612404	1.96989	1.17634	2.29682	0.534654	0.671032	0	0.695299	0.683967	1.0676
XLOC_037132	1.00053	3.07773	1.3252	0.203868	0.365226	0.432186	0.676285	1.17525	0	0.130833	0.235951	0.679928
XLOC_058652	2.06989	1.68255	1.0552	0.560046	0.260117	0.362772	0.187658	0	0.0332953	0.399344	0.288079	0.207536
XLOC_047928	0.167642	0.0769677	0.328234	0	0	0	0	0	0	0.0657643	0	0.0854431
XLOC_031960	0	0	0	0.551495	0.878215	0.519613	0.221752	0.642268	1.04918	0.786494	0.472802	0.510919
XLOC_018422	0.114141	0.0754625	0	0.460498	0.59998	0.443737	0.328243	0.241332	0.447989	0.483586	0.0969028	0.488671
XLOC_019320	4.08393	4.34486	2.57887	1.16213	1.38796	0.95808	0.207682	0.406024	0	2.15453	1.06273	1.36373
XLOC_013129	0	0.0190144	0	0.189871	0.327551	0.268341	0.0508971	0.132674	0	0	0.0651112	0.140721
XLOC_013643	0.769638	0.837454	0.744591	0.223471	0.309037	0.286739	0.978958	0.4438	0.327246	1.25297	0.617101	0.921826
XLOC_033299	1.59175	2.40631	2.7365	0.320381	1.02036	0.339592	1.20235	2.64911	1.02854	2.78708	4.28478	3.73979
XLOC_043419	0.0205267	0	0	0.188214	0.0786755	0.149625	0	0	0	0.096629	0	0
XLOC_020899	0.438109	0.628403	0.668141	0.129287	0.21507	0.26429	0.133676	0.26618	0.232234	0.290394	0.313515	0.323391
XLOC_029288	0.912805	1.44013	1.46228	0.304353	0.0908737	0	0.275351	0.398754	0	1.56255	0	0
XLOC_056811	0	0	0	0.495749	0.455448	0.242527	0.0460008	0.11991	0	0.391566	0.176543	0
XLOC_021051	0.794071	0.721856	2.88086	0.182025	0.391313	0.19294	0.351317	0.724991	0.35062	1.91576	2.75276	2.06407
XLOC_064480	0.958162	0.82012	1.30652	2.32714	2.51078	3.46998	1.51398	1.24424	1.42144	1.40954	1.26699	1.65691
XLOC_012015	1.34912	0.605943	0.364812	0.0806766	0.192707	0	1.55709	1.35296	0	4.21097	1.20347	2.4216
XLOC_001636	0	0	0	0.150043	0.447999	0.675922	0.180994	0.0786328	0	0.433307	0.23154	0
XLOC_041668	1.33586	1.73481	1.73087	0.174982	0.313477	0.649162	0.369385	0.687769	0	2.41434	1.28262	1.45897
XLOC_003312	0	0	0	0.421105	0.565801	0.613739	0.634962	0.275859	0	0	0.73106	0.0877776
XLOC_026547	0.601881	0.859152	1.36121	3.31127	2.63647	3.50982	1.81559	2.2086	4.34879	0.708336	1.16132	0.752967
XLOC_036678	0.96806	0.417402	0.305399	2.35417	2.62726	2.57714	1.11729	0.364055	0	0.74301	1.01243	1.0297
XLOC_045160	0.166755	0	0	0.267577	1.23264	1.37759	1.75219	2.40392	4.04966	5.2006	5.2499	4.65326
XLOC_007595	0.723707	0.811683	0.616207	0.314863	0.291133	0.283502	0.571761	0.791336	0.496355	0.899509	0.909071	0.796052
XLOC_013171	0.0523707	0.02164	0	0.248103	0.181612	0.186631	0.0675795	0.0754969	0	0.174628	0	0.0667302
XLOC_042206	0.0587968	0.0888034	0.119791	0.312318	0.210927	0.250255	0.789365	0.613784	0.505306	0.737297	0.593838	0.806017
XLOC_037534	5.49522	6.85652	11.1689	3.75432	2.00593	2.25152	3.1582	1.65685	2.85459	4.37484	3.88774	4.86018
XLOC_060298	0.0367327	0.0505941	0	0.179632	0.402259	0.178503	0.257315	0.258883	0.264314	0.317018	0.121275	0.131053
XLOC_008853	0.229522	0.0406459	0.203926	1.18756	0.789955	0.509882	0.235733	0.551461	0.353903	0.192941	0.255171	0.275743
XLOC_066143	0.0370959	0	0.0769043	0.158732	0.392695	0.276411	0.0273536	0.237676	0	0.349257	0.279941	0.24579
XLOC_013642	0.915517	1.1091	0.647038	0.314797	0.30761	0.343784	0.759465	0.279957	0.469577	0.624428	0.721311	0.652204
XLOC_036913	0	0	0	0.321736	0.230553	0.375131	0.0388103	0.236056	0	0	0	0.0536517
XLOC_029060	0.264957	0.419683	0.526402	1.21473	1.52331	1.09443	0.415168	0.23342	0.563292	0.25985	0.0624838	0.945298
XLOC_073059	0.203596	0.203677	0.144396	0.0736902	0.0234692	0.0416581	0.219264	0.211115	0	0.163941	0.128878	0.106499
XLOC_019598	0	0	0	0.808119	0.257374	0.571051	0.259951	0.169404	1.03774	0	0.581959	0.0898395
XLOC_037069	0.144705	0	0	0.574959	1.05644	0.609436	0.693561	1.85426	0.189316	0.737961	0.819002	0.368763
XLOC_065146	0	0	0	0.620136	0.98752	0.438214	0.415587	0.0722207	0	0.619069	0	0.114902
XLOC_041002	0.661687	0.546829	1.0552	0.186682	0	0	0.281488	0.684837	0	0.718819	0.360099	0.311304
XLOC_026090	0.612824	0.361748	0.77135	1.80615	2.34886	1.91445	2.85654	0.252411	3.17837	2.73031	1.48649	3.48038
XLOC_013913	0.723754	0.69014	0.750214	0.153144	0.121935	0.270546	1.10841	0.882838	0.437021	1.70353	0.98469	1.27689
XLOC_066863	0	0.127569	0.0685746	0.363959	0.603727	0.407215	0.0975635	0.0635797	0.129827	0.285475	0.312025	0.573208
XLOC_034359	0.617974	0.397214	0.142348	1.30116	1.92997	1.91306	2.10119	2.48562	2.22334	2.55893	1.97551	1.99479
XLOC_016918	0.0119273	0	0	0.109364	0.130615	0.127514	0.118731	0	0.444724	0.0842213	0.0675063	0.0729487
XLOC_043812	0	0	0	0.536944	0.897796	0.227656	0.194311	0.225116	2.75806	0.206751	0	0
XLOC_002266	0	0	0	0.124648	0.327512	0.290668	0	0.130648	1.14714	0.0639942	0	0.0831434
XLOC_049065	0	0.0564496	0	0.480178	0.224407	0.243421	0.226654	0	0	0	0	0.2437
XLOC_043912	0	0	0	0.530732	0.792329	0.562556	0.320105	0	0	0	0	0
XLOC_019923	0.0604463	0	0.0835416	0.240173	0.242713	0.724558	0.222858	0.484103	0.691961	0	0.199567	0.184848
XLOC_073853	0.857413	1.1561	1.45008	0.372401	0.197674	0	0.748699	0.607175	0.354235	0.584195	0.319263	0.414003
XLOC_022460	0	0	0	0.122421	0.187984	0.185374	0	0.0916526	0	0.0224468	0	0.0583272
XLOC_032303	0	0	0	0.248734	0.216049	0.167776	0.463701	0.592515	1.18569	0.116091	0	0.226244
XLOC_004052	0.025561	0.0528099	0.0397432	0.351561	0.251926	0.136635	0.494761	0.245656	0.112864	0.180492	0.831855	0.547169
XLOC_039713	0	0	0.0827481	0.243991	0.174842	0.387933	0.147161	0.179015	0	0.0469745	0.22591	0.0406872
XLOC_017482	0.206305	0.313488	0.296627	0.0671232	0.116606	0.0840841	0.500536	0.281416	0.398329	0.49342	0.225996	0.508783
XLOC_014758	0.592587	0.526683	0.486766	0.225544	0.110197	0.184735	0.432837	0.322364	0.186505	0.618447	0.158204	0.393206
XLOC_067486	0.602284	0.711053	0.490525	0	0	0.167246	0.666164	0	0	0.607552	0.121744	0.92091
XLOC_040427	0.0160488	0	0.0332712	0.323742	0.1406	0.155979	0.106506	0.0462716	0	0.0755495	0.13625	0.0736173
XLOC_002970	0.162326	0.134149	0.39564	0.0844769	0.0144132	0.0469032	0.00970501	0.0801105	0.133448	0.0929367	0	0.0603732
XLOC_041634	0.365081	0.555143	0.348154	0.1339	0.0799598	0.127736	0.242281	0.196484	0.343894	0.670258	0.392595	0.401918
XLOC_021748	0	0	0	0.0323356	0.144821	0.0685491	0.00975143	0.0423651	0.129761	0	0.0623736	0
XLOC_018786	0.277045	0.25185	0.143587	0	0	0	0.214501	0.159754	0.353394	0.0326046	0.0392006	0.042361
XLOC_036308	0.118841	0.0654748	0.102655	0.181614	0.780856	0.673763	0.547691	0.532995	0.427566	0.256411	0.476439	0.151426
XLOC_059171	0.0127674	0.0253229	0.0132342	0.046827	0.0922785	0.0843793	0.0169459	0	0.0450995	0	0	0.00780871
XLOC_003178	0	0	0	0.0897743	0.125089	0.206174	0	0	0	0	0	0
XLOC_003206	0.195999	0.161977	0	1.01839	0.930099	0.952462	0.433575	0.627889	0	0.307554	0	0.899066
XLOC_052944	0.649569	0.33651	0.381881	1.52901	1.4333	1.24379	2.08033	2.15235	1.69331	0.547671	0.823083	1.31934
XLOC_034188	0.785419	0.602914	0.878857	1.85315	1.63025	1.89401	1.93373	1.91709	2.56352	1.5006	1.65072	1.75868
XLOC_027908	0.198346	0.0976519	0.0918625	0.0116086	0.0508358	0.0205077	0.0700157	0.0283905	0.0910987	0.24336	0.0835978	0.116148
XLOC_023348	0.869666	0.91036	0.420682	2.55173	3.619	2.0849	1.34667	2.786	0	1.56934	1.39461	1.50704
XLOC_012184	0.0154403	0.0893205	0	0.212363	0.355081	0.270116	0.153701	0.118712	0.287855	0.218054	0.546182	0.0944345
XLOC_008066	0.153015	0.0361297	0.0906338	0.360778	0.442853	0.414279	0.181333	0.0945361	0.203762	0.180079	0.216509	0.116982
XLOC_009178	0.045978	0.0621768	0.047659	0.00383257	0	0.0121871	0.0601009	0.0120512	0.143546	0.0295146	0.00591425	0.115039
XLOC_008627	0.468998	0.540819	0.314675	0.175014	0.218976	0.121906	0.420221	0.379106	0.47981	0.466376	0.344666	0.628168
XLOC_058201	0.0618265	0	0	0.181408	0.33853	0.180268	0.0547072	0.320862	0.15773	0.145524	0	0.113441
XLOC_042203	0.0682432	0.0221561	0.0252637	0.194426	0.146797	0.130283	0.595763	0.245947	0.212842	0.544984	0.306926	0.611169
XLOC_068010	0.164793	0.136188	0.0427045	0.642186	0.518835	0.460469	0.455679	0.217767	0.262759	0.363638	0.582937	0.409457
XLOC_042200	0.0896037	0.0292302	0.0109989	0.188102	0.294374	0.194798	0.464239	0.279872	0.45927	0.55501	0.357	0.398401
XLOC_018785	0.00343431	0.033112	0.00237325	0.0734766	0.0702036	0.10681	0.0734389	0.0363063	0.0224654	0.0431119	0.0680315	0.0665147
XLOC_064485	0	0	0	0.251181	0.0999966	0.0110934	0.0252495	0.186484	0	0.0671647	0.113053	0.104715
XLOC_044623	0.39569	1.55327	0.717773	0.136056	0.216659	0.096143	0.820608	0.237676	0.873579	1.62986	0.489897	0.605021
XLOC_000397	0.0178995	0.00887544	0.0296862	0.128017	0.156813	0.0313138	0.0277171	0.0412859	0	0	0.0354577	0.0492639
XLOC_035596	0	0.655017	0	1.71778	1.57814	3.36145	0.717272	1.31572	0.424207	0.678391	1.63126	1.87295
XLOC_008624	0.214838	0.266318	0.334038	0	0	0	0.039604	0	0	0.210697	0	0.164246
XLOC_045140	0.153713	0.0923858	0.0434543	0.249853	0.504991	0.468553	0.324576	0.208161	0.274228	0.419359	0.20761	0.309814
XLOC_031294	0.152919	0	0.0792551	0.841291	0.669846	1.26329	0.338277	0	1.20038	0.719865	0.757309	0.467636
XLOC_019711	0	0	0	0.147561	0.246729	0.406664	0.0355999	0	0	0	0	0.0984271
XLOC_067117	0.0788706	0.456259	0	2.16955	1.29556	0.919855	1.30854	0	2.39906	0	0	0.723572
XLOC_042207	0.0631647	0	0.0654741	0.37067	0.345858	0.147336	0.600832	0.388512	0.433848	0.639296	0.160875	0.540852
XLOC_035347	0	0	0	0.497048	0.652997	0.210741	0.0599577	0.520973	1.5957	0.255184	0	0
XLOC_052470	0	0	0	0.0231446	0.0644981	0.139017	0.0465313	0	0.165117	0.00990204	0	0.0385952
XLOC_045174	0	0	0	0.112664	0.941898	0.656809	0.679521	0.708523	1.98931	3.39821	1.73858	2.91206
XLOC_015555	0	0.0868543	0.065364	0.231279	0.391313	0.367721	0.255738	0.101005	0.412494	0.247373	0.0594833	0.257116
XLOC_026627	0.320169	0	0.373359	0	0	0	0	0.0769254	0	0.0470997	0.226513	0.0305968
XLOC_064864	0	0	0	0.113863	0.339971	1.38794	0.206025	0	0	0	0.175708	0.664558
XLOC_054104	0.107749	0	0	0.592787	0.825972	0.418888	0.893831	0.569544	1.90306	0.190211	0.0762302	0.0823759
XLOC_042204	0.0518793	0.128622	0.0806641	0.237846	0.539723	0.756325	0.860726	0.722956	1.62896	0.976884	0	1.03122
XLOC_040243	0.00232311	0.013439	0	0.0532527	0.0228963	0.0496724	0.020556	0.0424202	0.0205153	0.01367	0.0394451	0.0319689
XLOC_045180	0	0	0	0.127925	1.22227	0.610183	1.08019	0.536332	0	0.246289	0.789635	0.746634
XLOC_062236	0.237512	0.146016	0.213169	0.0956107	0.0634387	0.0619323	0.221055	0.334043	0.360945	0.347697	0.12705	0.265729
XLOC_067599	0	0	0	0.0344003	0.0205425	0.0328168	0	0.0252393	0	0.00441529	0.0637021	0
XLOC_059459	0.0714664	0.472487	0.629674	0	0.0391313	0	0.592847	0.721175	0.631116	0.672853	0.404487	0.928831
XLOC_031335	0	0	0	0.204663	0.108637	0.289246	0.164587	0.309853	0	0.350246	0	0.151684
XLOC_060810	9.69371	7.71062	5.58927	21.1655	20.2359	19.726	26.4026	17.235	19.8555	8.12837	6.34372	9.63428
XLOC_059206	0.00638558	0	0	0.00585508	0.14685	0.0930926	0.0565028	0.0122738	0	0	0	0
XLOC_062041	0.452826	0.124741	0	1.24562	1.73561	1.39366	0.584329	0	0	0.177639	0.854304	0.923178
XLOC_047916	0.101601	0.0489794	0.280842	0.0155267	0.00927193	0.0329155	0.0936477	0.0244112	0.149539	0.0398571	0.0599004	0.0776756
XLOC_056137	0	0	0	0.0181379	0.0154732	0.032958	0.00312562	0.0162951	0.0859574	0.00665143	0.0119956	0.00432088
XLOC_016919	0	0	0	0.139606	0.0833668	0.44393	0.112269	0	0	0.0895919	0.071811	0.0776005
XLOC_037790	0	0	0	0.42249	0.504588	0.391846	0	0.608887	0	0	0	0
XLOC_056548	0.0468162	0	0	0.600976	0.61522	0.182003	0.155345	0	0	0.16529	0.397457	0.21475
XLOC_021950	0.254764	0.133981	0.0240072	0.488435	1.01452	0.742819	0.819739	0.356136	0.318155	0.381595	0.229396	0.920736
XLOC_001952	0	0	0	0.0958486	0.257566	0.279389	0.202335	0.125578	0	0.184533	0.0369773	0.0799169
XLOC_052875	1.18333	0.928197	0.72764	2.66658	2.63565	2.33915	3.88214	4.25986	2.06637	2.21876	3.60412	3.31202
XLOC_063274	0	0	0	0.0946922	0.0925304	0.0364983	0.0623046	0.072182	0	0	0.0797045	0.0287101
XLOC_037573	0	0	0	0.20271	0.290521	0.558649	0	0	0	0.156107	0.375376	0
XLOC_023354	0	0.0066774	0	0.0370435	0.0796351	0.117794	0.0446847	0	0	0.0475453	0	0
XLOC_009060	1.50126	0.56639	1.2686	0.448872	0.393137	0.158596	0.162439	0.219556	0.336243	0.537718	0.32325	0.64872
XLOC_016108	0.0917917	0.123269	0.118935	0.0420829	0.00628255	0.0223032	0.0634546	0.0827036	0.101326	0.101275	0	0.17544
XLOC_003025	0	0	0	0.221305	0.024028	0.362524	0.0728058	0	0	0.0516445	0	0.0670982
XLOC_045062	0	0	0	0.028567	0.017059	0.0242239	0.0172298	0.0269478	0	0.0403323	0.00881666	0.0381099
XLOC_054877	2.41967	2.10987	1.24419	0.768666	0.709389	0.814757	2.54987	1.13526	3.90718	2.26466	2.34538	2.62187
XLOC_000781	0	0.0174969	0.0219461	0.184424	0.162298	0.0617315	0.0234176	0.091564	0.103872	0.137042	0	0.048559
XLOC_039712	0.0817426	0	0	0.209865	0.411774	0.222449	0.036165	0.204254	1.10686	0.0192401	0	0
XLOC_011285	0.0166438	0.0687734	0.103514	0.198394	0.364531	0.404404	0.128864	0.25593	0	0.0979379	0	0.203591
XLOC_023344	1.06072	0.839552	0.727835	2.09587	2.14321	2.4103	2.13162	1.56501	2.63863	1.10767	1.50086	2.12441
XLOC_042185	0.541125	0.287482	0.681104	1.46488	1.2275	1.40246	0.883527	0.95343	1.46646	1.19785	0.656286	0.866796
XLOC_056494	0.330364	0.136509	0	1.06021	1.26623	0.856217	2.00972	0.74083	3.34964	0.842389	0	0.505135
XLOC_018589	0.7933	0.983393	1.17472	2.90958	2.54417	2.64347	1.00279	3.10409	3.614	1.73385	1.7639	1.21298
XLOC_064483	0.871108	0.719897	0.654643	1.65738	2.21793	1.96842	1.32481	0.648819	1.36759	1.84533	1.17095	1.76483
XLOC_014471	0.054041	0	0.280084	0.594616	0.828521	0.945407	0	0	0.106052	0.254397	0	0
XLOC_058297	0	0	0	0.116903	0.0698095	0.0516302	0.0705085	0.0714757	0	0.0500149	0.105233	0.0487358
XLOC_009401	0.0301019	0.0912144	0.145611	0.285211	0.351621	0.312065	0.177571	0	0	0.035426	0.41173	0.0460267
XLOC_040392	0	0	0	0.810096	1.05547	0.156122	1.68789	2.08413	0	0.189047	0	0.368424
XLOC_019220	0	0	0	0.393175	0.939152	0.347292	0.474278	0	0	0	0.505608	0
XLOC_042933	1.93965	2.77268	1.08679	5.33552	5.5686	6.11401	3.7689	6.09616	9.31033	4.9973	10.0879	8.01562
XLOC_040718	0.0592865	0	0.122908	0.453009	0.346264	0.24969	0.0437164	0.151941	0.271473	0.232575	0.2237	0.332386
XLOC_053575	0.735684	1.21596	1.37264	0.134913	0.322258	0.286005	0.813712	1.20196	2.81527	1.47187	1.45734	2.13727
XLOC_061967	0.34879	0.230596	1.08463	0	0	0	0	0	0	0	0.394818	0.319986
XLOC_008101	0.0138742	0	0	0.216267	0.0911617	0.0809064	0.0153458	0.0800036	0	0.0653126	0	0.0212141
XLOC_069111	5.25278	8.61904	5.83938	2.09408	3.5014	2.66358	3.03125	4.60925	5.7517	6.6298	4.63181	3.02642
XLOC_014185	0.0493219	0	0.0639064	0.282652	0.256558	0.143808	0.122744	0.142204	0	0	0	0.0942682
XLOC_060299	0	0	0	0.382253	0.241694	0.0238338	0.0542475	0.141407	0.481243	0.0288601	0	0.112488
XLOC_027768	0.301884	0.449067	0.250337	0.913454	0.85954	1.58437	0.734586	0.464205	0.385078	1.5277	0.811589	0.692384
XLOC_017050	0	0	0	0.07689	0.165296	0.130401	0.0927507	0.0483547	0	0	0	0.0512877
XLOC_073057	0.41259	0.703251	0.525683	0.220682	0.272978	0.175436	0.342262	0.487392	0.109644	0.313594	0.279735	0.354859
XLOC_009402	0.123803	0.0876965	0.128329	0.843274	0.406729	0.22346	0.254306	0.237964	0.138831	0.228957	0	0.135213
XLOC_019649	0.407192	0.33651	0	2.83756	1.42693	0.791503	1.35114	0.469603	0.799088	0.479213	0.576158	1.61878
XLOC_017021	0.0299304	0.0618373	0	0.233273	0.131107	0.319984	0.0827622	0	0.146841	0	0	0.0228822
XLOC_011402	0.189631	0.888046	0.327607	0	0	0	0.0699146	0.182246	0	0.223171	0	0
XLOC_015419	0.477328	0.304819	0.26988	0.0397884	0.14256	0	0.167986	0.166815	0	0.536219	0.368399	0.0995248
XLOC_002755	0	0	0	0.915869	0.321717	0.171315	0.259951	0	0	0.691481	0	0.179679
XLOC_019224	0	0	0	0.228536	0.0682361	0.454199	0	0	0.641972	0	0	0.0476373
XLOC_034039	0	0	0	0.0949979	0.453831	0.268518	0.114594	0	0	0	0	0.0528051
XLOC_003027	0.886545	0.366327	0.306319	0	0	0	0.245144	0	0	0	0	0
XLOC_028256	0.00888795	0	0.0184258	0.0570469	0.0421771	0.04895	0.0786451	0.0313201	0	0.0313799	0.0377281	0.0226499
XLOC_036886	0.251329	0.253858	0.434197	0	0	0.0814226	0	0	0	0	0.11854	0
XLOC_026539	0.0051107	0	0.00529755	0.0312408	0.0298492	0.0115899	0.0244953	0.0130978	0	0.0140341	0.0120523	0.0312576
XLOC_053640	0	0	0	0.150043	0.14336	0.0636161	0.108596	0	0.192677	0.0385161	0.185232	0.175145
XLOC_023094	0	0.618373	1.78392	0	0	0	0.496573	0.143824	0	0.528363	0	0
XLOC_026512	0.0736824	0.0512777	0.040198	0.117343	0.165626	0.28268	0.150127	0.0745401	0.114155	0.187121	0.115232	0.219395
XLOC_069269	0.0829037	0.232944	0.137496	0.501707	0.526568	0.499561	0.293429	0.175286	0.195232	0.17562	0.398837	0.430991
XLOC_047929	0.383615	0.566116	0.284028	0.0502493	0.0300068	0.159787	0.33338	0	0.268864	0	0.0775424	0.712249
XLOC_016099	0.55334	0.0544391	0.204847	0.0241605	0.0721383	0.0384138	0.160293	0.088632	0.542947	0.108535	0.260984	0.402892
XLOC_034353	0	0	0	0.0495208	0.177431	0.0314941	0.0238943	0.0207618	0.169578	0.038136	0.045851	0
XLOC_052834	1.24759	0.391079	0.490525	0.197231	0.0942229	0.125435	0.713747	0	1.30858	1.11385	0.669589	1.18403
XLOC_055322	6.01881	5.46101	6.36975	3.04884	2.39679	3.27256	3.53808	6.47209	4.0473	9.60959	3.09685	6.30691
XLOC_067654	2.02922	1.34158	0.961558	0.372127	0.634912	0.112697	1.53905	3.00888	0	2.18343	0.410179	3.01409
XLOC_065204	0.764293	0.315812	0.216064	1.30603	1.59786	1.95834	1.42174	0.968245	1.02264	1.67629	0.786502	1.6467
XLOC_024765	0.982976	1.26929	0.573139	0	0.134557	0.358259	0.475665	0	0.30141	0.723022	2.0863	0.281812
XLOC_009400	0.104846	0.0288821	0	0.288407	0.229633	0.424584	0.115966	0.0671754	0	0	0.296704	0.267187
XLOC_064530	0.476443	0.708731	0.197545	0.131058	0.130438	0.0463056	0.237139	0.114472	0.140248	0.280356	0	0.218548
XLOC_067443	0.95201	0.744228	0.466737	1.94637	1.95829	1.85052	0.967606	1.57023	2.07023	1.31722	1.82034	2.47854
XLOC_040934	0.0187385	0.0619432	0.0116542	0.127145	0.164164	0.0910601	0.0455971	0.0360176	0.198575	0.0441056	0.0530283	0.0458428
XLOC_066937	0.290063	0.130752	0.0820004	0.459395	0.909627	0.563827	0.408327	0.380138	0.543356	0.13965	0.429082	0.362876
XLOC_064883	0.0586575	0	0	0.268922	0.353296	0.256543	0.259516	0	0.0575557	0.138065	0.331991	0.538134
XLOC_033626	1.68645	1.31172	3.80469	0.909611	0.434546	0.819531	0.548622	0.238349	0.876054	1.05074	2.24588	1.36515
XLOC_037423	0.0398391	0.0411545	0	0.219176	0.0872553	0.203279	0.0330484	0.0765753	0	0.0703281	0	0.0913726
XLOC_035477	0	0	0	0.0449238	0.0268267	0.0535697	0.0338691	0.0294289	0	0	0	0
XLOC_005316	0	0	0	0.464604	0.246615	0.437745	1.24542	1.24447	0.828636	0.728834	0.159324	1.6356
XLOC_014454	0	0	0	0.447739	0.305567	0.677981	0.154314	0	0	0	0	0.213324
XLOC_027595	0.225529	0.220268	0.19127	0.401053	0.553826	0.670862	0.0831498	0.13793	0.154235	0.032172	0	0.073148
XLOC_038951	0.396936	0.182241	0	0.768358	1.93192	0.90016	0.682944	0.593411	0.519307	0.67476	1.37291	0.0674362
XLOC_067782	0.1223	0.0842254	0	0.317729	0.334826	0.475455	0.0676357	0.293843	0.100002	0.215897	0	0.2805
XLOC_016922	0.05785	0.0239041	0.0899475	0.26522	0.168937	0.224898	0.362586	0.287252	0.0756845	0.215593	0.0954976	0.0737119
XLOC_038490	3.07035	2.88027	4.04276	1.90221	0.454369	0.725857	0.734269	1.19626	1.79132	0	1.29158	1.26882
XLOC_050454	0	0	0	0.232676	0.913065	0	0.0801919	0	0	0	0	0.277145
XLOC_055242	0	0	0.15316	1.21934	0.809044	0.287212	0.326858	0.568014	0	0.173891	0	0
XLOC_005590	0	0.128052	0	1.06557	0.254527	1.12947	0.428459	0.595661	0	0.455888	0.109623	0.355383
XLOC_003183	0	0	0	0.402204	0.44033	0.0355268	0	0	0	0	0.103444	0
XLOC_017103	0	0	0	0.250854	0.0998664	0.265896	0.134489	0	0	0	0	0.0929589
XLOC_071095	0.0165182	0.0136509	0.0256831	0.0631079	0.0512522	0.0722433	0.0274052	0.00264582	0.0378185	0.0129598	0.0350587	0.0126284
XLOC_036572	0	0.143622	0	0.517892	0.618528	0.464493	0.624721	0.375799	0	0.0511319	1.41395	0.730754
XLOC_013170	0	0	0	1.02914	0.49165	0.145447	0	0	0	0	0.423501	0
XLOC_038862	0.137328	0.11349	0.284697	1.32215	0.451161	1.13449	0	0	0	0	0	0
XLOC_025258	0.0121171	0.0801103	0.200962	0	0	0	0.0402069	0	0	0.128343	0	0
XLOC_003831	0	0	0	0.10459	0.562115	0.609741	0.883156	0.383687	0.895395	0.604089	1.53329	0.0872058
XLOC_007725	1.03503	0.962286	1.49755	0.415206	0.354206	0.670633	1.00171	0.953278	0	0.228393	0.396641	0.461589
XLOC_056660	0.0705612	0.291564	0.376154	0.036971	0.0772714	0.0685787	0.0780451	0.0484382	0.435197	0.344029	0.14263	0.354496
XLOC_052672	1.02532	0.782158	0.490525	1.88027	4.23218	2.14633	1.74472	1.36439	3.01818	2.69179	1.67397	2.05012
XLOC_024512	0.610243	0.310347	0.583895	1.07605	1.90201	1.77929	1.24609	0	1.47392	1.04964	0.332102	0.645977
XLOC_023322	0.618702	0.997044	0.994049	0.340381	0.271016	0.330725	0.205297	0.267574	0	1.01938	0.306402	0.378405
XLOC_069499	0.171491	0.325963	0.31997	0.739048	0.694859	0.750029	0.170712	0.164813	0.100962	0.26237	0.242652	0.314658
XLOC_060262	0.149253	0.16189	0.116032	0.0513201	0.0408617	0.0181325	0.0206354	0.0448253	0.082378	0.208586	0.0263983	0.0855797
XLOC_038881	0.20721	0	0	0.712484	0.283644	1.35937	0	0.348497	0	0.12193	0	0.554453
XLOC_022185	0.573448	1.9904	1.74361	0.455699	0.627981	0.26009	1.05711	1.17572	1.87559	1.75467	2.10965	1.46136
XLOC_004942	0.240512	0	0	0.793911	0.632122	0.701263	0.0532042	0.0924584	0	0.113221	0.612564	0.36775
XLOC_030270	0.984457	0.581121	1.23912	0	0.308022	0.205028	0	0.54064	1.03496	0.993067	0	0.215038
XLOC_009438	0	0	0	0.118049	0.140988	0.250255	0	0	0	0	0	0
XLOC_061863	2.51158	2.55003	2.97531	0.263191	0.550084	1.60409	1.58741	1.31033	3.45016	2.9558	2.74147	2.08472
XLOC_011505	0.0443273	0.146531	0	0.406447	0.388341	0.904718	0.196115	0.213005	0.0434947	0	0.62721	0
XLOC_045139	0.304713	0.193707	0	0.79521	1.02674	0.706207	0.80369	0.47306	0	2.7861	0.596983	0.967669
XLOC_019795	0.0919122	0	0.190545	0.589934	0.654243	0.491314	0.101661	0	0	0	0	0.491877
XLOC_020452	0.34356	0.354904	0.432432	0.213762	0.107495	0.0715514	0.189999	0.0943374	0	0.317684	0.347229	0.16885
XLOC_008854	0.0722628	0.0895786	0.0524333	0.165648	0.197837	0.330092	0.111898	0.104173	0.226897	0.255132	0.235172	0.0331476
XLOC_072710	32.839	35.6044	31.4791	95.595	81.0733	50.2046	46.3667	83.3691	68.1513	38.9037	99.0992	69.0967
XLOC_045161	0	0	0	0.0797416	0.285711	0.225395	0.320635	0.47362	0	1.80815	1.1485	1.32974
XLOC_005308	0.586435	0.623107	0.231571	1.28027	1.31499	1.41132	1.77087	1.9055	2.36561	1.21599	2.19957	2.07801
XLOC_041656	3.09507	2.55782	1.25274	0.918952	0.903842	1.0027	1.56496	1.10483	0.954466	3.81595	2.16884	3.60568
XLOC_065772	0.0716858	0.207348	0.0928834	0.460112	0.353263	0.487702	0.376623	0.223906	0.50996	0.358551	0.202864	0.274024
XLOC_064413	0	0	0	0.039414	0.188292	0.069629	0	0	0	0	0	0
XLOC_056490	0	0	0	0.0580638	0.173367	0.461591	0.0350205	0	0	0	0	0
XLOC_019901	8.38472	5.43471	8.26523	4.07019	2.07047	3.51531	4.09148	4.89812	5.88812	3.1925	4.88517	5.15333
XLOC_029828	0.0457161	0	0	0.125754	0.650827	0.399885	0.0505649	0.0878717	0	0.107604	0.517489	0.419407
XLOC_050322	0.0623994	0.0446921	0.0344964	0.133503	0.118445	0.177895	0.119631	0.0199898	0.0734728	0.0391659	0	0.0445249
XLOC_044127	0.0607961	0	0.0630188	0.557453	0.399466	0.590879	0.336221	2.39557	1.67032	0.858589	0.602166	0.929589
XLOC_035191	3.13174	1.9803	2.55764	1.0007	1.42898	1.24517	1.04967	1.14007	2.56076	0.949334	1.40995	1.12458
XLOC_008719	0	0	0	0.056046	0.00608516	0.0594067	0.0061461	0	0.0981425	0	0	0.00849641
XLOC_039760	1.69242	1.5598	0.902417	2.95676	3.34827	3.71619	1.85652	1.68007	1.34628	1.13112	0.512446	1.21401
XLOC_049079	0.435751	0.196424	0	1.38026	1.1279	0.808515	0.83249	0.609138	2.1767	0.139861	1.51339	1.33255
XLOC_040698	0.00981186	0.0324347	0.0559382	0	0	0	0.0379839	0.0141447	0.0914619	0.0115473	0.0555333	0.0375066
XLOC_019211	0.992794	0.261055	0.374215	0.124134	0.0988369	0	0.399306	0	0	0.584195	0.383116	0.621004
XLOC_007719	0.0549454	0	0	0.218316	0.200569	0.213607	0	0.0352038	0	0	0	0.0560087
XLOC_045143	0.0477873	0.0157969	0.0396275	0.113925	0.125596	0.222934	0.0951403	0.0551117	0.243827	0.0449916	0.108187	0.0438409
XLOC_053813	0.00591396	0	0.00817357	0.039766	0.0237467	0.0172434	0.00872161	0.00378911	0	0.0579997	0	0.015071
XLOC_004943	0.296767	0	0	1.97282	0.731225	0.504751	0.246182	0.570421	0	0	0.314934	0.340324
XLOC_031420	1.12683	0	1.07818	0	0	0	0.095873	0	0	0.306032	0	0.530142
XLOC_023095	0.488631	0	1.77273	0	0	0	0	0	0	0.191685	0	0.622609
XLOC_009250	0	0	0	0.0320132	0.0477925	0.0848321	0.00965421	0.092274	0.205548	0.0102723	0.0370511	0.0266921
XLOC_043507	0	0.0209103	0.0262275	0.185603	0.332503	0.147549	0	0	0.471716	0	0	0.193441
XLOC_023940	0.139257	0.17902	0.125102	0.368876	0.386334	0.267681	0.167718	0.136808	0.0971673	0.0473453	0.0744383	0.0331222
XLOC_060821	3.09927	2.16521	4.93479	1.14257	1.74948	1.70794	1.83768	1.44323	0	0.827254	0.858981	0.732815
XLOC_028708	2.16164	1.13139	2.53942	5.0212	4.02425	5.74247	4.94121	3.73943	2.82805	4.57914	4.07816	2.75434
XLOC_035141	0.122442	0	0.253838	0.729756	0.469302	1.13052	0.338572	0.176511	0	0.864593	0.606376	0.655263
XLOC_062860	0.606227	0.265233	0.70232	0	0.23431	0	0.433869	1.19951	1.25966	0.125903	0.504579	0.109052
XLOC_044292	0.397938	0.274052	1.4437	0.121626	0.0726301	0	0	0.701143	1.95232	0.468321	0	0.10141
XLOC_052959	0.108454	0.14938	0.099928	0.0331479	0.0131964	0	0.439841	0.220042	0.153713	0.184363	0.0511524	0.0552763
XLOC_038303	0	0	0	0.489803	0.454985	0.173057	0.0656486	0	0	0.419108	0	0
XLOC_012087	0	0	0	0.0421935	0.0251963	0.178894	0	0.0331684	0	0	0.1465	0
XLOC_044047	0	0	0	0.117187	0.167951	0.1739	0.028272	0	0	0	0	0
XLOC_030398	0.0624587	0	0.172646	0.381799	0.387591	0.303519	0.391472	0.0800353	0.776284	0.343027	0.324046	0
XLOC_007949	0.58446	0.314123	0.283849	0.176136	0.201411	0.135058	0.605763	0.675611	1.26326	0.533913	0.566744	0.468701
XLOC_001246	0	0.110881	0	0.61512	0.44079	0.717205	0.222602	0.0644729	0	0.789507	0	0
XLOC_015530	0	0	0	0.187993	0.134714	0.0597798	0.0453544	0	0	0	0	0
XLOC_063837	0.234499	0	0	0.645052	1.284	0.835672	0.172914	0.30049	0	0	0	0.239037
XLOC_065556	1.18108	0.885503	1.55242	0.692203	0.586698	0.437859	0.619508	0.456377	1.33811	1.27535	0.499631	0.633
XLOC_043468	1.23038	0.273755	0.833892	0.130173	0.259113	0.183971	0.942147	0.0454795	0.92867	0.111385	0.669589	1.66422
XLOC_033281	2.78766	1.71354	2.3642	1.05623	0.756882	1.36586	1.17217	0.752806	1.08508	2.06061	1.36913	1.44429
XLOC_008637	1.008	1.07985	0.464377	0.308085	0.286184	0	0.619393	0.825226	0	1.62564	0.528248	0.627919
XLOC_042199	0	0	0	0.228049	0.163418	0.531791	0	0	0.634503	0.0585402	0	0.152115
XLOC_009485	0	0	0	0.984192	0.73465	0	0.296802	0	0.724078	0	0	0
XLOC_073615	0	0	0	0.302918	0.241187	0.428109	0.121801	0.158749	0	0.259197	0.623266	0.0841892
XLOC_040235	0	0	0	0.279211	1.0004	0.221965	0.421008	0.731627	0	0.358368	0	0.582004
XLOC_061062	0.0312108	0.103172	0	0.171707	0.61522	0.364007	0	0	0.673741	0	0	0.143167
XLOC_007032	0.0882079	0.40093	0.320015	0	0	0	0	0.169546	0	0	0.24962	0.0674362
XLOC_016104	0.349138	0.360666	0.144761	0.0640265	0.038234	0.118765	0.115851	0.234879	0	0.328712	0.197606	0.427074
XLOC_025453	0.110295	0.0607661	0.181018	0.412954	0.332154	0.259056	0.203321	0.0618331	0.18939	0.237971	0.169067	0.238912
XLOC_045290	0.644671	0.170485	0.481133	0.165512	0	0.075187	0.827134	0.272609	1.11331	0.940781	0.583795	0.512575
XLOC_003979	0	0	0	0.277762	0.0442315	0.0785113	0	0.0388176	0	0.190137	0.114301	0.123516
XLOC_067216	0.162593	0.361118	0.484546	0.736109	0.623194	1.24445	0.213558	0.302757	0.90738	0.131554	0.143789	0.139843
XLOC_052885	0.00990904	0	0	0.118116	0.108514	0.0192613	0.0438401	0	0.155567	0	0.112167	0.0606048
XLOC_031251	0	0	0	0.199747	0.0894604	0.185259	0.210831	0.261702	0	0.416609	0	0.291454
XLOC_022229	0	0	0	0.110468	0.175912	0.468367	0	0	0	0	0	0.122808
XLOC_012666	0	0	0	0.058169	0.416834	0.154142	0	0	0.591354	0.11199	0	0.0485003
XLOC_067231	1.19557	1.11552	0.35979	2.72292	2.53406	2.54885	1.7916	1.70498	2.49759	1.63397	0.545701	2.1229
XLOC_050799	0.216164	0.238188	0.309426	0.0471918	0.0676344	0.150065	0.455411	0.217639	0.303005	0.436109	0.203908	0.377738
XLOC_001184	0	0	0	0.108477	0.129556	0.287455	0.0327134	0.0852741	0	0	0	0.0904465
XLOC_000085	0	0	0	0.711281	0.242713	0.107705	0.183858	0.213005	0	0.130419	0.0784013	0.0847221
XLOC_014313	0	0	0	0.401366	0.159786	0.77996	0.322772	0	0	0.429295	0	0.557754
XLOC_041663	0.0612212	0.110387	0.144226	0.0357223	0.0182845	0.0432735	0.0369352	0.0267442	0.180214	0.0523996	0.0393751	0.0340396
XLOC_012639	0.557246	1.52698	0.516818	0.376491	0.256943	0.228038	0.778547	0	0.345334	1.17355	0.70548	0.627823
XLOC_052783	0.679972	0.481662	0.528624	0.334008	0.106376	0.118012	0.188023	0.420102	0.786342	0.22864	0.481064	0.854036
XLOC_053759	0.675599	0.604852	0.525224	1.34219	1.91127	1.64154	0.934068	1.19036	1.04961	0.795092	1.11526	0.774758
XLOC_057745	0.0189725	0.0411579	0.0565402	0.00869816	0	0.0161345	0.0183617	0.0296298	0	0.0614026	0.00671131	0.00725238
XLOC_040885	0	0	0	0.183482	0.328703	0.340346	0.22133	0	0	0	0	0.0764919
XLOC_035845	0	1.45305	0.75939	0.0671742	0	0	0	0	0	0	0	0.112017
XLOC_012288	0.244885	0.404753	0.317297	0	0	0	0.0677145	0	0	0	0	0
XLOC_018043	0.256412	0.224876	0.178999	0.49421	0.475634	0.445014	0.457245	0.326893	0.0770191	0.246338	0.296172	0.464072
XLOC_055387	0.140224	0.0618043	0.0581401	0.274292	0.245694	0.281653	0.217135	0.395305	0.055036	0.39606	0.410048	0.514575
XLOC_069905	0.284858	0.0941644	0.157479	0.644275	0.41593	0.664451	0.0210047	0.164259	0.596283	0.0670482	0.75238	0.0871112
XLOC_003201	0.189729	0.0223993	0.103015	0.42249	0.366074	0.324892	0.259817	0.191023	0	0.15949	0.281241	0.400616
XLOC_018452	0	0	0.0152484	0.0269769	0.0684655	0.0321688	0	0.0106033	0	0.038953	0	0.0112465
XLOC_056899	0.0581703	0	0	0.213351	0.57332	0.508824	0.12868	0	0	0	0	0
XLOC_019832	0.0162877	0	0	0.0597382	0.142693	0.158301	0.0540456	0	0.415526	0	0.0230463	0.0996174
XLOC_021915	0.946447	1.09502	0.882945	0.433909	0.0518226	0.413935	0.157024	0.727672	0.417901	0.334154	0.401754	1.013
XLOC_014348	0.10786	0	0	0.659328	0.196862	0.384375	0.2386	0.241873	0.987784	1.31168	0.254361	0.494763
XLOC_003199	0.238763	0	0	1.09463	1.13303	0.464109	0.176058	0.45893	0	0	0	0.973534
XLOC_042965	0.0119246	0.0492733	0.00824037	0.0947606	0.095763	0.0772637	0.0923254	0.122242	0.19891	0.0608127	0	0.0668545
XLOC_011604	0.341773	0.412806	0.136257	1.01245	0.604597	1.14982	0.552493	0.859058	0	0.340342	0.743988	0.643175
XLOC_069730	0.054845	0.0453247	0.0852752	0.238871	0.180182	0.213216	0.333641	0.408497	0.417065	0.0806818	0.116405	0.0209649
XLOC_005962	0.00980088	0	0	0.0718931	0.0107329	0.057153	0.0325212	0	0	0.0230687	0	0.00749291
XLOC_016975	0	0	0	0.374608	0.191744	0.397071	0	0.168274	0	0	0	0
XLOC_008628	0.390202	0.308747	0.12048	0.114187	0.118192	0.0242067	0.128558	0.0957464	0.00814623	0.51784	0.317174	0.126943
XLOC_056803	0.0252659	0.0417602	0	0.301169	0.166012	0.196448	0.19562	0	0	0.0297347	0.10725	0.0386323
XLOC_060457	0.186269	0.744021	0.418338	0.170794	0.0679942	0.0905177	0.103012	0.119343	0	0.109607	0	0.142405
XLOC_022735	6.18661	8.26394	5.88848	2.67577	4.30358	3.74381	2.96951	4.44992	3.55061	2.88486	3.46847	3.03418
XLOC_034207	0.558267	1.3002	0.420856	0.0465352	0.222311	0.295953	0.224537	0.438976	0.647377	0.716735	1.07717	0.155201
XLOC_026738	0	0	0	0.232302	0.123308	0.109436	0	0.0811612	0	0	0.398309	0
XLOC_045162	0	0	0.165329	0.178746	0.446367	0.396152	0.313625	0.102191	0.782508	1.08453	0.70212	1.0297
XLOC_070310	0.0834342	0.0295506	0.0741297	0.20765	0.19579	0.231686	0.224117	0.274921	0.385945	0.0701366	0.421627	0.291596
XLOC_007001	0.464261	0.164431	0.206243	0.790569	1.52523	1.03135	1.5405	1.08358	0.846004	0.468321	2.25226	1.0141
XLOC_057944	0.0703183	0	0	0.451335	0.616044	0.410056	0	0.40548	0	0	0	0
XLOC_037637	4.26212	4.56945	3.94033	2.53494	2.1445	1.90325	0.764461	2.71232	1.97801	2.57577	2.0374	1.58519
XLOC_068479	0.894383	0.653847	0.71314	1.86095	1.50683	1.93911	1.06534	2.01665	0.506298	0.850155	1.80092	0.999354
XLOC_019380	0.148384	0	0	0.748309	0.324989	0.865287	0.246182	0.641724	0	0.0873141	0.104978	0.680649
XLOC_055592	0	0	0	0.027397	0.261766	0.290398	0	0	0	0	0	0
XLOC_069861	0.126269	0.173917	0.654426	0	0	0.040907	0.0465537	0	0	0	0	0.193069
XLOC_047094	1.2777	0.703942	1.17726	0.4773	0.414581	0.0459928	0.157024	0	0.882236	0.111385	0	0.289429
XLOC_042193	0.0741604	0.0429011	0	0.163198	0.162426	0.201815	0.0902286	0.0855269	0.276516	0.235648	0.136414	0.147411
XLOC_014283	0.116806	0.0772244	0.121077	0.321307	0.217454	0.351926	0.167954	0.112258	0.561601	0.151212	0.0826378	0.3572
XLOC_010890	0	0	0	0.186682	0.334436	0.296814	0.168893	0.244585	0	0.119803	0	0
XLOC_016611	0.128273	0.212014	0.797776	0	0	0	0.354695	0.308195	0	0.603843	0.726002	0
XLOC_039369	0.431308	0.280601	0.323417	0.790952	0.703462	0.802704	0.517654	0.643817	0.441215	0.647992	0.324618	0.36482
XLOC_012185	0	0	0	0.242639	0.289789	0.171459	0.341472	0.381478	0	0.311428	0.24962	0.134872
XLOC_027527	0	0	0	0.21171	0.252849	0.149603	0	0	0	0	0	0.0588399
XLOC_011914	0	0	0	0.42249	0.168196	0.0746374	0.21235	0	0	0	0	0
XLOC_002528	0.113549	0.0469193	0.0823903	0.208231	0.397911	0.18761	0.263744	0.185516	0	0.200449	0.417733	0.312516
XLOC_035933	3.24067	1.91866	4.91338	1.68529	1.58903	1.36327	1.81894	1.58048	1.85093	2.78923	1.71097	3.25408
XLOC_033875	0.390334	0.599073	0.346804	0.971459	1.40449	1.57166	3.76225	0.267953	0.109429	1.11562	0.867907	3.66625
XLOC_045168	0.209441	0	0.130259	0.556919	0.412845	0.508891	0.857123	0.40257	1.13029	2.98247	1.68919	2.69003
XLOC_003055	0.0828841	0.119869	0.0644358	0.303993	0.249607	0.402777	0.297944	0.219055	0.528627	0.585263	0.146597	0.031683
XLOC_034340	0.599073	0.135023	0.169357	0.0499367	0.0298201	0.0793965	0.0903562	0.314042	0.347349	0.576844	0.0770601	0.0416364
XLOC_034357	0	0	0	0.22221	0.331736	0.412184	0.0670116	0	1.30785	0.285206	0	0.741098
XLOC_039452	0.0151858	0.0376494	0.0629641	0.236712	0.0332599	0.383738	0	0	0.312913	0.0357435	0.107436	0.0696587
XLOC_053699	0	0.210472	0	0.233522	0.906424	1.11386	0.281692	0.305953	0	0.449588	0.990992	0.87618
XLOC_025278	0.336178	0	0.551742	0.0256874	0	0.0272277	0.216903	0.107696	0	0.0659396	0	0.085671
XLOC_020675	1.90695	2.22063	1.61727	0.953741	0.569535	0	1.53397	0	2.72165	1.22413	2.69825	0.132536
XLOC_023347	1.4133	0.583988	0.284856	2.4118	2.36455	2.40379	1.65005	0.943241	0	0.924042	1.55537	1.80082
XLOC_016921	0.0904093	0	0	0.165797	0.363026	0.468635	0.499992	0.173777	0	0.1064	0.0852833	0.138238
XLOC_053179	0.12756	0.0166449	0.0626322	0	0	0.0195751	0.0371287	0.0322612	0	0.0553079	0.0284986	0.0923886
XLOC_022300	0	0	0	0.133789	0.182613	0.0405174	0	0.160261	0.224981	0	0.0884815	0.286845
XLOC_041985	0	0	0	0.00292221	0.0122152	0.0123897	0.0052875	0	0	0	0.00450943	0
XLOC_041844	0.41524	0.457547	1.50647	0.253828	0	0.0672621	0.382734	0	0	1.22171	0.685469	0.529094
XLOC_045165	0	0.205873	0	0.685259	0.0779445	1.00305	0.432987	0	0.803148	1.29835	0.352487	1.41479
XLOC_052861	1.0056	1.36878	1.71684	3.03736	3.62758	2.47211	1.57024	3.58151	1.45105	2.64538	2.42726	3.34652
XLOC_057452	0.0617248	0.0680137	0	0.113194	0.315442	0.359943	0.113786	0	0	0.0726421	0	0.220218
XLOC_008638	0.539385	0.891512	1.37626	0	0.0908737	0.52423	0.458918	0	0.936372	1.46489	0.939329	1.01506
XLOC_069498	0.132534	0.413774	0	0.931682	0.919208	0.615429	0.293183	0.76424	0.52018	0.346613	0.604264	0.360265
XLOC_042635	1.20477	0.132752	2.16461	0	0.439779	0.0780611	0.0888364	0.30876	0	0.0945236	0	0
XLOC_013317	0.112239	0.324646	0.174514	0.668943	0.921844	0.763598	0.558645	1.13262	1.15637	0.528363	0	0.686466
XLOC_028260	7.87114	5.17731	4.16271	13.6243	13.2813	12.0214	6.5739	7.56462	6.77759	12.099	5.6823	7.36849
XLOC_037774	0	0	0	0	0.359359	0.182247	0	0	0	0	0	0.107519
XLOC_010912	0.0496482	0	0.137236	0.30349	0.235602	0.225182	0.054914	0.270384	0	0.292148	0.187333	0.27835
XLOC_027453	0	0	0	0.24203	0.14453	0.2993	0.0973183	0	0	0	0	0.336334
XLOC_016791	0	0	0	0.462479	0.23672	0.420181	0	0	0	0	0.305862	0
XLOC_056053	0	0	0	0.330537	0.169185	0.300306	0	0	0	0.424244	0	0.157483
XLOC_018389	0.271778	0.151606	0.232414	0.112139	0.0148811	0.0924495	0.323148	0.404851	0.600014	0.54374	0.52876	0.592167
XLOC_068377	1.20162	0.957569	1.51245	2.99057	2.63177	2.33571	2.80053	1.73224	6.02156	3.48486	2.79324	2.82158
XLOC_038965	1.07639	0.711636	3.27285	0.789572	0.157167	0.418459	0.238111	0.413789	0	0.844514	0	1.42639
XLOC_067616	0	0	0	0.0837633	0.0666934	0.384739	0	0	0.0298789	0	0	0.0465603
XLOC_066077	0.0209817	0.0173396	0	0.0769545	0.103397	0.112157	0	0.030247	0.226464	0	0	0.0320817
XLOC_040605	0.263015	0.527873	0.0389472	0.034452	0	0	0	0.324993	0	0.309534	0	0
XLOC_054045	0	0	0	0.0973008	0.19368	0.275027	0	0	0	0	0	0
XLOC_064931	0	0	0	0.570832	0.255658	0.378163	0.430363	0.972251	0	0	0	0
XLOC_038755	0.198005	0.0467526	0	0.64841	0.433669	0.274916	0.0938595	0.0815546	0	0.199736	0.960574	0.0432507
XLOC_037227	0.616162	0.466772	1.91607	2.58946	2.69903	2.4453	0.39755	0.296084	1.10841	1.14814	1.16245	0.392554
XLOC_011469	0.424753	0	0.146761	1.25494	0.930292	0.550425	0.678605	0	1.71341	0	0.200335	0.216487
XLOC_064625	0.259781	0.17175	0	0.619318	0.739664	0.706951	1.14934	0.449397	1.17255	0.183437	0.735158	0.714984
XLOC_066183	0.0195416	0.0484484	0	0.0836179	0.199733	0.0569776	0.028819	0.0500816	0	0.130322	0.0553009	0.0995989
XLOC_033300	1.74447	4.96569	2.27705	1.42181	0.636787	1.44427	2.78704	1.67653	2.97963	4.63828	6.8565	4.34677
XLOC_022410	0	0	0	0.374816	0.820692	0.0662153	0	0	0	0	0	0
XLOC_069178	0.24942	0.247349	1.03415	1.50941	1.31107	1.59992	1.43454	1.43824	0.832099	0.528363	1.41167	1.44921
XLOC_057943	0.0990623	0.102333	0.102684	0.317914	0.271207	0.457325	0.191746	0.0714035	0.291605	0.0874376	0	0.227204
XLOC_058553	0.456446	0.301771	0.738089	0.16741	0.0199941	0.266173	0.181749	0.33339	0.179149	0.214871	0.103336	0.530419
XLOC_050475	0.190023	0.213123	0.281386	0.435591	0.758056	0.448518	0.180152	0.378291	0	0.063895	0.192053	0.0830145
XLOC_019835	2.83789	3.40729	7.71489	2.25845	2.22821	2.02959	1.7175	2.98468	1.57618	2.45761	2.95479	2.78365
XLOC_065722	0	0	0	0.123076	0.06533	0.0434855	0	0.114667	0	0.105312	0.105515	0.0228042
XLOC_012878	0.167073	0.110457	0	0.459579	0.512292	0.357234	0.184793	0.513815	0.459018	0.550546	0.141841	0.153276
XLOC_037306	0	0	0	0.937041	0	0.529722	0.150711	0.130953	0	0	0	0.312516
XLOC_028362	0	0	0	0.0439452	0.157454	0.062107	0.0706801	0	0.266484	0	0	0.0977087
XLOC_069695	0	0	0	0.164009	0.0652929	0.0772637	0.0439645	0.0764015	0	0.046779	0	0
XLOC_019221	0.0888795	0.0489676	0	0.407478	0.0973317	0.4895	0.327688	0	0.552331	0.662465	0.964163	0.135899
XLOC_024074	2.39056	1.22807	1.2055	3.73226	3.04243	4.77238	7.64649	2.17328	5.80076	3.99196	2.01124	4.24798
XLOC_067151	0.0282408	0	0	0.155367	0.278337	0.137236	0.249888	0.244269	0	0	0	0
XLOC_015205	0.872109	1.38601	2.36429	0.799656	0.514255	0.130401	0.667805	0.128946	2.04058	1.57901	0.569536	0.718028
XLOC_010586	0.281499	0.0930542	0.116716	0.567849	0.554885	1.14908	0.684983	0	0	1.06012	1.59324	0.258253
XLOC_060027	0.235914	0.207148	0.0840604	0.520508	0.460185	0.38692	0.391404	0.410943	0.766788	0.555281	1.04315	0.665077
XLOC_023139	0.0986438	0	0	0.361795	0.243055	0.239681	0.327319	0	0	0.0870682	0.279153	0.226244
XLOC_064481	0.408141	1.38291	0.80382	2.28283	1.74312	2.49905	1.35429	0.274573	0.921093	2.06542	0.1155	1.37293
XLOC_026156	0	0	0	0.43224	0.0737475	0.654512	0	0	0	0.237763	0	0
XLOC_002671	0	0	0	0.0452243	0.189043	0.167776	0.0272765	0	0	0	0	0
XLOC_048759	0	0.503302	0.394552	0.907436	1.08377	1.62774	0.673612	0	0	0.627143	0	0.931206
XLOC_053533	0	0	0	0.0329664	0.15749	0.104829	0	0	0	0	0	0.0274868
XLOC_064419	0	0	0	0.0590678	0.0705458	0.0626097	0.114004	0.0371466	0	0.0454882	0.109381	0
XLOC_045183	0	0	0	0.178668	0.0609677	0.189382	0.184735	0.481548	0	0.0982805	0.354489	0.170252
XLOC_016100	0.0620896	0.171039	0.171626	0	0.0226647	0	0.0457833	0.198906	0.507695	0.121786	0.234277	0.0632912
XLOC_061410	0	0	0	0.535155	0.182613	0.567244	0	0.400653	0	0.196249	0.117975	0.127487
XLOC_070998	0	0	0	0.0661138	0.0263203	0.0934376	0.0797516	0.0461975	0	0.0141429	0	0
XLOC_016920	0.0719559	0	0	0.285905	0.0787987	0.442917	0.0795877	0.207461	0.282417	0.141138	0	0
XLOC_023118	0.0131649	0	0	0.120712	0.0576672	0.0767699	0.0436835	0	0	0.0774667	0.186277	0.0201295
XLOC_023421	0.0111418	0.0460386	0.0202109	0.086837	0.0823588	0.0568507	0.0338896	0.0240927	0	0.0163905	0.0433539	0.0170361
XLOC_040780	2.07471	1.32489	0.358427	0.489998	0.550789	0.305517	0.451997	0.241687	0.308445	0.332954	0.311353	0.240325
XLOC_072963	0	0	0	0.19985	0.159123	0.847335	0	0	0.499016	0	0	0
XLOC_034358	0	0	0	0.0482121	0.230323	0.66434	0	0	0	0	0	0
XLOC_008636	0.0717593	1.27501	1.48766	0.197393	0.353625	0.139486	0.436536	0.620684	0.915349	0.59116	0.609217	0.658332
XLOC_009812	0.076795	0.713977	0.258709	0.0880188	0.126147	0	0	0.0553534	0	0.112972	0	0.0880664
XLOC_019927	0	0	0	0.0912195	0.108945	0.322298	0.0733574	0	0	0	0	0
XLOC_002261	0	0	0	0.204332	0.488074	0	0.140846	0	0	0	0	0
XLOC_037287	0	0	0	0.90026	0	0.795202	0	0.157266	0	0.385161	0	0
XLOC_004475	0	0	0	0.144636	0.0987097	0.0876052	0.174472	0.173255	0	0.106081	0.0318852	0.137823
XLOC_013423	0	0	0	0	0.514058	0.501851	0.207682	0	0	0	0	0
XLOC_001576	0.0165965	0.12344	0	0.608707	0.163573	0.096781	0.146854	0.175452	0.569966	0.195319	0	0.253765
XLOC_042490	0	0	0	0.0788926	0.0942229	0.146341	0	0.16538	0	0	0	0
XLOC_029973	0	0	0	0.189435	0.226246	0.35139	0	0	0	0	0	0
XLOC_003749	0	0	0	0.172631	0.0883611	0.130701	0	0	0	0	0	0
XLOC_043797	0.752856	0.408855	0.379042	1.45951	1.24845	1.0662	1.09441	1.79851	1.07641	0.632867	0.791333	1.18403
XLOC_021738	0	0	0	0.127756	0.254302	0.315971	0.256848	0.446351	0	0	0	0
XLOC_023377	0.0236612	0.136878	0.0735787	0	0	0.0114982	0.0654268	0	0	0	0.0669589	0.0180893
XLOC_059474	0	0	0.0395412	0.104932	0.050129	0.111224	0.0253155	0.0733221	0	0.0538723	0	0.0349963
XLOC_025831	0.0654145	0.0360397	0.158214	0.399866	0.214906	0.29669	0.241175	0	0	0.333599	0	0.100021
XLOC_026954	0.256734	0.33947	0.26612	0.89454	0.899676	0.748562	0.624721	0	0	0.120857	0.653881	0.235532
XLOC_056468	0.156733	0.129526	0.116045	0.0205302	0	0	0.0247651	0.0860738	0.373487	0.0527011	0.158407	0.445062
XLOC_037779	0	0	0	0.0526382	0.146689	0.0929908	0	0	0	0	0	0
XLOC_004089	0.0489342	0.0429675	0.0285318	0.114976	0.127271	0.0683665	0.0676554	0.0587858	0	0.0359933	0.0259649	0.0607927
XLOC_066413	0.21172	0.27995	0.197515	0.621219	0.718748	0.432121	0.960121	0.488341	0.789425	0.398668	1.01855	0.809316
XLOC_051698	0	0	0	0.0695006	0.166012	1.17869	0	0	0	0	0.750752	0
XLOC_032779	0	1.21547	0.798574	1.99078	2.9145	2.38242	0.852119	0.807716	0	0.741821	2.37838	2.24886
XLOC_009075	0.308847	0.0392671	0	0.0108919	0	0.011545	0.183941	0.136994	0	0.377453	0	0.236118
XLOC_056897	0	0	0	0.166835	0.0153272	0.0544119	0	0	0	0	0	0.0428012
XLOC_037666	0	0	0	0.278908	0	0.110862	0.0630826	0	0	0	0	0
XLOC_062907	0.695157	0.287244	1.35107	0.0398378	0.428211	0.0844532	0.144166	0.0417554	0	0.255659	0	0.332161
XLOC_023866	0	0	0	0.385697	0.230323	0.153309	0	0	0	0	0.520792	0
XLOC_046173	0.636701	0.157854	0	1.05085	1.60367	1.05198	0.774654	0	0	0	0.450451	0.389413
XLOC_023092	0.539235	0.104855	0.230156	0	0.104208	0	0	0.0609689	0	0	0.269291	0
XLOC_061586	0.736371	1.01425	0.932914	0	0.447999	0.15904	0.542982	0	0	0.674033	0.926161	1.00083
XLOC_050609	0.00609442	0.0302191	0.0631723	0	0	0	0.161779	0	0.0657794	0.021517	0	0.0186371
XLOC_023622	0	0	0	0.0686096	0.819417	0.363618	0.0827622	0.143824	0	0	0	0.572055
XLOC_025144	0.108417	0.0447985	0.16857	0.745571	0.415543	0.421482	1.07924	0.989849	0.957421	2.29666	0.613618	1.32618
XLOC_021052	0.715565	0.248223	0.439542	0.0486013	0.328924	0.137375	0.127024	0.348095	0.130023	0.790145	0.662495	0.810459
XLOC_019599	0.140825	0	0	0.602587	0.35984	0.410606	0	0.270682	0	0	0	0
XLOC_018693	2.56088	2.264	1.79025	1.20137	0.847846	1.15764	0.592847	1.14472	0.876551	0.700889	0.505608	0.182124
XLOC_051521	0	0	0	0.608969	0.198355	0.117361	0.0667805	0	0	0	0	0
XLOC_002921	0	0	0	0.6845	0.222958	0.131917	0.22519	0.130445	0	0	0	0.207536
XLOC_055154	0	0	0	0.155367	0.0618528	0.192131	0	0.108564	0	0	0	0
XLOC_057261	0	0	0	0.364878	0.14526	0.451217	0	0	0	0	0	0
XLOC_018525	0	0	0	0.180679	0.0616539	0.164154	0	0.297591	0.497182	0	0	0
XLOC_010897	0	0	0	0	0.0871958	0.0773866	0.00880689	0.0153046	0	0	0.056332	0.0243494
XLOC_057061	0	0	0	0.090631	0.0231948	0.00686182	0.031236	0	0	0	0	0
XLOC_055012	0.484829	0.206059	0.646142	0.279432	0.106187	0.121168	0.444323	0.772145	0.299026	0.146721	0.666411	0.508332
XLOC_018969	0.17806	0	0	0.326535	0.779974	0.69223	0.328243	0	0	0	0.923806	0.181506
XLOC_066713	0	0	0	0.119175	0	0.252643	0.0616109	0.214135	0	0	0	0.141952
XLOC_064482	0.928522	1.42507	0.274991	2.31089	2.97784	2.19162	0.953646	1.21106	0.976159	0.390268	0.563064	2.73806
XLOC_009270	0	0	0	0.11733	0.0934195	0.0829102	0	0.0409925	0	0.100395	0	0
XLOC_013249	0.448513	0.299378	0.178812	0.126539	0.132237	0.0838292	0.114481	0.381311	0.0846325	0.446636	0.244087	0.474778
XLOC_066772	0.506048	0.0418206	0.157365	1.29922	0.665007	0.786928	0.615693	0.486342	0.198617	1.072	0.572828	0.309505
XLOC_064929	0.117512	0.14567	0	0.323248	0.643435	0.742366	0.58489	1.5811	1.26835	0.345741	1.16392	0.718716
XLOC_007565	0.0849817	0.0702302	0.0880887	0.0166975	0.0432079	0.0471966	0.100709	0.0204181	0.217398	0.153591	0.0773005	0.0603291
XLOC_039040	0.746297	0.426981	0	2.15816	1.25733	1.28327	0.50797	0.331031	1.23924	0.337806	0	0.351111
XLOC_042911	0	0	0	0.291903	0.174312	0.257838	0.117372	0	0	0.561986	0.825827	0
XLOC_007516	0.863686	0.324438	0.6511	2.08782	1.20377	1.90777	1.04214	0	0	0.831638	0.888782	0.360164
XLOC_053605	0.226552	0.641919	0	0	0.0354424	0.0314553	0.0357973	0.155522	0	0	0	0
XLOC_064479	1.80312	0.980347	1.52475	2.69753	4.62471	2.49034	1.73195	1.86971	2.04861	1.61945	0.134281	1.81383
XLOC_030638	0.331929	0.548623	2.06439	0.152177	0	0.322603	0	0	0	0.976594	0.704497	0.888176
XLOC_021146	0	0	0	0.0137161	0.00409533	0.0399809	0.00413634	0.0395347	0.040364	0	0	0.0228724
XLOC_008589	0.901765	0.124205	1.09052	0.206712	0	0	0.0831174	0.433324	0	0.353753	0.10633	0.689412
XLOC_008306	0.148384	0.481073	0.177471	0.0209317	0.0874971	0.155308	0.214621	0.0658178	0	0.698513	0.177655	0.680649
XLOC_019316	0.185873	0.245774	0.346804	0	0.0814198	0	0.0411175	0.178635	0	0	0	0.397888
XLOC_040453	0	0.0136294	0.0227936	0.0907326	0.0541818	0.0374007	0.0547244	0	0.124066	0.025879	0.101122	0
XLOC_014220	0.220838	0.260719	0	0.781036	0.690968	0.398604	0.0348943	0.0303197	0	0.111385	0.133918	0.144714
XLOC_008245	0.0913527	0.226486	0.505027	0.809712	1.06709	0.44393	0.202084	0.234121	0.328668	0.430041	0.0430866	0.139681
XLOC_004097	0	0.131545	0	0.437854	0.464833	0.412541	0.0586859	0.356945	0	0.187329	0	0
XLOC_023353	0	0	0	0	0.0788257	0.0961925	0	0.0259416	0	0.010589	0.178236	0
XLOC_022541	0.0269788	0.0557393	0.069913	0.111319	0.10833	0.144215	0.0149201	0.0518565	0.0882403	0.0158753	0.0445361	0.15813
XLOC_016831	2.03179	1.03709	0.433604	0.27397	0.654415	0.290398	1.05755	0	0	1.7582	0.761001	0.36549
XLOC_003681	0	0	0	0.0802064	0.0957919	0.0283386	0.0967511	0.112089	0	0.0857874	0.288799	0.0222916
XLOC_070067	0.0978171	0.207868	0.130363	0.525331	0.489688	0.176556	0.587327	0.362602	0.301651	0.1809	0.731579	0.427329
XLOC_064285	0	0	0	0.385311	0.460185	0.136139	0.309862	0	0	0	0.792794	0.321266
XLOC_037197	0.420222	0.347278	0	1.22015	0.460185	1.63366	0.774654	0.740407	0	0.824246	2.18018	1.17798
XLOC_057808	0	0	0	0.124777	0.397396	0.132259	0	0	0	0	0	0.138716
XLOC_036681	0	0	0	0.215982	0.687869	0.228933	0.521068	1.05643	0	0	0.555489	0.720328
XLOC_056002	0	0	0	0.0823315	0.262213	0.0872683	0.0993146	0	0	0.42269	0.211751	0.183058
XLOC_024806	0	0	0	0.0500144	0.159289	0.0530135	0.100552	0	0	0	0	0
XLOC_051031	0	0	0	0.548877	0.245825	0.218171	0.165524	0	0	0	0	0.343233
XLOC_022533	0.229179	0.568191	0.213802	0.546362	1.10428	0.957781	0.583018	0.836966	0.539698	0.350628	1.42682	0.735884
XLOC_005803	0.0260506	0.0269108	0.0236277	0.110475	0.0927159	0.0253187	0.0684323	0.0219066	0.0734887	0.114968	0	0.0995803
XLOC_069648	0.0530263	0.0438217	0.186881	0	0	0.0309218	0.0234601	0	0	0	0	0.0324315
XLOC_001883	0	0	0	0.269072	0.187459	0	0.027048	0	0	0	0.276814	0
XLOC_024058	0	0	0	0.255511	0.178011	0	0	0.17854	0	0	0	0.0355069
XLOC_044458	0	0	0	0.0360778	0.301619	0.267688	0.0870398	0	0	0	0.222695	0.300811
XLOC_005850	0.389095	0.128622	0.161328	2.42603	0.511316	0.378163	0.0860726	0.149577	0	0.732663	0.660662	0.9519
XLOC_040095	1.38445	0.605718	0	2.24018	3.29977	2.37451	2.52213	1.56534	2.31736	2.10854	2.65033	2.49043
XLOC_008711	0.259498	0.045148	0.297299	0.525971	0.673047	0.438043	0.997019	0.945066	0.402037	0.707231	1.48803	1.25299
XLOC_017074	0.565889	0.41264	2.31181	2.77751	2.62463	2.65289	0.58909	0.351904	0.457273	1.56701	1.69561	0.508977
XLOC_011322	0.544733	0.514486	0.241992	0.0713539	0	0	0.602509	0.149577	0	0	0.330331	0
XLOC_003052	0.0414912	0.0942945	0.0430081	0.142666	0.272621	0.120976	0.252405	0.0299066	0.458008	0.0610371	0.0587081	0.0634412
XLOC_017637	0.171659	0.212793	0.207591	0.524661	0.50129	0.500509	0.411377	0.439933	0.477233	0.303031	0.161927	0
XLOC_065073	0	0.0860281	0	0.248169	0.159596	0.182112	0.0460555	0.360159	0	0.147012	0.294588	0.0955012
XLOC_043469	0.384819	1.43109	0.332407	0	0.351179	0	0.425634	0.246556	0	0.377402	0	0.392266
XLOC_037668	0	0	0	0.0359808	0	0.114415	0.0260417	0	0	0	0	0
XLOC_008718	0	0	0	0.0820789	0.0196057	0.156601	0	0.0860298	0	0.210697	0	0.0821232
XLOC_045208	0	0.143376	0.0968338	0	0	0	0.0295219	0	0	0.0785295	0.132183	0
XLOC_069443	0.218411	0.421162	0.528257	0.166888	0.079727	0	0	0	0	0.0428402	0.257534	0.166978
XLOC_038953	0.0704126	0	0.535237	1.14061	0.616869	0.547474	0.103841	0.0902275	0	0.138111	0.0664204	0.394764
XLOC_029311	0.0138086	0	0.0536753	0	0	0	0.0114549	0.0199063	0	0	0.0195385	0.00527843
XLOC_036677	1.43796	1.01359	0.657587	1.70629	3.05678	2.54849	1.12269	0.365814	1.12046	0.199093	1.31654	0.582004
XLOC_066865	0.0499551	0	0.0258907	0.435147	0.164117	0.0485516	0.193387	0.312064	0	0.323349	0.0353421	0.190957
XLOC_009761	0	0	0	0.0991027	0.433987	0.0350151	0	0	0.707012	0	0	0.330521
XLOC_040429	0.140449	0.322414	0.226463	0.629594	0.358878	0.621845	0.517817	0.19497	0.888113	0.49587	0.264971	0.21475
XLOC_023831	0.396009	0.257139	0.205244	0.0778092	0	0.109967	0.219006	0	0	0	0	0.0432507
XLOC_003200	0.0223048	0.0737321	0	0.143162	0.366389	0.151747	0.246705	0	0	0.787496	0.189362	0.341047
XLOC_048351	0.0992339	0	0.228582	0	0	0.0214324	0.0365863	0.0317898	0	0.103809	0	0.0337181
XLOC_019655	0.32862	0.322497	0.180962	0.178908	0.11246	0.0798467	0.261247	0.118433	0	0.459257	0.0290614	0.266937
XLOC_065379	0	0	0.0641322	0.453841	0.135508	0.541187	0.273729	0.772991	0	0.145626	0	0
XLOC_020080	0.336717	0.198763	0.0598332	0.423419	0.547839	0.701263	0.659733	0.434554	0.877899	0.237763	0.871202	0.617819
XLOC_060683	0.116951	0.0138072	0.155863	0.367663	0.146369	0.470899	0.221752	0.128454	0.540986	0.0983117	0	0.0510919
XLOC_038954	0	1.55035	0.936279	2.54836	2.51093	3.44398	0.537954	0.801306	0	0.408852	1.76963	0.424955
XLOC_021531	0.426016	0.140827	0.220796	0.859372	0.699794	0.745284	0.32984	0.573197	0.167206	0.601639	0.90419	0.195417
XLOC_036680	0.0350887	0	0	0.0965209	0.384256	0.170514	0.116431	0.101167	0	0.123885	0	0.160955
XLOC_017098	0.189011	0.198802	0.124677	0.441148	0.301069	0.534401	0.285079	0.0825683	0	0.202219	0.145877	0.078819
XLOC_033499	4.71403	4.04753	7.9959	1.62792	3.82146	3.21306	3.38572	2.17697	3.48414	2.59378	2.77201	5.80376
XLOC_040938	0.0866795	0.243553	0.0898486	0	0.037969	0.0336977	0	0	0	0	0	0.0795213
XLOC_042201	1.17977	0.696414	0.67939	2.04332	1.58932	1.70173	7.12516	5.8581	7.06509	6.40223	4.82248	5.0681
XLOC_052289	0.0662393	0	0.0457741	0.0404909	0	0.0643783	0.512854	0.657819	1.3649	0.467731	0.906014	0.877776
XLOC_026720	0.00673174	0.0333793	0	0.0246899	0	0.0523409	0.0967945	0.465811	0.581267	0.649636	0.44768	0.504359
XLOC_064096	0.952387	1.02924	1.29096	0.47022	0.962729	0.64082	0	0	0	2.06924	0.207321	0
XLOC_064874	0	0	0	0.0577505	0.0459817	0.0408089	0.301873	0.827248	0.0618	0	0	0.0321009
XLOC_045323	0.554383	0.343613	1.05353	0.381245	0.25296	0	0	0	0	0.217479	0.522951	0
XLOC_042208	0.035715	0.051652	0.0647863	0.0900566	0.0782228	0.0867788	0.809811	0.274593	0.394247	0.493875	0.391647	0.491483
XLOC_042205	0.0944745	0	0	0.259877	0.103459	0.581527	0.766294	0.453977	1.9467	0.963596	0.267354	0.481514
XLOC_026555	0.0292247	0.046794	0.0302932	0.025122	0.0280034	0.0355045	0.00404055	0	0	0.00644882	0	0
XLOC_021814	0.365081	0.398255	0.15894	0.535601	0.511743	0.475463	1.19525	2.09115	2.1565	0.472618	1.19845	0.502397
XLOC_023826	30.4025	31.4918	33.4279	22.0386	19.1395	17.4505	9.36627	8.78086	6.12247	14.3494	11.5315	12.5099
XLOC_058301	0.0607961	0	0	0.222981	0	0.0590879	0.336221	1.636	1.25274	0.572393	0	0.185918
XLOC_005887	0.271883	0.224688	0	0.698028	0.476381	0.369942	1.56374	2.87425	1.70737	0.191983	0.461642	0.831434
XLOC_068138	0.135731	0.97214	0.562773	1.70088	1.68457	1.05534	1.65139	3.21765	10.7877	1.2779	1.4724	1.17604
XLOC_001578	0.0458959	0.037929	0	0.189373	0.201042	0.0892127	0.2792	0.286706	1.05829	0.243061	0.551994	0.245616
XLOC_033309	0.459497	0.419708	0.125341	0.0221749	0.211871	0.0705138	0.0267491	0	0	0	0	0.184891
XLOC_019319	0.177968	0.135762	0.127713	0.05021	0.224875	0.0798311	0	0	0	0.112778	0.0193705	0.104661
XLOC_008632	1.48829	0.723496	0.408362	0.160546	0.575231	0.38289	0.0968317	0.0841371	0	0.309092	0.495496	1.27168
XLOC_006519	0	0	0	0	0	0	0.0576036	0.0500518	0.388373	0.0735496	0.0884288	0.0159263
XLOC_052725	0.0610079	0	0.0316192	0	0	0.503997	0.506089	0.410425	0.658482	0.682085	0.172647	0.32649
XLOC_051700	0	0	0	0.0451607	0.0269681	0.0239343	0.108953	0.449678	0.362456	0	0.20907	0.0753085
XLOC_029983	5.24471	5.13449	2.4255	4.21712	3.26936	3.92104	1.07095	0.0775457	0	4.55804	3.88177	5.18171
XLOC_003980	0.151001	0.22689	0.2917	0.157337	0.135295	0.180113	0.0531417	0.0461748	0.0134695	0.24233	0.184524	0.22039
XLOC_050208	0.598607	0.288574	0.517077	0.365918	0.437022	0.872683	0	0	0	0.76319	1.05875	0.305096
XLOC_054455	0.0558509	0.0923121	0	0.102422	0.336392	0.108563	0.370648	0.241542	1.53445	0.230053	0.0790265	0.170795
XLOC_015866	0	0	0	0.650864	0	0.613237	0.261707	0.227398	3.25034	0	0.557991	0.361786
XLOC_040623	0	0	0	0.0765722	0.182903	0	0.0923673	0.40129	0.437021	0.262081	0.236326	0.0425631
XLOC_041111	0.0746809	0.0897708	0.0668552	0.0996023	0.167283	0.161661	0.00750925	0.0228368	0	0.0199749	0.0864573	0.0207617
XLOC_052020	0	0	0	0.212644	0.0634912	0.507139	0.320635	0.835799	0.625776	1.15995	0.574251	0
XLOC_042209	0.056743	0.0234466	0.00840251	0.0557453	0.0665776	0.0866623	0.215182	0.140229	0.19487	0.395905	0.183517	0.161129
XLOC_018199	0.215278	1.71979	0.595063	1.18436	0.943001	0.697431	0.0793703	0	0	0.59116	1.72611	1.20694
XLOC_021272	0.636238	0.378574	0.580359	0.840068	0.696743	0.371017	0.140744	0.0733754	0	0.0898523	0.468129	0.272391
XLOC_040708	0.0131946	0	0	0	0.0433482	0	0.160535	0.114127	0.207149	0.108699	0	0.141225
XLOC_021813	0.550291	0.372084	0.120996	0.473994	0.584361	0.53483	1.82597	1.81095	1.39079	0.706496	1.84041	1.55534
XLOC_044634	0.0218889	0.0256265	0.00945381	0.0133803	0.00599261	0.00531847	0.00201754	0	0	0	0.0103239	0.0111562
XLOC_038820	0.175973	0.247225	0.510737	0.161353	0.211978	0.0513085	0.0389273	0.0676479	0	0	0	0
XLOC_068959	0.428623	0.0354221	0.311006	0.766378	0.844892	0.708187	1.16151	1.37997	1.87155	0.756651	1.84977	0.688147
XLOC_015301	0	0	0	0.123497	0	0.163628	0.037243	0.323604	0.925098	0	0.476439	0.051485
XLOC_041647	0.404505	0.0955111	0	0.264928	0	0.280814	1.47005	0.333216	4.76288	1.15612	0.899416	1.50207
XLOC_052040	0	0	0	0.0336047	0.0401347	0.00890493	0.0506707	0.0616389	0.170815	0	0	0
XLOC_048939	0.218122	0.376906	0.411085	0.181819	0.108575	0.115633	0	0.0952855	0	0.116683	0.336691	0.0303196
XLOC_047198	0	0	0	0	0	0	0.0978098	0	0.520618	0.0743367	0	0.135213
XLOC_055428	0.177759	0.0244838	0.0614193	0.407478	0.129776	0	0.491532	0.484038	1.13373	0.488132	0.209601	0.271799
XLOC_022432	0.303696	0.164102	0.290584	0.653324	0.370951	0.363278	0.891446	1.25729	0.802286	0.52237	0.842905	0.571521
XLOC_039461	0.0803177	0.121689	0.111006	0	0.0586372	0	0	0	0	0	0.132587	0.0818721
XLOC_001627	0	0	0	0.0790869	0	0.251487	0.238502	0.248681	0.846325	0	0	0.0659413
XLOC_012096	0.0659702	0.0753642	0.0905057	0.0693851	0.0764934	0.0678882	0.023607	0.0167827	0	0.0456696	0.129035	0.0296677
XLOC_063706	0.162123	0.153121	0.0720215	0.424726	0.101452	0.67529	0.333019	0.578721	1.47715	0.136284	0	0.460368
XLOC_050932	0	0	0	0.106971	0	0	0.0322593	0.112121	0.14309	0	0	0.0148652
XLOC_004654	0	0	0	0	0	0	0	0.306987	0	0	0.00836987	0
XLOC_023618	0	0	0	0	0.110409	0	0.223029	0.19379	0.560589	0	0	0.102772
XLOC_021347	0.138086	0.251055	0.0572537	0.506455	0.423408	0.241571	0.946935	0.79625	0.650362	0.552531	0.625232	0.548956
XLOC_026624	0.367584	0.334155	0.622338	0.168523	0.348869	0.369165	0.121971	0.105981	0	0.288399	0.0520115	0.0562047
XLOC_005697	0.476659	0.341396	0.36233	0.203961	0.208795	0.432382	0.0702953	0	0	0.411375	0.359707	0.0485883
XLOC_032410	0	0	0	0	0.0813852	0	0.0986401	0.0714237	0.262519	0	0	0.0227268
XLOC_045982	0	0	0	0.774566	0	0.298549	0.25482	0.516632	1.5824	0	0	0
XLOC_001310	0.759143	0.627367	0.279222	0.336811	0.134086	0.309406	0.189601	0.0235349	0	1.06633	1.2474	1.1982
XLOC_035927	0.296767	0.245253	0.395508	0.583098	0	0.0412042	0	0	0	0.0997876	0.359925	0
XLOC_060215	0.885683	0	0	0	0	0.529722	3.99384	2.4881	2.60714	3.28736	3.9524	3.54184
XLOC_042202	0.069758	0.144123	0	0.0319814	0	0.237293	0.887303	0.502812	0.444911	0.451529	0.345465	0.426648
XLOC_021935	0.0371352	0.306891	0.32719	0.0851253	0.142333	0.0902297	0	0.0356891	0	0	0	0
XLOC_057836	0.0757977	0	0	0	0.110674	0	0.167674	0.582768	0.520618	0.118939	0.143	0.193161
XLOC_060413	0.0627572	0.259318	0.151787	0.172631	0	0.0203313	0	0	0	0	0	0
XLOC_021558	0.186269	0.256559	0	0.227725	0.135988	0.543106	0.480725	0.656389	3.41171	0.438428	0	0.189874
XLOC_026622	0.0284646	0.0176427	0.0516342	0.0424122	0.0350679	0.0034581	0	0.00341951	0	0	0	0.0489635
XLOC_017587	0	0	0	0	0.131783	0.263154	0.166378	0.144566	0.531352	0.318652	0	0.230002
XLOC_051979	2.57532	2.12828	1.20797	0.989398	1.68583	1.35635	0.986617	0.539252	0.550563	1.30376	0.631076	1.36391
XLOC_052699	0.00317369	0.0157367	0.0296075	0.0145502	0.0156398	0.0154226	0.00175515	0	0	0	0.0224532	0.0121317
XLOC_064102	2.06707	0.602914	0.252075	0.724689	1.06524	0.886319	0.134489	0.233714	0.0596541	0.643942	1.11831	0.185918
XLOC_059161	0.0899686	0.0857901	0.0286947	0.0634571	0.121261	0.0336311	0.00765468	0.00665116	0	0.0895919	0.0195848	0.0317457
XLOC_040775	0.112672	0.144327	0.0175187	0.12914	0.0555242	0.0711793	0.00623113	0.0270711	0	0	0.0398565	0
XLOC_061849	0.746841	2.26307	2.06439	2.73918	2.27184	1.37106	5.13988	4.14704	10.178	9.96126	2.70057	6.59788
XLOC_010576	0.363829	0.150337	0.471413	0	0.697249	0.442008	0	0	0	0.21409	0.514801	0.695381
XLOC_042996	0.592673	0.587753	0.491474	0.931604	1.20535	1.41537	1.74185	1.3833	2.2597	0.617786	0.527124	0.906215
XLOC_054185	0	0	0	0.0583805	0.0348625	0.123762	0.0352115	0.183572	0.843401	0	0	0.14603
XLOC_035162	10.877	17.6489	11.9621	7.90569	10.3135	5.93028	5.20837	6.88395	4.49033	3.66852	2.81532	2.1296
XLOC_022366	0.0350887	0.420469	0.363716	0.321736	0.0960639	0.11936	0.0582155	0	0	0.227122	0	0.160955
XLOC_064110	0.499373	0.33531	0	0.0858537	0	0	0	0	0	0	0	0.190889
XLOC_023380	0.0955485	0.197407	0.198084	0.284734	0.104635	0	0	0	0	0	0.0337992	0
XLOC_035926	0.166227	0.824236	0.516914	0.152417	0	0.161557	0.0612859	0	0	0.456465	0	0.0847221
XLOC_003157	1.25329	0.60926	0.687767	0.405591	0.807341	0.214956	0.285399	0.177131	0	2.16907	1.7212	1.52179
XLOC_046409	0	0	0	0	0	0	0.0433252	0.301162	0.845567	0.0460987	0	0
XLOC_013433	0.130992	0.360846	0.407343	0.240219	0.0956327	0.254623	0	0	0	0	0.494261	0.0667635
XLOC_039469	0.962551	1.93185	2.09051	0.504334	0.853309	1.20279	0.405578	0.616712	0	1.02491	0.713411	0.981179
XLOC_057835	0.0313786	0	0	0	0	0.091491	0.0694134	0.45235	0.523417	0.221571	0.177597	0.191915
XLOC_019385	0	0	0	0.0884066	0.0844685	0.0187415	0.127971	0.0555972	0.321659	0.272328	0	0
XLOC_040092	0	0	0	0	0.128687	0.19035	0.693203	0.376452	0	0.230494	0.221699	0.359358
XLOC_002737	0.135179	0.0999548	0.117997	0.169614	0.249321	0.17287	0.0314772	0.0341882	0	0.2177	0.0704688	0.141421
XLOC_018223	0	0	0	0	0	0.0570094	0.129758	0.732853	0	0	0	0
XLOC_009377	0	0	0	0	0.203982	0.217242	0.08241	0.286424	0.621418	0.175371	0.316274	0
XLOC_070167	0.358144	0.164431	0.247492	0.255415	0.174312	0	0	0	0	0.140496	0.168919	0.121692
XLOC_006275	0.786933	0.433556	0.543803	0.781686	0.502698	0.66922	0.1088	0.220584	0	0.347294	0.231974	0.601622
XLOC_012883	0.0992964	0.382947	0.137236	0.364188	0.543696	0.28952	0.329484	0.763437	2.56569	0.701154	0.374666	0.151827
XLOC_057222	0.0238871	0	0	0.0438053	0.183111	0.023216	0.264207	0.0459139	0.468769	0.0843362	0.202795	0
XLOC_045157	0.24861	0	0	0.130261	0.233359	0.276143	0.510674	0.273062	2.16062	1.79729	0.402025	1.62914
XLOC_040779	2.45964	1.82597	1.08032	1.49079	1.27829	1.49914	0.737766	0.60098	0.654491	1.66812	0	1.01989
XLOC_068438	0.082332	0	0.042671	0.075492	0.105188	0.0133365	0.303548	0.158252	0.363535	0.048447	0.465984	0.104907
XLOC_035401	0.698044	0.624947	1.02505	0.480039	0.318511	0.28268	0.25736	0.0559051	0	0.61613	0	0.177888
XLOC_003022	0.0992428	0.246047	0.411485	0.324993	0.170784	0.0964544	0.0470438	0.0817527	0	0.500554	0	0.130067
XLOC_041759	0.0496013	0.191293	0.29135	0.0758009	0.0543183	0.0642769	0.0182874	0.0317798	0	0	0	0.101122
XLOC_029287	7.87114	7.43409	9.90725	6.40713	8.70762	8.74284	4.79717	2.70165	1.65499	4.15904	7.15969	5.15794
XLOC_038016	0.159044	0.298719	0.299743	0.119316	0.0475005	0.196732	0.0799601	0.0694774	0	0.153142	0.22504	0.35372
XLOC_047282	0.199877	0.231255	0.787303	0.0366544	0.218885	0	0	0.0768376	0	0	0	0.183371
XLOC_029082	0.080741	0.162048	0.179342	0.158643	0.0884193	0.212997	0	0.044341	0	0.0678727	0.0816035	0.0705459
XLOC_040782	0.352038	0.872789	0.749023	0.492682	0.466677	0.432186	0.143454	0.106841	0.527229	0.109027	0.262167	0.311634
XLOC_055031	0.158969	0	0	0.0416463	0	0.198646	0.125592	0.414684	1.22558	0	0.353467	0.0694479
XLOC_036092	0.354234	0	0	0.0464007	0.332503	0	0.727637	0.340439	2.87995	0.416887	1.64688	0.309505
XLOC_029980	5.0314	3.65906	2.9206	3.46005	2.25905	3.66753	1.39126	2.0309	1.72791	3.78963	3.06126	3.53885
XLOC_004090	0.181443	0.0374869	0.211586	0.27035	0.0248372	0.176345	0	0	0	0	0.19255	0.208074
XLOC_045171	0.0862526	0	0	0.355891	0.283365	0.209573	0.858606	0	0	1.82715	2.50189	0.923178
XLOC_044169	0	0	0	0	0	0	0.101661	0	0	0.252394	0.585232	0.140536
XLOC_008305	0.0397036	0	0.0823103	0.0364051	0.130438	0.231528	0.439146	0	0	0.934519	0.786502	1.33557
XLOC_037877	0.0789694	0.0833897	0.100047	0.0683861	0.139328	0.0724867	0.27174	0.181303	0.327164	0.402726	0.415914	0.415905
XLOC_009314	0.051722	0.0314955	0.0677217	0.0174724	0.035773	0.029103	0.0301094	0.013081	0	0.00640738	0	0
XLOC_062407	0.0710027	0.113444	0.152104	0.0781248	0.0984895	0.0920104	0.251307	0.218361	0.0975367	0.6852	0.368374	0.897472
XLOC_036522	1.03792	0.82046	1.16942	0.289646	0.93895	0.394732	0	0.520436	0	0	0	0.207001
XLOC_023942	0.71871	0.655396	0.590851	1.38618	1.43842	1.09595	1.15129	0.678813	0.984863	0.218749	0.035067	0.151576
XLOC_037683	0.0284241	0.164431	0	0.443066	0.280145	0.0276255	0.28295	0.109269	0.334683	0.635579	0.925033	0.782304
XLOC_023459	0.162373	0.0670939	0.196362	0.0744419	0.0889074	0.289321	0.448988	0.390126	0.74351	0.796219	1.14875	0.910337
XLOC_001026	0.0388663	0	0	0.0890934	0.0212812	0.245533	0.15046	0.0933819	0	0.686109	0.109988	0.356566
XLOC_003039	0.043664	0	0	0.320292	0.0956327	0.254623	0.338066	0.713382	0.0856877	0.770803	0.185348	1.20174
XLOC_057017	0	0	0	0	0	0.149275	0.16988	0.221414	0	0.210882	0.579528	0.195703
XLOC_059138	0.900477	1.10247	2.03965	1.98772	1.97222	3.43588	1.5862	2.17955	0.916288	0.156999	0.471901	0.356962
XLOC_051086	0.112479	0	0	0	0.369527	0.182198	0.207348	0.432396	0.515044	0.705992	0.689663	0.687936
XLOC_056549	0.691519	0.434326	0.0573441	0.963786	1.21165	0.994693	2.38637	1.22285	1.19421	2.18106	2.97454	2.07241
XLOC_039823	11.5883	8.54564	8.30752	9.77239	8.68404	7.37828	4.86498	5.95463	7.80172	2.56332	5.14646	3.81536
XLOC_014756	0.0152162	0.00880242	0.012618	0.00837124	0.0183295	0.0295773	0.0488072	0.0497204	0	0.0698392	0.0452134	0.0674714
XLOC_040633	0	0	0	0	0.224699	0.33237	0.302599	0.92025	0	0.643942	0.774213	0.941209
XLOC_029543	0.118306	0.13036	0	0.180795	0.086371	0.268291	0	0	0	0.510512	1.39498	0.663275
XLOC_019822	0.252912	0.176855	0.120996	0.107031	0.0852194	0.170173	0.0645545	0	0	0	0	0
XLOC_032904	0	0	0	0	0	0	0.271491	0	0	0.577742	0.463081	0.312759
XLOC_008014	0	0	0	0.118923	0.113626	0	0.0573818	0	0	0.152638	0.550551	0.198312
XLOC_036158	0.494767	0.499746	0.769284	0.730902	0.270909	0.213718	0.395232	0.449084	0.593357	0.0646975	0.0777859	0.210143
XLOC_069079	5.41178	5.32728	4.53735	6.9734	6.04181	5.21318	4.65089	3.54407	4.23871	3.0323	1.88386	2.12361
XLOC_066663	6.13057	6.04513	6.25842	5.81289	5.1369	6.18401	2.44006	4.10643	3.94192	3.11552	2.36576	3.16011
XLOC_030463	1.52965	1.06776	1.69333	0.72171	1.00832	1.14026	1.0677	0.970539	0.990896	0.699106	0.546349	0.567688
XLOC_032300	0.0845348	0.087326	0.0985786	0.164713	0.0578586	0.0308099	0.0233752	0	0	0	0	0
XLOC_069478	5.1748	4.10079	4.84964	3.31493	2.79464	2.20467	1.48972	2.9976	4.24293	0.834257	2.20666	2.0594
XLOC_056349	0.0721394	0.0681338	0.405932	0.0472473	0.169285	0.0300482	0.068392	0	0	0.0363852	0.014582	0.0157576
XLOC_036492	4.30313	5.02769	4.69116	3.74155	5.36232	4.68697	2.95419	3.85034	2.32954	1.04777	1.46969	2.49571
XLOC_019533	0.76945	0.650016	0.372205	0.470351	0.337049	0.315751	0.359336	0.115031	0	0.281725	0.0967766	0.130724
XLOC_046306	0.736125	0.651798	1.68959	0.723182	1.03645	1.37978	0.523415	0.960123	0.980263	0	0	0.321588
XLOC_059613	0	0	0	0.0479243	0.0572369	0	0	0	0	0.11072	0.118327	0.0799169
XLOC_037879	0.174843	0.165135	0	0.045805	0.0547057	0.0728273	0.248641	0.312064	0	0.764279	0.84821	0.572871
XLOC_040781	4.58576	2.99734	3.88916	2.29352	2.8305	1.78277	2.58218	1.40229	0.245434	2.06061	0.707852	1.52984
XLOC_066099	0.0531658	0.161102	0.257178	0	0.291109	0.051672	0.0196016	0.0510954	0	0	0	0
XLOC_072361	0.422546	0.414674	0.46537	0.460088	0.173524	0.35934	0.262892	0.228427	0	0.124321	0.112103	0.0807607
XLOC_048713	2.37862	2.10223	1.26703	1.27225	0.759739	1.09168	2.77706	3.84173	1.29663	7.11495	5.14194	5.25341
XLOC_064526	2.55304	1.87369	1.10595	2.6816	1.61699	2.16651	1.88606	0.851442	1.79469	0.919316	0.660482	0.815692
XLOC_069914	0.059253	0.220354	0.092129	0.135826	0.145998	0.129573	0	0.071182	0	0	0	0
XLOC_008852	0.0273582	0.113046	0	0.125427	0.20972	0.425433	0.0605198	0.131464	0	0.515153	0.58066	0.334652
XLOC_036684	0.0675661	0.0478608	0.120062	0.00885041	0.0739914	0	0.0213521	0.00927642	0	0	0	0
XLOC_003021	0	0	0	0	0.0414133	0.183772	0	0	0	0.445057	0.267547	0.34694
XLOC_048345	4.64199	2.69208	2.02598	1.86682	1.60529	2.29536	1.8916	0.391335	1.11872	1.53348	0.69139	0.871652
XLOC_054454	0.400212	0.289399	0.985254	0.504574	0.657406	0.437588	1.21731	1.39427	0.93265	1.76624	1.9112	3.28915
XLOC_066799	0.0323049	0	0	0.296211	0.035377	0.0627945	0	0.0931407	0	0.646318	0.36568	0.148185
XLOC_063408	0	0	0	0	0	0.189081	0	0	0	1.52638	0.458793	0.0991562
XLOC_003203	0.0992027	0.204956	0	0.204663	0.135796	0.578492	0.137155	0.429028	0	0.963176	0.561469	0.455051
XLOC_012893	1.13244	1.94372	0.81266	1.43773	0.572369	1.69327	1.7343	0	0	0.307554	0	0.26639
XLOC_008295	0.121472	0.473248	0.377738	0.540989	0.79814	0.826411	0.729357	0.567029	0.698113	1.24576	1.35046	0.875601
XLOC_063572	0.243184	0.150728	0.16805	0.334472	0.244118	0.275744	0.179318	0.0973809	0	0.596242	0.688189	0.805644
XLOC_020667	0.136259	0.150142	0.1177	0.249878	0.223825	0.397292	0.0251185	0.261905	0	0.935428	0.514134	0.381964
XLOC_037680	1.31156	1.9781	1.01963	1.38298	1.18493	1.78459	2.90133	3.56086	3.44251	3.97459	4.59308	3.91054
XLOC_039974	0.366961	0.259939	0.543396	0.192271	0	0.35665	0.231932	0.957249	1.13164	0	0	0
XLOC_040748	0	0	0.0581712	0.102914	0.122913	0.545427	0.186215	0.26967	0	0.792544	0.555845	0.429041
XLOC_007462	0	0.458554	1.53375	0.169591	0	0.17976	0	0.888773	0	0	0	0
XLOC_043378	8.37543	8.03885	5.84473	5.47248	5.59703	5.92882	4.3401	4.11971	3.3649	4.42392	0.886481	3.22678
XLOC_009949	0	0	0	0.0283526	0.101586	0	0.0427513	0	0.182044	0.118269	0.164072	0
XLOC_059783	0.267317	0.252474	0.158337	0.0700311	0.230009	0.129903	0.084477	0.146804	0	0.0674138	0	0
XLOC_025248	0.164793	0.465307	0.313166	0.277021	0.12031	0.280285	0.106325	0.250762	0.282971	0.0808084	0.15545	0.0419956
XLOC_053018	0.325754	0.134604	0	0.672055	0.89183	0.0791503	1.80152	0.469603	1.27854	1.53348	1.26755	0.996174
XLOC_008070	0.10709	0.619507	0.555028	0	0.527735	0.0520407	0.0592243	0	0	0	0	0
XLOC_016122	0.0871108	0	0	0.559117	1.24013	0	0.28905	0	0	0.922663	0.493031	1.33195
XLOC_008712	0.269769	0.0849299	0.0932105	0.282694	0.309491	0.199763	0.582553	0.197534	0.201677	0.619847	0.399887	0.766042
XLOC_070912	1.33111	1.01543	0.955232	1.12664	0.168196	0.84589	0.792774	1.72211	1.05494	0.482015	0	0.313125
XLOC_047065	0.156333	0.645979	0.648193	0.0955633	0.228266	0.101294	0.230552	0.0500816	0	0.0613278	0	0
XLOC_037369	0.286515	0.394634	1.25396	0.291903	0.557799	0.247525	0.422538	0.336549	0	0	0.0900902	0.243383
XLOC_045555	0.291821	0.482331	0.252075	0.35677	0.319573	0.330892	0.0537954	0.0934857	0	0	0	0
XLOC_055018	0.014013	0	0	0.0256977	0	0.020429	0.0387482	0	0	0.0164915	0.188364	0.0964184
XLOC_026760	0.100196	0.155257	0.0389472	0.183744	0.329173	0.206934	0.221646	0.37314	0.380967	0.309534	0.531648	0.363856
XLOC_051314	0.144572	0.0663758	0.133207	0	0	0.109286	0.0177673	0	0	0	0	0
XLOC_040634	0.197203	0.266681	0.179636	0.18082	0.124339	0.127775	0.641138	0.51114	0.392862	0.752511	0.574979	0.466
XLOC_056459	0.126193	0.104288	0	0.404982	0.310935	0.0306618	0.104683	0.121279	0	0.371282	1.07134	0.337667
XLOC_004790	0	0	0	0	0	0.0528488	0	0	0	0.255977	0.192351	0.207859
XLOC_062040	3.79414	3.18199	3.29195	1.64927	3.17008	2.07595	1.49211	4.37567	3.36438	1.28995	0.636271	2.27757
XLOC_068941	2.59601	0.912929	2.80543	1.77259	1.45169	1.50311	2.56589	1.38017	1.13813	0.455025	0	0.929003
XLOC_034486	4.70636	3.92237	7.15228	4.16909	5.28496	4.53537	2.82334	2.29988	2.6612	2.5347	1.97521	3.11021
XLOC_022562	0.0193152	0.0239436	0	0.0885529	0	0.0187726	0	0.00928154	0	0.170487	0.0819905	0.132901
XLOC_055601	0.361548	0.213421	0.29446	0.248634	0.268667	0.200794	0.0571279	0.0496384	0.266068	0.0455888	0.0913525	0.138204
XLOC_035163	1.63944	0.433556	1.22356	1.20259	1.0054	0.573618	0.870398	0	0	0.463059	0	0
XLOC_014501	1.42806	0.461806	0.772316	0.398519	0.543953	0.12069	1.30482	0.35803	0	0	0.175708	0.28481
XLOC_035376	0.0432328	0.0178641	0.0672201	0.138744	0.023672	0.0630271	0.167363	0.103873	0	0.178078	0.305862	0.429677
XLOC_003609	1.81757	2.40331	1.69562	2.11099	2.72024	1.88427	2.34541	2.62019	2.14012	0.92692	0	0.648461
XLOC_060691	0	0	0	0.234374	0	0.372642	0	0	1.06594	0.526434	0.90419	0.195417
XLOC_070302	23.8207	26.1997	38.3791	17.5214	18.824	14.1623	14.187	14.5912	19.064	17.6966	14.6509	17.0773
XLOC_027919	0.0466603	0	0.0604577	0	0.0766463	0.034012	0.129023	0.112108	0.206027	0.302022	0.14855	0.214035
XLOC_021393	0.978779	1.33315	1.35275	1.27972	1.13141	1.23314	0.621487	1.37616	1.29831	0.767931	0.615523	0.443431
XLOC_070993	10.1872	16.9485	14.1027	9.21797	10.7156	9.34731	11.1194	13.945	8.023	7.67061	8.08441	7.86513
XLOC_017452	0	0.0859259	0.0862205	0.0953363	0.0227724	0	0.0230004	0	0	0.17131	0.529628	0.445143
XLOC_063179	3.1486	4.18866	2.14927	2.04204	2.10245	1.1942	4.07713	3.39501	3.31551	1.17491	1.30394	1.64391
XLOC_035363	0.316433	0	0.218668	0.0967147	0.577541	0.51257	0.311106	0.06758	0.517482	0.703422	0.945224	1.02143
XLOC_030351	0	0	0	0.133789	0.26631	0	0	0	0	0.114479	0.447323	0.0743672
XLOC_012670	0.308987	0.184421	0.142348	0.094439	0.0751935	0.166836	0.0759465	0.0494924	0	0.0808084	0	0.0262472
XLOC_059153	0.0450496	0.297837	0.0155655	0.041307	0.0328891	0.0729731	0.0332184	0.230908	0.279955	0	0	0
XLOC_036629	2.69373	3.8401	2.16397	0.679235	2.80241	3.14166	2.53252	2.00635	1.78412	1.42658	1.5246	1.0297
XLOC_008432	0.310648	0.583465	0.439099	0.854521	1.0515	0.548946	0.31236	0.787089	0.0277103	0.132943	0.199797	0.0431809
XLOC_045205	0	0	0	0.0813305	0	0.155173	0.0196214	0	0	0.187898	0.175708	0.0542496
XLOC_005657	0	0	0	0.0108185	0	0	0.00652505	0.0170089	0	0.0416566	0.0834731	0.0180405
XLOC_037878	0.093217	0.077036	0	0.0712273	0.136109	0.135897	0.103104	0.209036	0.320132	0.237693	0.461642	0.261308
XLOC_010976	0.260361	0	0	0.119365	0.712801	0.316307	0.359969	0.68811	0	2.14488	0.184199	0.995248
XLOC_029412	0	0	0	0	0	0	0.0931821	0.040483	0	0.0165246	0.23841	0.107346
XLOC_062283	2.23048	1.42856	3.06344	4.346	3.05324	5.04016	3.45387	1.82208	5.52618	1.31249	0.315603	0.937879
XLOC_017484	0.0980911	0	0.0508387	0	0	0.0953351	0.542475	0.75417	0	0.750364	0.277589	0.674929
XLOC_029799	0.461843	0.385416	0.830733	0.75561	0.699142	0.633694	0.300486	0.513482	1.53722	0.282422	0.384404	0.180004
XLOC_025149	0	0	0	0.0467611	0	0.0165217	0.0188023	0	0	0.0600179	0.312692	0.0519848
XLOC_055461	0.5902	0.552784	0.734134	0.541168	0.301619	0.152965	0.522239	0.302516	0.115823	0.0926119	0	0.300811
XLOC_024759	0.500265	0.413426	0.842651	1.37611	1.43808	0.972418	1.24498	1.56255	0	2.2078	2.74293	1.05176
XLOC_070996	0.0243184	0	0.0756226	0.156087	0.239679	0.141811	0.107591	0.116857	0.405648	0.114479	0.550551	0.334652
XLOC_040626	0.123631	0.261812	0.120142	0.11336	0.14385	0.172727	0.0256395	0.0371302	0.204709	0.0545617	0.0874662	0.0354442
XLOC_049083	0.0481686	0	0.0249648	0.0220834	0.158248	0.140446	0	0.277757	0	0.283441	0.170391	0.368256
XLOC_000541	0.0997111	0.29665	0.124028	0.639991	0.109193	0.232583	0.286745	0	0.606597	0.539796	0.592564	0.701321
XLOC_066606	1.09238	0.696414	0.226463	0.772683	1.2988	1.75937	2.07127	2.75958	0.949362	1.79982	2.56139	2.29067
XLOC_028539	0.748571	0.860048	0.321731	0.602677	0.319906	0.603325	0.424081	0.807155	1.00323	1.97681	1.73088	1.70292
XLOC_045217	0	0.0528099	0	0.0585936	0.0484473	0.062107	0.0652432	0.0188966	0.0434092	0.179335	0.0973743	0.0977087
XLOC_054457	0	0	0	0	0	0	0.106408	0	0	0.509492	0.408376	0.1471
XLOC_008713	0.109205	0.205567	0.194952	0.222518	0.259113	0.200481	0.268418	0.221567	0.761985	0.499802	0.412055	0.426722
XLOC_029192	0.102754	0.0679339	0.276928	0.0753739	0.135031	0.0699068	0.0340957	0.0691268	0	0	0	0.0628455
XLOC_061255	0	0	0	0.0554564	0.0662327	0.176345	0.100344	0	0	0.177946	0.42789	0.0924773
XLOC_016933	0	0	0	0.0946246	0	0.267463	0.0380478	0	0	0.404836	0.243367	0.105195
XLOC_025142	0.433666	0	0.224761	0.0497048	0.415543	0.368796	2.33835	0.416778	1.32975	2.16907	0.230107	1.82349
XLOC_014445	2.05237	3.44522	3.05814	2.58756	3.02014	2.74272	1.41878	3.14359	6.23025	1.50961	1.36125	1.37293
XLOC_026293	1.22158	1.37408	2.81386	1.99127	2.15526	1.97876	0.562975	1.17401	1.13204	0.838622	0.384106	1.03768
XLOC_014759	0.330364	0.16381	0	0.0908753	0.289424	0	0.0365403	0.0952496	0.486237	1.55518	0.654429	0.404108
XLOC_042852	3.07855	4.31315	4.01381	4.54293	3.55568	3.66994	3.83071	3.4903	2.54874	1.72661	2.45026	2.39037
XLOC_041653	0.249385	0.119669	0.0875575	0.12171	0.0484535	0.121189	0.21355	0.10824	0.173659	0.558586	0.284572	0.498173
XLOC_020306	0.180508	0	0	0.165512	0.691858	0.131577	0	0	0	0.477977	0.893936	0.483003
XLOC_067598	0.0866795	0.310411	0	0.397392	0.411331	0.393139	0.607196	0.41652	0	0.306032	0.899416	0.971927
XLOC_025557	0	0	0	0	0	0	0	0	0	0.0876857	0.263562	0.455697
XLOC_016077	0.0244202	0.322899	0.278443	0.31348	0	0.11867	0.0270102	0	0	0	0	0.0373392
XLOC_008717	0.0456268	0.02828	0.0118237	0.156886	0.0811943	0.0443448	0.0630826	0.0986624	0	0.221499	0.0161399	0.200573
XLOC_042210	0.0269166	0.0667329	0	0.0740414	0.117905	0.117722	0.0446572	0.0129342	0.211288	0.395967	0.171386	0.102891
XLOC_022857	0	0	0	0.0739845	0	0	0.0892458	0	0	0.379837	0.456679	0.061687
XLOC_068239	0.187599	0.129196	0.259277	0.0430035	0.15408	0.0911642	0.0172914	0.255416	0	0.0919917	0	0.0239037
XLOC_027941	0	0	0	0	0	0	0.271491	0	0	0.481452	0.810391	0.375311
XLOC_024156	0.301207	0.205631	0.502265	0.0480318	0.129072	0.305472	0.115879	0	0.179899	0.231183	0.0741206	0.0800963
XLOC_044589	0	0	0	0.00228927	0	0.00242654	0.00552298	0.0167962	0	0.0146914	0.0388597	0.00381751
XLOC_000855	0.34651	0.347105	0.419042	0.365863	0.344966	0.377596	0.226473	0.262377	0.360608	0.278044	0.193147	0.13647
XLOC_067626	1.70407	2.69331	2.67163	1.97265	1.30628	1.86321	1.74344	2.04713	2.11097	1.52917	1.56726	0.944517
XLOC_001622	0	0.0277095	0.0764625	0.0860838	0.0734368	0.0260702	0.148344	0.135341	0.19082	0.220977	0.113864	0.143551
XLOC_017977	0	0	0	0.0599054	0.107319	0.0952462	0	0	0	0.153777	0.369773	0.149844
XLOC_027442	0	0.187617	0.500065	0	0.155384	0.137904	0	0	0	0	0	0
XLOC_044041	0.302929	0.450621	1.13041	0.777733	0.530778	0.353301	0.268046	0.582264	0	0	0	0.185275
XLOC_054983	1.83374	2.00428	1.9621	1.13901	1.61946	1.55226	1.76652	1.25069	1.21888	0.904999	1.08808	0.904465
XLOC_055512	0	0	0	0	0.089183	0.237451	0.270228	0.782671	0	0.862583	0	1.24522
XLOC_058531	0.932052	0.825281	1.13865	1.15984	0.729063	1.03527	0.552272	0.319913	1.30649	0.665978	0.235502	0.356284
XLOC_044022	0	0	0	0	0	0.169116	0.144345	0	0	0	0.40009	0.199544
XLOC_019578	3.75199	4.35574	1.89828	3.6041	4.35336	3.21245	2.96424	3.13368	0.657413	2.47063	1.51683	1.09274
XLOC_008710	0.438951	0.685205	0	1.56522	0.427284	0.94804	1.45652	0.515604	0.957125	1.43497	1.58724	1.71521
XLOC_062492	0.92154	1.21852	1.40101	1.63363	0.538227	0.358259	0.33976	0.472349	0	0.723022	0	0.281812
XLOC_054256	0.287037	0.266863	0.185957	1.18436	0.589376	0.244101	0.595277	0.206895	0	0	0	0.054861
XLOC_070222	0.657625	1.15488	1.61896	0.753739	0.360082	0.319574	0.272765	0.474012	1.53252	0.580455	0	0.251382
XLOC_034503	0.688137	0.947812	1.42659	0.490753	0.334923	0.371557	0.169138	0.0734822	0.825259	0.359933	0	0.350727
XLOC_023462	0.0343993	0	0	0	0.188353	0.100299	0.34243	0.330598	0	0.161934	0.389388	0.315586
XLOC_069245	0.31187	0.331372	0.0923634	0.081703	0.243949	0.173204	0.0985565	0.171272	0	0	0	0
XLOC_053672	2.22254	2.15033	1.57332	1.0438	1.36536	1.26444	1.43899	1.09404	1.5957	1.33972	0.997129	0.580202
XLOC_023111	0.0209441	0	0	0.172837	0.0917433	0.0203556	0.046331	0.040257	0.472666	0.098594	0.414889	0.0640483
XLOC_054456	0.0592196	0	0.0818463	0.1267	0.0648513	0.076741	0.0436671	0	0.464858	0.302007	0.167586	0.392377
XLOC_064873	0	0	0	0.237495	0.0567289	0.100694	0.171891	0	0.355807	0.304825	0.732983	0.0792076
XLOC_057833	0.106117	0	0	0.0129734	0	0.00687568	0.17997	0.305953	0.291546	0.133211	0.0500501	0.18389
XLOC_036671	0	0	0.176453	0.278726	0.146471	0.129993	0	0	0	0.0286196	0	0
XLOC_025387	0.0280485	0.0173848	0.0726849	0.141451	0.115184	0.0817813	0.00775585	0	0	0	0	0.0750522
XLOC_066642	0	0.888504	1.03484	1.47872	1.00918	0.671736	0	0	0	0.451889	0	0.117422
XLOC_004837	0.875463	0.155035	0	0	0	0	0.553324	0.540882	1.59532	0.147187	0	0.669304
XLOC_027532	0.293569	0.0519878	0.0434717	0.288407	0.321486	0.42798	0.0231932	0.0604578	0	0.394848	0	0.288562
XLOC_000630	0.0312387	0	0.0971423	0.100252	0.102628	0.31879	0	0	0	0	0	0.0238824
XLOC_051639	0.820106	0.440536	0	0.225592	0.179619	0	0.725671	1.45811	1.6094	0.675611	2.08874	1.31666
XLOC_025143	0.459427	0.253118	0.264569	0	0.111804	0.198453	1.58093	0.588715	1.35239	0.720914	0.14446	1.09274
XLOC_039766	0.0242511	0	0.351928	0.133418	0.451474	0.141418	0	0	0	0.0285404	0.0343141	0.0741612
XLOC_041644	0.149015	0.135463	0	0.0136635	0	0	0.181302	0.157533	0.175459	0.263057	0	0.341772
XLOC_020752	0.152255	0.314564	0	0	0	0	0.336806	0.658465	1.41925	0	1.07717	0.232802
XLOC_025135	0.0539993	0	0	0.210431	0.0591345	0.0918437	0	0	0	0	0	0
XLOC_010837	0.020581	0	0.0266668	0	0	0	0.0455277	0.00494488	0.156507	0.0302764	0	0.0236017
XLOC_000524	0.329475	0	0	0.73368	0.051544	0.640437	0	0	0	0	0	0
XLOC_037419	1.19958	1.41077	0.143474	2.09408	2.39995	1.50219	0.63789	0.620775	0.543253	1.00452	0.9466	0.776005
XLOC_039639	0.279701	0.323609	0	0.410342	0.673859	0.326211	0	0	0	0.724177	0	0.427671
XLOC_050120	1.26067	1.67851	1.34306	1.0275	0.920369	1.29332	4.33806	4.24051	2.85194	1.48364	1.33784	2.24886
XLOC_002564	0	0.163965	0	0.113701	0.298751	0.216935	0	0	0	0	0	0
XLOC_007169	0.342573	0.849322	0.74965	0.523521	0.333467	0.480924	1.01042	1.53642	3.58547	0.358368	1.50803	1.80421
XLOC_007617	0.31802	0.360434	0.282554	0.613748	0.696526	0.68293	0.2546	0.218311	0.160481	0.228125	0.3857	0.34733
XLOC_006556	0.186269	0	0	0.0341588	0	0.0362071	0.206025	0.35803	0.913851	0	0	0.28481
XLOC_004101	0.0682623	0.239755	0	0.312956	0.0560654	0.182447	0.0188756	0	0	0.120504	0	0
XLOC_023661	0.301019	0	0.156012	0.230009	0.329645	0.682643	0	0	0	0.0590434	0	0.383556
XLOC_027269	0.0289793	0.0143693	0	0.00531435	0	0	0.0512846	0.0445612	0.0909918	0.0409258	0	0.017724
XLOC_019437	0.0226511	0.318226	0.187834	0.0207693	0.372077	0.462308	0.0250535	0	0	0.213259	0	0.0692682
XLOC_023081	0	0.0982526	0	0.168475	0.142032	0.105045	0.0239091	0	0	0.0381595	0.0305862	0.016526
XLOC_071301	1.16728	0.826853	0.432129	1.37611	1.18698	0.729314	0.0922207	0.240392	0	0.392498	1.4157	0.892406
XLOC_055068	0.306106	0	1.01535	0.505216	0.402259	0.892517	0.0677145	0	0	0.648445	0	1.0297
XLOC_064798	0.1866	0	0	0.22813	0.170287	0.302261	0	0	0	0.183003	0.308035	0.285316
XLOC_024118	0.146828	0.139542	0.0760982	0.13463	0.345701	0.321081	0.0568404	0.0634997	0	0.155518	0.0623266	0.0898018
XLOC_057329	0	0.560455	0	0	0	0	0.136383	0.414761	1.33088	0.580455	0	0.0942682
XLOC_016934	0.0321862	0.0886638	0.244661	0.118049	0.23498	0.166836	0.0474665	0	0	0.113637	0	0
XLOC_015848	0.0350887	0.318976	0.145486	0.257389	0.69166	0.272823	0	0.0674446	0	0	0	0.0536517
XLOC_029063	0.48131	0.225757	0.283163	0.35783	0.626799	0.644787	0.143881	0.125018	0.242517	0.535821	0.0920312	0.815497
XLOC_051465	0.489086	0	0	0.58299	0.214239	0.617947	0.0540959	0	0	0	0	0
XLOC_036909	0.243444	0.159917	0.135878	0.32052	0.348625	0.491409	0.151893	0.0779881	0.140873	0.146924	0.0794914	0.0381778
XLOC_069173	0.0189905	0.235411	0	0.0870642	0.0831859	0	0.294066	0.529279	0.335409	0.156446	0.322449	0.551704
XLOC_040783	0.86846	0	0.174234	0.667873	0.521542	0.217822	0.123945	0	0	0.395638	0.356757	0.385519
XLOC_033280	1.30852	1.8023	0.904241	2.34249	2.38826	3.08855	0.758113	0	0.733682	1.31997	1.3225	1.71494
XLOC_011708	0.322751	0	0.418189	0	0.176722	0	0.624721	1.62846	0.633378	0	0	0.123374
XLOC_010180	0.01427	0.0412753	0	0.085049	0.0546946	0.0208036	0	0	0	0	0	0
XLOC_050029	0.537565	1.20583	0.716424	0.492906	0	0	1.10422	2.06653	1.73311	0.0903778	2.60787	1.99617
XLOC_067386	4.60197	4.47825	2.39922	6.24208	4.62212	5.47836	2.49985	1.46553	2.08409	6.05686	6.6657	7.82763
XLOC_068346	0.369914	0.356653	0	0	0	0	0.136383	0.414761	1.0889	0.145114	0	0.565609
XLOC_053017	0.588877	0.25955	0.244163	0.0719939	0.0859837	0.381554	0.607912	0.716863	1.84901	0.323415	0	0.540246
XLOC_072964	0.0760611	0.0628581	0	0.139484	0.0999532	0.0739241	0	0	0	0	0.0430492	0.0697798
XLOC_030635	0.1072	0.265774	0.444475	0.229352	0.547839	0.208375	0.0395232	0	0	0.12616	0	0.109274
XLOC_026099	0	0	0.386158	0	0	0	0.480725	0.0596717	1.27939	0	0	0
XLOC_035356	0.155935	0.257734	0.0230909	0.326812	0.341528	0.38971	0.0985565	0.0642268	0	0.262165	0	0.0681226
XLOC_029981	0.942203	0.410955	0.678229	0.839929	0.515902	1.14466	0.144741	0.301837	0.282488	0.800836	1.07395	0.480218
XLOC_071177	0.229522	0	0.203926	0.210454	0.107721	0.0318676	0.362666	0.504193	1.28692	0.540236	0	0.150405
XLOC_068435	0.0606907	0	0.125819	0.111297	0.332311	0.176957	0	0	0	0	0.128812	0.139197
XLOC_055383	0.353723	0.313202	0.419034	0.880341	0.470367	0.515676	0.223565	0.048564	0	0.862306	0.536251	0.84991
XLOC_027463	0.0897911	0	0	0	0	0	0.0496573	0.517767	0.57268	0.0528363	0	0.274586
XLOC_057016	0.0223618	0	0	0	0	0	0.049467	0.0429819	0.614369	0	0.0949226	0.136767
XLOC_059780	0	0	0.327016	1.08477	0.259113	0.306618	0	0	0	0.742564	0	0.723572
XLOC_005396	0	0	0.523541	0.617486	0.82966	0.245442	0	0	0	0.198136	0.595548	0.257425
XLOC_057453	1.56682	0.679795	0.243616	0.718328	0.386061	0.19035	1.55971	1.35523	2.22922	1.10637	1.88444	1.19786
XLOC_019099	0.112059	0.0694556	0.145195	0.154125	0.214753	0.35396	0.0309862	0	0	0	0	0.128506
XLOC_039979	0.0336902	0.063639	0	0.0308913	0.036894	0.0233883	0	0	0	0	0	0.00735904
XLOC_041799	0.429675	0	0.167019	0.344731	0.411719	0.261002	0	0	0	0.252836	0.83596	0.739109
XLOC_024017	0.0161301	0.0266604	0.0334397	0.0221851	0.0618243	0.0783847	0	0	0	0	0	0.0616586
XLOC_051520	0.787454	0.535923	0	0.806979	2.07976	1.03545	0.307402	0.356136	0	0.218054	0.852044	0.84991
XLOC_070747	0.600808	0.236437	0.444839	0.708293	1.19056	0.361479	0.0632887	0.0274958	0.449161	0.202021	0.24289	0
XLOC_035379	0.104846	0	0	0.528746	0.0574082	0.560451	0	0	0	0	0	0
XLOC_044830	0	0.0288475	0	0	0	0	0	0.295218	0	0	0	0
XLOC_002429	0.0822031	0.679339	0	1.05523	0.360082	0.239681	0	0	0	0	0	0.502764
XLOC_012716	0.120339	0	0.187107	0.220682	0.263565	0.233915	0.0332755	0	0	0	0	0
XLOC_027767	0.0288694	0	0	0.0926484	0.0632295	0.112233	0	0	0	0.118914	0	0
XLOC_045582	0.370567	0.267962	0.240072	0.552144	0.913065	0.495213	0.0512337	0.222585	0	0.490622	0.589876	0.0708259
XLOC_016881	0	0.056085	0	0.0466705	0.185798	0.0989379	0	0	0	0.119803	0	0.0518841
XLOC_047930	0	0.133733	0.134192	0	0	0.0943659	0.250581	0.279939	0.730405	0.647513	0	0.197946
XLOC_013318	0	0.600827	0	0.499971	0.132694	0.529951	0	0	0	0.0713015	0	0.0926373
XLOC_054504	1.71935	1.68188	0.436459	1.60868	2.84349	2.28489	1.04788	0.539557	0.378726	2.14733	1.58877	3.38005
XLOC_023349	0	0.0806124	0.252777	0.0447204	0.400578	0.426618	0.0269726	0.0468731	0	0	0	0.111861
XLOC_012879	0.241269	0.769071	0	0.189622	0.0377448	0.267989	0.495595	0.529998	1.62334	0.365069	0.195077	0.316207
XLOC_020941	0	0	0.0741398	0.144282	0.0626613	0.0556122	0	0	0	0	0	0
XLOC_011212	0.160635	0	0.166508	0.368226	0.439779	0.624489	0	0	0	0.189047	0	0
XLOC_008120	0.239385	0.0847847	0	0.0313567	0.262149	0.43208	0	0	0	0	0.677436	0.261447
XLOC_006965	0.0574074	0	0	0.193007	0.104778	0.0557945	0	0	0	0	0	0
XLOC_053555	0.751068	0.11638	0	1.42038	0.462652	0.912457	0.155761	0.315796	0	0.607688	0.797045	0.789528
XLOC_041657	0.162273	0.160926	0.538259	0.0595167	0.231016	0.0473141	0.448711	0.374289	0.589133	0.133682	0	0.173684
XLOC_029407	0.346337	0.254416	0.398888	0.388134	0.674263	0.261805	0	0	0.188796	0.452882	0.544501	0.11768
XLOC_033771	0.148384	0.214596	0.269165	0.544225	0.568731	0.432644	0.164122	0.0713027	0	0	0	0.170162
XLOC_059157	0.085307	0.246747	0	0.03911	0.0233549	0.0621827	0.141532	0.430421	0.27204	0	0.0905291	0
XLOC_028254	0.135381	0.0932341	0.140331	0.310334	0.197674	0.438591	0.0499133	0.0867393	0	0.159326	0.0638526	0.103501
XLOC_065175	3.50185	2.46525	0.3361	2.61631	4.61605	2.39503	0.573818	1.24648	0	1.98429	3.57858	0.991562
XLOC_035348	0	0	0	0	0	0	0.360304	0.313068	0.958906	0.0958425	1.03709	0.498087
XLOC_053322	0.0489427	0.3438	0	0.280479	0.200989	0.107027	0.0406003	0.058796	0	0.129598	0.29432	0.112252
XLOC_066307	0	0.598756	0.500674	0.221443	0.264474	0.586804	0	0	0	0	0	0.184636
XLOC_043816	0.077612	0.0897956	0	0.128096	0.169985	0.0603451	0	0.0149179	0	0.0730714	0	0
XLOC_026886	0.0280597	0.0695669	0	0.102914	0.245825	0.136357	0	0	0	0	0	0.300329
XLOC_004832	0	0.0319424	0.16026	0	0	0	0.128254	0	0.493036	0	0.164072	0
XLOC_024686	0	0	0	0	0	0	0.0836559	0.145377	0.630814	0.0890114	0.160528	0
XLOC_023110	0.0842602	0	0.157213	0.061808	0.147637	0.180164	0.0186394	0	0	0.0991633	0	0.128836
XLOC_059425	0.050817	0.00933243	0.023411	0.0310635	0.0741994	0.0274384	0.00624519	0	0	0.02658	0	0.0172668
XLOC_043353	0.281171	0.042248	0.105982	0	0.0839753	0	0.28272	0.147394	0.526698	0.240656	0	0.156334
XLOC_038956	0.667322	1.02419	0.69172	1.45686	1.25277	1.48245	0.59751	0.427557	0.561247	1.00974	0.80934	0.728825
XLOC_030698	0.166227	0.0915818	0	0.355641	0.424748	0.161557	0	0	0	0	0	0
XLOC_033748	0.149269	0.0370075	0.108309	0.150555	0.0490393	0.145075	0.0165101	0	0	0.0351341	0	0.136942
XLOC_058341	0.021468	0.0106449	0.00890114	0.0157476	0.0282114	0.0292107	0	0	0	0.005053	0	0.00656503
XLOC_029449	0	0	0.387335	0.734206	0.175375	0.881995	0.118087	0	0	0.69106	0.075533	0.0816225
XLOC_039833	0	0	0.256831	0.227188	0.271335	0.963244	0	0	0	0.874789	0	0.252568
XLOC_072262	0.175093	0.361748	0.0453735	0.682322	0.0719038	0.340346	0.0726238	0.0841371	0	0.154546	0	0.167326
XLOC_032616	0	0	0.168496	0.255511	0.0762905	0.0677082	0	0	0	0	0	0.0355069
XLOC_023453	0.0696886	0.158377	0.0722365	0.0958486	0.114474	0.169327	0.01927	0	0	0	0	0.026639
XLOC_042520	0.146154	0	0.151498	0.281425	0.0800265	0.284095	0.0484967	0.0561851	0	0.120403	0.268842	0
XLOC_016882	0	0.293129	0	0.354799	0.317807	0.438752	0.106996	0	0	0.0758974	0.228129	0.147913
XLOC_073839	4.86679	4.20691	6.90026	4.92411	6.79985	5.81742	2.84617	2.04295	2.79936	6.58343	4.03679	2.90816
XLOC_044640	0.54041	1.02719	1.17635	0.842373	0.650981	1.41811	0.358636	0	0	0.699591	0.152931	1.40471
XLOC_054501	0.031534	0.0716655	0	0.0722856	0.0258996	0.0766201	0.00871965	0	0	0	0	0
XLOC_043112	0.0757977	0.313202	0	0.347503	0.0276686	0.0982241	0	0	0	0	0	0
XLOC_034598	0.214181	0	0	0.14729	0.41046	0.312244	0	0	0	0.126031	0	0
XLOC_054291	0.114191	0	0	0.104704	0.291784	0.221965	0	0	0	0.358368	0.269291	0
XLOC_038404	0.0379811	0.0941644	0.0984242	0.0522385	0.145575	0.110742	0	0	0	0.245843	0	0.116148
XLOC_046151	0	0.0318253	0.0399181	0.0706216	0.0281149	0.212093	0.0141982	0	0	0.0302143	0	0.0785108
XLOC_004141	0.0170822	0	0	0.0939784	0.0374134	0.0166023	0	0	0	0	0	0
XLOC_022922	0.00861112	0	0.0178519	0	0	0	0.0317481	0.0303445	0	0.00675611	0	0.0131666
XLOC_022680	0	0	0.181018	0	0	0.00893298	0.0101661	0.106	0.144297	0	0	0.0843218
XLOC_020308	0	0	0.239596	0.317914	0.316408	0.280814	0	0	0	0	0	0
XLOC_022489	0.0458959	0	0.166508	0.210415	0.100521	0.0669095	0	0	0	0.16204	0	0
XLOC_017020	0.0486369	0.160777	0.705811	0.936521	0.585883	0.567244	0.268977	0	0	0.0572393	0	0
XLOC_066487	2.55666	0.768315	1.20461	1.77596	2.29074	2.48483	0.514151	0.893492	0	0.729421	2.95982	0.829227
XLOC_036385	0.710708	0	0	0	0	0	0	0.186281	1.96528	0.0760374	0	0
XLOC_043953	0	0	0	0	0	0	0.0652945	0.0226938	0.139019	0.0138949	0	0
XLOC_027806	0.0578436	0.0382423	0.077946	0.0318229	0.0190033	0.0168655	0.0319893	0.105623	0.192974	0.0340372	0.0900307	0.0707557
XLOC_007146	0	0	0.174666	0	0	0	0.0677737	0	0.405836	0	0	0.0936909
XLOC_034465	0.116109	0	0	0.319389	0.101721	0.0902776	0.0256848	0	0	0	0	0
XLOC_033786	0.0970043	0	0.0754131	0.0333545	0.0398359	0.129633	0	0	0	0	0	0
XLOC_024578	0.380636	0	0	0.488619	0.833668	1.33179	0.252605	0	0	0	0	0
XLOC_018392	0.15959	0.35798	0.0708962	0.104522	0.0748998	0.11079	0.327816	0.219107	0.648739	0.0536618	0	0.174298
XLOC_037347	1.70924	2.18771	1.98779	3.44028	4.17727	2.26898	0.876097	2.00327	1.00219	0.66234	2.33001	2.16727
XLOC_060505	0	0.0403343	0	0.0111879	0.0467667	0.0415057	0	0	0	0.00717984	0	0.00932828
XLOC_033039	0.974904	0.193362	1.05097	0.607859	0.939501	1.40232	0.38819	0	0	0.458934	0.717311	0.417384
XLOC_011605	0.666491	0.390149	0.662072	0.45834	0.273702	0.539804	0.998265	0.854049	1.60768	0.964125	0.432233	1.18893
XLOC_009466	0.222953	0.122835	0.385174	0.517892	0.488311	0.404486	0.0986401	0.157132	0.335441	0.27988	0.315469	0.340902
XLOC_002810	0.084382	0.139469	0.0437335	0.116058	0.462033	0.123017	0	0	0	0	0.0596983	0
XLOC_011606	1.03745	1.27853	1.30178	0.684241	0.538158	0.972924	2.43589	1.85417	1.42872	2.39905	1.90575	2.08723
XLOC_046109	0.346228	0	0.256348	0.770985	0.0541648	0.096143	0	0	0	0.582094	0.209956	0.226883
XLOC_071885	0.354618	0.219796	0	0.52838	1.11648	0.215409	0.196115	0.0852022	0	0	0	0.609999
XLOC_050804	1.38445	0.639369	0.844159	0.560046	0.445915	0.316601	2.02671	0.782671	1.43836	1.62932	2.07417	1.432
XLOC_022386	0.0997679	0.453473	0.224067	0.182959	0.0728371	0.0969648	0.367832	0.239707	0.685258	0.332673	0.423501	0.457644
XLOC_008061	1.01405	1.00563	1.4015	0.495896	0.518226	0.657039	1.4207	1.36439	2.58701	1.03428	0.191311	0.310102
XLOC_054109	0	0.132347	0.442669	0.244735	0.175375	0.726349	0.0590437	0	0	0.125647	0	0.163245
XLOC_050491	0	0.146325	0.0611778	0.108234	0.0861769	0.0956029	0	0	0	0	0	0.0902433
XLOC_060982	0.0526991	0.0762148	0	0	0.043283	0	0.0437164	0.189926	0.232692	0.046515	0	0.0201446
XLOC_022582	0	0.246646	0	0.136829	0.163418	0.483447	0	0	0	0	0	0
XLOC_054308	0	0	0.139611	0.148197	0.147495	0.104722	0	0	0	0	0	0
XLOC_047494	0.0567491	0.0793663	0	0.0280186	0.0143413	0.012728	0.0772529	0.0419532	0.1028	0.0308244	0.0494137	0.0333734
XLOC_014776	0	0	0.0534592	0.0945781	0.141196	0.150374	0	0	0	0.121391	0.145949	0.118286
XLOC_026611	0.0715394	0.0591212	0	0.16399	0.058757	0.052147	0	0	0	0	0	0
XLOC_062174	0	0	0	0	0	0	0.177402	0	0.524592	0	0.0378241	0
XLOC_021681	0	0.161175	0	0.278174	0	0.168488	0	0	0	0	0	0
XLOC_004105	0.312666	0.452185	0.405121	0.716725	1.3696	0.835672	0.345828	0	0	0	0.331805	0
XLOC_033316	0.187868	0	0.311578	0.413424	0.164587	0.182589	0.0415587	0	0	0	0	0.057451
XLOC_039342	0.445838	1.60777	0.252075	1.00341	0.399466	1.06358	0.224148	0.194762	0.437464	0.190798	0.860236	0.309863
XLOC_038209	0.328299	0.090437	0	0.0334472	0.639145	0.212716	0.0403466	0	0	0.128788	0	0
XLOC_027856	0.0530017	0.0592607	0	0.0914794	0.0751132	0.0909045	0.024139	0.035956	0	0.0293535	0.0617606	0.0524384
XLOC_053695	0.00773719	0.0639413	0	0	0	0	0.0427891	0.0297436	0.0455512	0	0	0.0236608
XLOC_044383	0.0301364	0.199242	0	0.248695	0.198014	0.146449	0.0333328	0	0	0.141867	0.596983	0.0460795
XLOC_031934	0	0	0	0	0	0	0	0.0615638	0.219993	0	0	0.0816225
XLOC_056049	0.0606907	0	0	0.0185496	0.0996934	0.0393237	0	0	0	0	0	0
XLOC_058632	0	0	0	0	0	0	0	0.29942	1.34508	0	0	0
XLOC_063111	0	0	0.124068	0.203819	0.0561749	0.0830924	0.0189124	0	0	0	0	0.0784341
XLOC_037420	0.217777	0.173975	0.353658	0.186372	0.286184	0.289266	0.104379	0.0697654	0	0.205036	0.225973	0.210892
XLOC_053993	1.45911	0.76369	0.20166	0.802732	0.745669	1.70173	0.430363	0.233714	0	0.400675	0.137638	0.892406
XLOC_005998	0.562224	0	0.915796	2.20935	1.40729	1.24898	0.621855	0.46314	0	1.03976	0	0.859657
XLOC_014175	0	0.234901	0	0.208502	0.498035	0.386757	0.0628777	0	0	0	0	0
XLOC_001237	0	0	0	0	0.0186521	0	0.0188389	0.130953	0.284112	0.0200449	0	0.104172
XLOC_067849	1.573	0.287694	0.160378	0.803914	0.409467	0.65162	1.44035	3.32088	0.683167	1.57808	0	0.236573
XLOC_022907	0.0803177	0.305329	0.0499525	0.294581	0.334232	0.187347	0.0710692	0.030876	0.17338	0.340285	0.0909167	0.712287
XLOC_044556	0	0.225505	0	0	0.0498035	0	0.603626	0.524491	0	0	0	0.278152
XLOC_030878	0.513816	0.424625	0.819387	0.579851	1.25521	1.34448	0.262298	0.455822	0	0.46515	1.00665	0.0604338
XLOC_037099	0.942425	0.450904	0	1.00057	2.00978	0.819531	0.49376	0.333688	0	0.466995	1.05275	0.379209
XLOC_017235	0.237682	0	0.82124	0.290582	0.433809	0.385007	0	0	0	0	0	0
XLOC_046835	0.119721	0.173144	0	0.0274438	0.0327767	0.0581789	0.0993146	0.258883	0.616732	0	0.592901	0.0915288
XLOC_021273	0.112963	0.233386	0.702558	0.932205	0.865939	0.0548946	0.124944	0	0	0.132943	0	0.345447
XLOC_047999	0	0	0.0835096	0.0984947	0.117634	0.156601	0	0	0	0	0	0.0410616
XLOC_038612	0.142888	0.327004	0.262044	0.382973	0.734235	0.427302	0.243143	0.264084	0	0.129354	0.0933138	0.117643
XLOC_061412	1.80985	1.8957	1.63607	1.04201	0.852706	1.1454	1.76904	2.06298	1.50741	4.08655	3.21596	3.44306
XLOC_064755	0	0	0.966977	1.05276	0.550084	0.836917	0.158741	0.413789	0	0	0	0
XLOC_003342	0.139627	0	0.115786	0.51211	0.183487	0.298549	0	0.26838	0	0	0	0
XLOC_035354	0.361548	0.213421	0.214152	0.331512	0.395931	1.15457	0	0.248192	0	0	0	0
XLOC_034211	0.265292	0	0.481234	1.27707	0.290521	0.837974	0.0733574	0	0.520618	0	0	0
XLOC_016976	0.11188	0.369838	0	1.48749	0.24504	0.380579	0.123747	0.376332	0	0	0	0
XLOC_055320	2.02262	0.972978	0.563258	0.747371	0.495888	0.645485	1.06849	0.812359	1.77728	3.4462	2.09304	2.07715
XLOC_006840	0.136639	0	0	0.232676	0.10688	0.284571	0.107951	0.0750387	0	0	0	0
XLOC_017486	0.131402	0.190037	0	0	0	0	0.0363346	0	0	0.270625	0.743709	0.251146
XLOC_013359	0	0.0552024	0.0432747	0.137808	0.0731497	0.0811508	0.156999	0.00802452	0	0	0	0.0127669
XLOC_028294	0.642195	0.608767	1.1943	1.35088	1.13764	1.15652	0.417828	0.943933	0.537466	0.244517	0.481064	0.519848
XLOC_028295	0.430556	1.18606	1.33889	1.84234	1.17875	1.74358	1.50804	0.413789	0.704114	0.0844514	0.406144	0.438888
XLOC_020205	0.456403	0	0	0.190221	0.136311	0.0403254	0	0.199377	0	0.878935	0.998037	0.697853
XLOC_009379	0.0786933	0.0325167	0.192273	0.123695	0.172354	0.316855	0.0870398	0.0702268	0.115823	0.0595362	0.0318136	0.0601622
XLOC_028678	1.94079	1.08089	2.71148	1.0832	1.29369	1.51721	1.95997	0.892056	5.79579	7.3487	3.28341	3.61263
XLOC_023460	0.635417	0.875197	0.365916	0.194209	0.231948	0.274473	0.858991	0.27141	0	1.99414	0.899086	1.61928
XLOC_064297	0.0469417	0	0.0851514	0	0.0257029	0	0.142781	0	0	0.220977	0.298892	0.0538315
XLOC_020381	0.106764	0.176463	0	0.146841	0.409209	0.311292	0.0295219	0.153909	0	0.0314118	0	0
XLOC_026388	0.813389	0.778333	0.909689	0.686934	0.281286	0.395268	0.662907	0.185143	0.210029	2.36794	1.51435	1.44007
XLOC_061862	0.271883	0.359501	0	0	0	0	0	0.0522591	0.960395	0.703936	0.769404	0.24943
XLOC_039272	1.1744	0.749966	1.10667	2.30051	1.28608	2.85351	1.35801	1.74431	2.04279	0.628236	0.302132	0.816225
XLOC_042212	0.126307	0.0326193	0.261849	0.0506684	0.103739	0.0690513	0.113509	0.174495	0.147172	0.501682	0.312757	0.205197
XLOC_019212	0.620896	0	0	0	0	0	0.13735	0.238687	0	0.584571	0.43927	0.854431
XLOC_003451	0	0	0.188754	0	0.0460185	0	0.108452	0.134619	0.137443	0.263759	0.218018	0.171342
XLOC_033308	0.179767	0	0.0745356	0.0329664	0	0	0.1193	0	0	0.16925	0.33067	0.247382
XLOC_068731	5.87998	6.01114	6.32069	11.3421	12.0197	11.8952	6.45545	7.66025	6.0687	6.5099	5.60823	6.39336
XLOC_023320	0.631482	0.18977	0.416544	1.31595	0.251467	1.0043	0.50797	0	0	0.202683	0	0
XLOC_001234	2.32595	0.58734	0.33486	0.236969	0.566033	0.188384	0.85755	1.24188	0	1.29264	1.91982	1.87702
XLOC_000782	0.122565	0.0916429	0.151245	0.123086	0.185352	0.221225	0.0387327	0.0897463	0.251979	0.0618184	0.0330331	0.0624684
XLOC_061459	0.216164	0	0	0	0	0	0	0	0	0.317996	0.688189	0.578411
XLOC_044613	0.235647	0.135729	0.103626	0.00654757	0.125118	0.0416411	0.244844	0.288235	0	0.479017	0.262702	0.316637
XLOC_015967	0.0661976	0	0	0	0	0	0	0	0.552111	0.233718	0.0936666	0.708526
XLOC_025121	0.106117	0.175393	0.131996	0.0194602	0.0697249	0	0.187795	0	0	0.34968	0.240241	0.356962
XLOC_025123	0	0.662745	0	0	0	0	0.221752	0.513815	0	0.629195	1.13472	0.204368
XLOC_068502	1.54543	1.48769	1.09143	2.94309	2.93846	2.45934	1.63421	1.95858	1.5664	1.17921	1.39373	1.63593
XLOC_062414	0.0413149	0.0887725	0.0599556	0.0606121	0.199073	0.160617	0.0548363	0.0635297	0.113509	0.00972446	0	0.0505374
XLOC_062351	0.179714	0.190952	0	0.188324	0.0562298	0.424185	0.113586	0	0	0	0	0
XLOC_050593	0.0488858	0	0	0.0149415	0.00892245	0	0.126165	0	0.111924	0.115065	0.115285	0.0872058
XLOC_019090	0.147701	0.0221931	0.0695913	0.283172	0.294085	0.156601	0.237624	0.103236	0.342554	0.063209	0	0.0821232
XLOC_028477	0.269782	0.0402044	0.160452	0.105436	0.0242162	0.0601774	0.0978345	0.106261	0.0607541	0.208195	0.237798	0.324593
XLOC_008297	0.927643	1.10201	0.24039	0.212644	0.444439	0.225395	1.47492	0.44576	0	2.52459	2.297	0.443248
XLOC_002444	0.0521224	0.0861495	0.0620322	0.0477922	0.0253685	0.0450293	0.0234873	0.0352504	0.0606144	0.104507	0.131113	0.129876
XLOC_034498	0.0122729	0	0.0212026	0.0337598	0.0268799	0.0278321	0.0135745	0.00786328	0	0	0	0
XLOC_032670	0.338598	0.219712	0.249584	0.19088	0.170292	0.168199	0.241351	0.197658	0.100902	0.572639	0.330047	0.506221
XLOC_015098	0	0.558684	0	0.247948	0.518226	1.11697	0.224321	0.324854	0	0.0795604	0	0
XLOC_038732	0.289409	0.757379	0	0.973008	0.581041	0.796954	0.800262	1.43705	1.13589	0.113532	0.1365	0.29501
XLOC_021544	0	0.285967	0.645631	0.571114	0.151576	0.874408	0.22964	0	0	0	0	0
XLOC_011339	1.70822	3.38808	1.32801	3.6025	3.0866	2.98841	4.15668	1.80587	1.84375	1.80932	0.362558	1.04477
XLOC_057532	0.240512	0	0	0.132318	0.105354	0.0467509	0.744859	0.184917	0.188796	0.452882	0.748689	0.809049
XLOC_055319	2.66072	2.48259	1.33452	2.28228	0.939919	1.00102	3.03786	2.30965	0	6.96972	2.79324	5.90563
XLOC_025159	0.241507	0.365906	0.333782	0.166082	0.220395	0.332522	0.712325	0.406179	0.315961	0.876353	0.654966	0.800088
XLOC_011237	0	0	0.214605	0	0	0	0	0	0	0.208846	0.125548	0.407009
XLOC_056688	0.0922511	0	0	0	0	0	0	0.10639	0	0.217135	0.104425	0.112844
XLOC_053510	0.105161	0.564892	0.926547	0.144636	0.345484	0.102206	0.988672	0.252664	1.13504	0.866324	1.48798	0.643175
XLOC_040635	0.918089	0	0.815704	0.240519	0.143628	0.0637353	0.507732	0.441168	0	1.0033	0.742316	1.10297
XLOC_060188	1.73359	1.64757	0	1.66905	0.75938	3.03279	0.383492	1.08295	1.36082	0.612064	0.122648	0.530142
XLOC_040628	0.151285	0	0.0577744	0.182522	0.0261587	0.100603	0.0704551	0.0535662	0.179695	0.0281121	0	0
XLOC_036910	0.0317197	0.24903	0.263035	0.407183	0.243153	0.477841	0.0526259	0.304845	0.155619	0.11199	0.179528	0.0970006
XLOC_026333	0.0110445	0.00912737	0	0.0303809	0.0443478	0.0178904	0.0162879	0.0141526	0	0	0	0.00562914
XLOC_050470	0	0.160777	0	0.289875	0.399466	0	0.0806931	0.1636	0	0	0	0
XLOC_052410	0.144753	0.105271	0.0720215	0.127418	0.329718	0.264489	0.108872	0.116857	0.102264	0.102213	0	0.0619726
XLOC_036500	0	0	1.12846	0.748662	0.44707	0.0881726	0.150516	0	0	0	0.0641834	0
XLOC_066290	0.227828	0.155055	0.236158	0.460811	0.26417	0.351678	0.318696	0.167437	0.374773	0.181378	0.0948137	0.174178
XLOC_070460	1.51975	1.07905	2.10782	1.45238	2.41437	1.7683	0.923334	0.781714	1.95327	0.831299	1.30234	0.523661
XLOC_008633	0.40701	0.181117	0.129813	0.0215306	0.171429	0.13693	0.147174	0.0526562	0.322564	0.561902	0.431926	0.311165
XLOC_015331	2.35024	4.03021	3.16701	3.66347	5.14748	2.74104	2.6645	4.34803	0	0.829777	1.99529	1.97647
XLOC_033956	2.29995	0.674446	0	2.85718	2.19368	2.59586	1.80534	1.99647	1.23757	0.698513	1.04978	1.3613
XLOC_057294	0.0877658	0.0621694	0.0389891	0.0919707	0.164764	0.0731142	0.0485372	0.0180746	0.14763	0.0516445	0	0.0191709
XLOC_040888	0.0494612	0.18394	0	0.136056	0.406236	0.312465	0.0547072	0.451583	0	0.0582094	0.0699853	0
XLOC_020380	0.119111	0.123044	0.33953	0.0819114	0.130438	0.144705	0.230552	0.228945	0	0.455578	0.842681	0.364247
XLOC_059389	0.106601	0.220242	0.0552494	0.464289	0.175108	0.259016	0.0884308	0.128063	0	0.094092	0	0
XLOC_014492	0	0.146754	0	0.455913	0.194466	0.207107	0.471392	0.204796	0	0	0	0.0543046
XLOC_043801	0	0.19554	0.163508	0.325432	0.604597	0.383273	0.392561	0.492695	0.657808	0.0464102	0	0.120595
XLOC_023943	0.0173016	0.0214475	0.0538026	0.0872535	0.0521042	0.0966893	0.0287051	0.0540406	0	0.0305427	0	0.0264547
XLOC_064204	1.09074	0.853963	0.47605	2.31608	0.943001	2.17599	1.26992	2.70342	0.901266	0.60805	0.406144	0.877776
XLOC_017955	0.0149184	0	0.0206185	0.00455968	0	0	0	0.0238958	0	0.0526712	0.0351815	0.0456214
XLOC_065328	0.132359	0	0	0.0693505	0.0621199	0.0551317	0.020914	0	0	0.222528	0.535093	0.202381
XLOC_022226	0.144109	0	0	0.594616	0.315627	0.420181	0.0796969	0	0	0	0	0
XLOC_048546	0.054041	0.163754	0	0.148654	0.0789068	0.105045	0.0996211	0.138497	0.282805	0	0	0
XLOC_058238	3.25684	3.97553	4.21215	5.91775	6.80591	8.36346	5.35384	3.18745	5.89293	2.88345	4.05867	4.56863
XLOC_036898	0.577229	0.198763	0.398888	0.617486	1.31692	0.888267	0.212817	0.878355	0	0.283051	0.340313	0.2942
XLOC_039978	0.141693	0	0.167856	0.296964	0.443338	0.255752	0.156722	0.116722	0	0.166755	0	0
XLOC_006841	0.0337365	0	0	0.0309338	0.184724	0.131155	0.0746295	0	0	0	0	0
XLOC_029139	0.0829823	0	0	0	0	0	0.0917836	0.186085	0	0.0976594	0.547942	0.0845882
XLOC_063206	0.511634	0	0.53034	0.312753	1.18283	0.110502	0.125755	0.710249	0	0.066903	0	0
XLOC_016962	0.00966829	0.0239701	0.0501088	0.0886507	0.0423509	0.0469832	0.0213875	0	0	0	0	0
XLOC_060811	0.0553215	0	0	0.0760883	0.454369	0.0806508	0.0917836	0	0	0	0	0
XLOC_067624	0.0255485	0.0351895	0.0794478	0.132747	0.158543	0.0827691	0.0376777	0.0818455	0	0.0501122	0.0482	0.0130215
XLOC_063261	0.269373	0	0.418833	0.43224	0.147495	0.719964	0.148972	0.129442	0	0	0	0
XLOC_020754	0.527035	0.967888	0.424903	0.698028	0.513026	1.76434	1.03633	0.787906	3.04535	0.344584	0.248577	0.179078
XLOC_021053	1.02733	0.516783	0.370396	0.163823	0.244571	0.477527	0.444635	0.128781	1.00803	0.262833	1.95923	2.32208
XLOC_035388	0.0438829	0	0.295667	0.241423	0.048056	0.12795	0.0485372	0	0	0	0	0
XLOC_017588	1.83024	1.66379	0.822099	1.42646	2.63898	2.51999	1.1134	0.850166	0.478896	0.358992	1.42434	0.97947
XLOC_060102	0	0	0.203014	0.251415	0.171583	0.26649	0.0433252	0	0	0	0	0
XLOC_044111	0	0.176822	0.129375	0.326978	0.117155	0.190622	0.0394427	0.137087	0.419887	0.0629515	0.0504579	0.0272629
XLOC_003676	0	0	0.0576782	0.102042	0.101559	0.108161	0.0205152	0	0	0	0	0
XLOC_041654	1.14872	0.402741	0.108247	0.446849	0.34308	0.20299	0.539024	0.501812	0	1.80253	0.344779	1.96933
XLOC_055156	1.1725	0.452185	0	0.788397	0.855998	0.759702	0.778112	0.30049	1.68736	0.275975	0	0.119519
XLOC_062707	1.23653	1.22626	1.1792	1.31521	2.32909	1.39407	0.984729	0.237676	0.582386	0.814932	0	0.529393
XLOC_062048	0.314915	0	0.391714	0	0.27589	0.244854	0.139326	1.57379	0.988799	0.592982	1.51501	0.866725
XLOC_018949	0.0159439	0.0239568	0.0120195	0.0305676	0.0682531	0.0281744	0.0208413	0.012537	0	0.00682322	0.0205089	0.0177299
XLOC_039648	0.830181	1.93348	2.11222	2.07603	2.39679	3.66753	2.50427	1.37811	6.44265	1.15465	1.06788	1.38477
XLOC_017347	0.509979	0.196679	0.0352416	0.280566	0	0.132173	0.376046	0.751516	0	0.480143	0.529171	1.24764
XLOC_028679	3.92099	4.0784	2.03217	3.09935	3.03532	3.48231	3.73868	3.57339	9.22036	8.75164	6.21762	7.13236
XLOC_055408	0	0.563763	0	0.521254	1.12058	0.884017	0.440144	0.0546345	1.45029	0.267612	0	0.347691
XLOC_022864	0.0253024	0.167282	0	0.116002	0.443338	0.0737745	0.223888	0.121585	0	0	0	0.0386881
XLOC_028438	0	0.0763584	0	0	0	0	0.102197	0	0	0.217479	0.522951	0.211917
XLOC_065006	0	0	0.266468	0.419044	0.0938386	0.416411	0.0315927	0.494117	0	0	0	0.087348
XLOC_012766	0.0640583	0.070585	0.0664003	0.195788	0.116917	0.0622585	0.09447	0	0	0	0	0
XLOC_031415	0.206338	0	0	0.189196	0.22596	0.515676	0	0.113316	0	0.0693809	0.0834169	0
XLOC_000632	0.445151	0.18394	0.230713	0.238098	0.934344	0.612912	0.410304	0	0	0.218285	0.157467	0.113441
XLOC_062248	0.045011	0.33478	0.326596	0.247629	0	0.131239	0	0.259549	0	1.16539	0.318442	0.825877
XLOC_063269	0.0212879	0.131945	0.0661985	0.0878369	0.0349684	0.082759	0.0235457	0.0613766	0	0.238004	0.180728	0.341772
XLOC_055321	0.967849	0.363566	1.18564	0.484059	0.529944	0.72687	0.778547	1.18384	0	2.22629	1.18272	1.68167
XLOC_023084	0.246224	0.090437	0.482094	0.150512	0	0	0.181559	0.157757	0.107377	0.193183	0.503238	0.585641
XLOC_007723	0	0	0.0961013	0.0728652	0.0580162	0.0901068	0.0146493	0	0	0	0	0
XLOC_066252	0.0388725	0	0	0.0254593	0.0851383	0.00539718	0.0184266	0.0106739	0.0926314	0	0	0
XLOC_002960	0	0.337819	0	0.499755	0.298434	0.331076	0.0753554	0.196429	1.47069	0	0	0
XLOC_044631	0.0765223	0.0474294	0.0842775	0.0438531	0	0.0232414	0.0793486	0	0	0.0956854	0.101508	0.117005
XLOC_012349	0.996036	1.21305	0	0.86522	1.03335	0.458551	0.811763	0.705341	0	0.37017	0.296704	0.0801562
XLOC_065032	0.326665	0.377946	0	0.419338	0.286184	0.952462	0.216787	0.376733	0	0.0768886	0	0.0998962
XLOC_049339	0.63341	0.07478	0	0.207424	0.445915	0.131917	0	0.347854	0	0	0	0
XLOC_056454	0.109433	0.0542622	0.0907471	0.0401366	0	0	0	0	0.279181	0	0.681307	0.301187
XLOC_059743	1.47274	1.35233	1.01772	0.225065	1.2544	0.477121	3.43888	0.314531	0.401411	4.81452	0.926161	2.87738
XLOC_074213	0.357941	0.172554	0	0.0273503	0.228655	0.115961	0.890786	0.200668	0	0.737187	0.253235	0.729736
XLOC_010594	0.111347	0.207042	0	0.229717	0.121935	0.108218	0.153946	0.107011	0	0	0	0
XLOC_066714	0.540827	0	0	0.123974	0.518226	0.985559	0.149547	0	0	0	0	0.103367
XLOC_028382	0.0497422	0.36997	0.0773413	0.296463	0.21789	0.290068	0	0.239026	0	0.11708	0	0
XLOC_009765	0	0.0924596	0	0.0170976	0.24504	0.108737	0	0.0537617	0	0	0	0
XLOC_061411	0.113255	0.0187192	0	0.166154	0.148831	0.154103	0.050107	0	0	0	0	0.0346341
XLOC_019558	1.05552	0.56443	2.7031	1.19556	1.29189	1.56897	0.755425	0.835404	0.426464	0.292286	0.527124	0.759494
XLOC_043038	0.0538747	0.0534274	0.0335066	0.0987978	0.0235992	0.115194	0	0.062132	0.274886	0	0	0.0164752
XLOC_069394	0	0.070585	0	0.0939784	0.0187067	0.199227	0.018894	0	0	0	0	0
XLOC_022534	0.585069	0.672197	0.207084	0.601885	0.687589	0.72119	0.694474	0.329143	0.50407	0.453436	0.181722	0.327288
XLOC_041636	0.101577	0.0629583	0	0.0698534	0.0556181	0.074042	0.0842626	0.0488105	0.398675	0.283913	0.197624	0.194142
XLOC_022555	3.77793	6.06416	4.89507	6.79491	7.24011	5.93135	4.90186	4.60834	0	3.67661	2.2616	4.5546
XLOC_054470	0.413808	0.128242	0.18766	0.545431	0.481483	0.477591	0.171637	0.571685	0.152263	0.213062	0.182975	0.237272
XLOC_028556	0.0904093	0.0249052	0.109334	0.0414492	0	0.0439346	0.133331	0.0434443	0	0.195067	0.106604	0.253437
XLOC_050631	0	0	0	0	0	0	0.0449335	0.117128	0	0.621531	0.0574822	0.186349
XLOC_034721	0.108753	0.115554	0.0966251	0.163823	0.18715	0.0830481	0.034368	0.0821214	0	0.0731362	0.0549574	0.0356329
XLOC_003041	0.0579393	0.497972	0.456438	0.276255	0.355316	0.360393	0.692113	0.0890929	0.397957	0.627321	1.24612	0.620136
XLOC_013231	0.0481024	0	0	0	0	0	0.0620716	0	0.0393324	0.0377402	0.0907502	0.0245166
XLOC_011311	0.395371	0.840189	0.526918	1.55367	1.23706	1.37236	0.812137	1.84559	1.21925	0.132943	1.03894	0.431809
XLOC_016096	0.287144	0.151009	0.223232	0.257305	0.142932	0.221993	0.375345	0.206972	0.48666	0.453135	0.470934	0.598707
XLOC_045554	0.104611	0.237743	0.0677723	0.287761	0.300718	0.228762	0.274803	0.138239	0.0128308	0.076946	0.0925124	0.159953
XLOC_036018	4.72608	4.61155	2.41992	8.92794	6.8903	7.36034	4.4086	5.41761	3.96685	2.94852	4.39098	5.78976
XLOC_025120	0.0202419	0.0434934	0	0	0	0	0	0	0	0.0190577	0.0229131	0.0309505
XLOC_056765	0.10652	0.110037	0.138018	0.280804	0.174975	0.155291	0.250363	0.217541	0	0.10969	0.0565205	0.0407181
XLOC_019206	0.400539	0.283724	0.415183	0.183631	0.219315	0.13903	0.537954	0.219966	0.421088	0.437712	0.566744	0.787417
XLOC_007700	0.953227	0.76012	0.450702	0.950704	0.714231	1.20275	0.536413	0.466089	0.492275	0.492028	0.236627	0.613689
XLOC_052999	0	0.410494	0	0	0.108791	0.0724141	0.43952	0.405768	0	0.759943	0.210849	0.189874
XLOC_061964	0.875463	0.31007	0.713013	1.6628	0.890238	2.18794	1.7983	0.661077	0.920378	1.1039	0.0884815	0.286845
XLOC_023454	1.15901	1.94985	1.84498	3.1502	2.3118	2.45403	1.55663	2.42665	2.27447	1.85114	0.878539	1.39241
XLOC_053493	0.119909	0.0495472	0.0810604	0.0358523	0.0884926	0.0557363	0.0749628	0.012526	0.109983	0.147252	0.199172	0.119572
XLOC_065558	0.534634	0.368191	0.554181	0.531069	0.243949	0.259806	0.246391	0.642268	0.524592	0.681628	1.2608	1.43057
XLOC_022580	0.822583	1.35959	3.65424	2.90923	2.31636	3.71183	2.6645	3.44454	2.13314	1.59041	1.99529	1.34759
XLOC_027531	0.142642	0	0	0.196187	0.23431	0.103975	0.0788853	0	0	0	0	0
XLOC_042252	0	0.0156094	0.0391573	0.0173189	0.0103422	0	0.0104457	0.0907628	0.101933	0.144487	0.0534516	0.0866413
XLOC_028421	0.203124	0	0	0.0744995	0.533857	0.11845	0.0449335	0	0	0	0	0
XLOC_006995	0.006861	0.0113401	0.0248914	0.006291	0.0187837	0.0200047	0.0341491	0.0230784	0.0572231	0.0928568	0.058248	0.031472
XLOC_008631	0	0	0	0	0	0	0.239091	0.0830984	0	0.508794	0.550551	0
XLOC_034203	0.0916716	0.227276	0.760185	0.672446	0.301168	0.178192	0	0.176203	0	0.107886	0	0
XLOC_044244	1.23595	0.340469	0.640568	2.20358	1.35348	0.800815	0.987304	0.19797	0	0.646467	0.777249	0.209978
XLOC_051935	0.323049	1.0145	0.803664	1.1256	0.35377	0.753534	0.714625	0.558844	0.126793	0.228112	0	0.197581
XLOC_046665	0.20762	0	0.251079	0.475928	0.492622	0.168155	0.191367	0.0332558	0	0	0	0.158728
XLOC_066310	0	0	0	0	0	0	0.100604	0	0	0	1.0296	0.208614
XLOC_023933	0	0.0157087	0	0.0248986	0.0178421	0.00263916	0	0	0.0399668	0	0	0
XLOC_021117	0	0.0691679	0	0.0153486	0.109987	0.162689	0	0.0643496	0.312072	0	0	0
XLOC_066983	0	0.0319777	0	0.10644	0.0423743	0.150429	0.106996	0.204532	0.113903	0	0	0
XLOC_016132	0	0	0	0	0	0	0	0	0	0.0749996	0.338146	0
XLOC_009979	0.52603	0	0	0.275616	0.24688	0	1.16364	0.361104	0.811091	1.1497	0.956967	0.689412
XLOC_048701	0	0.0262077	0	0.0109042	0.0607745	0.0154107	0.035076	0.0152388	0.116688	0	0	0.00606117
XLOC_056637	0.0345237	0.142655	0.0596432	0.0422074	0.0756136	0.0447383	0.0572781	0.176956	0.0959798	0.0812598	0.284955	0.167161
XLOC_041635	0.212491	0	0.058736	0	0.0310265	0	0.141017	0.0680721	0	0.0333433	0.180399	0.216603
XLOC_037770	0.281048	0.190455	0.203926	0.0721557	0.227753	0.10926	0.304639	0.237691	0.286799	0.529211	0.222695	0.395352
XLOC_008491	0.107584	0.466772	0.139396	0.567215	0.500713	0.653507	0.237989	0.54282	0	0.158265	0.266396	0.328998
XLOC_045218	0.225635	0.223762	0	0	0	0	0.14974	0.346957	0	0	0.510821	0.552004
XLOC_017892	0	0	0	0	0	0	0	0	0	0.277524	0.0834169	0.135213
XLOC_026722	0	0	0	0	0	0	0	0	0	0.113532	0.170625	0.110629
XLOC_061307	2.85995	2.17968	2.50337	3.46734	5.77667	5.28124	2.42519	6.35228	5.30067	1.94468	2.47298	3.69271
XLOC_026387	0.119436	0.315851	0	0.109513	0.130794	0.046432	0.184945	0.206612	0	0.365457	0.371791	0.328717
XLOC_025041	0.12922	0	0	0	0	0	0	0.434657	0	0.456224	0.63994	0.0987903
XLOC_008015	0	0.0336249	0	0.161666	0.0297047	0.079089	0.0300021	0.104275	0	0	0	0.0207375
XLOC_000012	0.182198	0.120457	0.0377719	0.150356	0.15962	0.159371	0.26198	0.157593	0	0.0428848	0.0515605	0
XLOC_074207	0.136791	0	0.496273	0.18814	0.374499	0.398843	0	0	0	0	0	0
XLOC_020151	0.055585	0	0	0	0.060871	0	0.0614805	0.587624	0	0.196249	0.393251	0.679928
XLOC_054771	0.195271	1.77512	1.21446	0.417779	1.63944	0.569353	1.29589	0.312777	0	2.29808	3.40769	2.18955
XLOC_049057	0.0992027	0.0717348	0.0964027	0.159182	0.156165	0.222961	0.0822933	0.160885	0.0365022	0.0875615	0.0965024	0.0948023
XLOC_008300	0.795876	0.394634	0.131996	0.204332	0.0348625	0.587871	0.492962	0.397739	2.99876	1.3113	0.585586	1.31427
XLOC_007038	0.341644	1.62346	0	1.09641	1.77714	0.913124	0.66129	0.49251	0	0.804142	0	0
XLOC_034266	0.184308	0.203087	0.191046	0.563321	0.87462	0.23884	0.0679521	0.590436	0	0	0	0.187875
XLOC_037667	0.0612927	0	0	0	0.134243	0.277996	0	0	0	0	0	0
XLOC_071256	0.0537919	0.266727	0.111517	0.147969	0.0589074	0.182982	0	0.232637	0	0	0	0
XLOC_029720	0.0449821	0	0	0.0618676	0.0246299	0.0765069	0.0248765	0.0756532	0	0	0	0
XLOC_064907	0	0	0.111006	0.229118	0.13682	0.0173469	0.0197414	0	0	0.0210052	0	0
XLOC_015607	0	0	0.329989	0	0	0	0	0	0	0.249771	0	0.973534
XLOC_041658	0.155516	0.211681	0.132754	0.100656	0.140251	0.160037	0.283311	0.219794	0	0.32298	0.297712	0.363676
XLOC_043628	0.375199	0.378974	1.16675	0.955633	1.41525	2.06639	0.829986	0.60098	1.06355	0.637809	1.06178	0.573689
XLOC_046418	0	0	0	0	0	0	0	0	0	0.553598	0.591637	0
XLOC_066650	0.0831136	0.114477	0.11487	0.330238	0.0303392	0.0807784	0	0.079877	0.434947	0	0	0
XLOC_015204	0.302929	0.663414	0.83211	0.374979	0.398083	0.117767	0.418822	0.917066	0.549891	0.356508	1.30732	1.06533
XLOC_041639	0.138648	0.311005	0.246372	0.108968	0.0867618	0	0.0219076	0.209391	0	0.163171	0.504464	0.272567
XLOC_052920	0.00802809	0.0597108	0.083216	0.0368057	0.11429	0.0624202	0.0443979	0.0925856	0	0	0	0.0245504
XLOC_003184	0.0273582	0	0	0.125427	0.20972	0.0531791	0	0	0	0	0	0
XLOC_019504	0.609566	0.521126	1.37264	0.713111	1.05885	0.612869	0.488227	0.80804	0.659991	0.0494745	0.624575	0.289255
XLOC_041643	0.0793711	0.0459154	0.0905003	0.0436663	0.0869191	0.0385705	0.175579	0.0228841	0.11682	0.289569	0.134768	0.109225
XLOC_020135	0.361016	0	0.187107	0.772388	0.0658913	0.409351	0.199653	0.289131	0	0	0	0.0920006
XLOC_026341	0.0367104	0.0276999	0.0430159	0.0234161	0.015731	0.0155126	0.0423694	0.0276111	0	0.0525954	0.0248426	0.0780957
XLOC_053509	0.236032	0	0	0.0196748	0.023498	0.208546	0.0949331	0.144353	0	0.227274	0.485781	0.426518
XLOC_008293	0.478769	1.01742	0	0.313567	0.748998	0.598265	0.983447	0.197196	0.671109	1.44887	1.74198	1.4641
XLOC_019740	0	0.654419	0.273609	0.510952	0.674475	0.54159	0.616349	0.394613	1.20867	0.414194	0.207494	0.134534
XLOC_043939	0	0	0	0.0480678	0	0.110392	0	0	0	0	0	0
XLOC_015100	0.547165	0.968968	0.526657	0.430035	0.299599	0.227911	0.475513	0.676102	1.68736	1.1039	0.663611	0.89639
XLOC_053502	0.176638	0	0.0457741	0.0202454	0	0	0	0.0636599	0	0.10394	0.0624838	0.303846
XLOC_038177	0.073775	0	0.484324	0.0676459	0.134651	0.119504	0	0	0	0	0	0
XLOC_000010	0	0	1.27613	0.18814	0.374499	0.33237	0.378249	0	0	0	0	0
XLOC_038192	0.329328	0.498963	0.0568947	0.150984	0.120215	0.586804	0.242838	0.791258	1.131	0.452172	1.24262	1.59458
XLOC_040426	0.0926416	0.0893205	0.0480143	0.155733	0.152177	0.120052	0.0853895	0.029678	0	0	0.0873891	0
XLOC_046488	0.390723	0.605436	0.632825	1.03	0.641819	1.02056	0.297113	1.14999	1.60542	0.287394	0.725622	0.410731
XLOC_052597	0	0	0.0601587	0.0327479	0.0586671	0.0564062	0.00493787	0	0.148938	0.015762	0	0.0204785
XLOC_032464	0	0	0.426329	0.215498	0.19303	0.342631	0.0649877	0	0	0	0	0
XLOC_047769	0	0	0	0.297308	0.26631	0.472703	0.537954	0	1.90893	0	0	0
XLOC_006072	0	0	0	0.124455	0.445915	0.0879448	0	0	0	0	0	0
XLOC_043804	0	0	0.355871	0.209865	0.375968	0.166836	0.0632887	0	0	0	0	0
XLOC_044630	0.0226511	0	0	0	0	0	0.0125267	0	0	0.159944	0	0.0692682
XLOC_053504	0	0	0	0	0	0	0.152973	0.132918	0	0	0.234832	0.338353
XLOC_032147	0	0	0	0	0.0857913	0.685261	0	0	0	0	0	0
XLOC_032302	0	0.893205	0	0.198205	0.552348	0.490211	0	0.346243	1.41402	0	0	0.110174
XLOC_053952	0.0429675	0.124282	0.155885	0.196989	0.117634	0.0626404	0.0475248	0.309707	0.358364	0	0	0.0328493
XLOC_016115	0.0494612	0.245253	0	0.136056	0.0541648	0.865287	0.164122	0	0	0	0	0.0756276
XLOC_046030	0.160635	0.0442505	0.444022	0.343677	0.175912	0.156122	0	0.56606	0	0	0	0
XLOC_039889	0	0	0.781554	0.230449	0.733947	0.488535	0.46331	0	1.56185	0	0	0.128097
XLOC_068095	0.235815	0.389762	0	0.54056	0.0645601	0.229189	0.326033	0.339948	1.50401	0	0	0
XLOC_006981	0.969744	0.0890457	0.614288	1.13617	0.530982	0.418888	0.95342	0.362437	0	0.317018	0.15246	0.247128
XLOC_038767	0.0451852	0	0.0585465	0.0207157	0.111335	0	0.149933	0.0759948	0.177346	0	0	0
XLOC_034237	0	0	0.159006	0.0803737	0.0479959	0.0638948	0	0	0	0.154739	0.248058	0.368578
XLOC_015246	0.19101	0.26309	0.461985	0.350283	0	0.680693	0.281692	0.673097	1.24948	0	0	0
XLOC_019328	0	0.213421	0	0.0473588	0.113123	0.0501986	0	0	0	0.303925	0.292328	0.157948
XLOC_028787	0.0741918	0	0	0	0.203118	0	0.0820608	0.356513	0.800781	0	0	0
XLOC_029144	0.0911941	0.376821	0.0472641	0.250854	0.299599	0	0.353032	0.394393	0.850071	0.0536618	0	0
XLOC_060629	0	0.124895	0	0.0791844	0.141857	0.230814	0.119398	0.269737	0.614342	0.0508166	0	0.0330113
XLOC_046885	0	0.157969	0	0.175269	0.0418654	0.371557	0.0422846	0	0	0.494907	0.703215	0.175364
XLOC_042658	0.195416	0	0	0.0716725	0.427999	0	0	0.413173	1.18882	0	0	0
XLOC_015221	0.354048	0.0797974	0.23354	0.118049	0.211482	0.312818	0.177999	0.773319	1.26326	0.227274	0	0
XLOC_048839	0.236612	0.325899	0	0.361591	0.604597	0.536582	0.174472	0	0	1.02102	0.892786	1.08536
XLOC_011607	0.150509	0.248767	0.312024	0.230009	0	0.146281	0	0	0	0.472347	0.70988	0.153422
XLOC_012156	0.395938	0	0	0.161353	0.0481768	0	0	0	0	0.724839	0.311241	0.134534
XLOC_038508	0	0	0.0777832	0.0229352	0.0821758	0.145863	0	0	0	0.44156	0.0707852	0.152984
XLOC_058639	0	0	0.0361302	0.0639203	0	0.0451687	0.0642546	0.0558309	0.171006	0	0	0
XLOC_049401	0.0329122	0	0	0	0.054063	0.0319874	0	0	0	0.1743	0.256131	0.0251618
XLOC_058532	0.482349	0.837103	1.89994	0.574959	1.26773	0.609436	1.12037	1.15891	2.17713	0.45413	0.273001	0.516268
XLOC_023528	0	0.0275094	0.0345046	0.0152611	0.0546797	0.0485285	0	0.143961	0.685909	0	0	0.0254488
XLOC_040971	0.134391	0	0.497517	0.0352075	0.084098	0.130615	0.021235	0	0	0.338917	0.108661	0.146777
XLOC_036828	0.0691155	0	0	0.0633736	0.0756882	0.134347	0.12741	0.398544	0.135635	0.0271133	0	0
XLOC_039064	0.0443647	0	0	0	0.0161946	0.0574909	0	0	0	0.174038	0.188322	0.0226116
XLOC_027918	0.0723523	0	0	0	0.158466	0.140639	0.0400131	0.208604	0.816424	0	0	0
XLOC_052636	0.0627572	0	0.650517	0	0.412352	0.121988	0.832961	1.20627	0.677363	0	0	0.287873
XLOC_023980	0.075634	0	0	0.104026	0	0	0.041828	0.472476	0.44528	0	0	0
XLOC_057390	0	0.438483	0.70712	0.208502	0.249018	0	0	0	0	0.802837	0.321751	0.579484
XLOC_030397	0.0471736	0.012995	0.0488983	0.0216273	0.0774895	0.0152827	0.00869616	0.0377805	0	0.0925287	0.111247	0.180324
XLOC_057801	0.021343	0.068348	0.0138271	0.0146774	0.0379806	0.00777875	0.00590167	0.0256398	0	0.0470962	0.0528489	0.0897437
XLOC_064866	0	0.146531	0	0.0406447	0.0485427	0	0	0	0	0.20867	0.250884	0.474444
XLOC_066146	0.138024	0.16295	0.224824	0	0.302298	0.0958182	0.0654268	0.0378996	0	0.185641	0.418493	0.241191
XLOC_037272	0.343319	1.63141	0.444839	0.629594	0.751935	1.50153	0.474665	0.659899	1.17905	2.72728	1.45734	3.14967
XLOC_009192	0	0	0	0.225215	0	0.0341028	0.465724	0	0.516445	0	0	0
XLOC_015529	0	0.0670421	0	0.0371922	0.103645	0.0131408	0.0448641	0.0259883	0.278601	0	0	0
XLOC_005902	0.0170075	0.0281106	0	0.101365	0	0.00826485	0.0094057	0.114417	0.375482	0	0	0.0390075
XLOC_021806	0.350185	0	0	0.0642186	0	0.340346	0.309862	0.134619	2.68014	0	0.198198	0
XLOC_026101	0.0655778	0	0.339877	0.180389	0.215442	0.254941	0	0	0	0.848942	0.371158	0.200541
