# Supplementary material for: Genome-Wide Analysis of lncRNA and mRNA Expression During Differentiation of Abdominal Preadipocytes in the Chicken
Source: G3 (Bethesda). 2017 Jan 20;7(3):953–66. doi: 10.1534/g3.116.037069 (PMC5345725; doi:10.1534/g3.116.037069)
Supplement: Supplementary file 6 [file 953TableS6.xlsx]

## Sheet: A
Group and genes	Number
[A0 vs A2]: XLOC_022316,XLOC_061982,XLOC_011824,XLOC_014749,XLOC_023342,XLOC_064478,XLOC_015278,XLOC_018853,XLOC_008620,XLOC_056547,XLOC_019095,XLOC_018422,XLOC_013129,XLOC_001636,XLOC_003312,XLOC_013642,XLOC_065146,XLOC_041002,XLOC_049065,XLOC_014758,XLOC_040427,XLOC_021748,XLOC_003206,XLOC_058201,XLOC_035596,XLOC_031294,XLOC_052470,XLOC_015555,XLOC_026627,XLOC_064864,XLOC_040243,XLOC_067599,XLO…	231
[A2 vs A4]: XLOC_004837,XLOC_027532,XLOC_020752,XLOC_010837,XLOC_039639,XLOC_050120,XLOC_007169,XLOC_006556,XLOC_004101,XLOC_023661,XLOC_027269,XLOC_019437,XLOC_071301,XLOC_055068,XLOC_057329,XLOC_029063,XLOC_040783,XLOC_068346,XLOC_053017,XLOC_072964,XLOC_030635,XLOC_029981,XLOC_071177,XLOC_068435,XLOC_027463,XLOC_057016,XLOC_059780,XLOC_005396,XLOC_019099,XLOC_024017,XLOC_051520,XLOC_002429,XLO…	109
[A4 vs A6]: XLOC_038767,XLOC_034237,XLOC_015246,XLOC_019328,XLOC_028787,XLOC_029144,XLOC_060629,XLOC_046885,XLOC_042658,XLOC_015221,XLOC_048839,XLOC_011607,XLOC_012156,XLOC_038508,XLOC_058639,XLOC_049401,XLOC_058532,XLOC_023528,XLOC_040971,XLOC_036828,XLOC_039064,XLOC_027918,XLOC_052636,XLOC_023980,XLOC_057390,XLOC_030397,XLOC_057801,XLOC_064866,XLOC_066146,XLOC_037272,XLOC_009192,XLOC_015529,XLO…	35
[A2 vs A6]: XLOC_038612,XLOC_061412,XLOC_064755,XLOC_003342,XLOC_035354,XLOC_034211,XLOC_016976,XLOC_055320,XLOC_006840,XLOC_013359,XLOC_028294,XLOC_028295,XLOC_009379,XLOC_028678,XLOC_023460,XLOC_064297,XLOC_020381,XLOC_061862,XLOC_039272,XLOC_042212,XLOC_019212,XLOC_003451,XLOC_033308,XLOC_068731,XLOC_023320,XLOC_001234,XLOC_000782,XLOC_044613,XLOC_015967,XLOC_025121,XLOC_025123,XLOC_068502,XLO…	218
[A0 vs A4]: XLOC_045323,XLOC_033309,XLOC_054455,XLOC_015866,XLOC_040623,XLOC_044634,XLOC_015301,XLOC_048939,XLOC_055428,XLOC_022432,XLOC_039461,XLOC_063706,XLOC_023618,XLOC_005697,XLOC_035927,XLOC_017587,XLOC_051979,XLOC_054185,XLOC_022366,XLOC_064110,XLOC_023380,XLOC_035926,XLOC_013433,XLOC_039469,XLOC_057835,XLOC_019385,XLOC_009377,XLOC_070167,XLOC_012883,XLOC_057222,XLOC_040779,XLOC_035401,XLO…	38
[A0 vs A6]: XLOC_037683,XLOC_001026,XLOC_003039,XLOC_057017,XLOC_056549,XLOC_040633,XLOC_008014,XLOC_030463,XLOC_069478,XLOC_056349,XLOC_040781,XLOC_036684,XLOC_048345,XLOC_066799,XLOC_003203,XLOC_008295,XLOC_040748,XLOC_007462,XLOC_043378,XLOC_009949,XLOC_059783,XLOC_053018,XLOC_008070,XLOC_016122,XLOC_008712,XLOC_047065,XLOC_037369,XLOC_026760,XLOC_051314,XLOC_062040,XLOC_014501,XLOC_035376,XLO…	79
[A4 vs A6] and [A0 vs A6]: XLOC_039974,XLOC_022562,XLOC_059153,XLOC_059613,XLOC_003021,XLOC_063408,XLOC_056459,XLOC_030351,XLOC_008852,XLOC_070912,XLOC_020667,XLOC_063179	12
[A0 vs A6] and [A2 vs A6]: XLOC_045171,XLOC_008305,XLOC_009314,XLOC_036522,XLOC_023459,XLOC_051086,XLOC_039823,XLOC_014756,XLOC_019822,XLOC_032904,XLOC_069079,XLOC_066663,XLOC_032300,XLOC_036492,XLOC_019533,XLOC_046306,XLOC_037879,XLOC_066099,XLOC_072361,XLOC_048713,XLOC_064526,XLOC_069914,XLOC_054454,XLOC_012893,XLOC_037680,XLOC_025248,XLOC_045555,XLOC_055018,XLOC_068941,XLOC_034486,XLOC_055601,…	52
[A2 vs A4] and [A0 vs A6] and [A2 vs A6]: XLOC_040634,XLOC_025142,XLOC_037877	3
[A4 vs A6] and [A2 vs A6]: XLOC_065328,XLOC_020754,XLOC_068095,XLOC_038732,XLOC_063269,XLOC_020205,XLOC_026388,XLOC_017486,XLOC_048701,XLOC_061459,XLOC_048546,XLOC_002444,XLOC_011237,XLOC_066983,XLOC_053952,XLOC_043801,XLOC_062248	17
[A0 vs A2] and [A2 vs A6]: XLOC_036911,XLOC_049278,XLOC_048842,XLOC_041638,XLOC_016755,XLOC_033301,XLOC_073350,XLOC_043409,XLOC_073892,XLOC_070613,XLOC_067442,XLOC_010401,XLOC_016257,XLOC_012263,XLOC_068256,XLOC_013643,XLOC_033299,XLOC_064480,XLOC_007595,XLOC_008853,XLOC_036913,XLOC_073059,XLOC_043912,XLOC_022460,XLOC_039713,XLOC_067486,XLOC_041634,XLOC_027908,XLOC_023348,XLOC_044623,XLOC_000397,…	114
[A2 vs A4] and [A2 vs A6]: XLOC_057833,XLOC_036671,XLOC_025387,XLOC_066642,XLOC_000630,XLOC_051639,XLOC_025143,XLOC_039766,XLOC_041644,XLOC_025135,XLOC_000524,XLOC_037419,XLOC_002564,XLOC_007617,XLOC_023081,XLOC_024118,XLOC_016934,XLOC_015848,XLOC_051465,XLOC_036909,XLOC_069173,XLOC_033280,XLOC_010180,XLOC_050029,XLOC_035356,XLOC_057453,XLOC_039979,XLOC_070747,XLOC_035379,XLOC_012716,XLOC_023349,…	50
[A2 vs A4] and [A0 vs A4]: XLOC_021272,XLOC_047198,XLOC_019319,XLOC_058301,XLOC_052699,XLOC_057836,XLOC_064102,XLOC_046409,XLOC_059161,XLOC_036092,XLOC_006275,XLOC_029082,XLOC_051700,XLOC_004090,XLOC_040708,XLOC_012096,XLOC_042202,XLOC_055031,XLOC_026622,XLOC_068438	20
[A0 vs A2] and [A2 vs A4]: XLOC_064476,XLOC_047898,XLOC_042299,XLOC_004737,XLOC_038957,XLOC_003192,XLOC_043419,XLOC_056811,XLOC_013171,XLOC_018786,XLOC_062041,XLOC_037573,XLOC_009400,XLOC_003183,XLOC_013170,XLOC_038881,XLOC_004942,XLOC_019795,XLOC_053813,XLOC_052959,XLOC_022229,XLOC_018452,XLOC_027527,XLOC_037774,XLOC_016791,XLOC_056053,XLOC_038755,XLOC_026156,XLOC_053533,XLOC_016100,XLOC_051698,…	36
[A2 vs A4] and [A4 vs A6]: XLOC_064798,XLOC_011708,XLOC_067386,XLOC_026099,XLOC_055383,XLOC_041799,XLOC_044830,XLOC_054504,XLOC_041657,XLOC_059157,XLOC_022907	11
[A4 vs A6] and [A0 vs A4]: XLOC_052040,XLOC_045982,XLOC_008632,XLOC_042996,XLOC_018223,XLOC_001627,XLOC_050932,XLOC_032410	8
[A0 vs A2] and [A0 vs A4]: XLOC_061871,XLOC_065177,XLOC_047928,XLOC_029288,XLOC_019598,XLOC_016918,XLOC_002266,XLOC_036308,XLOC_052944,XLOC_034188,XLOC_008624,XLOC_035347,XLOC_056137,XLOC_056494,XLOC_040392,XLOC_061967,XLOC_060299,XLOC_033626,XLOC_023322,XLOC_023095,XLOC_009250,XLOC_033281,XLOC_042965,XLOC_070310,XLOC_038965,XLOC_062907,XLOC_069443,XLOC_040938	28
[A0 vs A4] and [A0 vs A6]: XLOC_042205,XLOC_001578,XLOC_052725,XLOC_052020,XLOC_068959,XLOC_021347,XLOC_026624,XLOC_060413,XLOC_040092,XLOC_040782	10
[A0 vs A2] and [A0 vs A6]: XLOC_045141,XLOC_007717,XLOC_022574,XLOC_043741,XLOC_003204,XLOC_021941,XLOC_003659,XLOC_011027,XLOC_026340,XLOC_015247,XLOC_033463,XLOC_042975,XLOC_037132,XLOC_066143,XLOC_026090,XLOC_073853,XLOC_012184,XLOC_068010,XLOC_018785,XLOC_064485,XLOC_045140,XLOC_045180,XLOC_045062,XLOC_027768,XLOC_003027,XLOC_053640,XLOC_026512,XLOC_067443,XLOC_064883,XLOC_036572,XLOC_007725,…	56
[A0 vs A2] and [A2 vs A4] and [A0 vs A6]: XLOC_066863	1
[A0 vs A2] and [A0 vs A6] and [A2 vs A6]: XLOC_060821,XLOC_045162	2
[A0 vs A2] and [A2 vs A4] and [A0 vs A6] and [A2 vs A6]: XLOC_012015,XLOC_027595,XLOC_023940,XLOC_018389	4
[A0 vs A2] and [A2 vs A4] and [A4 vs A6] and [A0 vs A6]: XLOC_045166	1
[A0 vs A2] and [A4 vs A6] and [A0 vs A6] and [A2 vs A6]: XLOC_045178,XLOC_067216	2
[A0 vs A2] and [A0 vs A4] and [A0 vs A6]: XLOC_045177,XLOC_038651,XLOC_019317,XLOC_066154,XLOC_061309,XLOC_035272,XLOC_003037,XLOC_027296,XLOC_045173,XLOC_048408,XLOC_058652,XLOC_031960,XLOC_020899,XLOC_037534,XLOC_060298,XLOC_037069,XLOC_034359,XLOC_004052,XLOC_002970,XLOC_042200,XLOC_042207,XLOC_042204,XLOC_052875,XLOC_009060,XLOC_042933,XLOC_036886,XLOC_005316,XLOC_038490,XLOC_003831,XLOC_0053…	39
[A2 vs A4] and [A0 vs A4] and [A0 vs A6]: XLOC_023826	1
[A0 vs A2] and [A4 vs A6] and [A0 vs A4] and [A0 vs A6]: XLOC_045179	1
[A0 vs A2] and [A2 vs A4] and [A4 vs A6] and [A0 vs A4] and [A0 vs A6]: XLOC_021812,XLOC_019320	2
[A0 vs A2] and [A2 vs A4] and [A2 vs A6]: XLOC_015731,XLOC_008639,XLOC_008640,XLOC_022661,XLOC_039649,XLOC_012014,XLOC_030947,XLOC_018656,XLOC_037418,XLOC_015660,XLOC_033298,XLOC_030197,XLOC_036678,XLOC_029060,XLOC_013913,XLOC_017482,XLOC_059171,XLOC_003178,XLOC_008066,XLOC_009178,XLOC_008627,XLOC_019711,XLOC_062236,XLOC_059459,XLOC_054877,XLOC_014471,XLOC_053575,XLOC_016099,XLOC_038862,XLOC_0694…	54
[A0 vs A2] and [A0 vs A4] and [A2 vs A6]: XLOC_069052,XLOC_027297,XLOC_035932,XLOC_071215,XLOC_014725,XLOC_041668,XLOC_019923	7
[A0 vs A2] and [A2 vs A4] and [A0 vs A4] and [A2 vs A6]: XLOC_004823	1
[A0 vs A2] and [A4 vs A6] and [A0 vs A4] and [A2 vs A6]: XLOC_033303,XLOC_055724,XLOC_048894,XLOC_009405,XLOC_043812,XLOC_054104,XLOC_039712,XLOC_069730	8
[A0 vs A2] and [A4 vs A6] and [A2 vs A6]: XLOC_021051,XLOC_026547,XLOC_060810,XLOC_021052	4
[A0 vs A2] and [A2 vs A4] and [A4 vs A6] and [A2 vs A6]: XLOC_033302	1
[A0 vs A2] and [A4 vs A6] and [A0 vs A4] and [A0 vs A6] and [A2 vs A6]: XLOC_045159,XLOC_061374,XLOC_045156,XLOC_045167,XLOC_045176,XLOC_045153,XLOC_045155,XLOC_045161,XLOC_045168	9
[A0 vs A4] and [A0 vs A6] and [A2 vs A6]: XLOC_038820,XLOC_021935,XLOC_035162	3
[A0 vs A2] and [A0 vs A4] and [A0 vs A6] and [A2 vs A6]: XLOC_030486,XLOC_045164,XLOC_045169,XLOC_045158,XLOC_045175,XLOC_045163,XLOC_045172,XLOC_066296,XLOC_045160,XLOC_042203,XLOC_045174,XLOC_018693	12
[A2 vs A4] and [A0 vs A4] and [A0 vs A6] and [A2 vs A6]: XLOC_052289,XLOC_026720,XLOC_060215,XLOC_042201,XLOC_026555,XLOC_042208,XLOC_041647,XLOC_021813,XLOC_040775,XLOC_061849,XLOC_045157,XLOC_042209	12
[A0 vs A2] and [A2 vs A4] and [A0 vs A4] and [A0 vs A6] and [A2 vs A6]: XLOC_045170,XLOC_042206	2
[A2 vs A4] and [A0 vs A4] and [A2 vs A6]: XLOC_041111,XLOC_006519	1
[A4 vs A6] and [A0 vs A4] and [A2 vs A6]: XLOC_001310,XLOC_003157	1
[A4 vs A6] and [A0 vs A6] and [A2 vs A6]: XLOC_029543,XLOC_023942,XLOC_017452,XLOC_059138,XLOC_062283,XLOC_063572,XLOC_004790,XLOC_003609,XLOC_014759,XLOC_062407,XLOC_044169,XLOC_036158	12
[A2 vs A4] and [A4 vs A6] and [A0 vs A6]: XLOC_020306	1
[A0 vs A2] and [A4 vs A6] and [A0 vs A4]: XLOC_030638	1
[A2 vs A4] and [A4 vs A6] and [A0 vs A4]: XLOC_018199,XLOC_050208,XLOC_002737,XLOC_021814,XLOC_064096,XLOC_029983,XLOC_004654,XLOC_064874,XLOC_005887,XLOC_003980,XLOC_010576,XLOC_068138,XLOC_021558	13
[A0 vs A2] and [A2 vs A4] and [A4 vs A6] and [A0 vs A4]: XLOC_019321,XLOC_032303	2
[A0 vs A2] and [A2 vs A4] and [A4 vs A6]: XLOC_062860	1

## Sheet: B
Group and genes	Number
[A0 vs A2]: ENSGALG00000011214,ENSGALG00000027001,ENSGALG00000022145,ENSGALG00000005747,ENSGALG00000013237,ENSGALG00000003490,ENSGALG00000021696,ENSGALG00000025728,ENSGALG00000011870,ENSGALG00000008970,ENSGALG00000005727,ENSGALG00000005989,ENSGALG00000028210,ENSGALG00000010396,ENSGALG00000026054,ENSGALG00000019524,ENSGALG00000014561,ENSGALG00000009976,ENSGALG00000008405,ENSGALG00000005808,ENSGALG…	297
[A0 vs A4]: ENSGALG00000022679,ENSGALG00000002347,ENSGALG00000029019,ENSGALG00000003231,ENSGALG00000028828,ENSGALG00000029149,ENSGALG00000004629,ENSGALG00000017301,ENSGALG00000007127,ENSGALG00000001718,ENSGALG00000029099,ENSGALG00000007646,ENSGALG00000027078,ENSGALG00000026737,ENSGALG00000010369,ENSGALG00000000927,ENSGALG00000028747,ENSGALG00000011000,ENSGALG00000002958,ENSGALG00000002229,ENSGALG…	43
[A0 vs A6]: ENSGALG00000016820,ENSGALG00000011834,ENSGALG00000000753,ENSGALG00000028756,ENSGALG00000006300,ENSGALG00000004155,ENSGALG00000026863,ENSGALG00000004845,ENSGALG00000022113,ENSGALG00000006241,ENSGALG00000005816,ENSGALG00000027302,ENSGALG00000013439,ENSGALG00000001513,ENSGALG00000011255,ENSGALG00000018372,ENSGALG00000028590,ENSGALG00000027596,ENSGALG00000004659,ENSGALG00000024481,ENSGALG…	88
[A4 vs A6]: ENSGALG00000021620,ENSGALG00000006454,ENSGALG00000010052,ENSGALG00000015818,ENSGALG00000008796,ENSGALG00000015118,ENSGALG00000025883,ENSGALG00000012369,ENSGALG00000005569,ENSGALG00000013177,ENSGALG00000014263,ENSGALG00000010302,ENSGALG00000013371,ENSGALG00000009073,ENSGALG00000028760,ENSGALG00000026517,ENSGALG00000009594,ENSGALG00000016945,ENSGALG00000009547,ENSGALG00000003923,ENSGALG…	34
[A2 vs A4]: ENSGALG00000005587,ENSGALG00000004959,ENSGALG00000010017,ENSGALG00000006756,ENSGALG00000011511,ENSGALG00000003321,ENSGALG00000002442,ENSGALG00000026671,ENSGALG00000028912,ENSGALG00000004724,ENSGALG00000026191,ENSGALG00000006898,ENSGALG00000001955,ENSGALG00000006410,ENSGALG00000026342,ENSGALG00000025868,ENSGALG00000026241,ENSGALG00000002853,ENSGALG00000012639,ENSGALG00000008418,ENSGALG…	135
[A2 vs A6]: ENSGALG00000008039,ENSGALG00000008731,ENSGALG00000009517,ENSGALG00000004410,ENSGALG00000005784,ENSGALG00000026141,ENSGALG00000004034,ENSGALG00000028247,ENSGALG00000004952,ENSGALG00000016737,ENSGALG00000009264,ENSGALG00000009473,ENSGALG00000021491,ENSGALG00000002736,ENSGALG00000007169,ENSGALG00000008738,ENSGALG00000028637,ENSGALG00000003349,ENSGALG00000028823,ENSGALG00000006611,ENSGALG…	256
[A0 vs A6] and [A2 vs A6]: ENSGALG00000003304,ENSGALG00000016821,ENSGALG00000008596,ENSGALG00000012363,ENSGALG00000001473,ENSGALG00000028384,ENSGALG00000002082,ENSGALG00000008700,ENSGALG00000017335,ENSGALG00000013794,ENSGALG00000016106,ENSGALG00000006328,ENSGALG00000006919,ENSGALG00000014605,ENSGALG00000012162,ENSGALG00000009246,ENSGALG00000025759,ENSGALG00000002390,ENSGALG00000010636,ENSGALG0000…	73
[A2 vs A6] and [A4 vs A6]: ENSGALG00000006064,ENSGALG00000004943,ENSGALG00000008035,ENSGALG00000023981,ENSGALG00000022166,ENSGALG00000019738,ENSGALG00000007353,ENSGALG00000006785,ENSGALG00000006640,ENSGALG00000016234,ENSGALG00000003919,ENSGALG00000028783,ENSGALG00000009021,ENSGALG00000025610,ENSGALG00000026166,ENSGALG00000008862,ENSGALG00000021461,ENSGALG00000011237,ENSGALG00000021193,ENSGALG0000…	22
[A0 vs A4] and [A2 vs A6] and [A4 vs A6]: ENSGALG00000027119	1
[A0 vs A6] and [A4 vs A6]: ENSGALG00000029127,ENSGALG00000001382,ENSGALG00000004192,ENSGALG00000016841,ENSGALG00000011189,ENSGALG00000010494,ENSGALG00000016506	7
[A2 vs A4] and [A4 vs A6]: ENSGALG00000009633,ENSGALG00000015804,ENSGALG00000016578,ENSGALG00000002310,ENSGALG00000007426,ENSGALG00000028740,ENSGALG00000019617,ENSGALG00000006101,ENSGALG00000021074,ENSGALG00000008597,ENSGALG00000002286,ENSGALG00000015953,ENSGALG00000008704,ENSGALG00000001036,ENSGALG00000000556,ENSGALG00000026906,ENSGALG00000007237,ENSGALG00000017930,ENSGALG00000022704,ENSGALG0000…	20
[A0 vs A4] and [A4 vs A6]: ENSGALG00000014290,ENSGALG00000006575,ENSGALG00000028169,ENSGALG00000002084	4
[A0 vs A4] and [A2 vs A4]: ENSGALG00000006483,ENSGALG00000002661,ENSGALG00000021021,ENSGALG00000005442,ENSGALG00000009556,ENSGALG00000011953,ENSGALG00000012311,ENSGALG00000007742,ENSGALG00000000864,ENSGALG00000028086,ENSGALG00000010671,ENSGALG00000000764,ENSGALG00000011970,ENSGALG00000025557,ENSGALG00000016728,ENSGALG00000026686,ENSGALG00000006134,ENSGALG00000027140,ENSGALG00000000196,ENSGALG0000…	31
[A0 vs A2] and [A0 vs A4]: ENSGALG00000027196,ENSGALG00000028008,ENSGALG00000006776,ENSGALG00000006123,ENSGALG00000026155,ENSGALG00000006140,ENSGALG00000002144,ENSGALG00000004599,ENSGALG00000008171,ENSGALG00000015117,ENSGALG00000018781,ENSGALG00000019317,ENSGALG00000017310,ENSGALG00000001881,ENSGALG00000025786,ENSGALG00000027130,ENSGALG00000028692,ENSGALG00000028328,ENSGALG00000015029,ENSGALG0000…	43
[A0 vs A4] and [A0 vs A6]: ENSGALG00000004066,ENSGALG00000016564,ENSGALG00000002521,ENSGALG00000008714,ENSGALG00000010706,ENSGALG00000027510,ENSGALG00000011882,ENSGALG00000028033,ENSGALG00000022980,ENSGALG00000003897,ENSGALG00000011595	11
[A0 vs A2] and [A0 vs A6]: ENSGALG00000018361,ENSGALG00000008138,ENSGALG00000028890,ENSGALG00000026142,ENSGALG00000006011,ENSGALG00000015800,ENSGALG00000027037,ENSGALG00000026875,ENSGALG00000003256,ENSGALG00000007721,ENSGALG00000010314,ENSGALG00000023920,ENSGALG00000006260,ENSGALG00000003358,ENSGALG00000009722,ENSGALG00000007676,ENSGALG00000005117,ENSGALG00000026441,ENSGALG00000012529,ENSGALG0000…	69
[A0 vs A2] and [A2 vs A4]: ENSGALG00000028118,ENSGALG00000004372,ENSGALG00000013632,ENSGALG00000003476,ENSGALG00000006676,ENSGALG00000001668,ENSGALG00000001874,ENSGALG00000004150,ENSGALG00000006110,ENSGALG00000019026,ENSGALG00000010961,ENSGALG00000005173,ENSGALG00000024271,ENSGALG00000008787,ENSGALG00000015783,ENSGALG00000004888,ENSGALG00000023542,ENSGALG00000006026,ENSGALG00000008660,ENSGALG0000…	60
[A2 vs A4] and [A2 vs A6]: ENSGALG00000003952,ENSGALG00000001491,ENSGALG00000011836,ENSGALG00000003130,ENSGALG00000016176,ENSGALG00000012685,ENSGALG00000005862,ENSGALG00000014171,ENSGALG00000007271,ENSGALG00000023571,ENSGALG00000010294,ENSGALG00000008362,ENSGALG00000006422,ENSGALG00000026468,ENSGALG00000006388,ENSGALG00000007631,ENSGALG00000009103,ENSGALG00000026622,ENSGALG00000013764,ENSGALG0000…	61
[A0 vs A2] and [A0 vs A4] and [A2 vs A4]: ENSGALG00000027898	1
[A0 vs A2] and [A2 vs A6]: ENSGALG00000013825,ENSGALG00000023340,ENSGALG00000002719,ENSGALG00000014980,ENSGALG00000005772,ENSGALG00000011457,ENSGALG00000005451,ENSGALG00000002987,ENSGALG00000015444,ENSGALG00000009634,ENSGALG00000028230,ENSGALG00000007141,ENSGALG00000018360,ENSGALG00000008910,ENSGALG00000023565,ENSGALG00000004466,ENSGALG00000018366,ENSGALG00000005071,ENSGALG00000000835,ENSGALG0000…	135
[A0 vs A2] and [A0 vs A4] and [A2 vs A6]: ENSGALG00000014405,ENSGALG00000000991,ENSGALG00000011332,ENSGALG00000021685,ENSGALG00000024368,ENSGALG00000004969,ENSGALG00000026482,ENSGALG00000001470,ENSGALG00000001244	9
[A0 vs A2] and [A2 vs A6] and [A4 vs A6]: ENSGALG00000001067,ENSGALG00000007286,ENSGALG00000023946,ENSGALG00000007365,ENSGALG00000006143,ENSGALG00000000464	6
[A0 vs A2] and [A0 vs A4] and [A2 vs A6] and [A4 vs A6]: ENSGALG00000004589,ENSGALG00000023801,ENSGALG00000006598,ENSGALG00000008696,ENSGALG00000003879,ENSGALG00000026424,ENSGALG00000029094,ENSGALG00000010485,ENSGALG00000006206,ENSGALG00000002051,ENSGALG00000023843,ENSGALG00000001835,ENSGALG00000001921,ENSGALG00000009981,ENSGALG00000006106	15
[A0 vs A2] and [A0 vs A6] and [A2 vs A6]: ENSGALG00000027602,ENSGALG00000000996,ENSGALG00000007862,ENSGALG00000022149	4
[A0 vs A2] and [A0 vs A4] and [A0 vs A6] and [A2 vs A6]: ENSGALG00000012770,ENSGALG00000000405,ENSGALG00000009467,ENSGALG00000002816,ENSGALG00000010382,ENSGALG00000027190,ENSGALG00000007395,ENSGALG00000001099,ENSGALG00000013756,ENSGALG00000028536,ENSGALG00000003188,ENSGALG00000004384,ENSGALG00000000543	13
[A0 vs A2] and [A0 vs A6] and [A2 vs A6] and [A4 vs A6]: ENSGALG00000003263,ENSGALG00000004814,ENSGALG00000021616,ENSGALG00000006641	4
[A0 vs A2] and [A0 vs A4] and [A0 vs A6] and [A2 vs A6] and [A4 vs A6]: ENSGALG00000006688	1
[A0 vs A2] and [A2 vs A4] and [A2 vs A6]: ENSGALG00000002846,ENSGALG00000027334,ENSGALG00000021511,ENSGALG00000013515,ENSGALG00000006176,ENSGALG00000007478,ENSGALG00000005278,ENSGALG00000004249,ENSGALG00000008166,ENSGALG00000011222,ENSGALG00000007004,ENSGALG00000005160,ENSGALG00000011138,ENSGALG00000026952,ENSGALG00000027873,ENSGALG00000016130,ENSGALG00000011391,ENSGALG00000022234,ENSGALG00000022…	115
[A0 vs A4] and [A2 vs A4] and [A2 vs A6]: ENSGALG00000002513,ENSGALG00000028469,ENSGALG00000006039,ENSGALG00000007845,ENSGALG00000000627	15
[A0 vs A2] and [A0 vs A6] and [A2 vs A4] and [A2 vs A6]: ENSGALG00000011795,ENSGALG00000016974,ENSGALG00000002926,ENSGALG00000015634,ENSGALG00000002749,ENSGALG00000009559	6
[A0 vs A2] and [A0 vs A4] and [A0 vs A6] and [A2 vs A4] and [A2 vs A6]: ENSGALG00000022080,ENSGALG00000006051,ENSGALG00000026084,ENSGALG00000009965	4
[A0 vs A4] and [A0 vs A6] and [A2 vs A4] and [A2 vs A6]: ENSGALG00000012171,ENSGALG00000012250,ENSGALG00000026959,ENSGALG00000028412,ENSGALG00000002466,ENSGALG00000027425,ENSGALG00000004849,ENSGALG00000003761,ENSGALG00000010703,ENSGALG00000009868,ENSGALG00000010250,ENSGALG00000001797,ENSGALG00000022214,ENSGALG00000002889,ENSGALG00000026459,ENSGALG00000012213,ENSGALG00000027571,ENSGALG00000027712,…	19
[A0 vs A6] and [A2 vs A4] and [A2 vs A6]: ENSGALG00000000424,ENSGALG00000022490,ENSGALG00000028768,ENSGALG00000006648,ENSGALG00000003971,ENSGALG00000006180,ENSGALG00000012365,ENSGALG00000000611,ENSGALG00000026472,ENSGALG00000006034	10
[A0 vs A2] and [A0 vs A4] and [A4 vs A6]: ENSGALG00000014439,ENSGALG00000029057,ENSGALG00000011414,ENSGALG00000015079,ENSGALG00000022582,ENSGALG00000008270	6
[A0 vs A2] and [A2 vs A4] and [A4 vs A6]: ENSGALG00000001983,ENSGALG00000009940,ENSGALG00000007881,ENSGALG00000021025,ENSGALG00000017145	5
[A0 vs A2] and [A0 vs A4] and [A2 vs A4] and [A4 vs A6]: ENSGALG00000028083,ENSGALG00000000981	2
[A0 vs A2] and [A0 vs A6] and [A2 vs A4] and [A4 vs A6]: ENSGALG00000009624,ENSGALG00000005610,ENSGALG00000003295,ENSGALG00000016338,ENSGALG00000015972,ENSGALG00000006256,ENSGALG00000013732	7
[A0 vs A2] and [A0 vs A6] and [A4 vs A6]: ENSGALG00000003990,ENSGALG00000003474,ENSGALG00000026438	3
[A0 vs A2] and [A0 vs A4] and [A0 vs A6] and [A2 vs A4] and [A4 vs A6]: ENSGALG00000009912,ENSGALG00000012530	2
[A0 vs A2] and [A0 vs A6] and [A2 vs A4] and [A2 vs A6] and [A4 vs A6]: ENSGALG00000021399,ENSGALG00000009957,ENSGALG00000011387,ENSGALG00000023846,ENSGALG00000016233	5
[A0 vs A6] and [A2 vs A4] and [A2 vs A6] and [A4 vs A6]: ENSGALG00000007888,ENSGALG00000007525	2
[A0 vs A4] and [A0 vs A6] and [A2 vs A4] and [A2 vs A6] and [A4 vs A6]: ENSGALG00000027249,ENSGALG00000023237	2
[A0 vs A2] and [A2 vs A4] and [A2 vs A6] and [A4 vs A6]: ENSGALG00000006069,ENSGALG00000006331	2
[A0 vs A4] and [A0 vs A6] and [A2 vs A4] and [A4 vs A6]: ENSGALG00000029055	1
[A0 vs A4] and [A2 vs A4] and [A4 vs A6]: ENSGALG00000015958,ENSGALG00000003428,ENSGALG00000009971,ENSGALG00000012056,ENSGALG00000016231,ENSGALG00000011777,ENSGALG00000015830,ENSGALG00000010384,ENSGALG00000014912,ENSGALG00000005830,ENSGALG00000009111,ENSGALG00000004856,ENSGALG00000006565,ENSGALG00000005140,ENSGALG00000011982	15
[A0 vs A6] and [A2 vs A6] and [A4 vs A6]: ENSGALG00000016368,ENSGALG00000028892,ENSGALG00000000781,ENSGALG00000001981,ENSGALG00000028418,ENSGALG00000013828,ENSGALG00000029060,ENSGALG00000004991,ENSGALG00000016635,ENSGALG00000028700,ENSGALG00000004653,ENSGALG00000014907,ENSGALG00000002447,ENSGALG00000003134,ENSGALG00000026557,ENSGALG00000004161,ENSGALG00000002686,ENSGALG00000014514,ENSGALG00000014…	28
[A0 vs A4] and [A0 vs A6] and [A2 vs A6] and [A4 vs A6]: ENSGALG00000000962	1
[A0 vs A4] and [A0 vs A6] and [A2 vs A6]: ENSGALG00000000766,ENSGALG00000002988,ENSGALG00000029010,ENSGALG00000028855,ENSGALG00000023589,ENSGALG00000000099,ENSGALG00000016576,ENSGALG00000008590	8
[A0 vs A2] and [A0 vs A6] and [A2 vs A4]: ENSGALG00000009565,ENSGALG00000015978,ENSGALG00000023707	3
[A0 vs A4] and [A0 vs A6] and [A2 vs A4]: ENSGALG00000001544,ENSGALG00000010005,ENSGALG00000027142,ENSGALG00000025648	4
[A0 vs A2] and [A0 vs A4] and [A0 vs A6] and [A2 vs A4]: ENSGALG00000028620,ENSGALG00000007878	2
[A0 vs A2] and [A0 vs A4] and [A0 vs A6]: ENSGALG00000029025,ENSGALG00000016467,ENSGALG00000018364,ENSGALG00000028882,ENSGALG00000003570,ENSGALG00000014030,ENSGALG00000000123,ENSGALG00000027238,ENSGALG00000008527,ENSGALG00000007170,ENSGALG00000021437,ENSGALG00000015549,ENSGALG00000027892,ENSGALG00000012969,ENSGALG00000010603,ENSGALG00000006555,ENSGALG00000027539,ENSGALG00000005933,ENSGALG00000028…	59

## Sheet: C
Names	Number	Genes
A0 vs A2 A2 vs A4 A4 vs A6	7	XLOC_062860
		XLOC_045166
		XLOC_032303
		XLOC_019320
		XLOC_033302
		XLOC_021812
		XLOC_019321
A0 vs A2 A2 vs A4	98	XLOC_050799
		XLOC_038957
		XLOC_030197
		XLOC_008640
		XLOC_053575
		XLOC_012014
		XLOC_030947
		XLOC_022410
		XLOC_051698
		XLOC_004942
		XLOC_053533
		XLOC_017074
		XLOC_018389
		XLOC_009400
		XLOC_055592
		XLOC_069499
		XLOC_012015
		XLOC_038755
		XLOC_059459
		XLOC_008627
		XLOC_036678
		XLOC_064476
		XLOC_045170
		XLOC_008639
		XLOC_064413
		XLOC_045290
		XLOC_053813
		XLOC_018786
		XLOC_027527
		XLOC_056490
		XLOC_026156
		XLOC_057261
		XLOC_056897
		XLOC_022185
		XLOC_037418
		XLOC_022661
		XLOC_009438
		XLOC_003749
		XLOC_005850
		XLOC_018452
		XLOC_042206
		XLOC_014220
		XLOC_059171
		XLOC_032779
		XLOC_029973
		XLOC_037227
		XLOC_029060
		XLOC_038954
		XLOC_038881
		XLOC_033298
		XLOC_037779
		XLOC_056053
		XLOC_052959
		XLOC_040698
		XLOC_008066
		XLOC_066863
		XLOC_008245
		XLOC_016100
		XLOC_042299
		XLOC_018656
		XLOC_038953
		XLOC_013913
		XLOC_004823
		XLOC_004737
		XLOC_015660
		XLOC_043419
		XLOC_062041
		XLOC_014471
		XLOC_019795
		XLOC_019711
		XLOC_017482
		XLOC_003192
		XLOC_013170
		XLOC_016791
		XLOC_056811
		XLOC_023866
		XLOC_016099
		XLOC_009178
		XLOC_039649
		XLOC_062236
		XLOC_054045
		XLOC_034358
		XLOC_050609
		XLOC_047898
		XLOC_003178
		XLOC_023940
		XLOC_027595
		XLOC_007949
		XLOC_022229
		XLOC_013171
		XLOC_036677
		XLOC_038862
		XLOC_037774
		XLOC_015731
		XLOC_003183
		XLOC_007719
		XLOC_037573
		XLOC_054877
A0 vs A2 A4 vs A6	25	XLOC_048894
		XLOC_045155
		XLOC_054104
		XLOC_039712
		XLOC_045156
		XLOC_055724
		XLOC_043812
		XLOC_061374
		XLOC_026547
		XLOC_045167
		XLOC_067216
		XLOC_045153
		XLOC_021052
		XLOC_045161
		XLOC_030638
		XLOC_009405
		XLOC_060810
		XLOC_045176
		XLOC_045168
		XLOC_021051
		XLOC_045159
		XLOC_045178
		XLOC_033303
		XLOC_045179
		XLOC_069730
A2 vs A4 A4 vs A6	25	XLOC_026099
		XLOC_010576
		XLOC_064874
		XLOC_054504
		XLOC_041657
		XLOC_002737
		XLOC_067386
		XLOC_004654
		XLOC_021814
		XLOC_011708
		XLOC_021558
		XLOC_055383
		XLOC_064096
		XLOC_068138
		XLOC_020306
		XLOC_003980
		XLOC_050208
		XLOC_041799
		XLOC_018199
		XLOC_064798
		XLOC_029983
		XLOC_022907
		XLOC_044830
		XLOC_059157
		XLOC_005887
A0 vs A2	489	XLOC_044047
		XLOC_003831
		XLOC_039040
		XLOC_034357
		XLOC_008624
		XLOC_020899
		XLOC_065073
		XLOC_034359
		XLOC_045160
		XLOC_004089
		XLOC_057808
		XLOC_037287
		XLOC_045173
		XLOC_003312
		XLOC_064625
		XLOC_051521
		XLOC_025831
		XLOC_067654
		XLOC_040605
		XLOC_019599
		XLOC_033626
		XLOC_047928
		XLOC_041668
		XLOC_064530
		XLOC_066183
		XLOC_027908
		XLOC_053699
		XLOC_069052
		XLOC_011914
		XLOC_038303
		XLOC_035141
		XLOC_022574
		XLOC_005590
		XLOC_069443
		XLOC_005962
		XLOC_033300
		XLOC_038951
		XLOC_005803
		XLOC_047916
		XLOC_035347
		XLOC_048351
		XLOC_003052
		XLOC_037423
		XLOC_027768
		XLOC_040235
		XLOC_042199
		XLOC_056803
		XLOC_016755
		XLOC_056468
		XLOC_003979
		XLOC_004475
		XLOC_016921
		XLOC_014758
		XLOC_056547
		XLOC_073350
		XLOC_012288
		XLOC_073853
		XLOC_011604
		XLOC_058201
		XLOC_069648
		XLOC_024765
		XLOC_002970
		XLOC_070067
		XLOC_017103
		XLOC_011824
		XLOC_012666
		XLOC_064931
		XLOC_060457
		XLOC_019380
		XLOC_045180
		XLOC_051031
		XLOC_015205
		XLOC_068377
		XLOC_023322
		XLOC_058297
		XLOC_040780
		XLOC_064485
		XLOC_037790
		XLOC_066143
		XLOC_002261
		XLOC_025453
		XLOC_019923
		XLOC_010586
		XLOC_008853
		XLOC_023094
		XLOC_002266
		XLOC_040934
		XLOC_057452
		XLOC_013642
		XLOC_045208
		XLOC_040718
		XLOC_045140
		XLOC_037306
		XLOC_033301
		XLOC_043469
		XLOC_017021
		XLOC_046173
		XLOC_033499
		XLOC_056548
		XLOC_017098
		XLOC_016922
		XLOC_053640
		XLOC_065379
		XLOC_053179
		XLOC_065177
		XLOC_001883
		XLOC_014749
		XLOC_042911
		XLOC_052470
		XLOC_021748
		XLOC_002528
		XLOC_050322
		XLOC_040453
		XLOC_045163
		XLOC_003025
		XLOC_002755
		XLOC_025258
		XLOC_015247
		XLOC_073615
		XLOC_008620
		XLOC_019095
		XLOC_058553
		XLOC_033281
		XLOC_067151
		XLOC_043507
		XLOC_042193
		XLOC_018589
		XLOC_066937
		XLOC_040243
		XLOC_035845
		XLOC_042185
		XLOC_002671
		XLOC_041656
		XLOC_023095
		XLOC_027297
		XLOC_065556
		XLOC_040938
		XLOC_018853
		XLOC_007516
		XLOC_023377
		XLOC_066154
		XLOC_018525
		XLOC_044623
		XLOC_044458
		XLOC_045141
		XLOC_014725
		XLOC_021950
		XLOC_017050
		XLOC_003201
		XLOC_009812
		XLOC_019598
		XLOC_034353
		XLOC_041985
		XLOC_018422
		XLOC_037132
		XLOC_023353
		XLOC_025144
		XLOC_010401
		XLOC_004052
		XLOC_042207
		XLOC_014454
		XLOC_016611
		XLOC_011402
		XLOC_073892
		XLOC_016918
		XLOC_023347
		XLOC_060298
		XLOC_011027
		XLOC_041663
		XLOC_044292
		XLOC_043409
		XLOC_062907
		XLOC_039369
		XLOC_028708
		XLOC_007565
		XLOC_018693
		XLOC_045175
		XLOC_011285
		XLOC_000397
		XLOC_070998
		XLOC_019835
		XLOC_035596
		XLOC_016919
		XLOC_061410
		XLOC_070310
		XLOC_053759
		XLOC_042965
		XLOC_023421
		XLOC_001184
		XLOC_026090
		XLOC_023118
		XLOC_034188
		XLOC_029311
		XLOC_021146
		XLOC_015530
		XLOC_008637
		XLOC_066077
		XLOC_045169
		XLOC_067231
		XLOC_019649
		XLOC_034039
		XLOC_008306
		XLOC_022300
		XLOC_039760
		XLOC_009250
		XLOC_066296
		XLOC_007595
		XLOC_027296
		XLOC_069905
		XLOC_022735
		XLOC_021941
		XLOC_023344
		XLOC_016104
		XLOC_038965
		XLOC_067117
		XLOC_069695
		XLOC_007725
		XLOC_010897
		XLOC_043797
		XLOC_003206
		XLOC_047094
		XLOC_020675
		XLOC_019224
		XLOC_016975
		XLOC_055154
		XLOC_071095
		XLOC_017637
		XLOC_038651
		XLOC_073057
		XLOC_042635
		XLOC_061982
		XLOC_052672
		XLOC_029288
		XLOC_045172
		XLOC_012185
		XLOC_067486
		XLOC_003027
		XLOC_055012
		XLOC_030398
		XLOC_060821
		XLOC_037069
		XLOC_058652
		XLOC_004943
		XLOC_019927
		XLOC_049079
		XLOC_005308
		XLOC_039713
		XLOC_064929
		XLOC_023139
		XLOC_050475
		XLOC_073059
		XLOC_060299
		XLOC_036308
		XLOC_037666
		XLOC_061586
		XLOC_021915
		XLOC_045164
		XLOC_033463
		XLOC_019655
		XLOC_019220
		XLOC_027453
		XLOC_008638
		XLOC_039452
		XLOC_048759
		XLOC_018785
		XLOC_048408
		XLOC_034207
		XLOC_045183
		XLOC_042933
		XLOC_013423
		XLOC_040392
		XLOC_050454
		XLOC_041002
		XLOC_012263
		XLOC_045143
		XLOC_018969
		XLOC_024512
		XLOC_036680
		XLOC_052885
		XLOC_010890
		XLOC_064483
		XLOC_026539
		XLOC_040095
		XLOC_045165
		XLOC_042203
		XLOC_041844
		XLOC_003681
		XLOC_045062
		XLOC_008718
		XLOC_064479
		XLOC_045158
		XLOC_031420
		XLOC_066413
		XLOC_056660
		XLOC_019832
		XLOC_045139
		XLOC_052944
		XLOC_028362
		XLOC_043741
		XLOC_041638
		XLOC_061309
		XLOC_057944
		XLOC_021738
		XLOC_008589
		XLOC_018043
		XLOC_015555
		XLOC_043468
		XLOC_008636
		XLOC_040427
		XLOC_031294
		XLOC_065146
		XLOC_072710
		XLOC_045177
		XLOC_049065
		XLOC_068479
		XLOC_011322
		XLOC_037637
		XLOC_057943
		XLOC_037668
		XLOC_015419
		XLOC_008628
		XLOC_009075
		XLOC_012639
		XLOC_036572
		XLOC_056137
		XLOC_023831
		XLOC_019211
		XLOC_022533
		XLOC_028256
		XLOC_067442
		XLOC_023354
		XLOC_063837
		XLOC_057745
		XLOC_068010
		XLOC_059206
		XLOC_019317
		XLOC_019221
		XLOC_014283
		XLOC_056899
		XLOC_011469
		XLOC_014348
		XLOC_060027
		XLOC_060683
		XLOC_003055
		XLOC_020080
		XLOC_022316
		XLOC_042204
		XLOC_053605
		XLOC_045174
		XLOC_063274
		XLOC_033299
		XLOC_037534
		XLOC_016108
		XLOC_031251
		XLOC_000085
		XLOC_026340
		XLOC_024806
		XLOC_026512
		XLOC_037197
		XLOC_067599
		XLOC_035933
		XLOC_015278
		XLOC_036913
		XLOC_036886
		XLOC_064481
		XLOC_033875
		XLOC_064482
		XLOC_026738
		XLOC_009761
		XLOC_025278
		XLOC_022541
		XLOC_047929
		XLOC_056002
		XLOC_072963
		XLOC_056494
		XLOC_011505
		XLOC_045162
		XLOC_052875
		XLOC_066865
		XLOC_043912
		XLOC_067443
		XLOC_019316
		XLOC_002921
		XLOC_042200
		XLOC_028260
		XLOC_036911
		XLOC_013317
		XLOC_030486
		XLOC_061062
		XLOC_023348
		XLOC_031335
		XLOC_052834
		XLOC_064419
		XLOC_003200
		XLOC_035272
		XLOC_061871
		XLOC_065772
		XLOC_026954
		XLOC_000781
		XLOC_008854
		XLOC_069861
		XLOC_035191
		XLOC_010912
		XLOC_016257
		XLOC_012184
		XLOC_008711
		XLOC_023092
		XLOC_003204
		XLOC_038490
		XLOC_067616
		XLOC_016831
		XLOC_065722
		XLOC_064480
		XLOC_003659
		XLOC_012878
		XLOC_061967
		XLOC_001636
		XLOC_071215
		XLOC_009402
		XLOC_008101
		XLOC_026627
		XLOC_067782
		XLOC_001246
		XLOC_004097
		XLOC_024058
		XLOC_024074
		XLOC_069111
		XLOC_031960
		XLOC_040429
		XLOC_059474
		XLOC_070613
		XLOC_055387
		XLOC_001952
		XLOC_036681
		XLOC_055322
		XLOC_020452
		XLOC_005316
		XLOC_013249
		XLOC_069498
		XLOC_007032
		XLOC_009270
		XLOC_035932
		XLOC_064478
		XLOC_064285
		XLOC_009485
		XLOC_016920
		XLOC_013129
		XLOC_003199
		XLOC_069269
		XLOC_030270
		XLOC_014185
		XLOC_041634
		XLOC_040885
		XLOC_021531
		XLOC_044127
		XLOC_001576
		XLOC_066772
		XLOC_022460
		XLOC_069178
		XLOC_042490
		XLOC_066713
		XLOC_042975
		XLOC_009060
		XLOC_007001
		XLOC_057061
		XLOC_064864
		XLOC_048842
		XLOC_064883
		XLOC_055242
		XLOC_068256
		XLOC_012087
		XLOC_035477
		XLOC_034340
		XLOC_065204
		XLOC_061863
		XLOC_014313
		XLOC_003037
		XLOC_013643
		XLOC_023622
		XLOC_052783
		XLOC_009401
		XLOC_007717
		XLOC_008719
		XLOC_052861
		XLOC_023342
		XLOC_049278
		XLOC_029828
		XLOC_060262
		XLOC_019901
A2 vs A4	206	XLOC_041111
		XLOC_024686
		XLOC_066487
		XLOC_057329
		XLOC_030635
		XLOC_073839
		XLOC_066642
		XLOC_040634
		XLOC_022489
		XLOC_018392
		XLOC_035348
		XLOC_001237
		XLOC_004837
		XLOC_039342
		XLOC_057453
		XLOC_051700
		XLOC_051465
		XLOC_021681
		XLOC_034465
		XLOC_055068
		XLOC_050804
		XLOC_027856
		XLOC_033039
		XLOC_013318
		XLOC_051639
		XLOC_025142
		XLOC_057016
		XLOC_041644
		XLOC_029407
		XLOC_069173
		XLOC_058632
		XLOC_004090
		XLOC_042202
		XLOC_025387
		XLOC_047999
		XLOC_005396
		XLOC_010837
		XLOC_037877
		XLOC_036909
		XLOC_007617
		XLOC_027767
		XLOC_027269
		XLOC_054109
		XLOC_032616
		XLOC_072964
		XLOC_035379
		XLOC_057836
		XLOC_022680
		XLOC_040783
		XLOC_052289
		XLOC_023661
		XLOC_012716
		XLOC_008061
		XLOC_059425
		XLOC_072262
		XLOC_039766
		XLOC_005998
		XLOC_044556
		XLOC_068346
		XLOC_012879
		XLOC_007146
		XLOC_071885
		XLOC_024017
		XLOC_004101
		XLOC_053695
		XLOC_033316
		XLOC_052699
		XLOC_047198
		XLOC_054291
		XLOC_060505
		XLOC_023453
		XLOC_036385
		XLOC_053993
		XLOC_033280
		XLOC_026555
		XLOC_004141
		XLOC_037099
		XLOC_060215
		XLOC_022582
		XLOC_025143
		XLOC_009466
		XLOC_053555
		XLOC_051520
		XLOC_000630
		XLOC_037419
		XLOC_017235
		XLOC_045582
		XLOC_062174
		XLOC_047930
		XLOC_042208
		XLOC_031934
		XLOC_043353
		XLOC_020752
		XLOC_042201
		XLOC_023081
		XLOC_027806
		XLOC_068435
		XLOC_011605
		XLOC_021813
		XLOC_046151
		XLOC_053322
		XLOC_044640
		XLOC_040708
		XLOC_006275
		XLOC_012096
		XLOC_070747
		XLOC_039979
		XLOC_006519
		XLOC_006556
		XLOC_002564
		XLOC_002429
		XLOC_060982
		XLOC_047494
		XLOC_011606
		XLOC_064102
		XLOC_067849
		XLOC_019319
		XLOC_038956
		XLOC_015848
		XLOC_046109
		XLOC_050491
		XLOC_054501
		XLOC_011212
		XLOC_010180
		XLOC_037347
		XLOC_050029
		XLOC_020941
		XLOC_038404
		XLOC_022922
		XLOC_055031
		XLOC_000524
		XLOC_026720
		XLOC_043112
		XLOC_030878
		XLOC_036092
		XLOC_016881
		XLOC_065175
		XLOC_007169
		XLOC_039833
		XLOC_071177
		XLOC_046409
		XLOC_063111
		XLOC_014175
		XLOC_071301
		XLOC_033748
		XLOC_014776
		XLOC_066307
		XLOC_054308
		XLOC_050120
		XLOC_020308
		XLOC_021273
		XLOC_033786
		XLOC_029449
		XLOC_037420
		XLOC_006965
		XLOC_035356
		XLOC_024118
		XLOC_044383
		XLOC_061849
		XLOC_017020
		XLOC_004832
		XLOC_004105
		XLOC_026611
		XLOC_057833
		XLOC_045157
		XLOC_023110
		XLOC_059161
		XLOC_058301
		XLOC_008120
		XLOC_023826
		XLOC_058341
		XLOC_021272
		XLOC_029082
		XLOC_016934
		XLOC_053017
		XLOC_043953
		XLOC_028254
		XLOC_023349
		XLOC_046835
		XLOC_002810
		XLOC_059780
		XLOC_029981
		XLOC_019437
		XLOC_036671
		XLOC_042209
		XLOC_016882
		XLOC_043816
		XLOC_040775
		XLOC_042520
		XLOC_026886
		XLOC_019099
		XLOC_034598
		XLOC_027532
		XLOC_022386
		XLOC_038209
		XLOC_039639
		XLOC_030698
		XLOC_033771
		XLOC_025135
		XLOC_068438
		XLOC_024578
		XLOC_041647
		XLOC_027463
		XLOC_056049
		XLOC_026622
		XLOC_029063
A4 vs A6	86	XLOC_065328
		XLOC_064866
		XLOC_001627
		XLOC_003021
		XLOC_059138
		XLOC_038732
		XLOC_062283
		XLOC_004790
		XLOC_015246
		XLOC_023942
		XLOC_046885
		XLOC_020667
		XLOC_032410
		XLOC_053952
		XLOC_026101
		XLOC_048839
		XLOC_066146
		XLOC_049401
		XLOC_015221
		XLOC_057801
		XLOC_019328
		XLOC_066983
		XLOC_017452
		XLOC_036158
		XLOC_045982
		XLOC_005902
		XLOC_029144
		XLOC_043801
		XLOC_009192
		XLOC_008632
		XLOC_063408
		XLOC_015529
		XLOC_052040
		XLOC_036828
		XLOC_052636
		XLOC_027918
		XLOC_012156
		XLOC_060629
		XLOC_023980
		XLOC_020205
		XLOC_062407
		XLOC_003157
		XLOC_038767
		XLOC_059153
		XLOC_028787
		XLOC_063269
		XLOC_062248
		XLOC_070912
		XLOC_058639
		XLOC_038508
		XLOC_058532
		XLOC_063179
		XLOC_057390
		XLOC_044169
		XLOC_050932
		XLOC_040971
		XLOC_039064
		XLOC_003609
		XLOC_063572
		XLOC_017486
		XLOC_048701
		XLOC_056459
		XLOC_022562
		XLOC_034237
		XLOC_020754
		XLOC_030397
		XLOC_002444
		XLOC_026388
		XLOC_048546
		XLOC_023528
		XLOC_001310
		XLOC_011607
		XLOC_042658
		XLOC_037272
		XLOC_030351
		XLOC_042996
		XLOC_059613
		XLOC_011237
		XLOC_018223
		XLOC_008852
		XLOC_021806
		XLOC_039974
		XLOC_068095
		XLOC_061459
		XLOC_029543
		XLOC_014759

## Sheet: D
Names	Number	Genes
A0 vs A2 A2 vs A4 A4 vs A6	23	ENSGALG00000001983
		ENSGALG00000006331
		ENSGALG00000016233
		ENSGALG00000011387
		ENSGALG00000005610
		ENSGALG00000006069
		ENSGALG00000021399
		ENSGALG00000012530
		ENSGALG00000013732
		ENSGALG00000023846
		ENSGALG00000016338
		ENSGALG00000009912
		ENSGALG00000021025
		ENSGALG00000003295
		ENSGALG00000009624
		ENSGALG00000015972
		ENSGALG00000006256
		ENSGALG00000028083
		ENSGALG00000000981
		ENSGALG00000007881
		ENSGALG00000009940
		ENSGALG00000017145
		ENSGALG00000009957
A0 vs A2 A2 vs A4	191	ENSGALG00000007017
		ENSGALG00000010313
		ENSGALG00000026443
		ENSGALG00000027185
		ENSGALG00000015375
		ENSGALG00000003476
		ENSGALG00000007373
		ENSGALG00000022603
		ENSGALG00000024271
		ENSGALG00000002106
		ENSGALG00000006176
		ENSGALG00000005452
		ENSGALG00000023542
		ENSGALG00000010961
		ENSGALG00000010103
		ENSGALG00000004888
		ENSGALG00000005192
		ENSGALG00000023787
		ENSGALG00000026084
		ENSGALG00000001668
		ENSGALG00000027860
		ENSGALG00000028118
		ENSGALG00000016510
		ENSGALG00000011795
		ENSGALG00000004511
		ENSGALG00000009559
		ENSGALG00000000549
		ENSGALG00000027056
		ENSGALG00000004372
		ENSGALG00000005205
		ENSGALG00000004548
		ENSGALG00000005160
		ENSGALG00000010268
		ENSGALG00000016087
		ENSGALG00000024369
		ENSGALG00000011391
		ENSGALG00000002437
		ENSGALG00000006051
		ENSGALG00000005420
		ENSGALG00000009611
		ENSGALG00000028714
		ENSGALG00000010766
		ENSGALG00000011859
		ENSGALG00000012033
		ENSGALG00000000293
		ENSGALG00000005844
		ENSGALG00000004297
		ENSGALG00000027898
		ENSGALG00000020032
		ENSGALG00000011469
		ENSGALG00000008645
		ENSGALG00000006110
		ENSGALG00000021395
		ENSGALG00000003539
		ENSGALG00000001779
		ENSGALG00000026952
		ENSGALG00000008085
		ENSGALG00000027822
		ENSGALG00000011222
		ENSGALG00000010126
		ENSGALG00000001874
		ENSGALG00000026147
		ENSGALG00000019026
		ENSGALG00000011808
		ENSGALG00000026718
		ENSGALG00000028565
		ENSGALG00000000252
		ENSGALG00000015087
		ENSGALG00000008900
		ENSGALG00000020322
		ENSGALG00000006068
		ENSGALG00000006768
		ENSGALG00000008166
		ENSGALG00000027947
		ENSGALG00000002926
		ENSGALG00000000291
		ENSGALG00000008676
		ENSGALG00000001479
		ENSGALG00000010315
		ENSGALG00000011896
		ENSGALG00000009565
		ENSGALG00000012566
		ENSGALG00000027473
		ENSGALG00000019921
		ENSGALG00000015978
		ENSGALG00000013185
		ENSGALG00000010356
		ENSGALG00000022080
		ENSGALG00000001201
		ENSGALG00000016216
		ENSGALG00000008121
		ENSGALG00000001166
		ENSGALG00000014749
		ENSGALG00000005688
		ENSGALG00000027906
		ENSGALG00000006071
		ENSGALG00000008139
		ENSGALG00000010304
		ENSGALG00000015783
		ENSGALG00000010122
		ENSGALG00000015413
		ENSGALG00000011343
		ENSGALG00000006544
		ENSGALG00000007004
		ENSGALG00000011252
		ENSGALG00000002749
		ENSGALG00000027873
		ENSGALG00000013632
		ENSGALG00000005278
		ENSGALG00000003951
		ENSGALG00000012139
		ENSGALG00000005173
		ENSGALG00000003344
		ENSGALG00000009965
		ENSGALG00000006676
		ENSGALG00000012004
		ENSGALG00000005900
		ENSGALG00000002552
		ENSGALG00000027334
		ENSGALG00000004602
		ENSGALG00000003899
		ENSGALG00000006911
		ENSGALG00000000748
		ENSGALG00000025896
		ENSGALG00000005295
		ENSGALG00000010249
		ENSGALG00000027085
		ENSGALG00000005996
		ENSGALG00000008787
		ENSGALG00000006835
		ENSGALG00000010133
		ENSGALG00000004150
		ENSGALG00000010253
		ENSGALG00000006321
		ENSGALG00000016674
		ENSGALG00000027808
		ENSGALG00000012437
		ENSGALG00000026794
		ENSGALG00000006547
		ENSGALG00000015634
		ENSGALG00000001362
		ENSGALG00000007878
		ENSGALG00000011138
		ENSGALG00000006098
		ENSGALG00000027472
		ENSGALG00000002424
		ENSGALG00000007478
		ENSGALG00000012968
		ENSGALG00000027143
		ENSGALG00000016130
		ENSGALG00000008934
		ENSGALG00000023411
		ENSGALG00000021511
		ENSGALG00000022234
		ENSGALG00000010293
		ENSGALG00000006026
		ENSGALG00000009934
		ENSGALG00000003496
		ENSGALG00000016974
		ENSGALG00000006075
		ENSGALG00000009240
		ENSGALG00000002846
		ENSGALG00000007651
		ENSGALG00000003064
		ENSGALG00000019835
		ENSGALG00000017493
		ENSGALG00000005750
		ENSGALG00000028936
		ENSGALG00000009419
		ENSGALG00000023707
		ENSGALG00000014408
		ENSGALG00000010115
		ENSGALG00000008660
		ENSGALG00000010186
		ENSGALG00000005069
		ENSGALG00000006910
		ENSGALG00000004249
		ENSGALG00000008538
		ENSGALG00000002551
		ENSGALG00000003073
		ENSGALG00000003150
		ENSGALG00000004332
		ENSGALG00000013515
		ENSGALG00000008099
		ENSGALG00000002960
		ENSGALG00000028620
		ENSGALG00000002542
		ENSGALG00000008040
		ENSGALG00000019554
		ENSGALG00000002054
		ENSGALG00000016360
A0 vs A2 A4 vs A6	35	ENSGALG00000003990
		ENSGALG00000026424
		ENSGALG00000006143
		ENSGALG00000008270
		ENSGALG00000006688
		ENSGALG00000002051
		ENSGALG00000023843
		ENSGALG00000029094
		ENSGALG00000021616
		ENSGALG00000006106
		ENSGALG00000011414
		ENSGALG00000007365
		ENSGALG00000014439
		ENSGALG00000003263
		ENSGALG00000026438
		ENSGALG00000009981
		ENSGALG00000023946
		ENSGALG00000022582
		ENSGALG00000006641
		ENSGALG00000006206
		ENSGALG00000001835
		ENSGALG00000007286
		ENSGALG00000015079
		ENSGALG00000003474
		ENSGALG00000006598
		ENSGALG00000004814
		ENSGALG00000001067
		ENSGALG00000029057
		ENSGALG00000003879
		ENSGALG00000023801
		ENSGALG00000000464
		ENSGALG00000008696
		ENSGALG00000001921
		ENSGALG00000004589
		ENSGALG00000010485
A2 vs A4 A4 vs A6	40	ENSGALG00000002286
		ENSGALG00000005140
		ENSGALG00000016231
		ENSGALG00000008597
		ENSGALG00000015830
		ENSGALG00000019617
		ENSGALG00000005830
		ENSGALG00000004856
		ENSGALG00000022704
		ENSGALG00000009111
		ENSGALG00000006101
		ENSGALG00000009633
		ENSGALG00000028740
		ENSGALG00000012056
		ENSGALG00000010384
		ENSGALG00000007237
		ENSGALG00000023237
		ENSGALG00000003428
		ENSGALG00000021074
		ENSGALG00000015953
		ENSGALG00000017930
		ENSGALG00000011982
		ENSGALG00000008704
		ENSGALG00000007426
		ENSGALG00000009971
		ENSGALG00000016578
		ENSGALG00000002310
		ENSGALG00000000556
		ENSGALG00000007888
		ENSGALG00000015804
		ENSGALG00000006565
		ENSGALG00000011777
		ENSGALG00000025383
		ENSGALG00000027249
		ENSGALG00000014912
		ENSGALG00000015958
		ENSGALG00000026906
		ENSGALG00000007525
		ENSGALG00000001036
		ENSGALG00000029055
A0 vs A2	629	ENSGALG00000001854
		ENSGALG00000011542
		ENSGALG00000010110
		ENSGALG00000006555
		ENSGALG00000028882
		ENSGALG00000001434
		ENSGALG00000000547
		ENSGALG00000022149
		ENSGALG00000003443
		ENSGALG00000018366
		ENSGALG00000005027
		ENSGALG00000017528
		ENSGALG00000022892
		ENSGALG00000005145
		ENSGALG00000021685
		ENSGALG00000026113
		ENSGALG00000005508
		ENSGALG00000004203
		ENSGALG00000028294
		ENSGALG00000025894
		ENSGALG00000007149
		ENSGALG00000014561
		ENSGALG00000014405
		ENSGALG00000005854
		ENSGALG00000015190
		ENSGALG00000000996
		ENSGALG00000028230
		ENSGALG00000020716
		ENSGALG00000025884
		ENSGALG00000027886
		ENSGALG00000004421
		ENSGALG00000004946
		ENSGALG00000003434
		ENSGALG00000008138
		ENSGALG00000027037
		ENSGALG00000023719
		ENSGALG00000022137
		ENSGALG00000006524
		ENSGALG00000015444
		ENSGALG00000028023
		ENSGALG00000013303
		ENSGALG00000012650
		ENSGALG00000006132
		ENSGALG00000026692
		ENSGALG00000004960
		ENSGALG00000013188
		ENSGALG00000002340
		ENSGALG00000005419
		ENSGALG00000027210
		ENSGALG00000003709
		ENSGALG00000011710
		ENSGALG00000026129
		ENSGALG00000007676
		ENSGALG00000023686
		ENSGALG00000005070
		ENSGALG00000007675
		ENSGALG00000004201
		ENSGALG00000029174
		ENSGALG00000006160
		ENSGALG00000004244
		ENSGALG00000008667
		ENSGALG00000005906
		ENSGALG00000005659
		ENSGALG00000015485
		ENSGALG00000015331
		ENSGALG00000007052
		ENSGALG00000003561
		ENSGALG00000011705
		ENSGALG00000012394
		ENSGALG00000003750
		ENSGALG00000023918
		ENSGALG00000026769
		ENSGALG00000009722
		ENSGALG00000001217
		ENSGALG00000027696
		ENSGALG00000012454
		ENSGALG00000002144
		ENSGALG00000005747
		ENSGALG00000009968
		ENSGALG00000007262
		ENSGALG00000002623
		ENSGALG00000001726
		ENSGALG00000014256
		ENSGALG00000005883
		ENSGALG00000000154
		ENSGALG00000028475
		ENSGALG00000001700
		ENSGALG00000028833
		ENSGALG00000019232
		ENSGALG00000023340
		ENSGALG00000014483
		ENSGALG00000016108
		ENSGALG00000008347
		ENSGALG00000026054
		ENSGALG00000026155
		ENSGALG00000007378
		ENSGALG00000000503
		ENSGALG00000004948
		ENSGALG00000028058
		ENSGALG00000023401
		ENSGALG00000000543
		ENSGALG00000008970
		ENSGALG00000001809
		ENSGALG00000028500
		ENSGALG00000028778
		ENSGALG00000025960
		ENSGALG00000012260
		ENSGALG00000001672
		ENSGALG00000011232
		ENSGALG00000004193
		ENSGALG00000021232
		ENSGALG00000010400
		ENSGALG00000004046
		ENSGALG00000011494
		ENSGALG00000002982
		ENSGALG00000007572
		ENSGALG00000002924
		ENSGALG00000018702
		ENSGALG00000028890
		ENSGALG00000014684
		ENSGALG00000026341
		ENSGALG00000007395
		ENSGALG00000010087
		ENSGALG00000010603
		ENSGALG00000005517
		ENSGALG00000011214
		ENSGALG00000006740
		ENSGALG00000011017
		ENSGALG00000010396
		ENSGALG00000027019
		ENSGALG00000026142
		ENSGALG00000028227
		ENSGALG00000003026
		ENSGALG00000000891
		ENSGALG00000008607
		ENSGALG00000026648
		ENSGALG00000025972
		ENSGALG00000028328
		ENSGALG00000013037
		ENSGALG00000027477
		ENSGALG00000014581
		ENSGALG00000027171
		ENSGALG00000003362
		ENSGALG00000004753
		ENSGALG00000000199
		ENSGALG00000011524
		ENSGALG00000007008
		ENSGALG00000012969
		ENSGALG00000027732
		ENSGALG00000007179
		ENSGALG00000004167
		ENSGALG00000001750
		ENSGALG00000021859
		ENSGALG00000026209
		ENSGALG00000005961
		ENSGALG00000028111
		ENSGALG00000012192
		ENSGALG00000027539
		ENSGALG00000001964
		ENSGALG00000003188
		ENSGALG00000012874
		ENSGALG00000007099
		ENSGALG00000004698
		ENSGALG00000007653
		ENSGALG00000005733
		ENSGALG00000025820
		ENSGALG00000001503
		ENSGALG00000008154
		ENSGALG00000019768
		ENSGALG00000017217
		ENSGALG00000002957
		ENSGALG00000009392
		ENSGALG00000028883
		ENSGALG00000026269
		ENSGALG00000026732
		ENSGALG00000002228
		ENSGALG00000024357
		ENSGALG00000026979
		ENSGALG00000016919
		ENSGALG00000003490
		ENSGALG00000003513
		ENSGALG00000003883
		ENSGALG00000025532
		ENSGALG00000008180
		ENSGALG00000002028
		ENSGALG00000016404
		ENSGALG00000004474
		ENSGALG00000026441
		ENSGALG00000000123
		ENSGALG00000007466
		ENSGALG00000014531
		ENSGALG00000008405
		ENSGALG00000013461
		ENSGALG00000003251
		ENSGALG00000023565
		ENSGALG00000009771
		ENSGALG00000004591
		ENSGALG00000015549
		ENSGALG00000011615
		ENSGALG00000006190
		ENSGALG00000028024
		ENSGALG00000014328
		ENSGALG00000009902
		ENSGALG00000021561
		ENSGALG00000026333
		ENSGALG00000007821
		ENSGALG00000014687
		ENSGALG00000011120
		ENSGALG00000026875
		ENSGALG00000011445
		ENSGALG00000002457
		ENSGALG00000001099
		ENSGALG00000028848
		ENSGALG00000008527
		ENSGALG00000010673
		ENSGALG00000014691
		ENSGALG00000007875
		ENSGALG00000013756
		ENSGALG00000003286
		ENSGALG00000018368
		ENSGALG00000007334
		ENSGALG00000003437
		ENSGALG00000002922
		ENSGALG00000004783
		ENSGALG00000016513
		ENSGALG00000007135
		ENSGALG00000003457
		ENSGALG00000000737
		ENSGALG00000011515
		ENSGALG00000013547
		ENSGALG00000002719
		ENSGALG00000016467
		ENSGALG00000001536
		ENSGALG00000004248
		ENSGALG00000023180
		ENSGALG00000000672
		ENSGALG00000026483
		ENSGALG00000005299
		ENSGALG00000000360
		ENSGALG00000029115
		ENSGALG00000001851
		ENSGALG00000002066
		ENSGALG00000009822
		ENSGALG00000003445
		ENSGALG00000028683
		ENSGALG00000013286
		ENSGALG00000026413
		ENSGALG00000012229
		ENSGALG00000002987
		ENSGALG00000005133
		ENSGALG00000014984
		ENSGALG00000004637
		ENSGALG00000006938
		ENSGALG00000003901
		ENSGALG00000004596
		ENSGALG00000016495
		ENSGALG00000000513
		ENSGALG00000014980
		ENSGALG00000011178
		ENSGALG00000015773
		ENSGALG00000004817
		ENSGALG00000021101
		ENSGALG00000018557
		ENSGALG00000018359
		ENSGALG00000002984
		ENSGALG00000004844
		ENSGALG00000010607
		ENSGALG00000028692
		ENSGALG00000006808
		ENSGALG00000020380
		ENSGALG00000028266
		ENSGALG00000010192
		ENSGALG00000019432
		ENSGALG00000009976
		ENSGALG00000016736
		ENSGALG00000021437
		ENSGALG00000005603
		ENSGALG00000000625
		ENSGALG00000016552
		ENSGALG00000009846
		ENSGALG00000019145
		ENSGALG00000001138
		ENSGALG00000028245
		ENSGALG00000006743
		ENSGALG00000008407
		ENSGALG00000008536
		ENSGALG00000019524
		ENSGALG00000028008
		ENSGALG00000006886
		ENSGALG00000001319
		ENSGALG00000007748
		ENSGALG00000029008
		ENSGALG00000012316
		ENSGALG00000012429
		ENSGALG00000024368
		ENSGALG00000006140
		ENSGALG00000014966
		ENSGALG00000003449
		ENSGALG00000008910
		ENSGALG00000008332
		ENSGALG00000016052
		ENSGALG00000025728
		ENSGALG00000006775
		ENSGALG00000015029
		ENSGALG00000025875
		ENSGALG00000006854
		ENSGALG00000003358
		ENSGALG00000027238
		ENSGALG00000004969
		ENSGALG00000002525
		ENSGALG00000026409
		ENSGALG00000005117
		ENSGALG00000008559
		ENSGALG00000007582
		ENSGALG00000009062
		ENSGALG00000006591
		ENSGALG00000001682
		ENSGALG00000027196
		ENSGALG00000009705
		ENSGALG00000001184
		ENSGALG00000005229
		ENSGALG00000023868
		ENSGALG00000013237
		ENSGALG00000009336
		ENSGALG00000005989
		ENSGALG00000002816
		ENSGALG00000003213
		ENSGALG00000005439
		ENSGALG00000026864
		ENSGALG00000020067
		ENSGALG00000019797
		ENSGALG00000003687
		ENSGALG00000000722
		ENSGALG00000027835
		ENSGALG00000004384
		ENSGALG00000007367
		ENSGALG00000013529
		ENSGALG00000000405
		ENSGALG00000006614
		ENSGALG00000009455
		ENSGALG00000027457
		ENSGALG00000023348
		ENSGALG00000028514
		ENSGALG00000007170
		ENSGALG00000001472
		ENSGALG00000021128
		ENSGALG00000027267
		ENSGALG00000023191
		ENSGALG00000004047
		ENSGALG00000026532
		ENSGALG00000000991
		ENSGALG00000002024
		ENSGALG00000003732
		ENSGALG00000012988
		ENSGALG00000012237
		ENSGALG00000026975
		ENSGALG00000013235
		ENSGALG00000018364
		ENSGALG00000010234
		ENSGALG00000028850
		ENSGALG00000026436
		ENSGALG00000011375
		ENSGALG00000010314
		ENSGALG00000009153
		ENSGALG00000003764
		ENSGALG00000028626
		ENSGALG00000018367
		ENSGALG00000005842
		ENSGALG00000027245
		ENSGALG00000018382
		ENSGALG00000011457
		ENSGALG00000003930
		ENSGALG00000018276
		ENSGALG00000010382
		ENSGALG00000027154
		ENSGALG00000029136
		ENSGALG00000007559
		ENSGALG00000003256
		ENSGALG00000007387
		ENSGALG00000010637
		ENSGALG00000005933
		ENSGALG00000027130
		ENSGALG00000016998
		ENSGALG00000011386
		ENSGALG00000025786
		ENSGALG00000009149
		ENSGALG00000011168
		ENSGALG00000008179
		ENSGALG00000002408
		ENSGALG00000004700
		ENSGALG00000006123
		ENSGALG00000002929
		ENSGALG00000027135
		ENSGALG00000004190
		ENSGALG00000026234
		ENSGALG00000026332
		ENSGALG00000027978
		ENSGALG00000015800
		ENSGALG00000001552
		ENSGALG00000012914
		ENSGALG00000027096
		ENSGALG00000012532
		ENSGALG00000006011
		ENSGALG00000001174
		ENSGALG00000015275
		ENSGALG00000026703
		ENSGALG00000006312
		ENSGALG00000012722
		ENSGALG00000004599
		ENSGALG00000003758
		ENSGALG00000004002
		ENSGALG00000000193
		ENSGALG00000008995
		ENSGALG00000026482
		ENSGALG00000016583
		ENSGALG00000028970
		ENSGALG00000005316
		ENSGALG00000027001
		ENSGALG00000027190
		ENSGALG00000005071
		ENSGALG00000013247
		ENSGALG00000006306
		ENSGALG00000008543
		ENSGALG00000001462
		ENSGALG00000008966
		ENSGALG00000003015
		ENSGALG00000006979
		ENSGALG00000009803
		ENSGALG00000011883
		ENSGALG00000004744
		ENSGALG00000001898
		ENSGALG00000026316
		ENSGALG00000029025
		ENSGALG00000001470
		ENSGALG00000010938
		ENSGALG00000023844
		ENSGALG00000015324
		ENSGALG00000021696
		ENSGALG00000004611
		ENSGALG00000010501
		ENSGALG00000015334
		ENSGALG00000005980
		ENSGALG00000005658
		ENSGALG00000000402
		ENSGALG00000015847
		ENSGALG00000010662
		ENSGALG00000022145
		ENSGALG00000026822
		ENSGALG00000007862
		ENSGALG00000006708
		ENSGALG00000009322
		ENSGALG00000010789
		ENSGALG00000000363
		ENSGALG00000016336
		ENSGALG00000008005
		ENSGALG00000016759
		ENSGALG00000011559
		ENSGALG00000006211
		ENSGALG00000010120
		ENSGALG00000011332
		ENSGALG00000004466
		ENSGALG00000018360
		ENSGALG00000003258
		ENSGALG00000012770
		ENSGALG00000003241
		ENSGALG00000001244
		ENSGALG00000001527
		ENSGALG00000028117
		ENSGALG00000027892
		ENSGALG00000001967
		ENSGALG00000008240
		ENSGALG00000017310
		ENSGALG00000008794
		ENSGALG00000015117
		ENSGALG00000018361
		ENSGALG00000023447
		ENSGALG00000017073
		ENSGALG00000002352
		ENSGALG00000011643
		ENSGALG00000027848
		ENSGALG00000004172
		ENSGALG00000011126
		ENSGALG00000003624
		ENSGALG00000009297
		ENSGALG00000029084
		ENSGALG00000003909
		ENSGALG00000000109
		ENSGALG00000012812
		ENSGALG00000008206
		ENSGALG00000027006
		ENSGALG00000000835
		ENSGALG00000001559
		ENSGALG00000003536
		ENSGALG00000006776
		ENSGALG00000003022
		ENSGALG00000014194
		ENSGALG00000001714
		ENSGALG00000003354
		ENSGALG00000014107
		ENSGALG00000001936
		ENSGALG00000007541
		ENSGALG00000024355
		ENSGALG00000028536
		ENSGALG00000007528
		ENSGALG00000017321
		ENSGALG00000012529
		ENSGALG00000014030
		ENSGALG00000010361
		ENSGALG00000017384
		ENSGALG00000006805
		ENSGALG00000000621
		ENSGALG00000005817
		ENSGALG00000006260
		ENSGALG00000003368
		ENSGALG00000012092
		ENSGALG00000015258
		ENSGALG00000003790
		ENSGALG00000012419
		ENSGALG00000012075
		ENSGALG00000000976
		ENSGALG00000028622
		ENSGALG00000004867
		ENSGALG00000027463
		ENSGALG00000002389
		ENSGALG00000003409
		ENSGALG00000001161
		ENSGALG00000012732
		ENSGALG00000002603
		ENSGALG00000004239
		ENSGALG00000009414
		ENSGALG00000007721
		ENSGALG00000000479
		ENSGALG00000013462
		ENSGALG00000010098
		ENSGALG00000010291
		ENSGALG00000016503
		ENSGALG00000003669
		ENSGALG00000016232
		ENSGALG00000009955
		ENSGALG00000004690
		ENSGALG00000025647
		ENSGALG00000025903
		ENSGALG00000009145
		ENSGALG00000014720
		ENSGALG00000005772
		ENSGALG00000002945
		ENSGALG00000005189
		ENSGALG00000007573
		ENSGALG00000004640
		ENSGALG00000003842
		ENSGALG00000007434
		ENSGALG00000026536
		ENSGALG00000002030
		ENSGALG00000010714
		ENSGALG00000009778
		ENSGALG00000008195
		ENSGALG00000004503
		ENSGALG00000020260
		ENSGALG00000001805
		ENSGALG00000009442
		ENSGALG00000003522
		ENSGALG00000005687
		ENSGALG00000001070
		ENSGALG00000018781
		ENSGALG00000004949
		ENSGALG00000015006
		ENSGALG00000005451
		ENSGALG00000008171
		ENSGALG00000026502
		ENSGALG00000021719
		ENSGALG00000028210
		ENSGALG00000010497
		ENSGALG00000027799
		ENSGALG00000007465
		ENSGALG00000027060
		ENSGALG00000007801
		ENSGALG00000008838
		ENSGALG00000019317
		ENSGALG00000026203
		ENSGALG00000016822
		ENSGALG00000014965
		ENSGALG00000004378
		ENSGALG00000017200
		ENSGALG00000012889
		ENSGALG00000020626
		ENSGALG00000005808
		ENSGALG00000027602
		ENSGALG00000000258
		ENSGALG00000007141
		ENSGALG00000013156
		ENSGALG00000006413
		ENSGALG00000004149
		ENSGALG00000003570
		ENSGALG00000013765
		ENSGALG00000006081
		ENSGALG00000010704
		ENSGALG00000010953
		ENSGALG00000027841
		ENSGALG00000023245
		ENSGALG00000006169
		ENSGALG00000009634
		ENSGALG00000023920
		ENSGALG00000016425
		ENSGALG00000022790
		ENSGALG00000005209
		ENSGALG00000001881
		ENSGALG00000028755
		ENSGALG00000027426
		ENSGALG00000027201
		ENSGALG00000001836
		ENSGALG00000010419
		ENSGALG00000010529
		ENSGALG00000002234
		ENSGALG00000015986
		ENSGALG00000023027
		ENSGALG00000017012
		ENSGALG00000006894
		ENSGALG00000013825
		ENSGALG00000012195
		ENSGALG00000009467
		ENSGALG00000002969
		ENSGALG00000027193
		ENSGALG00000029047
		ENSGALG00000029089
		ENSGALG00000013495
		ENSGALG00000028201
		ENSGALG00000011870
		ENSGALG00000003997
		ENSGALG00000005727
A2 vs A4	265	ENSGALG00000016997
		ENSGALG00000015362
		ENSGALG00000006678
		ENSGALG00000010089
		ENSGALG00000008525
		ENSGALG00000003952
		ENSGALG00000002894
		ENSGALG00000006483
		ENSGALG00000022490
		ENSGALG00000009103
		ENSGALG00000001446
		ENSGALG00000014171
		ENSGALG00000002853
		ENSGALG00000028412
		ENSGALG00000010371
		ENSGALG00000022706
		ENSGALG00000011953
		ENSGALG00000011241
		ENSGALG00000003971
		ENSGALG00000021318
		ENSGALG00000020879
		ENSGALG00000005358
		ENSGALG00000001968
		ENSGALG00000012171
		ENSGALG00000012666
		ENSGALG00000009855
		ENSGALG00000006707
		ENSGALG00000001048
		ENSGALG00000003130
		ENSGALG00000012913
		ENSGALG00000019804
		ENSGALG00000024112
		ENSGALG00000002672
		ENSGALG00000022001
		ENSGALG00000008364
		ENSGALG00000004304
		ENSGALG00000016289
		ENSGALG00000009868
		ENSGALG00000001883
		ENSGALG00000016843
		ENSGALG00000003321
		ENSGALG00000000627
		ENSGALG00000024075
		ENSGALG00000001500
		ENSGALG00000000864
		ENSGALG00000011648
		ENSGALG00000006440
		ENSGALG00000005442
		ENSGALG00000012365
		ENSGALG00000009768
		ENSGALG00000012213
		ENSGALG00000000438
		ENSGALG00000014436
		ENSGALG00000011836
		ENSGALG00000004724
		ENSGALG00000004778
		ENSGALG00000008996
		ENSGALG00000009314
		ENSGALG00000006010
		ENSGALG00000004270
		ENSGALG00000021021
		ENSGALG00000011464
		ENSGALG00000000038
		ENSGALG00000003126
		ENSGALG00000007979
		ENSGALG00000006034
		ENSGALG00000002859
		ENSGALG00000015289
		ENSGALG00000006756
		ENSGALG00000011621
		ENSGALG00000010294
		ENSGALG00000027641
		ENSGALG00000027592
		ENSGALG00000003467
		ENSGALG00000005862
		ENSGALG00000027425
		ENSGALG00000008490
		ENSGALG00000015044
		ENSGALG00000007565
		ENSGALG00000023279
		ENSGALG00000003212
		ENSGALG00000026959
		ENSGALG00000011548
		ENSGALG00000009927
		ENSGALG00000025648
		ENSGALG00000025935
		ENSGALG00000003761
		ENSGALG00000028092
		ENSGALG00000006777
		ENSGALG00000016089
		ENSGALG00000023497
		ENSGALG00000027142
		ENSGALG00000023571
		ENSGALG00000028086
		ENSGALG00000008418
		ENSGALG00000011880
		ENSGALG00000025870
		ENSGALG00000009421
		ENSGALG00000010005
		ENSGALG00000006410
		ENSGALG00000006388
		ENSGALG00000003209
		ENSGALG00000002026
		ENSGALG00000016176
		ENSGALG00000009556
		ENSGALG00000009173
		ENSGALG00000007271
		ENSGALG00000001455
		ENSGALG00000010020
		ENSGALG00000005587
		ENSGALG00000026191
		ENSGALG00000029083
		ENSGALG00000011970
		ENSGALG00000002990
		ENSGALG00000028515
		ENSGALG00000001558
		ENSGALG00000002692
		ENSGALG00000010597
		ENSGALG00000011234
		ENSGALG00000027571
		ENSGALG00000002963
		ENSGALG00000001770
		ENSGALG00000017393
		ENSGALG00000009828
		ENSGALG00000016766
		ENSGALG00000026671
		ENSGALG00000013764
		ENSGALG00000015101
		ENSGALG00000002466
		ENSGALG00000001129
		ENSGALG00000010017
		ENSGALG00000008601
		ENSGALG00000007592
		ENSGALG00000022791
		ENSGALG00000014903
		ENSGALG00000003377
		ENSGALG00000004793
		ENSGALG00000010703
		ENSGALG00000026622
		ENSGALG00000026342
		ENSGALG00000006898
		ENSGALG00000001797
		ENSGALG00000012685
		ENSGALG00000010250
		ENSGALG00000024469
		ENSGALG00000012250
		ENSGALG00000027140
		ENSGALG00000002818
		ENSGALG00000025901
		ENSGALG00000005357
		ENSGALG00000006134
		ENSGALG00000000196
		ENSGALG00000011560
		ENSGALG00000015252
		ENSGALG00000026606
		ENSGALG00000011511
		ENSGALG00000001955
		ENSGALG00000027639
		ENSGALG00000000466
		ENSGALG00000022373
		ENSGALG00000010993
		ENSGALG00000004204
		ENSGALG00000015721
		ENSGALG00000007343
		ENSGALG00000005768
		ENSGALG00000026194
		ENSGALG00000027791
		ENSGALG00000012103
		ENSGALG00000001925
		ENSGALG00000006061
		ENSGALG00000027470
		ENSGALG00000011036
		ENSGALG00000023703
		ENSGALG00000024014
		ENSGALG00000003355
		ENSGALG00000023772
		ENSGALG00000011704
		ENSGALG00000006039
		ENSGALG00000002513
		ENSGALG00000000233
		ENSGALG00000019231
		ENSGALG00000007181
		ENSGALG00000007845
		ENSGALG00000013007
		ENSGALG00000004849
		ENSGALG00000003563
		ENSGALG00000027599
		ENSGALG00000013702
		ENSGALG00000004431
		ENSGALG00000026472
		ENSGALG00000007501
		ENSGALG00000006824
		ENSGALG00000021471
		ENSGALG00000008229
		ENSGALG00000015433
		ENSGALG00000015416
		ENSGALG00000015816
		ENSGALG00000006703
		ENSGALG00000003390
		ENSGALG00000027712
		ENSGALG00000002661
		ENSGALG00000002442
		ENSGALG00000014692
		ENSGALG00000028768
		ENSGALG00000026717
		ENSGALG00000002828
		ENSGALG00000002469
		ENSGALG00000003546
		ENSGALG00000007603
		ENSGALG00000015768
		ENSGALG00000025557
		ENSGALG00000011117
		ENSGALG00000011070
		ENSGALG00000026459
		ENSGALG00000010671
		ENSGALG00000007631
		ENSGALG00000017168
		ENSGALG00000006848
		ENSGALG00000005079
		ENSGALG00000026686
		ENSGALG00000016855
		ENSGALG00000015415
		ENSGALG00000004959
		ENSGALG00000006648
		ENSGALG00000006182
		ENSGALG00000026241
		ENSGALG00000017006
		ENSGALG00000014320
		ENSGALG00000026834
		ENSGALG00000028912
		ENSGALG00000008146
		ENSGALG00000026545
		ENSGALG00000006520
		ENSGALG00000012311
		ENSGALG00000012843
		ENSGALG00000000424
		ENSGALG00000015192
		ENSGALG00000025868
		ENSGALG00000002889
		ENSGALG00000007742
		ENSGALG00000024340
		ENSGALG00000004671
		ENSGALG00000012639
		ENSGALG00000016728
		ENSGALG00000000576
		ENSGALG00000005648
		ENSGALG00000000764
		ENSGALG00000001491
		ENSGALG00000001658
		ENSGALG00000000611
		ENSGALG00000004348
		ENSGALG00000026179
		ENSGALG00000008362
		ENSGALG00000028469
		ENSGALG00000006422
		ENSGALG00000003731
		ENSGALG00000025184
		ENSGALG00000003324
		ENSGALG00000006180
		ENSGALG00000022214
		ENSGALG00000001544
		ENSGALG00000006764
		ENSGALG00000003980
		ENSGALG00000026468
		ENSGALG00000015340
A4 vs A6	97	ENSGALG00000014222
		ENSGALG00000010052
		ENSGALG00000006064
		ENSGALG00000016506
		ENSGALG00000007100
		ENSGALG00000011237
		ENSGALG00000021461
		ENSGALG00000004943
		ENSGALG00000014290
		ENSGALG00000003134
		ENSGALG00000012369
		ENSGALG00000003540
		ENSGALG00000004991
		ENSGALG00000013828
		ENSGALG00000015118
		ENSGALG00000002447
		ENSGALG00000028131
		ENSGALG00000014910
		ENSGALG00000013726
		ENSGALG00000026557
		ENSGALG00000025883
		ENSGALG00000014514
		ENSGALG00000003919
		ENSGALG00000002686
		ENSGALG00000016841
		ENSGALG00000015348
		ENSGALG00000028783
		ENSGALG00000011174
		ENSGALG00000008847
		ENSGALG00000027423
		ENSGALG00000002268
		ENSGALG00000015818
		ENSGALG00000028760
		ENSGALG00000016635
		ENSGALG00000022166
		ENSGALG00000002485
		ENSGALG00000026166
		ENSGALG00000004161
		ENSGALG00000003923
		ENSGALG00000028700
		ENSGALG00000026394
		ENSGALG00000000962
		ENSGALG00000004653
		ENSGALG00000016368
		ENSGALG00000009348
		ENSGALG00000027119
		ENSGALG00000010309
		ENSGALG00000008035
		ENSGALG00000006640
		ENSGALG00000016234
		ENSGALG00000013072
		ENSGALG00000021193
		ENSGALG00000023981
		ENSGALG00000012873
		ENSGALG00000006454
		ENSGALG00000005608
		ENSGALG00000010494
		ENSGALG00000029127
		ENSGALG00000010302
		ENSGALG00000011189
		ENSGALG00000007353
		ENSGALG00000021620
		ENSGALG00000006626
		ENSGALG00000001382
		ENSGALG00000025610
		ENSGALG00000005321
		ENSGALG00000002084
		ENSGALG00000008862
		ENSGALG00000004192
		ENSGALG00000009594
		ENSGALG00000013177
		ENSGALG00000000781
		ENSGALG00000005569
		ENSGALG00000009547
		ENSGALG00000011136
		ENSGALG00000019738
		ENSGALG00000028418
		ENSGALG00000016945
		ENSGALG00000009073
		ENSGALG00000028892
		ENSGALG00000008796
		ENSGALG00000014263
		ENSGALG00000014907
		ENSGALG00000011115
		ENSGALG00000009021
		ENSGALG00000006575
		ENSGALG00000009365
		ENSGALG00000001981
		ENSGALG00000013772
		ENSGALG00000007053
		ENSGALG00000013371
		ENSGALG00000006785
		ENSGALG00000014765
		ENSGALG00000011960
		ENSGALG00000028169
		ENSGALG00000029060
		ENSGALG00000026517
