# Supplementary material for: Genome-Wide Analysis of lncRNA and mRNA Expression During Differentiation of Abdominal Preadipocytes in the Chicken
Source: G3 (Bethesda). 2017 Jan 20;7(3):953–66. doi: 10.1534/g3.116.037069 (PMC5345725; doi:10.1534/g3.116.037069)
Supplement: Supplementary file 7 [file 953TableS7.xlsx]

## Sheet: K1
#ID
ABAT
AFMID
AIP
AMH
AMN
ANKZF1
ASB6
ATP6V1C2
BEST4
BRICD5
C1orf100
C1orf228
C1orf43
C3H6ORF154
CALML4
CAPN1
CCDC111
CCDC117
CCDC27
CCDC83
CCNI
CDCA8
CLCC1
CLK3
COL3A1
CRAT
CTPS1
CYP17A1
dAK
DBH
DNASE1L3
DUSP14
DZANK1
EFCAB11
EGFL7
ENOPH1
ENSGALG00000000038
ENSGALG00000000193
ENSGALG00000000199
ENSGALG00000000293
ENSGALG00000000549
ENSGALG00000001790
ENSGALG00000002749
ENSGALG00000006768
ENSGALG00000010384
ENSGALG00000010662
ENSGALG00000011252
ENSGALG00000018702
ENSGALG00000021101
ENSGALG00000021232
ENSGALG00000021615
ENSGALG00000022234
ENSGALG00000023497
ENSGALG00000023707
ENSGALG00000023787
ENSGALG00000023946
ENSGALG00000026413
ENSGALG00000026472
ENSGALG00000026532
ENSGALG00000026952
ENSGALG00000027154
ENSGALG00000027334
ENSGALG00000027473
ENSGALG00000027568
ENSGALG00000027822
ENSGALG00000027873
ENSGALG00000028515
ENSGALG00000028778
ENSGALG00000028833
ENSGALG00000028909
ENSGALG00000028936
ERICH6
ERN1
F2
FAM162A
FAM69B
FNDC4
GBE
GFOD2
gga-mir-1813-1
gga-mir-1845
gga-mir-2126
GINS1
GNGT2
GRHL3
GSDMA
GTF2F2
GUSB
HELLS
HMBS
HMGCS2
HPRT1
IFT20
Ii
IL12RB2
IMMT
INHA
INVS
KLHL10
LEAP2
LGALS2
LOXL1
MAATS1
MAP7D3
MARS
MGST2
MGST3
MPP1
MRPS11
MSMP
MST
MYH11
NEURL1B
PALMD
PANK2
PARM1
PC7
PCYT2
PHKG1
POLG
PPM1G
PPP1R14D
PROCR
RILPL2
RLBP1
SASH3
SBSPON
SERINC3
SLC2A6
SLC51A
SMTNL2
SOD3
SQSTM1
SRGN
SRPK3
ST3GAL6
STAMBPL1
STAT1
STX17
SURF2
SUV39H1
TIE1
TMEM57
TMPRSS13
TRAPPC2
TRIM8
TUBD1
TUBG1
TWIST3
uc_338
VMP1
WNT8b
XLOC_000085
XLOC_000524
XLOC_000632
XLOC_001246
XLOC_001636
XLOC_002429
XLOC_002755
XLOC_002921
XLOC_003183
XLOC_003199
XLOC_003204
XLOC_003206
XLOC_003312
XLOC_003342
XLOC_003659
XLOC_004097
XLOC_004737
XLOC_004942
XLOC_004943
XLOC_005396
XLOC_005590
XLOC_005850
XLOC_005998
XLOC_007038
XLOC_007516
XLOC_007617
XLOC_007700
XLOC_007717
XLOC_008066
XLOC_008245
XLOC_008491
XLOC_008853
XLOC_009400
XLOC_009402
XLOC_010586
XLOC_010890
XLOC_011027
XLOC_011212
XLOC_011285
XLOC_011505
XLOC_011604
XLOC_013129
XLOC_013170
XLOC_013318
XLOC_013423
XLOC_014175
XLOC_014220
XLOC_014313
XLOC_014454
XLOC_014471
XLOC_014725
XLOC_015098
XLOC_015660
XLOC_015731
XLOC_015848
XLOC_016115
XLOC_016257
XLOC_016791
XLOC_016882
XLOC_016921
XLOC_016975
XLOC_016976
XLOC_017074
XLOC_017098
XLOC_017588
XLOC_018199
XLOC_018422
XLOC_018853
XLOC_018969
XLOC_019095
XLOC_019220
XLOC_019380
XLOC_019599
XLOC_019711
XLOC_019795
XLOC_020135
XLOC_020308
XLOC_021531
XLOC_021950
XLOC_022226
XLOC_022229
XLOC_022316
XLOC_022410
XLOC_022574
XLOC_022580
XLOC_022661
XLOC_023347
XLOC_023348
XLOC_023454
XLOC_023622
XLOC_023661
XLOC_024512
XLOC_024578
XLOC_026156
XLOC_026340
XLOC_026954
XLOC_027297
XLOC_027532
XLOC_027595
XLOC_027768
XLOC_028260
XLOC_029060
XLOC_029449
XLOC_029828
XLOC_029973
XLOC_030197
XLOC_030698
XLOC_030878
XLOC_030947
XLOC_031294
XLOC_031415
XLOC_032147
XLOC_032779
XLOC_033039
XLOC_033280
XLOC_033771
XLOC_034039
XLOC_034211
XLOC_034266
XLOC_034358
XLOC_034598
XLOC_035141
XLOC_035356
XLOC_035379
XLOC_036018
XLOC_036677
XLOC_036678
XLOC_036898
XLOC_036911
XLOC_036913
XLOC_037099
XLOC_037227
XLOC_037287
XLOC_037306
XLOC_037347
XLOC_037418
XLOC_037419
XLOC_037573
XLOC_037790
XLOC_038303
XLOC_038612
XLOC_038755
XLOC_038862
XLOC_038881
XLOC_038951
XLOC_038953
XLOC_038954
XLOC_038956
XLOC_038957
XLOC_039040
XLOC_039272
XLOC_039369
XLOC_039639
XLOC_039649
XLOC_039760
XLOC_039833
XLOC_039978
XLOC_040235
XLOC_040783
XLOC_040885
XLOC_042185
XLOC_043409
XLOC_043628
XLOC_043912
XLOC_044244
XLOC_045141
XLOC_045582
XLOC_046173
XLOC_046665
XLOC_048759
XLOC_049065
XLOC_049278
XLOC_050454
XLOC_050475
XLOC_051031
XLOC_051465
XLOC_051520
XLOC_051521
XLOC_051698
XLOC_053555
XLOC_053699
XLOC_053759
XLOC_053993
XLOC_054109
XLOC_054256
XLOC_054504
XLOC_055068
XLOC_055242
XLOC_055383
XLOC_056053
XLOC_056548
XLOC_056811
XLOC_056899
XLOC_057261
XLOC_057944
XLOC_058238
XLOC_059780
XLOC_060188
XLOC_061410
XLOC_061964
XLOC_062041
XLOC_063837
XLOC_064102
XLOC_064204
XLOC_064476
XLOC_064478
XLOC_064479
XLOC_064480
XLOC_064481
XLOC_064482
XLOC_064483
XLOC_064864
XLOC_064931
XLOC_065032
XLOC_065146
XLOC_065175
XLOC_065379
XLOC_066487
XLOC_066714
XLOC_066772
XLOC_066863
XLOC_066937
XLOC_067216
XLOC_067231
XLOC_067442
XLOC_067782
XLOC_068010
XLOC_068479
XLOC_068502
XLOC_068731
XLOC_069269
XLOC_069498
XLOC_069499
XLOC_069905
XLOC_070613
XLOC_071301
XLOC_071885
XLOC_072963
XLOC_073892
ZDHHC16

## Sheet: K2
#ID
CHCHD4
CMTM3
ENSGALG00000015793
ENSGALG00000022857
ENSGALG00000023589
ENSGALG00000028412
GPR39
TADA3
U4atac
XLOC_008710
XLOC_025142
XLOC_025144
XLOC_026090
XLOC_028678
XLOC_028679
XLOC_037680
XLOC_041647
XLOC_042201
XLOC_045155
XLOC_045156
XLOC_045157
XLOC_045158
XLOC_045159
XLOC_045160
XLOC_045161
XLOC_045162
XLOC_045163
XLOC_045164
XLOC_045165
XLOC_045166
XLOC_045167
XLOC_045168
XLOC_045169
XLOC_045170
XLOC_045171
XLOC_045172
XLOC_045173
XLOC_045174
XLOC_045175
XLOC_045176
XLOC_045177
XLOC_045178
XLOC_045179
XLOC_048713
XLOC_053018
XLOC_054454
XLOC_056549
XLOC_060215
XLOC_061849

## Sheet: K3
#ID
ABHD12B
ACOT8
APBB3
ARPC1B
ASPSCR1
BRD4
C16orf96
CAPG
CNI
CYP20A1
ENSGALG00000000099
ENSGALG00000003188
ENSGALG00000007525
ENSGALG00000010250
ENSGALG00000014605
ENSGALG00000019795
ENSGALG00000022149
ENSGALG00000023463
ENSGALG00000024367
ENSGALG00000026084
ENSGALG00000026863
ENSGALG00000026959
ENSGALG00000027249
ENSGALG00000027467
ENSGALG00000027571
ENSGALG00000027596
ENSGALG00000028124
ENSGALG00000028768
ENSGALG00000028891
ENSGALG00000029010
FAM166A
FER1L5
FZD8
GALM
gga-mir-135a-1
GLOD4
GPAT2
GPATCH4
GPSM1
IDH3B
ILF2
ILK
ITIH6
JMJD8
KIF2C
METTL5
MFAP1
MLLT11
MPEG1
MPL
MTG1
NUDT6
NUDT8
PARP6
PREB
PUS3
PYGL
RBX1
RCCD1
RNase_MRP
RPL32
SFXN1
SLC19A1
SNRNP25
SPATS2
TAS1R1
TFIP11
TMEM115
TNFRSF9
UBA7
VRK2
WNK4
XLOC_000010
XLOC_003609
XLOC_004105
XLOC_006275
XLOC_006981
XLOC_007462
XLOC_008070
XLOC_008432
XLOC_011339
XLOC_012349
XLOC_012893
XLOC_014501
XLOC_015331
XLOC_017020
XLOC_017235
XLOC_018693
XLOC_019504
XLOC_019533
XLOC_019558
XLOC_019578
XLOC_021272
XLOC_021273
XLOC_021393
XLOC_021544
XLOC_022555
XLOC_023320
XLOC_023826
XLOC_023942
XLOC_026293
XLOC_026624
XLOC_028294
XLOC_028295
XLOC_029287
XLOC_030463
XLOC_030635
XLOC_034203
XLOC_034486
XLOC_035162
XLOC_035163
XLOC_035354
XLOC_036158
XLOC_036492
XLOC_036500
XLOC_036522
XLOC_036629
XLOC_037369
XLOC_038820
XLOC_039823
XLOC_040779
XLOC_040781
XLOC_040782
XLOC_042852
XLOC_043378
XLOC_044041
XLOC_044640
XLOC_045555
XLOC_046306
XLOC_048345
XLOC_051935
XLOC_054983
XLOC_055461
XLOC_058531
XLOC_059138
XLOC_060821
XLOC_062040
XLOC_062283
XLOC_062492
XLOC_062707
XLOC_063206
XLOC_063261
XLOC_064526
XLOC_064755
XLOC_066296
XLOC_066307
XLOC_066642
XLOC_066663
XLOC_068941
XLOC_069079
XLOC_069478
XLOC_070460
XLOC_070747
XLOC_070912
XLOC_070993
XLOC_072361
XLOC_073839
XLOC_074207
ZMAT2

## Sheet: K4
#ID
SLC23A1
SELM
XLOC_061411
ENSGALG00000021676
XLOC_003192
TEKT1
XLOC_047928
EXOC8
XLOC_023421
DTX3L
TWF2
XLOC_019319
PLEKHF1
XLOC_042975
TJP3
KLHL30
XLOC_066146
SPTBN1
TMEM53
XLOC_002737
Slc9a3r2
DIS3
XLOC_012878
VPS13D
ENSGALG00000001166
LAMA3
ENSGALG00000005862
ENSGALG00000027696
XLOC_013231
XLOC_044111
XLOC_054470
XLOC_047929
ENSGALG00000009103
RNF44
ARFRP1
CSNK1D
XLOC_031251
XLOC_028382
XLOC_028254
XLOC_048939
PDAP1
RRAD
XLOC_026341
FBXW7
RRBP1
XLOC_027453
XLOC_001883
DNAH1
ENSGALG00000017493
PTH3R
XLOC_022680
XLOC_019437
XLOC_010594
XLOC_000012
SCN4A
XLOC_037667
VWA5B2
RAP2C
XLOC_038177
XLOC_041635
PITPNM1
XLOC_028477
XLOC_045554
XLOC_022562
ENSGALG00000011255
XLOC_073059
HDAC10
CST7
VPS54
RASGEF1A
XLOC_023111
MYOM3
XLOC_004475
XLOC_008854
CLSTN2
MSH4
C17H9ORF7
XLOC_059389
PARS2
XLOC_013359
XLOC_050609
POLR1B
EDNRB2
ACACA
EGFLAM
XLOC_056547
ENSGALG00000001536
STAR
C5H11ORF46
FAM103A1
XLOC_067151
TMEM266
IDE
CCDC73
CACNA2D4
ENSGALG00000011516
MICU1
SLC4A2
ENSGALG00000005776
XLOC_004141
TMEM52B
XLOC_057833
TMEM204
ERICH6B
CRIM1
PSMG3
XLOC_016108
TMEM9
CUL4B
ENSGALG00000028222
XLOC_065722
NRK
RPLP0
ESYT3
KLHL17
PLPPR4
HDLBP
FKBP4
XLOC_028256
SYNCRIP
UHMK1
ZNF609
PLEKHJ1
XLOC_022864
TEAD4
AANAT
GIT1
CDK13
SLC11A1
ENSGALG00000019003
LAMA5
ALDH1A2
XLOC_002970
TBC1D9
XLOC_066650
XLOC_029981
HIP1R
KARS
TESK2
TSPO2
NABP1
ERC2
POLB
CUEDC2
XLOC_042252
SIMC1
ENSGALG00000027712
GNB1L
CARTL
LDHA
XLOC_039452
XLOC_059425
SUN2
ENSGALG00000025979
ENSGALG00000023728
RNF32
GP5
COX15
COL10A1
SPG11
XLOC_054308
ENSGALG00000004856
NR3C2
XLOC_026333
LBP
XLOC_032410
SLC24A3
XLOC_049401
ZFP91
XRCC2
XLOC_030351
SCMH1
HSF2
ENSGALG00000003490
ZRSR2
TACR2
XLOC_039979
ENSGALG00000026671
XLOC_017103
XLOC_027531
PPHLN1
XLOC_056490
ENSGALG00000028692
TCF12
GMCL1
AP1M2
XLOC_022460
CYTH4
PPP1R15B
XLOC_044634
GFRA1
ENSGALG00000027906
CAD
XLOC_070067
PQLC2L
SLC7A3
ENSGALG00000016503
GTPBP2
NKAP
KIF7
ARHGAP21
HS6ST2
XLOC_016132
ACSF2
ENSGALG00000027210
ENSGALG00000014539
ENSGALG00000028890
XLOC_027908
CAMK1G
TRMT5
SNED1
ENSGALG00000011615
XLOC_056049
ENSGALG00000005980
ZBTB11
ENSGALG00000006345
XLOC_069914
XLOC_044589
ABCC10
XLOC_005962
XLOC_063111
ENSGALG00000020380
XLOC_040626
ARMC2
CTNNA1
XLOC_016100
GTF3C1
GRPEL1
CD200R1
C
XLOC_052885
ENSGALG00000004816
PCBD1
XLOC_064883
TMEM206
ENSGALG00000008364
SNX29
DPP4
ITGB4
CYB5D2
EFHC1
NT5C3A
STX16
XLOC_045143
ENSGALG00000007646
P2RY13
XLOC_056137
XLOC_016933
SDCCAG3
NCF2
AHCY
SLC10A1
TSPAN6
CYFIP1
SLC30A7
ENSGALG00000026769
ERLIN1
ZC2HC1C
SEMA6A
XLOC_066077
XLOC_047999
SAP30BP
XLOC_026722
ENSGALG00000012195
MEF2A
XLOC_007032
XLOC_022489
XLOC_072262
CAPN7
LMNB1
PSMB1
GRAMD3
XLOC_040427
ACADS
RAB24
CIDEC
GTF2H1
IGFBP1
SLC23A3
ALYREF
XLOC_050322
VASH2
XLOC_018949
ENSGALG00000012419
MORF4L1
EDA2R
PRSS12
DNER
DYNC1I1
TRIM23
MPI
XLOC_025831
XLOC_020941
ELAC2
XLOC_043741
ENSGALG00000001492
XLOC_021935
SRPK2
MBNL1
EEF1B2
ACO2
XLOC_043507
RRP12
N-RAS
PPP2R3C
XLOC_034498
PKN2
IGF2BP3
XLOC_066290
SYT6
XLOC_036671
XLOC_023943
ADGRB3
XLOC_029082
FAM83C
PEX12
CC2D2A
XLOC_035477
RAC3
SERPINB5
CD180
XLOC_012716
XLOC_012087
KIF9
DPH5
NCAPD3
AR
XLOC_044630
XLOC_064485
XLOC_034721
WNT4
ENSGALG00000003428
ENSGALG00000016183
NEURL2
XLOC_007723
LRRC10
ENSGALG00000004724
CHADL
PACS2
ENSGALG00000006805
NPEPPS
LPHN2
SRSF5
XLOC_056468
SBNO2
LHFPL4
XLOC_067616
XLOC_049339
XLOC_041985
XLOC_017021
XLOC_015530
XLOC_023940
XLOC_009178
XLOC_038016
XLOC_039461
XLOC_003052
SRFBP1
ZP3
CLUH
XLOC_037668
DOK3
XLOC_016934
XLOC_064285
SERPINH1
ZNF512
PPP1R13B
SRR
XLOC_040628
XLOC_027856
TSPAN10
XLOC_016755
XLOC_004101
XLOC_041663
XLOC_044631
FAN1
STX3
KIAA0895L
XLOC_053695
ENSGALG00000026802
XLOC_055601
SEMA6D
XLOC_003451
ATP6V1D
ENSGALG00000001552
FNDC7
ICT1
P4HA3
GRAP2
CFAP57
PLCXD2
CCNG1
LOXL2
C2
SLC2A4RG
XLOC_035927
XLOC_046109
MNOC
XLOC_035388
DNAJC11
VCL
GALK2
SRPR
XLOC_064419
IFNLR1
NCDN
ENSGALG00000019804
TMC5
XLOC_042520
ENSGALG00000005747
XLOC_065073
TRAT1
TFDP2
KANK4
XLOC_000397
SPTAN1
SAMM50
NDEL1
IRAK2
SMARCAD1
PRKRIR
MAPRE3
ETV5
RPL19
STUB1
XLOC_036909
ENSGALG00000027201
ENSGALG00000005723
TEX10
XLOC_027767
ACOX3
ATP13A5
FGF1
BCAN
COL9A3
CCDC33
ENSGALG00000026545
ZNF746
PTCH2
PHF14
GNG11
XLOC_039766
FAM63B
XLOC_070998
AQP1
TNKS2
F2RL1
ENSGALG00000015101
LOH12CR1
XLOC_003979
PPP1R1B
SLTM
LRRC74B
PPT1
C6H10ORF46
IPO13
BAG3
ENSGALG00000010993
CAPN9
EPHA1
PARP9
RPP38
PACRG
REL
PHF13
C5H14ORF169
NOL11
PDE6C
XLOC_052470
BTF3L4
CDC73
GRK6
CDK14
PSEN2
ANKRD27
NACAD
PFKM
ENSGALG00000026054
FBXL20
XLOC_016919
RPL8
ENSGALG00000011777
TAZ
TRAF-5
IFNGR2
FSH
XLOC_014756
XLOC_015529
XLOC_057801
XLOC_065772
MARCKSL1
HSPB7
ADAMTS10
TGS1
XLOC_048408
XLOC_016962
XLOC_040243
ENSGALG00000015953
LGALSL
DLG3
XLOC_060413
XLOC_024156
XLOC_010180
DDX3X
XLOC_045217
SETDB2
ENSGALG00000029089
SDHA
PKDCC
LLGL2
NKRF
CEMIP
CCNT1
EIF4G2
LRWD1
LRRC52
XLOC_019822
SNW1
XLOC_029311
METTL6
KREMEN1
XLOC_052783
CEP68
SSR3
XLOC_052040
TTC25
XLOC_043112
XLOC_069648
COPB2
XLOC_058341
ENSGALG00000011166
PADI3
ENSGALG00000026059
RHOBTB2
CCNK
TMEM186
XLOC_061255
AGGF1
TENM3
USP19
JOSD1
CDC7
XLOC_023353
ALDH7A1
OGFOD2
XLOC_019090
TERF2IP
XLOC_056688
SERAC1
XLOC_052597
TESC
XLOC_003055
MED20
ADTRP
HECTD4
XLOC_057061
XLOC_010912
LRRIQ4
ANGPTL2
KANSL3
FBN1
SYBU
TMPRSS12
XLOC_026886
CPM
CKB
XLOC_016918
CFAP44
ENSGALG00000006784
XLOC_014185
SLC12A3
ORC3
DHDH
ULK1
XLOC_062236
UTS2
IPPK
DUSP10
XLOC_021748
EIF2AK4
IGSF10
GEMIN4
RECQL5
VDR
SAR1A
KLHL25
MEGF11
STOM
NUP107
IL13RA2
ALPL
NUDCD2
MAP1A
GTPBP8
ENSGALG00000012665
XLOC_052699
MAMDC4
XLOC_036910
RMND1
XLOC_054501
AGT
UGDH
VSX1
XLOC_009466
SQLE
ENSGALG00000014171
MCM3AP
XLOC_040426
XLOC_018043
XLOC_016077
XLOC_002261
SS18L1
SGSM3
RNFT1
SH2D2A
XLOC_018786
XLOC_059783
ARID1A
ITGA2
ITPR3
SLU7
XLOC_012184
ENSGALG00000007434
ATP13A1
COMT
KATNAL2
LTN1
ENSGALG00000026690
CD8A
XLOC_066183
BRF1
SLC22A18
DUSP23
TMEM19
ATP4B
NDUFAF4
XLOC_004089
TMEM38B
XLOC_027806
ENSGALG00000022791
VPAC2
XLOC_044556
STARD5
PLTP
TNFSF10
SLC26A1
ENSGALG00000026204
GSE1
ENSGALG00000012250
ECHS1
SCNN1D
UNC13D
XLOC_041643
XLOC_070310
MMS19
TSG101
XLOC_037774
MAST2
XLOC_066099
UBIAD1
XLOC_048351
SPPL3
DNAAF1
MTERF2
XLOC_042210
OLFML2A
TEX2
XLOC_026738
SLC39A14
XLOC_055018
CYTH3
CDS1
RAD9B
DPYSL3
XLOC_019385
SWAP70
XLOC_060811
METTL20
XLOC_048546
NT5C2
DENND6B
XLOC_025278
CNOT6
ENSGALG00000028245
Alx-4
XLOC_043953
MCAT
ALCAM
LRSAM1
DHRS12
INO80C
MCAM
DERL3
CDH23
MAMLD1
PLK1
HIC1
BCS1L
JUN
XLOC_014776
XLOC_029407
ZCCHC2
XLOC_027442
PADI2
RP2
SYN3
XLOC_016881
XLOC_038209
LRRK1
P2RX3
FAM65C
XLOC_026555
XLOC_036684
EPN3
XLOC_041636
RFC5
ENSGALG00000008040
RALY
ENSGALG00000001854
TIMM10
ACRC
EML6
XLOC_071256
CNGA4
XLOC_017892
LYPLA2
BCL2L13
BRAT1
XLOC_043038
XLOC_059161
NOX1
ENSGALG00000020700
XLOC_040938
PRELID1
XLOC_003201
ENSGALG00000025728
DRD3
EIF4ENIF1
XLOC_003681
EIF2AK3
XLOC_009438
HGD
TMEM136
PSD
MROH1
XLOC_038508
FAM65A
SLC5A11
PPIL2
ADAM8
XLOC_025387
XLOC_059206
XLOC_040698
RAP1B
CHST11
CDCP1
XLOC_009314
STXBP3
PNKD
JAZF1
KLHL20
ZC2HC1B
XLOC_050491
XLOC_044383
XLOC_009250
XLOC_004654
ZFYVE1
TCERG1
PNPLA6
PCOLCE2
NEFH
XLOC_044830
APITD1
ECD
XLOC_027919
KIAA0355
HAUS2
ERI3
GPRC5B
XLOC_067599
ADAMTS18
ENSGALG00000025870
ENSGALG00000022373
XLOC_018656
FLI1
XLOC_025453
EVC2
NEK9
C17orf75
SIL1
PIAS4
ACAT2
SNX12
BET1L
TECTA
XLOC_014749
ADAMTS9
ZNF276
XLOC_040453
PTPN6
XLOC_060505
HPDL
TBC1D22B
GSN
NPHP1
ACOT13
PHGDH
PUSL1
XLOC_053533
XLOC_050932
PCDH12
DNAJA4
XLOC_029720
BAIAP2L1
POLD2
XLOC_001184
B3GALNT2
E4F1
ENSGALG00000021025
KCTD7
NCOA4
MOB4
XLOC_037878
ENSGALG00000016998
XLOC_003184
ZNF598
XLOC_040934
SIAT7E
PRKAB1
XLOC_016099
XLOC_002671
SVEP1
ZSWIM3
TAF1C
VPS29
XLOC_047916
PIGT
XLOC_022386
TNN
SPATA7
PLA2G12B
VSTM5
XLOC_058639
CISD2
MNS1
XLOC_040775
XLOC_048842
MITD1
CD5
FBXW5
WDR78
XLOC_070996
HCLS1
RB1
SLC4A10
ABCB6
TIGD5
DENND2D
PHC1
HPD
LLGL1
Dach2
GZMM
XLOC_045062
XLOC_006072
ENSGALG00000017301
PTH
IQCA1
FAM174A
XLOC_044047
XLOC_009379
XLOC_023866
POLE2
CUBN
FSIP1
CD79B
MYOC
ENSGALG00000027463
KLHL8
SLC35F6
KNOP1
XLOC_012263
XLOC_042209
C1orf123
XLOC_018452
XLOC_023118
ZER1
FADS1
XLOC_009401
angiopoietin-2
SERPINF2
ENSGALG00000003134
HEATR1
XLOC_064874
ASPN
CORO1B
XLOC_009270
PTPN23
HTR6
DSTN
TSSK3
XLOC_057808
XLOC_050470
GHRH
NUP188
MKL2
XLOC_010576
XLOC_062351
MPHOSPH8
ECM2
E2F5
STK11IP
COPA
NFE2L2
XLOC_007146
XLOC_046151
SLC44A3
XLOC_053179
CLSPN
LRRC41
ENSGALG00000012808
PHAX
GTPBP4
XLOC_058201
XLOC_011914
RARS2
PDCD4
PTCD3
KIAA1456
XLOC_017977
KANK3
PDSS1
ERBB4
ARSJ
ANXA7
XLOC_050799
ECEL1
XLOC_057452
XLOC_049083
XLOC_008719
ACBD3
XLOC_036308
NID2
KLHL29
XLOC_001952
XLOC_062414
CASKIN1
XLOC_023349
GGA2
NXPH2
XLOC_017637
XLOC_028362
COL4A1
GMEB2
heme
XLOC_040888
ACOT11
EGFR
XLOC_010837
MYST2
FKBP15
RUFY1
ENSGALG00000027955
AP3D1
IL17RC
JTB
XLOC_026539
CFDP1
LRIG1
chAnk3
XLOC_019655
UHRF2
IL16
KRTCAP3
XLOC_034465
AES
COG4
AKAP9
XLOC_052959
XLOC_029063
XLOC_066252
KCNT2
LMF2
LIMA1
TBCD
TNRC6A
HTR3A
B4GALNT3
XLOC_060298
TARBP1
PHACTR1
XLOC_043804
XLOC_039342
XLOC_047494
NAGPA
ERCC6L
ADNP
IRF2BP2
HIBCH
IL17B
XLOC_032300
Lef-1
AATF
RAI1
XLOC_022582
XLOC_053605
FBXO47
ENSGALG00000000722
XLOC_019832
XLOC_056660
XLOC_024017
XLOC_072964
N4BP3
PFKL
NPLOC4
CLEC3B
OSF-2
ENSGALG00000023844
MYO1E
MMACHC
XLOC_016922
TDRD6
CORO7
ENSGALG00000009006
ADAM12
GDPD2
RAD54L
HOGA1
PPEF2
DNAJC7
XLOC_006965
ENSGALG00000007195
FSD2
XLOC_040708
ENSGALG00000006440
PTPA
KIAA1522
FBXO41
XLOC_054291
KCNH4
CXCR5
SLC6A20
SLA
XLOC_053813
XLOC_026611
HTATSF1
XLOC_022300
KATNB1
SVOPL
GMDS
XLOC_045205
ANAPC16
XLOC_038404
HAGHL
PGRMC1
IAH1
PDCD5
XLOC_008101
CNOT10
ABCA3
ABHD14A
XLOC_000782
XLOC_030397
XLOC_037666
XLOC_013433
XLOC_022534
CNKSR1
PPA2
GINS2
TNNI2
RBPJL
SYPL2
XLOC_059474
XLOC_012670
TLR5
XLOC_036680
MISP
OPHN1
XLOC_023139
ANKS4B
MNT
ENSGALG00000024340
KIAA1147
NIT2
ZSWIM7
VAT1
TXNDC5
XLOC_005697
HACE1
HEATR5A
ANXA13
SMTN
PPP2R5A
XLOC_039064
ANKRD6
CAPZB
XLOC_055012
IL10R1
DCBLD1
XLOC_037779
TTPAL
SCLT1
B3GNT7
KLHL11
ACAP3
XLOC_022541
GYLTL1B
XLOC_053493
SLC5A9
XLOC_043419
NUP210L
XLOC_046030
ENSGALG00000003022
SERINC2
XLOC_021146
XLOC_017955
TRH
SLC25A20
XLOC_066143
EIF4E
ENSGALG00000001874
GNE
ENSGALG00000005155
ENSGALG00000019554
XRRA1
LCT
CD163L1
BRPF1
PLEKHB1
FBXW2
DIABLO
ACSBG1
PDIA6
ENSGALG00000025766
DHX57
PRSS35
GAS1
ENSGALG00000026438
SH2D3C
CCR9
XLOC_064907
XLOC_019316
RNF25
CFAP70
FMOD
ENSGALG00000028740
ESCO2
MXRA5
HNRNPA0
XLOC_065006
RPS6KL1
C1H12ORF73
IRS1
FBXO33
XLOC_029192
C17H9ORF16
ENSGALG00000006565
USP47
XLOC_055592
XLOC_012185
DST
MAD1L1
SWT1
XLOC_044458
XLOC_001237
XLOC_073057
PRR14L
XLOC_033748
ENSGALG00000026332
TMEM213
XLOC_039713
SHISA5
XLOC_011824
CARHSP1
XLOC_009765
CIAPIN1
NODAL
C3orf38
C3orf58
ASTE1
XLOC_033309
RNF34
PISD
UBE2D3
PAPOLA
DOCK10
KLHL22
XLOC_032616
XLOC_064110
XLOC_003676
GFM1
ENSGALG00000008543
DOPEY2
SLC18A2
XLOC_048701
XLOC_009949
XLOC_003178
WBSCR16
XPNPEP2
TCEB3
HNRNPU
FAM163B
TNNC2
ENSGALG00000021395
GAS6
MOV10
NXN
C1orf112
XLOC_050593
VWA1
XLOC_021681
CLTB
XLOC_023081
XLOC_020381
XLOC_068239
CSF3R
KLHDC3
CHSY1
ENSGALG00000005778
XLOC_042207
RARS
PRKDC
IP6K3
MOSPD1
SLC33A1
XLOC_023354
XLOC_055154
UCK1
XLOC_051314
NDUFB9
XLOC_023377
XLOC_067626
SOUL
KDM2A
DHX30
XLOC_008717
XLOC_025135
XLOC_049057
ENSGALG00000026717
ENSGALG00000009151
RHOBTB1
XLOC_022366
TCHP
XLOC_057943
PEAR1
ARPC5L
NOC3L
RGMA
COQ9
AMDHD1
BCAS3
ABHD12
EPHB6
XLOC_056002
XLOC_068438
FAM198B
FAM45A
ENSGALG00000028418
XLOC_026627
STARD9
UNC80
ACAD11
MTFMT
TRIM59
COL4A2
PAN2
ZNF830
KCNK1
CDKN1B
BCL2L1
XLOC_063274
GCC1
CFLAR
MLH3
ENSGALG00000027130
ST6GALNAC2
DNALI1
EIF2S1
XLOC_054456
ANKEF1
ACP6
XLOC_027527
XLOC_024058
XLOC_041644
XLOC_019927
FAM13A
FBXO34
XLOC_025120
XLOC_029412
XLOC_006840
ACSS2
RTN4RL2
XLOC_008718
RPTOR
ENSGALG00000001192
MARVELD2
XLOC_032464
LRRC46
SIDT2
GREB1L
PLCG1
KDM1B
PITPNM3
ATOX1
XLOC_053502
PLCD4
ENSGALG00000002736
ZNF423
FAM208B
COLEC12
COL6A3
ENSGALG00000025798
XLOC_042299
XLOC_004090
BBS5
C18H17orf70
RBM34
ENSGALG00000028328
SAMD3
INPP5E
WFIKKN2
KDM1A
ENSGALG00000029127
NUDT1
FUCA2
FBXW11
XLOC_003980
XLOC_002528
XLOC_033786
IPO7
ANKRD13A
XLOC_060262
DNASE1
EIF2B5
ERCC3
XLOC_064297
ENSGALG00000010249
FSCN1
PYGO2
BMP4
XLOC_040971
XLOC_002810
XLOC_026512
ACTR6
EIF5
XLOC_021941
XLOC_023831
ENSGALG00000027978
XLOC_054045
XLOC_012766
XLOC_025248
KLHL7
XLOC_058297
ENSGALG00000015324
XLOC_059171
ENSGALG00000027361
PPP2R2B
PQLC1
SRGAP3
XLOC_042965
acl
XLOC_023933
AASDH
PGS1
XLOC_068435
UROC1
OAZ2
ZBTB17
XLOC_024806
ENSGALG00000016136
MTIF2
ADORA3
PTPLB
IRF5
ENSGALG00000006958
GRIN3B
RALBP1
XLOC_066713
XLOC_043816
DNAJC10
NOP16
XLOC_007719
ATXN3
PRADC1
MEF2BNB
LSAMP
SAMD11
RUFY2
ENSGALG00000026622
XLOC_007565
XLOC_034340
KAT5
XLOC_056803
XLOC_002444
IGF2R
FBXO42
ENSGALG00000006075
MAU2
BYSL
TMEM194B
UBE2R2
ENSGALG00000029019
GALE
P2RX4
WDR81
IFITM5
DSCR3
SLC29A4
RHPN2
SLC6A9
XLOC_005657
XLOC_043939
SPECC1L
TTC7A
XLOC_008015
XLOC_053322
TRNT1
ADAMTS12
EPC1
PDDC1
SLC26A6
EIF3D
REV1
HIF1A
YOD1
ENSGALG00000029149
RBM7
ENSGALG00000021561
DISP2
XLOC_042490
TELO2
XLOC_064413
XLOC_050208
PTK2B
XLOC_006841
XLOC_069695
XLOC_018785
XLOC_041111
XLOC_040718
XLOC_000781
PXK
XLOC_021117
XLOC_042193
XLOC_015555
GLTSCR1
XLOC_066865
XLOC_023092
PCNXL4
MAT2B
ZDHHC17
SWiP-1
ENSGALG00000018992
PRRX1
OGN
ABCA1
XLOC_003025
XLOC_024118
ENSGALG00000002692
XLOC_005803
XLOC_069394
AGBL5
MAPK6
ENSGALG00000027185
COL4A4
JAM3
XLOC_053640
XLOC_053952
Ghsr
PDE5A
AMOTL2
XLOC_008620
NDRG1
XLOC_070167
RUSC1
WDR12
XLOC_017050
XLOC_019099
ERMP1
DCLRE1B
XLOC_056765
ENSGALG00000004753
IMPDH2
XLOC_023110
DPH2
XLOC_045140
XLOC_008120
TRIP12
XLOC_003022
XLOC_038767
FGF23
SYNGR2
PREPL
TLN2
MAPT
XLOC_033316
ZCCHC24
FHL1
KCND3
SS4R
XLOC_028556
ENSGALG00000026209
XLOC_022907
NRSN2
TRIM27.2
XLOC_000630
SLC47A2
EXOSC9
GTF3C6
MAB21L3
XLOC_010897
RPF1
CNP
XLOC_071095
XLOC_060102
XLOC_026760
NOTCH2
XLOC_016920
XLOC_012096
XLOC_001622
XLOC_040605
XLOC_014492
PRICKLE1
NUDCD1
EPAS1
IL6
XLOC_059613
ENSGALG00000005648
M6PR
PEX11G
ENSGALG00000024266
XLOC_056349
CYR61
ENSGALG00000025872
KCNRG
ENSGALG00000027841
XLOC_023380
SCRN3
XLOC_023453
ENSGALG00000014107
COMMD9
XLOC_003749
XLOC_000855
XLOC_056637
XLOC_052920
C9orf172
TADA2A
RYR3
ATG13
RNF139
XLOC_025258
ENSGALG00000026975
MYO7B
XLOC_057745
XLOC_056897
ERN2
ATP6V0A1
ENSGALG00000027267
XLOC_037420
ENSGALG00000029136
MTMR2
TMEM180
XLOC_069245
FBXL18
RAB17
XLOC_034353
SPG21
ENSGALG00000013765
TPK1
XLOC_052410
CAMKV
PKP2
TUBGCP4
XLOC_059157
XLOC_006995
CRTC1
H3F3B
ENSGALG00000028547
PIK3CA
PRF1
RAE1
C5H15ORF29
HNRNPA2B1
SMC5
ENSGALG00000023180
XLOC_031934
CCDC28B
ENSGALG00000015404
SDR16C5
NUP50
PERM1
XLOC_036828
MTMR10
XLOC_026622
VTG1
RBPMS
PLAT
AP3M1
BTBD6
XLOC_044022
XLOC_027269
XLOC_031335
ENSGALG00000006740
XLOC_073615
MKX
XLOC_041759
ABI2
LCK
SPSB3
XLOC_066983
IRG1
KLHDC8B
BRCA2
SKIV2L
XLOC_022922
XLOC_028421
XLOC_025149
DCBLD2
XLOC_060982
GPLD1
XLOC_002564
XLOC_014283
RRNAD1
XLOC_018223
CAMK1
DAP3
RFTN1
ISCU
PLVAP
XLOC_045183
SLC4A5
Rd
TP73
DONSON
NCAPD2
SOGA1
TCTE3
SMPDL3B
ENSGALG00000027060
STK32A
XLOC_037423
XLOC_021738
XLOC_064798
XLOC_067624
SLC16A2
IGFBP2
TOMM70A
XLOC_059153
GLCCI1
CNTRL
FNDC9
XLOC_013171
BCAR3
TMEM165
ANG-1
SLC27A1
COL4A5
XLOC_057294
LECT1
XLOC_045208
UTP20
CHD6
RECK

## Sheet: K5
#ID
C1orf35
ENSGALG00000028117
ENSGALG00000026436
XLOC_040780
XLOC_031420
NEK4
XLOC_069443
XLOC_030486
ENSGALG00000027078
XLOC_035926
XLOC_073350
XLOC_038965
gga-mir-6558
XLOC_033499
YWHAH
ENSGALG00000026441
XLOC_060457
XLOC_019321
XLOC_035401
XLOC_021915
XLOC_064096
gga-mir-7-2
ENSGALG00000028210
ANKHD1
XLOC_055322
EME1
KIF20A
CDK5
ENSGALG00000025960
XLOC_023094
PPP2R5D
XLOC_053672
XLOC_038490
SMARCD2
XLOC_014758
XLOC_034503
XLOC_029980
ENSGALG00000023801
XLOC_019317
XLOC_037534
PAF1
XLOC_047282
XLOC_016831
AP1B1
RPS29
XLOC_035932
DNLZ
ENSGALG00000029025
ENSGALG00000028266
XLOC_011322
XLOC_019901
XLOC_003027
ENSGALG00000026502
XLOC_064530
XLOC_037637
XLOC_019835
KCNK15
XLOC_008638
TAP1
KIAA0753
XLOC_023322
FAM206A
RMDN1
XLOC_004823
MAK
XLOC_037132
FOXO4
XLOC_008632
XLOC_033301
ENSGALG00000028008
XLOC_061967
XLOC_061586
XLOC_033281
IGF2
GLA
XLOC_065556
XLOC_041002
XLOC_013642
XLOC_069861
ENSGALG00000028514
MTBP
XLOC_008636
XLOC_020675
ENSGALG00000029084
rad9
ENSGALG00000027457
XLOC_008637
XLOC_065177
XLOC_023095
XLOC_062907
CEBPZ
XLOC_015278
XLOC_035191
ENSGALG00000001701
XLOC_058553
ENSGALG00000026155
XLOC_034207
XLOC_045323
XLOC_012639
XLOC_073853
VWCE
PIGB
ENSGALG00000023565
XLOC_047065
MXRA7
C2H7ORF64
ENSGALG00000026737
TIMP4
XLOC_033626
XLOC_033303
B-BTN2
XLOC_070302
ENSGALG00000023245
XLOC_022735
YTHDC1
RFXANK
OTUD4
XLOC_008589
XLOC_010401
Metazoa_SRP
XLOC_033463
ARSG
XLOC_067486
XLOC_030638
ENSGALG00000023340
XLOC_009060
gga-mir-6591
XLOC_029983
KCNIP4
XLOC_038651
XLOC_035845
ENSGALG00000007135
XLOC_020452
XLOC_051979
ENSGALG00000006176
XLOC_041844
DNAJA3
ENSGALG00000027037
XLOC_019211
ENSGALG00000023868
XLOC_009812
XLOC_066154
XLOC_011402
TAF12
XLOC_070222
SDHD
XLOC_043469
XLOC_044623
XLOC_041668
XLOC_061863
XLOC_007725
XLOC_039469
XLOC_041638
CASC1
XLOC_058652
DCTN1
XLOC_047094
TADA1L
AAMP
THRAP3
XLOC_055724
XLOC_012288
XLOC_035272
XLOC_015205
XLOC_061982
COX11
XLOC_035933
XLOC_047898
ENSGALG00000028755
SMC6
XLOC_008624
XLOC_020899
ENSGALG00000013825
ENSGALG00000028058
XLOC_019320
XLOC_029288
XLOC_015419
5-MCDG
XLOC_069111
ETFDH
XLOC_036886
XLOC_042635
ENSGALG00000021437
XLOC_030270
XLOC_024765

## Sheet: K6
#ID
XLOC_019649
XLOC_023342
XLOC_066606
ND5
ND1
COL23A1
ENSGALG00000028111
XLOC_072710
ENSGALG00000021859
gga-mir-1603
XLOC_066413
STK10
XLOC_027296
XLOC_034359
XLOC_034188
ENSGALG00000024355
XLOC_052861
XLOC_021812
ENSGALG00000021318
XLOC_037197
XLOC_024074
COX3
XLOC_060810
ENSGALG00000028169
PURH
XLOC_069052
gga-mir-126
ENSGALG00000018359
XLOC_007001
SERPINC1
XLOC_064929
XLOC_049079
IFNA
ATP6
ENSGALG00000001138
DDX11
cytb
ENSGALG00000025820
XLOC_028708
XLOC_061374
ENSGALG00000026142
ENSGALG00000028848
XLOC_042933
XLOC_069178
ENSGALG00000012162
XLOC_040392
ND4
ENSGALG00000006123
ND4L
XLOC_067443
SNRPA1
ZRANB1
XLOC_021813
XLOC_037069
XLOC_071215
ENSGALG00000022892
XLOC_064625
ENSGALG00000009912
XLOC_043797
ENSGALG00000029008
XLOC_065204
ND3
XLOC_033875
ENSGALG00000026341
ENSGALG00000027510
PURA
ENSGALG00000028620
PHYKPL
XLOC_052944
XLOC_036681
STOML1
XLOC_036572
ENSGALG00000023719
XLOC_005316
XLOC_003831
B-G
XLOC_040095
XLOC_023344
XLOC_052875
XLOC_052672
XLOC_005308
XLOC_035596
ENSGALG00000025903
XLOC_015247
R3HCC1
XLOC_061309
PIGF
ENSGALG00000022080
XLOC_045180
XLOC_061871
XLOC_022533
ENSGALG00000027602
ENSGALG00000018372
XLOC_033956
ENSGALG00000023918

## Sheet: K7
#ID
XLOC_051086
ENSGALG00000023068
XLOC_040633
XLOC_007595
AMPD1
XLOC_064866
CEP95
XLOC_062248
XLOC_023459
GPR82
XLOC_033300
XLOC_050631
POLR2B
ENSGALG00000026194
XLOC_003203
gga-mir-6623
PRRG4
TUSC1
C1orf101
ENSGALG00000023846
XLOC_055387
XLOC_060027
XLOC_032670
XLOC_023084
XLOC_000541
XLOC_008852
XLOC_042203
XLOC_019212
XLOC_003157
XLOC_042206
XLOC_020151
NSMAF
XLOC_037879
XLOC_001234
XLOC_013643
MIB2
XLOC_019206
TUBA1C
XLOC_024759
XLOC_041653
XLOC_008712
XLOC_061459
XLOC_001310
XLOC_035363
XLOC_012015
DDX49
XLOC_008293
XLOC_008306
ZNF330
PARP16
POF1B
STX19
TRIP4
XLOC_063269
XLOC_016096
PRKAR2A
PGF
XLOC_057390
XLOC_040634
XLOC_059459
XLOC_041656
ENSGALG00000026351
XLOC_026388
XLOC_042911
BOK
XLOC_029139
ENSGALG00000024319
XLOC_011237
ALKBH1
KLHL38
XLOC_037272
XLOC_016104
ENSGALG00000024369
XLOC_041654
XLOC_042208
XLOC_069173
XLOC_008014
PYCRL
CERKL
XLOC_025557
XLOC_050029
FZD1
ABCG5
SH2D4A
XLOC_033299
IGSF9
XLOC_009075
XLOC_033308
ITFG2
IRF2BPL
XLOC_021053
XLOC_063408
POLR3E
XLOC_041658
XLOC_008631
ENSGALG00000005254
XLOC_035376
XLOC_040092
MAD2L2
AK3
XLOC_053510
XLOC_053509
CDH11
XLOC_021051
OBFC1
ENSGALG00000015374
ENSGALG00000022113
OFD1
MKRN2
XLOC_003200
XLOC_016122
TLR15
XLOC_041634
ENSGALG00000027135
XLOC_038192
XLOC_042202
EBF3
XLOC_067598
XLOC_033298
SERPIND1
XLOC_019328
XLOC_025123
SPG7
XLOC_026387
XLOC_016611
MCMBP
CROCC
ENSGALG00000004952
XLOC_051639
HVCN1
UBE2Q2
XLOC_011607
PCCB
TMEM255B
XLOC_022185
ENSGALG00000018929
XLOC_053504
CCNB2
XLOC_045218
ENSGALG00000008738
XLOC_010976
XLOC_037877
ENSGALG00000025901
XLOC_008639
XLOC_018389
gga-mir-1609
CA6
XLOC_026101
IRF1
EIF2AK2
XLOC_027941
GPR18
ERAP1
XLOC_048839
XLOC_040748
XLOC_017452
XLOC_009979
SLC9A6
XLOC_008628
XLOC_045290
XLOC_055321
XLOC_023462
XLOC_013913
ENSGALG00000025610
DFFB
XLOC_008295
XLOC_055319
ENSGALG00000023027
SIRT3
ENSGALG00000028384
COG5
XLOC_041639
ADCK3
XLOC_056459
RAMP1
XLOC_054771
SETD2
XLOC_032904
XLOC_017484
gga-mir-6628
XLOC_061412
CSTA
XLOC_044613
XLOC_059743
PAICS
XLOC_012156
XLOC_028438
XLOC_011606
NIPA2
NGF
XLOC_001026
SELRC1
XLOC_033302
FAM43A
XLOC_046885
PLA2G10
XLOC_004052
APBA2
MTIF3
XLOC_003039
UMPS
XLOC_050804
XLOC_012014
XLOC_063572
DPH3
ENSGALG00000009559
ENSGALG00000006114
XLOC_017482
CDC2L1
XLOC_054877
XLOC_014759
XLOC_045153
XLOC_008305
XLOC_055512
PDK1
ENSGALG00000021399
XLOC_029543
XLOC_004790
TAPP2
WDR63
ALS2CL
XLOC_017347
XLOC_022857
ENSGALG00000027119
SLC35A5
PRR33
XLOC_037683
EFCAB1
XLOC_025159
XLOC_020380
MPPE1
GDNF
ENSGALG00000006671
ENSGALG00000026141
FKBP7
ENSGALG00000028892
XLOC_003041
XLOC_020306
XLOC_065558
XLOC_041799
XLOC_008297
XLOC_062048
XLOC_008633
XLOC_067654
XLOC_062407
XLOC_042212
LIPC
XLOC_074213
XLOC_017486
XLOC_056454
XLOC_003021
XLOC_019221
ENSGALG00000009771
XLOC_025041
XLOC_023460
XLOC_042200
XLOC_066799
XLOC_068256
CCR4
XLOC_021052
XLOC_066310
XLOC_025121
XLOC_015204
XLOC_064873
XLOC_053575
TG
XLOC_040635
C12orf29
XLOC_015967
XLOC_028539
XLOC_008627
WDR61
MTX2
XLOC_046418
XLOC_026720
XLOC_065328
XLOC_015607
MILR1
akr
SS18L2
XLOC_043468
XLOC_008640
XLOC_013249
XLOC_061862
XLOC_034237
SLC1A7
XLOC_037770
XLOC_055320
CRP
CNTN3
XLOC_067386
XLOC_052999
MRPS18C
RNMTL1
ENSGALG00000024441
XLOC_045139
XLOC_054457
XLOC_020205
CYP51A1
XLOC_020667
XLOC_057017
WSCD2
XLOC_044169
XLOC_008711
XLOC_057532
XLOC_052834
ENSGALG00000001244

## Sheet: K8
#ID
XLOC_042996
MRPL2
GMEB1
XLOC_026547
XLOC_043353
FOXRED2
XLOC_042658
XLOC_007949
ENSGALG00000029055
S1PR4
ENSGALG00000026342
NIPAL4
XLOC_060683
RBBP4
ENSGALG00000029099
TXN2
SLC35E3
XLOC_069730
XLOC_002266
CCDC36
MRPL22
XLOC_007169
Wpkci
XLOC_015866
ENSGALG00000021696
XLOC_009192
XLOC_013317
FAM118B
GHR
XLOC_006556
ENSGALG00000018781
XLOC_063179
XLOC_015246
XLOC_046409
SCARA3
XLOC_021806
UBE2K
XLOC_036385
XLOC_034357
XLOC_047769
XLOC_055031
OVCA2
XLOC_043801
XLOC_043812
PSMD11
XLOC_068095
XLOC_055156
ENSGALG00000028083
XLOC_011708
C19orf35
XLOC_008300
MCFD2
XLOC_040623
XLOC_047930
XLOC_026099
XLOC_057453
gga-mir-6652
XLOC_042199
ARGLU1
XLOC_018589
XLOC_057222
XLOC_021558
XLOC_052725
TOR2A
XLOC_032303
SORL1
PLPP2
RARRES1
XLOC_012883
XLOC_014445
XLOC_031960
XLOC_020752
XLOC_046488
XLOC_041657
XLOC_018525
XLOC_057329
XLOC_052289
XLOC_027463
XLOC_004837
CXCL13L2
XLOC_023528
XLOC_015221
XLOC_068959
CALHM2
XLOC_036092
XLOC_068346
TMEM189
XLOC_024686
H2A-VIII
XLOC_021347
ENSGALG00000027892
XLOC_001627
KIRREL3
XLOC_035348
PCDHGC3
XLOC_056494
AHSG
XLOC_046835
XLOC_047198
XLOC_009761
XLOC_044292
XLOC_019923
XLOC_062860
XLOC_001576
XLOC_048894
HTRA2
XLOC_061062
CCNJL
7SK
XLOC_001578
XLOC_008061
XLOC_060299
NIT1
XLOC_005902
XLOC_067849
ABCC2
XLOC_002960
SP2
SSR2
SNX33
BCAT1
XLOC_019598
DAD1
ENSGALG00000022635
XLOC_063706
PPM1M
XLOC_052020
XLOC_060629
XLOC_023618
ARL4C
XLOC_042204
XLOC_057836
XLOC_027918
TNFRSF6B
RWDD2A
NVL
XLOC_029144
XLOC_060691
XLOC_029799
ENSGALG00000002466
ENSGALG00000006143
XLOC_028787
XLOC_055428
XLOC_058632
NDUFV1
XLOC_054185
XLOC_068377
ERH
XLOC_053017
TPP1
XLOC_025143
XLOC_071177
TMEM59L
XLOC_040429
ENSGALG00000017168
CDC20
HSPB3
PID1
TGM2
YARS
XLOC_039648
FRMD7
XLOC_032302
XLOC_045982
XLOC_019740
PHF5A
ENSGALG00000022582
XLOC_068138
XLOC_015100
XLOC_021814
C14orf159
ENSGALG00000002026
ENSGALG00000027426
MREG
HIST1H46
XLOC_058532
PDE6D
XLOC_020754
XLOC_062174
XLOC_011311
XLOC_038732
YWHAE
XLOC_019224
NSFL1C
LARP6
ENSGALG00000025883
XLOC_030398
XLOC_022432
XLOC_039974
XLOC_005887
XLOC_015301
MFSD2A
XLOC_008713
XLOC_009405
XLOC_004832
XLOC_011469
XLOC_011605
XLOC_067117
XLOC_023980
XLOC_057016
XLOC_009377
Scrt2
XLOC_039889
XLOC_058301
XLOC_054455
XLOC_044127
XLOC_051700
XLOC_012879
XLOC_052636
XLOC_054104
XLOC_003037
XLOC_014348
UPK1B
XLOC_042205
NSUN5
BBS7
ENSGALG00000027171
XLOC_009485
XLOC_035347
XLOC_017587
ENSGALG00000023447
gga-mir-1699
XLOC_050120
SERPINF1
XLOC_055408
XLOC_006519
XLOC_020080
XLOC_039712
ENSGALG00000026686
XLOC_061307
gga-mir-1666
LRRTM2
XLOC_057835
ENSGALG00000023475
XLOC_018392
XLOC_012666
