# Supplementary material for: Genome-Wide Analysis of lncRNA and mRNA Expression During Differentiation of Abdominal Preadipocytes in the Chicken
Source: G3 (Bethesda). 2017 Jan 20;7(3):953–66. doi: 10.1534/g3.116.037069 (PMC5345725; doi:10.1534/g3.116.037069)
Supplement: Supplementary file 8 [file 953TableS8.xlsx]

## Sheet: GO_Biological process
Category	Term	Count	%	PValue	Genes	List Total	Pop Hits	Pop Total
GOTERM_BP_ALL	GO:0044237~cellular metabolic process	245	16.6667	0.000521177	ENSGALG00000022001, ENSGALG00000001554, ENSGALG00000016583, ENSGALG00000018557, ENSGALG00000013789, ENSGALG00000008970, ENSGALG00000000753, ENSGALG00000001558, ENSGALG00000005569, ENSGALG00000009957, ENSGALG00000011222, ENSGALG00000018366, ENSGALG00000008179, ENSGALG00000010313, ENSGALG00000018368, ENSGALG00000001032, ENSGALG00000018367, ENSGALG00000018361, ENSGALG00000018364, ENSGALG00000014749,…	570	2346	6441
GOTERM_BP_ALL	GO:0009987~cellular process	372	25.3061	0.00102364	ENSGALG00000022001, ENSGALG00000001554, ENSGALG00000016583, ENSGALG00000006520, ENSGALG00000018557, ENSGALG00000013789, ENSGALG00000003231, ENSGALG00000007395, ENSGALG00000008970, ENSGALG00000000753, ENSGALG00000001558, ENSGALG00000005278, ENSGALG00000005569, ENSGALG00000009240, ENSGALG00000009957, ENSGALG00000006626, ENSGALG00000011222, ENSGALG00000005079, ENSGALG00000005070, ENSGALG00000018366,…	570	3806	6441
GOTERM_BP_ALL	GO:0022900~electron transport chain	10	0.680272	0.0026762	ENSGALG00000018366, ENSGALG00000013167, ENSGALG00000018367, ENSGALG00000009442, ENSGALG00000018361, ENSGALG00000018364, ENSGALG00000018360, ENSGALG00000007878, ENSGALG00000021719, ENSGALG00000018382	570	35	6441
GOTERM_BP_ALL	GO:0042221~response to chemical stimulus	34	2.31293	0.00790749	ENSGALG00000009289, ENSGALG00000023542, ENSGALG00000008490, ENSGALG00000000466, ENSGALG00000006388, ENSGALG00000013188, ENSGALG00000008411, ENSGALG00000004562, ENSGALG00000011110, ENSGALG00000009240, ENSGALG00000010560, ENSGALG00000015995, ENSGALG00000011222, ENSGALG00000007651, ENSGALG00000006211, ENSGALG00000008661, ENSGALG00000011515, ENSGALG00000004778, ENSGALG00000004270, ENSGALG00000010005,…	570	243	6441
GOTERM_BP_ALL	GO:0008152~metabolic process	307	20.8844	0.011446	ENSGALG00000022001, ENSGALG00000001554, ENSGALG00000016583, ENSGALG00000018557, ENSGALG00000014320, ENSGALG00000008040, ENSGALG00000013789, ENSGALG00000008970, ENSGALG00000000753, ENSGALG00000001558, ENSGALG00000005569, ENSGALG00000009957, ENSGALG00000005079, ENSGALG00000011222, ENSGALG00000017311, ENSGALG00000018366, ENSGALG00000008179, ENSGALG00000010313, ENSGALG00000018368, ENSGALG00000001544,…	570	3165	6441
GOTERM_BP_ALL	GO:0065008~regulation of biological quality	51	3.46939	0.0136082	ENSGALG00000008667, ENSGALG00000000903, ENSGALG00000006520, ENSGALG00000022490, ENSGALG00000009705, ENSGALG00000012429, ENSGALG00000000466, ENSGALG00000002556, ENSGALG00000003936, ENSGALG00000008411, ENSGALG00000012365, ENSGALG00000004719, ENSGALG00000004270, ENSGALG00000007195, ENSGALG00000010035, ENSGALG00000010005, ENSGALG00000011434, ENSGALG00000004034, ENSGALG00000011870, ENSGALG00000002922,…	570	415	6441
GOTERM_BP_ALL	GO:0043412~biopolymer modification	80	5.44218	0.018584	ENSGALG00000022001, ENSGALG00000001554, ENSGALG00000013235, ENSGALG00000013952, ENSGALG00000008970, ENSGALG00000000466, ENSGALG00000001883, ENSGALG00000015252, ENSGALG00000003936, ENSGALG00000000753, ENSGALG00000008411, ENSGALG00000009957, ENSGALG00000010230, ENSGALG00000000840, ENSGALG00000012363, ENSGALG00000010560, ENSGALG00000011222, ENSGALG00000015995, ENSGALG00000014561, ENSGALG00000002989,…	570	716	6441
GOTERM_BP_ALL	GO:0015980~energy derivation by oxidation of organic compounds	10	0.680272	0.0227383	ENSGALG00000013167, ENSGALG00000018367, ENSGALG00000018361, ENSGALG00000018364, ENSGALG00000012365, ENSGALG00000018360, ENSGALG00000011950, ENSGALG00000002485, ENSGALG00000007878, ENSGALG00000021719	570	48	6441
GOTERM_BP_ALL	GO:0045333~cellular respiration	8	0.544218	0.0265417	ENSGALG00000013167, ENSGALG00000018367, ENSGALG00000018361, ENSGALG00000018364, ENSGALG00000018360, ENSGALG00000011950, ENSGALG00000007878, ENSGALG00000021719	570	34	6441
GOTERM_BP_ALL	GO:0006464~protein modification process	76	5.17007	0.0269045	ENSGALG00000022001, ENSGALG00000001554, ENSGALG00000013235, ENSGALG00000013952, ENSGALG00000008970, ENSGALG00000001883, ENSGALG00000000466, ENSGALG00000015252, ENSGALG00000003936, ENSGALG00000000753, ENSGALG00000008411, ENSGALG00000009957, ENSGALG00000010230, ENSGALG00000000840, ENSGALG00000012363, ENSGALG00000010560, ENSGALG00000011222, ENSGALG00000015995, ENSGALG00000014561, ENSGALG00000002989,…	570	687	6441
GOTERM_BP_ALL	GO:0016310~phosphorylation	52	3.53741	0.0280794	ENSGALG00000022001, ENSGALG00000013235, ENSGALG00000013789, ENSGALG00000008970, ENSGALG00000000466, ENSGALG00000000753, ENSGALG00000008411, ENSGALG00000009957, ENSGALG00000010230, ENSGALG00000010560, ENSGALG00000012363, ENSGALG00000011222, ENSGALG00000015995, ENSGALG00000008934, ENSGALG00000001362, ENSGALG00000010313, ENSGALG00000018368, ENSGALG00000018367, ENSGALG00000002734, ENSGALG00000018361,…	570	443	6441
GOTERM_BP_ALL	GO:0044260~cellular macromolecule metabolic process	173	11.7687	0.0325884	ENSGALG00000022001, ENSGALG00000001554, ENSGALG00000010636, ENSGALG00000016583, ENSGALG00000001883, ENSGALG00000003971, ENSGALG00000008970, ENSGALG00000004046, ENSGALG00000015252, ENSGALG00000000753, ENSGALG00000001558, ENSGALG00000008411, ENSGALG00000005569, ENSGALG00000009957, ENSGALG00000012363, ENSGALG00000015995, ENSGALG00000011222, ENSGALG00000012365, ENSGALG00000002051, ENSGALG00000007651,…	570	1728	6441
GOTERM_BP_ALL	GO:0044267~cellular protein metabolic process	108	7.34694	0.0358839	ENSGALG00000022001, ENSGALG00000001554, ENSGALG00000008970, ENSGALG00000001883, ENSGALG00000015252, ENSGALG00000000753, ENSGALG00000008411, ENSGALG00000005569, ENSGALG00000009957, ENSGALG00000012363, ENSGALG00000015995, ENSGALG00000011222, ENSGALG00000003563, ENSGALG00000010313, ENSGALG00000001032, ENSGALG00000002734, ENSGALG00000004690, ENSGALG00000014749, ENSGALG00000007646, ENSGALG00000007052,…	570	1033	6441
GOTERM_BP_ALL	GO:0010941~regulation of cell death	28	1.90476	0.0361876	ENSGALG00000000196, ENSGALG00000012429, ENSGALG00000000466, ENSGALG00000002556, ENSGALG00000008411, ENSGALG00000005192, ENSGALG00000003716, ENSGALG00000001194, ENSGALG00000006211, ENSGALG00000008934, ENSGALG00000011515, ENSGALG00000005451, ENSGALG00000004594, ENSGALG00000017073, ENSGALG00000011870, ENSGALG00000013037, ENSGALG00000002853, ENSGALG00000003901, ENSGALG00000004220, ENSGALG00000005772,…	570	214	6441
GOTERM_BP_ALL	GO:0043687~post-translational protein modification	64	4.35374	0.0399537	ENSGALG00000022001, ENSGALG00000001554, ENSGALG00000013235, ENSGALG00000008970, ENSGALG00000000466, ENSGALG00000000753, ENSGALG00000008411, ENSGALG00000009957, ENSGALG00000010230, ENSGALG00000000840, ENSGALG00000010560, ENSGALG00000012363, ENSGALG00000011222, ENSGALG00000015995, ENSGALG00000014561, ENSGALG00000002989, ENSGALG00000008934, ENSGALG00000001362, ENSGALG00000010313, ENSGALG00000012394,…	570	576	6441
GOTERM_BP_ALL	GO:0031399~regulation of protein modification process	12	0.816327	0.0417721	ENSGALG00000007023, ENSGALG00000002661, ENSGALG00000001032, ENSGALG00000006703, ENSGALG00000009778, ENSGALG00000012363, ENSGALG00000016338, ENSGALG00000008332, ENSGALG00000012429, ENSGALG00000008700, ENSGALG00000010870, ENSGALG00000009073	570	70	6441
GOTERM_BP_ALL	GO:0016265~death	17	1.15646	0.0447741	ENSGALG00000000196, ENSGALG00000009289, ENSGALG00000006098, ENSGALG00000000466, ENSGALG00000019796, ENSGALG00000010915, ENSGALG00000005688, ENSGALG00000005772, ENSGALG00000000976, ENSGALG00000007845, ENSGALG00000010560, ENSGALG00000002051, ENSGALG00000006211, ENSGALG00000001382, ENSGALG00000004412, ENSGALG00000004661, ENSGALG00000007100	570	115	6441
GOTERM_BP_ALL	GO:0042981~regulation of apoptosis	27	1.83673	0.0455193	ENSGALG00000000196, ENSGALG00000005451, ENSGALG00000004594, ENSGALG00000000466, ENSGALG00000002556, ENSGALG00000017073, ENSGALG00000013037, ENSGALG00000011870, ENSGALG00000002853, ENSGALG00000008411, ENSGALG00000004220, ENSGALG00000003901, ENSGALG00000005772, ENSGALG00000002922, ENSGALG00000011234, ENSGALG00000009433, ENSGALG00000001194, ENSGALG00000003716, ENSGALG00000005192, ENSGALG00000002926,…	570	209	6441
GOTERM_BP_ALL	GO:0012502~induction of programmed cell death	9	0.612245	0.0460416	ENSGALG00000005772, ENSGALG00000011234, ENSGALG00000005192, ENSGALG00000000466, ENSGALG00000017073, ENSGALG00000011515, ENSGALG00000004867, ENSGALG00000004412, ENSGALG00000004220	570	46	6441
GOTERM_BP_ALL	GO:0006917~induction of apoptosis	9	0.612245	0.0460416	ENSGALG00000005772, ENSGALG00000011234, ENSGALG00000005192, ENSGALG00000000466, ENSGALG00000017073, ENSGALG00000011515, ENSGALG00000004867, ENSGALG00000004412, ENSGALG00000004220	570	46	6441
GOTERM_BP_ALL	GO:0008064~regulation of actin polymerization or depolymerization	6	0.408163	0.0467887	ENSGALG00000008667, ENSGALG00000022490, ENSGALG00000001446, ENSGALG00000004719, ENSGALG00000004034, ENSGALG00000001014	570	23	6441
GOTERM_BP_ALL	GO:0030832~regulation of actin filament length	6	0.408163	0.0467887	ENSGALG00000008667, ENSGALG00000022490, ENSGALG00000001446, ENSGALG00000004719, ENSGALG00000004034, ENSGALG00000001014	570	23	6441
GOTERM_BP_ALL	GO:0044238~primary metabolic process	249	16.9388	0.04982	ENSGALG00000022001, ENSGALG00000001554, ENSGALG00000016583, ENSGALG00000013789, ENSGALG00000008970, ENSGALG00000000753, ENSGALG00000001558, ENSGALG00000005569, ENSGALG00000009957, ENSGALG00000011222, ENSGALG00000008179, ENSGALG00000010313, ENSGALG00000018368, ENSGALG00000001544, ENSGALG00000001032, ENSGALG00000010186, ENSGALG00000014749, ENSGALG00000017073, ENSGALG00000006910, ENSGALG00000019003,…	570	2593	6441
GOTERM_BP_ALL	GO:0002376~immune system process	32	2.17687	0.0508379	ENSGALG00000008166, ENSGALG00000015634, ENSGALG00000024340, ENSGALG00000012429, ENSGALG00000000466, ENSGALG00000009392, ENSGALG00000006388, ENSGALG00000005750, ENSGALG00000011110, ENSGALG00000014910, ENSGALG00000006547, ENSGALG00000001194, ENSGALG00000005192, ENSGALG00000000199, ENSGALG00000005451, ENSGALG00000010005, ENSGALG00000002112, ENSGALG00000004594, ENSGALG00000006098, ENSGALG00000010338,…	570	260	6441
GOTERM_BP_ALL	GO:0006468~protein amino acid phosphorylation	44	2.9932	0.0510393	ENSGALG00000003390, ENSGALG00000022001, ENSGALG00000014687, ENSGALG00000013235, ENSGALG00000017335, ENSGALG00000012770, ENSGALG00000008970, ENSGALG00000000466, ENSGALG00000000753, ENSGALG00000008411, ENSGALG00000010294, ENSGALG00000010230, ENSGALG00000009957, ENSGALG00000006110, ENSGALG00000010560, ENSGALG00000012363, ENSGALG00000015995, ENSGALG00000011222, ENSGALG00000006544, ENSGALG00000008934,…	570	379	6441
GOTERM_BP_ALL	GO:0030834~regulation of actin filament depolymerization	4	0.272109	0.0514316	ENSGALG00000008667, ENSGALG00000001446, ENSGALG00000004719, ENSGALG00000004034	570	10	6441
GOTERM_BP_ALL	GO:0051246~regulation of protein metabolic process	20	1.36054	0.0518408	ENSGALG00000002661, ENSGALG00000007023, ENSGALG00000001032, ENSGALG00000016338, ENSGALG00000014290, ENSGALG00000012429, ENSGALG00000008332, ENSGALG00000008700, ENSGALG00000012311, ENSGALG00000005587, ENSGALG00000006703, ENSGALG00000012363, ENSGALG00000009778, ENSGALG00000001668, ENSGALG00000002989, ENSGALG00000010870, ENSGALG00000010961, ENSGALG00000009565, ENSGALG00000009073, ENSGALG00000007195	570	145	6441
GOTERM_BP_ALL	GO:0006091~generation of precursor metabolites and energy	18	1.22449	0.0537909	ENSGALG00000013167, ENSGALG00000018366, ENSGALG00000018368, ENSGALG00000018367, ENSGALG00000009442, ENSGALG00000018361, ENSGALG00000016446, ENSGALG00000018364, ENSGALG00000006543, ENSGALG00000018360, ENSGALG00000018382, ENSGALG00000012365, ENSGALG00000006300, ENSGALG00000011950, ENSGALG00000002485, ENSGALG00000007878, ENSGALG00000003256, ENSGALG00000021719	570	127	6441
GOTERM_BP_ALL	GO:0006810~transport	111	7.55102	0.0549918	ENSGALG00000006520, ENSGALG00000006034, ENSGALG00000008900, ENSGALG00000007395, ENSGALG00000004562, ENSGALG00000011036, ENSGALG00000017012, ENSGALG00000004431, ENSGALG00000005070, ENSGALG00000004244, ENSGALG00000018366, ENSGALG00000002661, ENSGALG00000007748, ENSGALG00000013515, ENSGALG00000018368, ENSGALG00000018361, ENSGALG00000018364, ENSGALG00000011434, ENSGALG00000018360, ENSGALG00000011836,…	570	1084	6441
GOTERM_BP_ALL	GO:0043067~regulation of programmed cell death	27	1.83673	0.0551605	ENSGALG00000000196, ENSGALG00000005451, ENSGALG00000004594, ENSGALG00000000466, ENSGALG00000002556, ENSGALG00000017073, ENSGALG00000013037, ENSGALG00000011870, ENSGALG00000002853, ENSGALG00000008411, ENSGALG00000004220, ENSGALG00000003901, ENSGALG00000005772, ENSGALG00000002922, ENSGALG00000011234, ENSGALG00000009433, ENSGALG00000001194, ENSGALG00000003716, ENSGALG00000005192, ENSGALG00000002926,…	570	213	6441
GOTERM_BP_ALL	GO:0034754~cellular hormone metabolic process	5	0.340136	0.056779	ENSGALG00000003242, ENSGALG00000001955, ENSGALG00000008121, ENSGALG00000004270, ENSGALG00000006743	570	17	6441
GOTERM_BP_ALL	GO:0006915~apoptosis	15	1.02041	0.0594594	ENSGALG00000000196, ENSGALG00000000466, ENSGALG00000019796, ENSGALG00000010915, ENSGALG00000005688, ENSGALG00000005772, ENSGALG00000000976, ENSGALG00000007845, ENSGALG00000010560, ENSGALG00000002051, ENSGALG00000006211, ENSGALG00000001382, ENSGALG00000004412, ENSGALG00000004661, ENSGALG00000007100	570	101	6441
GOTERM_BP_ALL	GO:0051234~establishment of localization	111	7.55102	0.0625955	ENSGALG00000006520, ENSGALG00000006034, ENSGALG00000008900, ENSGALG00000007395, ENSGALG00000004562, ENSGALG00000011036, ENSGALG00000017012, ENSGALG00000004431, ENSGALG00000005070, ENSGALG00000004244, ENSGALG00000018366, ENSGALG00000002661, ENSGALG00000007748, ENSGALG00000013515, ENSGALG00000018368, ENSGALG00000018361, ENSGALG00000018364, ENSGALG00000011434, ENSGALG00000018360, ENSGALG00000011836,…	570	1089	6441
GOTERM_BP_ALL	GO:0032271~regulation of protein polymerization	6	0.408163	0.0639366	ENSGALG00000022980, ENSGALG00000022490, ENSGALG00000001446, ENSGALG00000004719, ENSGALG00000004034, ENSGALG00000001014	570	25	6441
GOTERM_BP_ALL	GO:0051179~localization	122	8.29932	0.0644247	ENSGALG00000006520, ENSGALG00000006034, ENSGALG00000008900, ENSGALG00000007395, ENSGALG00000004562, ENSGALG00000011036, ENSGALG00000017012, ENSGALG00000004431, ENSGALG00000005070, ENSGALG00000018366, ENSGALG00000004244, ENSGALG00000013515, ENSGALG00000002661, ENSGALG00000007748, ENSGALG00000018368, ENSGALG00000018361, ENSGALG00000018364, ENSGALG00000011434, ENSGALG00000018360, ENSGALG00000011836,…	570	1210	6441
GOTERM_BP_ALL	GO:0008211~glucocorticoid metabolic process	3	0.204082	0.0650767	ENSGALG00000003242, ENSGALG00000008121, ENSGALG00000006743	570	5	6441
GOTERM_BP_ALL	GO:0006308~DNA catabolic process	5	0.340136	0.0680979	ENSGALG00000000976, ENSGALG00000007845, ENSGALG00000002051, ENSGALG00000011515, ENSGALG00000005688	570	18	6441
GOTERM_BP_ALL	GO:0008219~cell death	16	1.08844	0.0712329	ENSGALG00000000196, ENSGALG00000006098, ENSGALG00000000466, ENSGALG00000019796, ENSGALG00000010915, ENSGALG00000005688, ENSGALG00000005772, ENSGALG00000000976, ENSGALG00000007845, ENSGALG00000010560, ENSGALG00000002051, ENSGALG00000006211, ENSGALG00000001382, ENSGALG00000004412, ENSGALG00000004661, ENSGALG00000007100	570	113	6441
GOTERM_BP_ALL	GO:0012501~programmed cell death	15	1.02041	0.072475	ENSGALG00000000196, ENSGALG00000000466, ENSGALG00000019796, ENSGALG00000010915, ENSGALG00000005688, ENSGALG00000005772, ENSGALG00000000976, ENSGALG00000007845, ENSGALG00000010560, ENSGALG00000002051, ENSGALG00000006211, ENSGALG00000001382, ENSGALG00000004412, ENSGALG00000004661, ENSGALG00000007100	570	104	6441
GOTERM_BP_ALL	GO:0032956~regulation of actin cytoskeleton organization	6	0.408163	0.0736666	ENSGALG00000008667, ENSGALG00000022490, ENSGALG00000001446, ENSGALG00000004719, ENSGALG00000004034, ENSGALG00000001014	570	26	6441
GOTERM_BP_ALL	GO:0006807~nitrogen compound metabolic process	109	7.41497	0.0738868	ENSGALG00000010636, ENSGALG00000016583, ENSGALG00000004960, ENSGALG00000003971, ENSGALG00000004046, ENSGALG00000001558, ENSGALG00000012369, ENSGALG00000007651, ENSGALG00000002051, ENSGALG00000003563, ENSGALG00000008179, ENSGALG00000018368, ENSGALG00000010005, ENSGALG00000003570, ENSGALG00000002736, ENSGALG00000017073, ENSGALG00000006910, ENSGALG00000009944, ENSGALG00000007845, ENSGALG00000004343,…	570	1076	6441
GOTERM_BP_ALL	GO:0034641~cellular nitrogen compound metabolic process	106	7.21088	0.0760889	ENSGALG00000010636, ENSGALG00000016583, ENSGALG00000003971, ENSGALG00000004046, ENSGALG00000001558, ENSGALG00000012369, ENSGALG00000007651, ENSGALG00000002051, ENSGALG00000003563, ENSGALG00000008179, ENSGALG00000018368, ENSGALG00000010005, ENSGALG00000003570, ENSGALG00000002736, ENSGALG00000017073, ENSGALG00000006910, ENSGALG00000009944, ENSGALG00000007845, ENSGALG00000004343, ENSGALG00000000291,…	570	1044	6441
GOTERM_BP_ALL	GO:0006793~phosphorus metabolic process	57	3.87755	0.0794217	ENSGALG00000022001, ENSGALG00000013235, ENSGALG00000013789, ENSGALG00000008970, ENSGALG00000000466, ENSGALG00000000753, ENSGALG00000008411, ENSGALG00000009957, ENSGALG00000010230, ENSGALG00000010560, ENSGALG00000012363, ENSGALG00000011222, ENSGALG00000015995, ENSGALG00000014561, ENSGALG00000008934, ENSGALG00000001362, ENSGALG00000010313, ENSGALG00000018368, ENSGALG00000018367, ENSGALG00000002734,…	570	526	6441
GOTERM_BP_ALL	GO:0006796~phosphate metabolic process	57	3.87755	0.0794217	ENSGALG00000022001, ENSGALG00000013235, ENSGALG00000013789, ENSGALG00000008970, ENSGALG00000000466, ENSGALG00000000753, ENSGALG00000008411, ENSGALG00000009957, ENSGALG00000010230, ENSGALG00000010560, ENSGALG00000012363, ENSGALG00000011222, ENSGALG00000015995, ENSGALG00000014561, ENSGALG00000008934, ENSGALG00000001362, ENSGALG00000010313, ENSGALG00000018368, ENSGALG00000018367, ENSGALG00000002734,…	570	526	6441
GOTERM_BP_ALL	GO:0022904~respiratory electron transport chain	5	0.340136	0.0804857	ENSGALG00000018367, ENSGALG00000018361, ENSGALG00000018364, ENSGALG00000018360, ENSGALG00000021719	570	19	6441
GOTERM_BP_ALL	GO:0010033~response to organic substance	18	1.22449	0.0806763	ENSGALG00000009289, ENSGALG00000008490, ENSGALG00000006098, ENSGALG00000017073, ENSGALG00000008411, ENSGALG00000003901, ENSGALG00000016919, ENSGALG00000008407, ENSGALG00000009240, ENSGALG00000010560, ENSGALG00000009778, ENSGALG00000015995, ENSGALG00000011222, ENSGALG00000002926, ENSGALG00000007651, ENSGALG00000006211, ENSGALG00000008661, ENSGALG00000004270	570	134	6441
GOTERM_BP_ALL	GO:0000737~DNA catabolic process, endonucleolytic	4	0.272109	0.0826876	ENSGALG00000000976, ENSGALG00000007845, ENSGALG00000011515, ENSGALG00000005688	570	12	6441
GOTERM_BP_ALL	GO:0006261~DNA-dependent DNA replication	6	0.408163	0.0841547	ENSGALG00000010636, ENSGALG00000012237, ENSGALG00000004640, ENSGALG00000017073, ENSGALG00000006641, ENSGALG00000016766	570	27	6441
GOTERM_BP_ALL	GO:0010942~positive regulation of cell death	13	0.884354	0.0849969	ENSGALG00000005772, ENSGALG00000002922, ENSGALG00000011234, ENSGALG00000005192, ENSGALG00000006211, ENSGALG00000012429, ENSGALG00000000466, ENSGALG00000017073, ENSGALG00000011515, ENSGALG00000004412, ENSGALG00000004867, ENSGALG00000009073, ENSGALG00000004220	570	88	6441
GOTERM_BP_ALL	GO:0019538~protein metabolic process	129	8.77551	0.0880721	ENSGALG00000022001, ENSGALG00000001554, ENSGALG00000008970, ENSGALG00000001883, ENSGALG00000015252, ENSGALG00000000753, ENSGALG00000008411, ENSGALG00000005569, ENSGALG00000009957, ENSGALG00000012363, ENSGALG00000015995, ENSGALG00000011222, ENSGALG00000003563, ENSGALG00000013702, ENSGALG00000010313, ENSGALG00000001032, ENSGALG00000001544, ENSGALG00000002734, ENSGALG00000010186, ENSGALG00000004690,…	570	1302	6441
GOTERM_BP_ALL	GO:0032268~regulation of cellular protein metabolic process	16	1.08844	0.0901463	ENSGALG00000002661, ENSGALG00000007023, ENSGALG00000001032, ENSGALG00000016338, ENSGALG00000008332, ENSGALG00000012429, ENSGALG00000008700, ENSGALG00000005587, ENSGALG00000006703, ENSGALG00000012363, ENSGALG00000009778, ENSGALG00000010870, ENSGALG00000009565, ENSGALG00000010961, ENSGALG00000009073, ENSGALG00000007195	570	117	6441
GOTERM_BP_ALL	GO:0048522~positive regulation of cellular process	55	3.7415	0.0904466	ENSGALG00000008667, ENSGALG00000012429, ENSGALG00000010461, ENSGALG00000000466, ENSGALG00000003324, ENSGALG00000002556, ENSGALG00000008411, ENSGALG00000009240, ENSGALG00000012363, ENSGALG00000008661, ENSGALG00000011515, ENSGALG00000004270, ENSGALG00000001032, ENSGALG00000004596, ENSGALG00000010005, ENSGALG00000004594, ENSGALG00000006098, ENSGALG00000017073, ENSGALG00000011870, ENSGALG00000005772,…	570	511	6441
GOTERM_BP_ALL	GO:0015893~drug transport	3	0.204082	0.0920183	ENSGALG00000009289, ENSGALG00000006454, ENSGALG00000004778	570	6	6441
GOTERM_BP_ALL	GO:0050896~response to stimulus	74	5.03401	0.0922441	ENSGALG00000016583, ENSGALG00000006520, ENSGALG00000000903, ENSGALG00000014870, ENSGALG00000009289, ENSGALG00000024340, ENSGALG00000023542, ENSGALG00000008970, ENSGALG00000000466, ENSGALG00000003936, ENSGALG00000021471, ENSGALG00000008411, ENSGALG00000004562, ENSGALG00000009240, ENSGALG00000006626, ENSGALG00000010560, ENSGALG00000011222, ENSGALG00000015995, ENSGALG00000007651, ENSGALG00000008661,…	570	711	6441
GOTERM_BP_ALL	GO:0042592~homeostatic process	27	1.83673	0.0926859	ENSGALG00000005358, ENSGALG00000000903, ENSGALG00000009705, ENSGALG00000006180, ENSGALG00000000466, ENSGALG00000008332, ENSGALG00000012429, ENSGALG00000008411, ENSGALG00000003951, ENSGALG00000012365, ENSGALG00000006211, ENSGALG00000012532, ENSGALG00000010035, ENSGALG00000002408, ENSGALG00000010005, ENSGALG00000016447, ENSGALG00000012784, ENSGALG00000011434, ENSGALG00000011870, ENSGALG00000010915,…	570	225	6441
GOTERM_BP_ALL	GO:0032970~regulation of actin filament-based process	6	0.408163	0.0953842	ENSGALG00000008667, ENSGALG00000022490, ENSGALG00000001446, ENSGALG00000004719, ENSGALG00000004034, ENSGALG00000001014	570	28	6441
GOTERM_BP_ALL	GO:0048518~positive regulation of biological process	59	4.01361	0.09637	ENSGALG00000008667, ENSGALG00000012429, ENSGALG00000010461, ENSGALG00000000466, ENSGALG00000003324, ENSGALG00000002556, ENSGALG00000008411, ENSGALG00000009240, ENSGALG00000012363, ENSGALG00000008661, ENSGALG00000011515, ENSGALG00000004270, ENSGALG00000001032, ENSGALG00000004596, ENSGALG00000010005, ENSGALG00000004594, ENSGALG00000006098, ENSGALG00000017073, ENSGALG00000011870, ENSGALG00000005772,…	570	554	6441
GOTERM_BP_ALL	GO:0006725~cellular aromatic compound metabolic process	9	0.612245	0.0997519	ENSGALG00000001955, ENSGALG00000012369, ENSGALG00000011770, ENSGALG00000010005, ENSGALG00000004343, ENSGALG00000023348, ENSGALG00000002926, ENSGALG00000006098, ENSGALG00000014966	570	54	6441
GOTERM_BP_ALL	GO:0007565~female pregnancy	4	0.272109	0.100717	ENSGALG00000014331, ENSGALG00000014342, ENSGALG00000003209, ENSGALG00000008411	570	13	6441
GOTERM_BP_ALL	GO:0043170~macromolecule metabolic process	193	13.1293	0.101157	ENSGALG00000022001, ENSGALG00000001554, ENSGALG00000016583, ENSGALG00000008970, ENSGALG00000000753, ENSGALG00000001558, ENSGALG00000005569, ENSGALG00000009957, ENSGALG00000011222, ENSGALG00000010313, ENSGALG00000001544, ENSGALG00000001032, ENSGALG00000010186, ENSGALG00000014749, ENSGALG00000017073, ENSGALG00000010314, ENSGALG00000019003, ENSGALG00000009944, ENSGALG00000011234, ENSGALG00000012004,…	570	2015	6441
GOTERM_BP_ALL	GO:0044106~cellular amine metabolic process	17	1.15646	0.102815	ENSGALG00000001850, ENSGALG00000011414, ENSGALG00000007881, ENSGALG00000013177, ENSGALG00000000907, ENSGALG00000010005, ENSGALG00000003155, ENSGALG00000023348, ENSGALG00000000503, ENSGALG00000001955, ENSGALG00000004343, ENSGALG00000000479, ENSGALG00000002926, ENSGALG00000003563, ENSGALG00000011178, ENSGALG00000002310, ENSGALG00000014966	570	129	6441
GOTERM_BP_ALL	GO:0060249~anatomical structure homeostasis	7	0.47619	0.103118	ENSGALG00000000903, ENSGALG00000002408, ENSGALG00000010005, ENSGALG00000012914, ENSGALG00000011870, ENSGALG00000010915, ENSGALG00000003951	570	37	6441
GOTERM_BP_ALL	GO:0003012~muscle system process	7	0.47619	0.103118	ENSGALG00000006591, ENSGALG00000006520, ENSGALG00000009705, ENSGALG00000003716, ENSGALG00000006835, ENSGALG00000009073, ENSGALG00000003901	570	37	6441
GOTERM_BP_ALL	GO:0042445~hormone metabolic process	6	0.408163	0.107333	ENSGALG00000003242, ENSGALG00000001955, ENSGALG00000004790, ENSGALG00000008121, ENSGALG00000004270, ENSGALG00000006743	570	29	6441
GOTERM_BP_ALL	GO:0042493~response to drug	6	0.408163	0.107333	ENSGALG00000009289, ENSGALG00000006454, ENSGALG00000000466, ENSGALG00000010356, ENSGALG00000010870, ENSGALG00000004778	570	29	6441
GOTERM_BP_ALL	GO:0016054~organic acid catabolic process	6	0.408163	0.107333	ENSGALG00000016919, ENSGALG00000011414, ENSGALG00000009442, ENSGALG00000002926, ENSGALG00000014966, ENSGALG00000002310	570	29	6441
GOTERM_BP_ALL	GO:0046395~carboxylic acid catabolic process	6	0.408163	0.107333	ENSGALG00000016919, ENSGALG00000011414, ENSGALG00000009442, ENSGALG00000002926, ENSGALG00000014966, ENSGALG00000002310	570	29	6441
GOTERM_BP_ALL	GO:0030833~regulation of actin filament polymerization	5	0.340136	0.108297	ENSGALG00000022490, ENSGALG00000001446, ENSGALG00000004719, ENSGALG00000004034, ENSGALG00000001014	570	21	6441
GOTERM_BP_ALL	GO:0006520~cellular amino acid metabolic process	14	0.952381	0.113063	ENSGALG00000011414, ENSGALG00000001850, ENSGALG00000013177, ENSGALG00000000907, ENSGALG00000003155, ENSGALG00000023348, ENSGALG00000000503, ENSGALG00000004343, ENSGALG00000000479, ENSGALG00000002926, ENSGALG00000003563, ENSGALG00000011178, ENSGALG00000014966, ENSGALG00000002310	570	102	6441
GOTERM_BP_ALL	GO:0042773~ATP synthesis coupled electron transport	4	0.272109	0.120149	ENSGALG00000018367, ENSGALG00000018361, ENSGALG00000018364, ENSGALG00000021719	570	14	6441
GOTERM_BP_ALL	GO:0001975~response to amphetamine	3	0.204082	0.1215	ENSGALG00000009289, ENSGALG00000002926, ENSGALG00000006098	570	7	6441
GOTERM_BP_ALL	GO:0010817~regulation of hormone levels	7	0.47619	0.1251	ENSGALG00000003242, ENSGALG00000001955, ENSGALG00000004790, ENSGALG00000008121, ENSGALG00000010915, ENSGALG00000004270, ENSGALG00000006743	570	39	6441
GOTERM_BP_ALL	GO:0006519~cellular amino acid and derivative metabolic process	18	1.22449	0.126407	ENSGALG00000001850, ENSGALG00000011414, ENSGALG00000007881, ENSGALG00000013177, ENSGALG00000000907, ENSGALG00000010005, ENSGALG00000003155, ENSGALG00000023348, ENSGALG00000000503, ENSGALG00000001955, ENSGALG00000004343, ENSGALG00000000479, ENSGALG00000002926, ENSGALG00000003563, ENSGALG00000011178, ENSGALG00000023958, ENSGALG00000002310, ENSGALG00000014966	570	143	6441
GOTERM_BP_ALL	GO:0016043~cellular component organization	64	4.35374	0.130104	ENSGALG00000006064, ENSGALG00000006520, ENSGALG00000000903, ENSGALG00000003561, ENSGALG00000003936, ENSGALG00000008146, ENSGALG00000010361, ENSGALG00000008411, ENSGALG00000007465, ENSGALG00000000840, ENSGALG00000003522, ENSGALG00000003135, ENSGALG00000012363, ENSGALG00000005079, ENSGALG00000015549, ENSGALG00000008661, ENSGALG00000017006, ENSGALG00000010005, ENSGALG00000004594, ENSGALG00000006098,…	570	622	6441
GOTERM_BP_ALL	GO:0001701~in utero embryonic development	11	0.748299	0.130455	ENSGALG00000000196, ENSGALG00000014342, ENSGALG00000006520, ENSGALG00000004161, ENSGALG00000010005, ENSGALG00000004596, ENSGALG00000006211, ENSGALG00000003209, ENSGALG00000001382, ENSGALG00000017073, ENSGALG00000011870	570	76	6441
GOTERM_BP_ALL	GO:0006413~translational initiation	5	0.340136	0.139787	ENSGALG00000011705, ENSGALG00000017097, ENSGALG00000011464, ENSGALG00000012529, ENSGALG00000012530	570	23	6441
GOTERM_BP_ALL	GO:0009156~ribonucleoside monophosphate biosynthetic process	4	0.272109	0.140823	ENSGALG00000011770, ENSGALG00000003570, ENSGALG00000013726, ENSGALG00000006910	570	15	6441
GOTERM_BP_ALL	GO:0022411~cellular component disassembly	4	0.272109	0.140823	ENSGALG00000000976, ENSGALG00000007845, ENSGALG00000007822, ENSGALG00000005688	570	15	6441
GOTERM_BP_ALL	GO:0009161~ribonucleoside monophosphate metabolic process	4	0.272109	0.140823	ENSGALG00000011770, ENSGALG00000003570, ENSGALG00000013726, ENSGALG00000006910	570	15	6441
GOTERM_BP_ALL	GO:0033043~regulation of organelle organization	10	0.680272	0.142627	ENSGALG00000006555, ENSGALG00000008667, ENSGALG00000022980, ENSGALG00000000903, ENSGALG00000022490, ENSGALG00000001446, ENSGALG00000004719, ENSGALG00000004034, ENSGALG00000001382, ENSGALG00000001014	570	68	6441
GOTERM_BP_ALL	GO:0043068~positive regulation of programmed cell death	12	0.816327	0.14278	ENSGALG00000005772, ENSGALG00000011234, ENSGALG00000002922, ENSGALG00000005192, ENSGALG00000006211, ENSGALG00000000466, ENSGALG00000017073, ENSGALG00000011515, ENSGALG00000004867, ENSGALG00000004412, ENSGALG00000009073, ENSGALG00000004220	570	87	6441
GOTERM_BP_ALL	GO:0043065~positive regulation of apoptosis	12	0.816327	0.14278	ENSGALG00000005772, ENSGALG00000011234, ENSGALG00000002922, ENSGALG00000005192, ENSGALG00000006211, ENSGALG00000000466, ENSGALG00000017073, ENSGALG00000011515, ENSGALG00000004867, ENSGALG00000004412, ENSGALG00000009073, ENSGALG00000004220	570	87	6441
GOTERM_BP_ALL	GO:0016070~RNA metabolic process	27	1.83673	0.14411	ENSGALG00000011705, ENSGALG00000006671, ENSGALG00000001850, ENSGALG00000010636, ENSGALG00000000907, ENSGALG00000004799, ENSGALG00000011103, ENSGALG00000011884, ENSGALG00000004046, ENSGALG00000001500, ENSGALG00000015340, ENSGALG00000001558, ENSGALG00000010361, ENSGALG00000002779, ENSGALG00000005587, ENSGALG00000000576, ENSGALG00000003716, ENSGALG00000010501, ENSGALG00000003457, ENSGALG00000000962,…	570	237	6441
GOTERM_BP_ALL	GO:0043254~regulation of protein complex assembly	6	0.408163	0.147208	ENSGALG00000022980, ENSGALG00000022490, ENSGALG00000001446, ENSGALG00000004719, ENSGALG00000004034, ENSGALG00000001014	570	32	6441
GOTERM_BP_ALL	GO:0048872~homeostasis of number of cells	7	0.47619	0.149159	ENSGALG00000009778, ENSGALG00000004161, ENSGALG00000010005, ENSGALG00000012429, ENSGALG00000004867, ENSGALG00000010915, ENSGALG00000003951	570	41	6441
GOTERM_BP_ALL	GO:0051493~regulation of cytoskeleton organization	7	0.47619	0.149159	ENSGALG00000008667, ENSGALG00000022980, ENSGALG00000022490, ENSGALG00000001446, ENSGALG00000004719, ENSGALG00000004034, ENSGALG00000001014	570	41	6441
GOTERM_BP_ALL	GO:0006955~immune response	17	1.15646	0.150623	ENSGALG00000008166, ENSGALG00000004594, ENSGALG00000024340, ENSGALG00000015634, ENSGALG00000010338, ENSGALG00000009392, ENSGALG00000005750, ENSGALG00000009179, ENSGALG00000010915, ENSGALG00000014910, ENSGALG00000011570, ENSGALG00000006547, ENSGALG00000012914, ENSGALG00000002926, ENSGALG00000004867, ENSGALG00000000199, ENSGALG00000009073	570	137	6441
GOTERM_BP_ALL	GO:0044248~cellular catabolic process	29	1.97279	0.151036	ENSGALG00000013167, ENSGALG00000011174, ENSGALG00000009314, ENSGALG00000003936, ENSGALG00000005688, ENSGALG00000005569, ENSGALG00000001473, ENSGALG00000002051, ENSGALG00000011515, ENSGALG00000007878, ENSGALG00000002310, ENSGALG00000001032, ENSGALG00000011414, ENSGALG00000009442, ENSGALG00000000737, ENSGALG00000014290, ENSGALG00000012311, ENSGALG00000002779, ENSGALG00000016919, ENSGALG00000000976,…	570	259	6441
GOTERM_BP_ALL	GO:0032535~regulation of cellular component size	10	0.680272	0.152045	ENSGALG00000008667, ENSGALG00000002922, ENSGALG00000022490, ENSGALG00000001446, ENSGALG00000004719, ENSGALG00000004034, ENSGALG00000002556, ENSGALG00000001014, ENSGALG00000001006, ENSGALG00000004538	570	69	6441
GOTERM_BP_ALL	GO:0051693~actin filament capping	3	0.204082	0.152863	ENSGALG00000001446, ENSGALG00000004719, ENSGALG00000004034	570	8	6441
GOTERM_BP_ALL	GO:0045995~regulation of embryonic development	3	0.204082	0.152863	ENSGALG00000009240, ENSGALG00000003209, ENSGALG00000015056	570	8	6441
GOTERM_BP_ALL	GO:0030262~apoptotic nuclear changes	3	0.204082	0.152863	ENSGALG00000000976, ENSGALG00000007845, ENSGALG00000005688	570	8	6441
GOTERM_BP_ALL	GO:0030835~negative regulation of actin filament depolymerization	3	0.204082	0.152863	ENSGALG00000001446, ENSGALG00000004719, ENSGALG00000004034	570	8	6441
GOTERM_BP_ALL	GO:0006309~DNA fragmentation involved in apoptosis	3	0.204082	0.152863	ENSGALG00000000976, ENSGALG00000007845, ENSGALG00000005688	570	8	6441
GOTERM_BP_ALL	GO:0031396~regulation of protein ubiquitination	3	0.204082	0.152863	ENSGALG00000001032, ENSGALG00000006703, ENSGALG00000016338	570	8	6441
GOTERM_BP_ALL	GO:0006298~mismatch repair	3	0.204082	0.152863	ENSGALG00000012722, ENSGALG00000011392, ENSGALG00000002736	570	8	6441
GOTERM_BP_ALL	GO:0001759~induction of an organ	3	0.204082	0.152863	ENSGALG00000003716, ENSGALG00000007343, ENSGALG00000012429	570	8	6441
GOTERM_BP_ALL	GO:0006412~translation	21	1.42857	0.1557	ENSGALG00000011705, ENSGALG00000017097, ENSGALG00000001850, ENSGALG00000016232, ENSGALG00000000907, ENSGALG00000008590, ENSGALG00000011464, ENSGALG00000006777, ENSGALG00000003919, ENSGALG00000008597, ENSGALG00000007353, ENSGALG00000009634, ENSGALG00000001658, ENSGALG00000010560, ENSGALG00000007822, ENSGALG00000003563, ENSGALG00000012529, ENSGALG00000023294, ENSGALG00000012530, ENSGALG00000023191,…	570	178	6441
GOTERM_BP_ALL	GO:0018193~peptidyl-amino acid modification	9	0.612245	0.156222	ENSGALG00000013235, ENSGALG00000000503, ENSGALG00000003126, ENSGALG00000012363, ENSGALG00000000479, ENSGALG00000011222, ENSGALG00000007646, ENSGALG00000005229, ENSGALG00000001362	570	60	6441
GOTERM_BP_ALL	GO:0001890~placenta development	5	0.340136	0.156749	ENSGALG00000010005, ENSGALG00000003209, ENSGALG00000011870, ENSGALG00000010529, ENSGALG00000008411	570	24	6441
GOTERM_BP_ALL	GO:0001824~blastocyst development	5	0.340136	0.156749	ENSGALG00000000196, ENSGALG00000014342, ENSGALG00000003209, ENSGALG00000001382, ENSGALG00000017073	570	24	6441
GOTERM_BP_ALL	GO:0007005~mitochondrion organization	6	0.408163	0.161727	ENSGALG00000010005, ENSGALG00000006211, ENSGALG00000015549, ENSGALG00000006206, ENSGALG00000009264, ENSGALG00000006641	570	33	6441
GOTERM_BP_ALL	GO:0006936~muscle contraction	6	0.408163	0.161727	ENSGALG00000006591, ENSGALG00000006520, ENSGALG00000009705, ENSGALG00000003716, ENSGALG00000006835, ENSGALG00000009073	570	33	6441
GOTERM_BP_ALL	GO:0006259~DNA metabolic process	25	1.70068	0.1623	ENSGALG00000010636, ENSGALG00000016583, ENSGALG00000000903, ENSGALG00000012722, ENSGALG00000005750, ENSGALG00000006641, ENSGALG00000005688, ENSGALG00000003522, ENSGALG00000002051, ENSGALG00000011515, ENSGALG00000005451, ENSGALG00000015800, ENSGALG00000012237, ENSGALG00000010356, ENSGALG00000002736, ENSGALG00000017073, ENSGALG00000000976, ENSGALG00000009944, ENSGALG00000007845, ENSGALG00000012914,…	570	220	6441
GOTERM_BP_ALL	GO:0002443~leukocyte mediated immunity	4	0.272109	0.162576	ENSGALG00000002926, ENSGALG00000004594, ENSGALG00000005750, ENSGALG00000004867	570	16	6441
GOTERM_BP_ALL	GO:0006996~organelle organization	38	2.58503	0.16544	ENSGALG00000006064, ENSGALG00000000903, ENSGALG00000006520, ENSGALG00000003561, ENSGALG00000006182, ENSGALG00000003936, ENSGALG00000008146, ENSGALG00000006641, ENSGALG00000005688, ENSGALG00000008411, ENSGALG00000000840, ENSGALG00000003522, ENSGALG00000006211, ENSGALG00000015549, ENSGALG00000009264, ENSGALG00000002859, ENSGALG00000005452, ENSGALG00000005451, ENSGALG00000017006, ENSGALG00000010005,…	570	355	6441
GOTERM_BP_ALL	GO:0042276~error-prone postreplication DNA repair	2	0.136054	0.168889	ENSGALG00000004640, ENSGALG00000016766	570	2	6441
GOTERM_BP_ALL	GO:0009225~nucleotide-sugar metabolic process	2	0.136054	0.168889	ENSGALG00000015331, ENSGALG00000012843	570	2	6441
GOTERM_BP_ALL	GO:0019985~bypass DNA synthesis	2	0.136054	0.168889	ENSGALG00000004640, ENSGALG00000016766	570	2	6441
GOTERM_BP_ALL	GO:0010608~posttranscriptional regulation of gene expression	7	0.47619	0.175117	ENSGALG00000005587, ENSGALG00000006703, ENSGALG00000003716, ENSGALG00000009565, ENSGALG00000001558, ENSGALG00000010961, ENSGALG00000007195	570	43	6441
GOTERM_BP_ALL	GO:0006916~anti-apoptosis	7	0.47619	0.175117	ENSGALG00000000196, ENSGALG00000005451, ENSGALG00000009433, ENSGALG00000001194, ENSGALG00000003716, ENSGALG00000008934, ENSGALG00000002853	570	43	6441
GOTERM_BP_ALL	GO:0051128~regulation of cellular component organization	15	1.02041	0.179268	ENSGALG00000008667, ENSGALG00000006520, ENSGALG00000000903, ENSGALG00000022490, ENSGALG00000004034, ENSGALG00000002556, ENSGALG00000002853, ENSGALG00000008411, ENSGALG00000006743, ENSGALG00000006555, ENSGALG00000022980, ENSGALG00000001446, ENSGALG00000004719, ENSGALG00000001382, ENSGALG00000001014	570	121	6441
GOTERM_BP_ALL	GO:0009719~response to endogenous stimulus	8	0.544218	0.183636	ENSGALG00000009778, ENSGALG00000015995, ENSGALG00000009289, ENSGALG00000002926, ENSGALG00000008490, ENSGALG00000006098, ENSGALG00000017073, ENSGALG00000008411	570	53	6441
GOTERM_BP_ALL	GO:0051716~cellular response to stimulus	25	1.70068	0.184944	ENSGALG00000016583, ENSGALG00000000903, ENSGALG00000012722, ENSGALG00000008490, ENSGALG00000008970, ENSGALG00000006388, ENSGALG00000013188, ENSGALG00000009240, ENSGALG00000006626, ENSGALG00000010560, ENSGALG00000015995, ENSGALG00000011515, ENSGALG00000010005, ENSGALG00000002112, ENSGALG00000010356, ENSGALG00000002736, ENSGALG00000017073, ENSGALG00000011870, ENSGALG00000012914, ENSGALG00000011392,…	570	224	6441
GOTERM_BP_ALL	GO:0008584~male gonad development	4	0.272109	0.185247	ENSGALG00000012140, ENSGALG00000004596, ENSGALG00000006211, ENSGALG00000004790	570	17	6441
GOTERM_BP_ALL	GO:0043244~regulation of protein complex disassembly	4	0.272109	0.185247	ENSGALG00000008667, ENSGALG00000001446, ENSGALG00000004719, ENSGALG00000004034	570	17	6441
GOTERM_BP_ALL	GO:0031400~negative regulation of protein modification process	4	0.272109	0.185247	ENSGALG00000002661, ENSGALG00000006703, ENSGALG00000010870, ENSGALG00000009073	570	17	6441
GOTERM_BP_ALL	GO:0006941~striated muscle contraction	4	0.272109	0.185247	ENSGALG00000006591, ENSGALG00000009705, ENSGALG00000006835, ENSGALG00000009073	570	17	6441
GOTERM_BP_ALL	GO:0006921~cell structure disassembly during apoptosis	3	0.204082	0.185548	ENSGALG00000000976, ENSGALG00000007845, ENSGALG00000005688	570	9	6441
GOTERM_BP_ALL	GO:0010243~response to organic nitrogen	3	0.204082	0.185548	ENSGALG00000009289, ENSGALG00000002926, ENSGALG00000006098	570	9	6441
GOTERM_BP_ALL	GO:0006997~nucleus organization	3	0.204082	0.185548	ENSGALG00000000976, ENSGALG00000007845, ENSGALG00000005688	570	9	6441
GOTERM_BP_ALL	GO:0014075~response to amine stimulus	3	0.204082	0.185548	ENSGALG00000009289, ENSGALG00000002926, ENSGALG00000006098	570	9	6441
GOTERM_BP_ALL	GO:0001558~regulation of cell growth	7	0.47619	0.188743	ENSGALG00000023844, ENSGALG00000010597, ENSGALG00000002556, ENSGALG00000008661, ENSGALG00000001006, ENSGALG00000012437, ENSGALG00000011469	570	44	6441
GOTERM_BP_ALL	GO:0002252~immune effector process	5	0.340136	0.192748	ENSGALG00000012914, ENSGALG00000002926, ENSGALG00000004594, ENSGALG00000005750, ENSGALG00000004867	570	26	6441
GOTERM_BP_ALL	GO:0033554~cellular response to stress	19	1.29252	0.197347	ENSGALG00000016583, ENSGALG00000000903, ENSGALG00000010005, ENSGALG00000012722, ENSGALG00000010356, ENSGALG00000008970, ENSGALG00000002736, ENSGALG00000017073, ENSGALG00000011870, ENSGALG00000009240, ENSGALG00000010560, ENSGALG00000012914, ENSGALG00000015118, ENSGALG00000011392, ENSGALG00000004640, ENSGALG00000011515, ENSGALG00000009565, ENSGALG00000004245, ENSGALG00000016766	570	164	6441
GOTERM_BP_ALL	GO:0009308~amine metabolic process	18	1.22449	0.199162	ENSGALG00000001850, ENSGALG00000011414, ENSGALG00000007881, ENSGALG00000013177, ENSGALG00000000907, ENSGALG00000010005, ENSGALG00000003155, ENSGALG00000004960, ENSGALG00000023348, ENSGALG00000000503, ENSGALG00000001955, ENSGALG00000004343, ENSGALG00000000479, ENSGALG00000002926, ENSGALG00000003563, ENSGALG00000011178, ENSGALG00000002310, ENSGALG00000014966	570	154	6441
GOTERM_BP_ALL	GO:0042180~cellular ketone metabolic process	23	1.56463	0.201915	ENSGALG00000007127, ENSGALG00000001850, ENSGALG00000011414, ENSGALG00000013177, ENSGALG00000009442, ENSGALG00000000907, ENSGALG00000003155, ENSGALG00000004594, ENSGALG00000023348, ENSGALG00000011870, ENSGALG00000016919, ENSGALG00000000503, ENSGALG00000001184, ENSGALG00000004343, ENSGALG00000005069, ENSGALG00000000479, ENSGALG00000002926, ENSGALG00000003563, ENSGALG00000011178, ENSGALG00000004270,…	570	206	6441
GOTERM_BP_ALL	GO:0044087~regulation of cellular component biogenesis	7	0.47619	0.202763	ENSGALG00000022980, ENSGALG00000022490, ENSGALG00000001446, ENSGALG00000004719, ENSGALG00000004034, ENSGALG00000001014, ENSGALG00000008411	570	45	6441
GOTERM_BP_ALL	GO:0030218~erythrocyte differentiation	4	0.272109	0.208676	ENSGALG00000009778, ENSGALG00000010005, ENSGALG00000012429, ENSGALG00000004867	570	18	6441
GOTERM_BP_ALL	GO:0006139~nucleobase, nucleoside, nucleotide and nucleic acid metabolic process	90	6.12245	0.209483	ENSGALG00000010636, ENSGALG00000016583, ENSGALG00000000903, ENSGALG00000014870, ENSGALG00000003971, ENSGALG00000012192, ENSGALG00000004046, ENSGALG00000010361, ENSGALG00000001558, ENSGALG00000015818, ENSGALG00000003522, ENSGALG00000003474, ENSGALG00000007651, ENSGALG00000002051, ENSGALG00000003563, ENSGALG00000011515, ENSGALG00000012843, ENSGALG00000010035, ENSGALG00000008179, ENSGALG00000001850,…	570	930	6441
GOTERM_BP_ALL	GO:0046649~lymphocyte activation	9	0.612245	0.212551	ENSGALG00000005451, ENSGALG00000012914, ENSGALG00000004594, ENSGALG00000006098, ENSGALG00000000466, ENSGALG00000005750, ENSGALG00000004867, ENSGALG00000009073, ENSGALG00000011110	570	65	6441
GOTERM_BP_ALL	GO:0005996~monosaccharide metabolic process	11	0.748299	0.215237	ENSGALG00000004047, ENSGALG00000013828, ENSGALG00000013789, ENSGALG00000012365, ENSGALG00000006543, ENSGALG00000015331, ENSGALG00000008934, ENSGALG00000006300, ENSGALG00000002485, ENSGALG00000012843, ENSGALG00000013773	570	85	6441
GOTERM_BP_ALL	GO:0009167~purine ribonucleoside monophosphate metabolic process	3	0.204082	0.219077	ENSGALG00000003570, ENSGALG00000013726, ENSGALG00000006910	570	10	6441
GOTERM_BP_ALL	GO:0045814~negative regulation of gene expression, epigenetic	3	0.204082	0.219077	ENSGALG00000005451, ENSGALG00000007286, ENSGALG00000004201	570	10	6441
GOTERM_BP_ALL	GO:0006414~translational elongation	3	0.204082	0.219077	ENSGALG00000008590, ENSGALG00000023294, ENSGALG00000009634	570	10	6441
GOTERM_BP_ALL	GO:0009168~purine ribonucleoside monophosphate biosynthetic process	3	0.204082	0.219077	ENSGALG00000003570, ENSGALG00000013726, ENSGALG00000006910	570	10	6441
GOTERM_BP_ALL	GO:0009127~purine nucleoside monophosphate biosynthetic process	3	0.204082	0.219077	ENSGALG00000003570, ENSGALG00000013726, ENSGALG00000006910	570	10	6441
GOTERM_BP_ALL	GO:0030837~negative regulation of actin filament polymerization	3	0.204082	0.219077	ENSGALG00000001446, ENSGALG00000004719, ENSGALG00000004034	570	10	6441
GOTERM_BP_ALL	GO:0009126~purine nucleoside monophosphate metabolic process	3	0.204082	0.219077	ENSGALG00000003570, ENSGALG00000013726, ENSGALG00000006910	570	10	6441
GOTERM_BP_ALL	GO:0006342~chromatin silencing	3	0.204082	0.219077	ENSGALG00000005451, ENSGALG00000007286, ENSGALG00000004201	570	10	6441
GOTERM_BP_ALL	GO:0030522~intracellular receptor-mediated signaling pathway	3	0.204082	0.219077	ENSGALG00000004596, ENSGALG00000004270, ENSGALG00000006743	570	10	6441
GOTERM_BP_ALL	GO:0001932~regulation of protein amino acid phosphorylation	8	0.544218	0.222069	ENSGALG00000007023, ENSGALG00000009778, ENSGALG00000012363, ENSGALG00000008332, ENSGALG00000012429, ENSGALG00000008700, ENSGALG00000010870, ENSGALG00000009073	570	56	6441
GOTERM_BP_ALL	GO:0019318~hexose metabolic process	10	0.680272	0.225755	ENSGALG00000004047, ENSGALG00000013828, ENSGALG00000013789, ENSGALG00000012365, ENSGALG00000006543, ENSGALG00000008934, ENSGALG00000006300, ENSGALG00000002485, ENSGALG00000012843, ENSGALG00000013773	570	76	6441
GOTERM_BP_ALL	GO:0051704~multi-organism process	11	0.748299	0.225825	ENSGALG00000016919, ENSGALG00000014331, ENSGALG00000001925, ENSGALG00000014342, ENSGALG00000011222, ENSGALG00000007651, ENSGALG00000003209, ENSGALG00000011434, ENSGALG00000016997, ENSGALG00000008411, ENSGALG00000007099	570	86	6441
GOTERM_BP_ALL	GO:0009967~positive regulation of signal transduction	11	0.748299	0.225825	ENSGALG00000006555, ENSGALG00000005358, ENSGALG00000007845, ENSGALG00000002922, ENSGALG00000009778, ENSGALG00000010253, ENSGALG00000012429, ENSGALG00000003324, ENSGALG00000011870, ENSGALG00000004661, ENSGALG00000003901	570	86	6441
GOTERM_BP_ALL	GO:0019220~regulation of phosphate metabolic process	15	1.02041	0.229421	ENSGALG00000002661, ENSGALG00000007023, ENSGALG00000008332, ENSGALG00000008970, ENSGALG00000012429, ENSGALG00000008700, ENSGALG00000008411, ENSGALG00000006703, ENSGALG00000022980, ENSGALG00000012363, ENSGALG00000009778, ENSGALG00000024469, ENSGALG00000010870, ENSGALG00000009073, ENSGALG00000008910	570	127	6441
GOTERM_BP_ALL	GO:0051174~regulation of phosphorus metabolic process	15	1.02041	0.229421	ENSGALG00000002661, ENSGALG00000007023, ENSGALG00000008332, ENSGALG00000008970, ENSGALG00000012429, ENSGALG00000008700, ENSGALG00000008411, ENSGALG00000006703, ENSGALG00000022980, ENSGALG00000012363, ENSGALG00000009778, ENSGALG00000024469, ENSGALG00000010870, ENSGALG00000009073, ENSGALG00000008910	570	127	6441
GOTERM_BP_ALL	GO:0021537~telencephalon development	5	0.340136	0.231009	ENSGALG00000002661, ENSGALG00000006520, ENSGALG00000006098, ENSGALG00000012429, ENSGALG00000010529	570	28	6441
GOTERM_BP_ALL	GO:0046661~male sex differentiation	5	0.340136	0.231009	ENSGALG00000014331, ENSGALG00000012140, ENSGALG00000004596, ENSGALG00000006211, ENSGALG00000004790	570	28	6441
GOTERM_BP_ALL	GO:0019752~carboxylic acid metabolic process	22	1.4966	0.231813	ENSGALG00000007127, ENSGALG00000001850, ENSGALG00000011414, ENSGALG00000013177, ENSGALG00000009442, ENSGALG00000000907, ENSGALG00000003155, ENSGALG00000004594, ENSGALG00000023348, ENSGALG00000011870, ENSGALG00000016919, ENSGALG00000000503, ENSGALG00000004343, ENSGALG00000005069, ENSGALG00000000479, ENSGALG00000002926, ENSGALG00000003563, ENSGALG00000011178, ENSGALG00000004270, ENSGALG00000002310,…	570	200	6441
GOTERM_BP_ALL	GO:0006082~organic acid metabolic process	22	1.4966	0.231813	ENSGALG00000007127, ENSGALG00000001850, ENSGALG00000011414, ENSGALG00000013177, ENSGALG00000009442, ENSGALG00000000907, ENSGALG00000003155, ENSGALG00000004594, ENSGALG00000023348, ENSGALG00000011870, ENSGALG00000016919, ENSGALG00000000503, ENSGALG00000004343, ENSGALG00000005069, ENSGALG00000000479, ENSGALG00000002926, ENSGALG00000003563, ENSGALG00000011178, ENSGALG00000004270, ENSGALG00000002310,…	570	200	6441
GOTERM_BP_ALL	GO:0043436~oxoacid metabolic process	22	1.4966	0.231813	ENSGALG00000007127, ENSGALG00000001850, ENSGALG00000011414, ENSGALG00000013177, ENSGALG00000009442, ENSGALG00000000907, ENSGALG00000003155, ENSGALG00000004594, ENSGALG00000023348, ENSGALG00000011870, ENSGALG00000016919, ENSGALG00000000503, ENSGALG00000004343, ENSGALG00000005069, ENSGALG00000000479, ENSGALG00000002926, ENSGALG00000003563, ENSGALG00000011178, ENSGALG00000004270, ENSGALG00000002310,…	570	200	6441
GOTERM_BP_ALL	GO:0002520~immune system development	13	0.884354	0.233655	ENSGALG00000009778, ENSGALG00000004161, ENSGALG00000010005, ENSGALG00000012914, ENSGALG00000001194, ENSGALG00000004594, ENSGALG00000000466, ENSGALG00000012429, ENSGALG00000005750, ENSGALG00000017073, ENSGALG00000004867, ENSGALG00000011870, ENSGALG00000009073	570	107	6441
GOTERM_BP_ALL	GO:0034613~cellular protein localization	16	1.08844	0.235527	ENSGALG00000002661, ENSGALG00000000903, ENSGALG00000004594, ENSGALG00000008138, ENSGALG00000014539, ENSGALG00000006743, ENSGALG00000007541, ENSGALG00000003344, ENSGALG00000014614, ENSGALG00000001053, ENSGALG00000015549, ENSGALG00000004431, ENSGALG00000010870, ENSGALG00000009264, ENSGALG00000005070, ENSGALG00000009153	570	138	6441
GOTERM_BP_ALL	GO:0055114~oxidation reduction	36	2.44898	0.236308	ENSGALG00000001201, ENSGALG00000013167, ENSGALG00000014320, ENSGALG00000018557, ENSGALG00000008040, ENSGALG00000008121, ENSGALG00000000840, ENSGALG00000003490, ENSGALG00000006707, ENSGALG00000001779, ENSGALG00000006300, ENSGALG00000007878, ENSGALG00000021719, ENSGALG00000004270, ENSGALG00000017311, ENSGALG00000007127, ENSGALG00000018366, ENSGALG00000019617, ENSGALG00000009442, ENSGALG00000018367,…	570	348	6441
GOTERM_BP_ALL	GO:0043372~positive regulation of CD4-positive, alpha beta T cell differentiation	2	0.136054	0.242333	ENSGALG00000010915, ENSGALG00000003951	570	3	6441
GOTERM_BP_ALL	GO:0018101~peptidyl-citrulline biosynthetic process from peptidyl-arginine	2	0.136054	0.242333	ENSGALG00000000503, ENSGALG00000000479	570	3	6441
GOTERM_BP_ALL	GO:0043618~regulation of transcription from RNA polymerase II promoter in response to stress	2	0.136054	0.242333	ENSGALG00000010005, ENSGALG00000011870	570	3	6441
GOTERM_BP_ALL	GO:0042541~hemoglobin biosynthetic process	2	0.136054	0.242333	ENSGALG00000011234, ENSGALG00000011870	570	3	6441
GOTERM_BP_ALL	GO:0043620~regulation of transcription in response to stress	2	0.136054	0.242333	ENSGALG00000010005, ENSGALG00000011870	570	3	6441
GOTERM_BP_ALL	GO:0019240~citrulline biosynthetic process	2	0.136054	0.242333	ENSGALG00000000503, ENSGALG00000000479	570	3	6441
GOTERM_BP_ALL	GO:0000052~citrulline metabolic process	2	0.136054	0.242333	ENSGALG00000000503, ENSGALG00000000479	570	3	6441
GOTERM_BP_ALL	GO:0043619~regulation of transcription from RNA polymerase II promoter in response to oxidative stress	2	0.136054	0.242333	ENSGALG00000010005, ENSGALG00000011870	570	3	6441
GOTERM_BP_ALL	GO:0003009~skeletal muscle contraction	2	0.136054	0.242333	ENSGALG00000006591, ENSGALG00000006835	570	3	6441
GOTERM_BP_ALL	GO:0022603~regulation of anatomical structure morphogenesis	8	0.544218	0.249133	ENSGALG00000014684, ENSGALG00000006520, ENSGALG00000016945, ENSGALG00000003209, ENSGALG00000002556, ENSGALG00000002853, ENSGALG00000016330, ENSGALG00000006743	570	58	6441
GOTERM_BP_ALL	GO:0070727~cellular macromolecule localization	16	1.08844	0.252904	ENSGALG00000002661, ENSGALG00000000903, ENSGALG00000004594, ENSGALG00000008138, ENSGALG00000014539, ENSGALG00000006743, ENSGALG00000007541, ENSGALG00000003344, ENSGALG00000014614, ENSGALG00000001053, ENSGALG00000015549, ENSGALG00000004431, ENSGALG00000010870, ENSGALG00000009264, ENSGALG00000005070, ENSGALG00000009153	570	140	6441
GOTERM_BP_ALL	GO:0045582~positive regulation of T cell differentiation	3	0.204082	0.253047	ENSGALG00000004594, ENSGALG00000010915, ENSGALG00000003951	570	11	6441
GOTERM_BP_ALL	GO:0006690~icosanoid metabolic process	3	0.204082	0.253047	ENSGALG00000005069, ENSGALG00000004594, ENSGALG00000009803	570	11	6441
GOTERM_BP_ALL	GO:0033559~unsaturated fatty acid metabolic process	3	0.204082	0.253047	ENSGALG00000005069, ENSGALG00000004594, ENSGALG00000009803	570	11	6441
GOTERM_BP_ALL	GO:0034101~erythrocyte homeostasis	4	0.272109	0.257208	ENSGALG00000009778, ENSGALG00000010005, ENSGALG00000012429, ENSGALG00000004867	570	20	6441
GOTERM_BP_ALL	GO:0032012~regulation of ARF protein signal transduction	4	0.272109	0.257208	ENSGALG00000001770, ENSGALG00000005680, ENSGALG00000023703, ENSGALG00000012454	570	20	6441
GOTERM_BP_ALL	GO:0016458~gene silencing	4	0.272109	0.257208	ENSGALG00000005451, ENSGALG00000007286, ENSGALG00000004201, ENSGALG00000001558	570	20	6441
GOTERM_BP_ALL	GO:0009063~cellular amino acid catabolic process	4	0.272109	0.257208	ENSGALG00000011414, ENSGALG00000002926, ENSGALG00000014966, ENSGALG00000002310	570	20	6441
GOTERM_BP_ALL	GO:0034097~response to cytokine stimulus	4	0.272109	0.257208	ENSGALG00000008407, ENSGALG00000011222, ENSGALG00000006211, ENSGALG00000004270	570	20	6441
GOTERM_BP_ALL	GO:0051276~chromosome organization	17	1.15646	0.257835	ENSGALG00000005452, ENSGALG00000005451, ENSGALG00000017006, ENSGALG00000000903, ENSGALG00000010356, ENSGALG00000008146, ENSGALG00000017073, ENSGALG00000016997, ENSGALG00000002286, ENSGALG00000000781, ENSGALG00000012808, ENSGALG00000009944, ENSGALG00000000840, ENSGALG00000003522, ENSGALG00000012914, ENSGALG00000014439, ENSGALG00000002469	570	151	6441
GOTERM_BP_ALL	GO:0016192~vesicle-mediated transport	16	1.08844	0.261772	ENSGALG00000006520, ENSGALG00000008847, ENSGALG00000008138, ENSGALG00000014539, ENSGALG00000011070, ENSGALG00000013462, ENSGALG00000007541, ENSGALG00000003344, ENSGALG00000014910, ENSGALG00000006598, ENSGALG00000001446, ENSGALG00000004431, ENSGALG00000005070, ENSGALG00000002001, ENSGALG00000016578, ENSGALG00000009153	570	141	6441
GOTERM_BP_ALL	GO:0030003~cellular cation homeostasis	7	0.47619	0.262176	ENSGALG00000005358, ENSGALG00000009705, ENSGALG00000011434, ENSGALG00000000466, ENSGALG00000008332, ENSGALG00000011870, ENSGALG00000010035	570	49	6441
GOTERM_BP_ALL	GO:0010647~positive regulation of cell communication	11	0.748299	0.270035	ENSGALG00000006555, ENSGALG00000005358, ENSGALG00000007845, ENSGALG00000002922, ENSGALG00000009778, ENSGALG00000010253, ENSGALG00000012429, ENSGALG00000003324, ENSGALG00000011870, ENSGALG00000004661, ENSGALG00000003901	570	90	6441
GOTERM_BP_ALL	GO:0018212~peptidyl-tyrosine modification	5	0.340136	0.270924	ENSGALG00000003126, ENSGALG00000012363, ENSGALG00000011222, ENSGALG00000007646, ENSGALG00000001362	570	30	6441
GOTERM_BP_ALL	GO:0018108~peptidyl-tyrosine phosphorylation	5	0.340136	0.270924	ENSGALG00000003126, ENSGALG00000012363, ENSGALG00000011222, ENSGALG00000007646, ENSGALG00000001362	570	30	6441
GOTERM_BP_ALL	GO:0019725~cellular homeostasis	15	1.02041	0.275127	ENSGALG00000005358, ENSGALG00000009705, ENSGALG00000016447, ENSGALG00000011434, ENSGALG00000012784, ENSGALG00000008332, ENSGALG00000000466, ENSGALG00000011870, ENSGALG00000010915, ENSGALG00000008411, ENSGALG00000003901, ENSGALG00000006211, ENSGALG00000023787, ENSGALG00000012532, ENSGALG00000010035	570	132	6441
GOTERM_BP_ALL	GO:0042325~regulation of phosphorylation	14	0.952381	0.279567	ENSGALG00000007023, ENSGALG00000008970, ENSGALG00000012429, ENSGALG00000008332, ENSGALG00000008700, ENSGALG00000008411, ENSGALG00000022980, ENSGALG00000006703, ENSGALG00000012363, ENSGALG00000009778, ENSGALG00000024469, ENSGALG00000010870, ENSGALG00000009073, ENSGALG00000008910	570	122	6441
GOTERM_BP_ALL	GO:0030097~hemopoiesis	11	0.748299	0.281494	ENSGALG00000009778, ENSGALG00000010005, ENSGALG00000012914, ENSGALG00000001194, ENSGALG00000004594, ENSGALG00000000466, ENSGALG00000012429, ENSGALG00000017073, ENSGALG00000004867, ENSGALG00000011870, ENSGALG00000009073	570	91	6441
GOTERM_BP_ALL	GO:0051789~response to protein stimulus	4	0.272109	0.282026	ENSGALG00000009240, ENSGALG00000010560, ENSGALG00000006211, ENSGALG00000008661	570	21	6441
GOTERM_BP_ALL	GO:0046777~protein amino acid autophosphorylation	4	0.272109	0.282026	ENSGALG00000010560, ENSGALG00000012363, ENSGALG00000001362, ENSGALG00000009565	570	21	6441
GOTERM_BP_ALL	GO:0051649~establishment of localization in cell	25	1.70068	0.282745	ENSGALG00000006520, ENSGALG00000008847, ENSGALG00000003936, ENSGALG00000011070, ENSGALG00000007541, ENSGALG00000006211, ENSGALG00000001053, ENSGALG00000015549, ENSGALG00000009264, ENSGALG00000004431, ENSGALG00000005070, ENSGALG00000002001, ENSGALG00000002661, ENSGALG00000014222, ENSGALG00000004594, ENSGALG00000008138, ENSGALG00000010915, ENSGALG00000014539, ENSGALG00000006743, ENSGALG00000003344,…	570	239	6441
GOTERM_BP_ALL	GO:0051641~cellular localization	27	1.83673	0.286487	ENSGALG00000006520, ENSGALG00000000903, ENSGALG00000008847, ENSGALG00000003936, ENSGALG00000011070, ENSGALG00000007541, ENSGALG00000006211, ENSGALG00000001053, ENSGALG00000015549, ENSGALG00000004431, ENSGALG00000009264, ENSGALG00000002001, ENSGALG00000005070, ENSGALG00000002661, ENSGALG00000014222, ENSGALG00000004594, ENSGALG00000008138, ENSGALG00000010915, ENSGALG00000014539, ENSGALG00000006743,…	570	261	6441
GOTERM_BP_ALL	GO:0006084~acetyl-CoA metabolic process	3	0.204082	0.287119	ENSGALG00000013167, ENSGALG00000011950, ENSGALG00000007878	570	12	6441
GOTERM_BP_ALL	GO:0032272~negative regulation of protein polymerization	3	0.204082	0.287119	ENSGALG00000001446, ENSGALG00000004719, ENSGALG00000004034	570	12	6441
GOTERM_BP_ALL	GO:0046356~acetyl-CoA catabolic process	3	0.204082	0.287119	ENSGALG00000013167, ENSGALG00000011950, ENSGALG00000007878	570	12	6441
GOTERM_BP_ALL	GO:0001892~embryonic placenta development	3	0.204082	0.287119	ENSGALG00000010005, ENSGALG00000003209, ENSGALG00000011870	570	12	6441
GOTERM_BP_ALL	GO:0009072~aromatic amino acid family metabolic process	3	0.204082	0.287119	ENSGALG00000004343, ENSGALG00000023348, ENSGALG00000014966	570	12	6441
GOTERM_BP_ALL	GO:0000910~cytokinesis	3	0.204082	0.287119	ENSGALG00000008667, ENSGALG00000006520, ENSGALG00000017073	570	12	6441
GOTERM_BP_ALL	GO:0006099~tricarboxylic acid cycle	3	0.204082	0.287119	ENSGALG00000013167, ENSGALG00000011950, ENSGALG00000007878	570	12	6441
GOTERM_BP_ALL	GO:0048534~hemopoietic or lymphoid organ development	12	0.816327	0.288575	ENSGALG00000009778, ENSGALG00000004161, ENSGALG00000010005, ENSGALG00000012914, ENSGALG00000001194, ENSGALG00000004594, ENSGALG00000000466, ENSGALG00000012429, ENSGALG00000017073, ENSGALG00000004867, ENSGALG00000011870, ENSGALG00000009073	570	102	6441
GOTERM_BP_ALL	GO:0001708~cell fate specification	5	0.340136	0.291316	ENSGALG00000014342, ENSGALG00000003716, ENSGALG00000007343, ENSGALG00000012429, ENSGALG00000009073	570	31	6441
GOTERM_BP_ALL	GO:0002684~positive regulation of immune system process	8	0.544218	0.291428	ENSGALG00000005192, ENSGALG00000004594, ENSGALG00000000466, ENSGALG00000000251, ENSGALG00000010915, ENSGALG00000009073, ENSGALG00000014984, ENSGALG00000003951	570	61	6441
GOTERM_BP_ALL	GO:0009792~embryonic development ending in birth or egg hatching	17	1.15646	0.292874	ENSGALG00000000196, ENSGALG00000014342, ENSGALG00000006520, ENSGALG00000004596, ENSGALG00000010005, ENSGALG00000003209, ENSGALG00000012429, ENSGALG00000003324, ENSGALG00000017073, ENSGALG00000011870, ENSGALG00000004161, ENSGALG00000012914, ENSGALG00000006211, ENSGALG00000001382, ENSGALG00000010529, ENSGALG00000009073, ENSGALG00000004270	570	155	6441
GOTERM_BP_ALL	GO:0043009~chordate embryonic development	17	1.15646	0.292874	ENSGALG00000000196, ENSGALG00000014342, ENSGALG00000006520, ENSGALG00000004596, ENSGALG00000010005, ENSGALG00000003209, ENSGALG00000012429, ENSGALG00000003324, ENSGALG00000017073, ENSGALG00000011870, ENSGALG00000004161, ENSGALG00000012914, ENSGALG00000006211, ENSGALG00000001382, ENSGALG00000010529, ENSGALG00000009073, ENSGALG00000004270	570	155	6441
GOTERM_BP_ALL	GO:0009260~ribonucleotide biosynthetic process	11	0.748299	0.293091	ENSGALG00000018368, ENSGALG00000013439, ENSGALG00000011770, ENSGALG00000003570, ENSGALG00000016446, ENSGALG00000007179, ENSGALG00000016728, ENSGALG00000013726, ENSGALG00000006910, ENSGALG00000016822, ENSGALG00000003256	570	92	6441
GOTERM_BP_ALL	GO:0006119~oxidative phosphorylation	7	0.47619	0.293436	ENSGALG00000018368, ENSGALG00000018367, ENSGALG00000018361, ENSGALG00000016446, ENSGALG00000018364, ENSGALG00000021719, ENSGALG00000003256	570	51	6441
GOTERM_BP_ALL	GO:0046907~intracellular transport	20	1.36054	0.301945	ENSGALG00000002661, ENSGALG00000014222, ENSGALG00000004594, ENSGALG00000008847, ENSGALG00000008138, ENSGALG00000014539, ENSGALG00000006743, ENSGALG00000007541, ENSGALG00000003344, ENSGALG00000006211, ENSGALG00000001053, ENSGALG00000015549, ENSGALG00000006206, ENSGALG00000014691, ENSGALG00000004431, ENSGALG00000010870, ENSGALG00000009264, ENSGALG00000005070, ENSGALG00000016578, ENSGALG00000009153	570	188	6441
GOTERM_BP_ALL	GO:0009310~amine catabolic process	4	0.272109	0.307039	ENSGALG00000011414, ENSGALG00000002926, ENSGALG00000014966, ENSGALG00000002310	570	22	6441
GOTERM_BP_ALL	GO:0009411~response to UV	4	0.272109	0.307039	ENSGALG00000004640, ENSGALG00000017073, ENSGALG00000011515, ENSGALG00000016766	570	22	6441
GOTERM_BP_ALL	GO:0048599~oocyte development	2	0.136054	0.309296	ENSGALG00000004790, ENSGALG00000017073	570	4	6441
GOTERM_BP_ALL	GO:0070198~protein localization to telomere	2	0.136054	0.309296	ENSGALG00000014614, ENSGALG00000000903	570	4	6441
GOTERM_BP_ALL	GO:0045843~negative regulation of striated muscle development	2	0.136054	0.309296	ENSGALG00000012429, ENSGALG00000010529	570	4	6441
GOTERM_BP_ALL	GO:0018202~peptidyl-histidine modification	2	0.136054	0.309296	ENSGALG00000013235, ENSGALG00000005229	570	4	6441
GOTERM_BP_ALL	GO:0007625~grooming behavior	2	0.136054	0.309296	ENSGALG00000006098, ENSGALG00000003936	570	4	6441
GOTERM_BP_ALL	GO:0018195~peptidyl-arginine modification	2	0.136054	0.309296	ENSGALG00000000503, ENSGALG00000000479	570	4	6441
GOTERM_BP_ALL	GO:0006188~IMP biosynthetic process	2	0.136054	0.309296	ENSGALG00000003570, ENSGALG00000013726	570	4	6441
GOTERM_BP_ALL	GO:0009994~oocyte differentiation	2	0.136054	0.309296	ENSGALG00000004790, ENSGALG00000017073	570	4	6441
GOTERM_BP_ALL	GO:0042415~norepinephrine metabolic process	2	0.136054	0.309296	ENSGALG00000010005, ENSGALG00000002926	570	4	6441
GOTERM_BP_ALL	GO:0048635~negative regulation of muscle development	2	0.136054	0.309296	ENSGALG00000012429, ENSGALG00000010529	570	4	6441
GOTERM_BP_ALL	GO:0033205~cytokinesis during cell cycle	2	0.136054	0.309296	ENSGALG00000006520, ENSGALG00000017073	570	4	6441
GOTERM_BP_ALL	GO:0034502~protein localization to chromosome	2	0.136054	0.309296	ENSGALG00000014614, ENSGALG00000000903	570	4	6441
GOTERM_BP_ALL	GO:0046457~prostanoid biosynthetic process	2	0.136054	0.309296	ENSGALG00000005069, ENSGALG00000004594	570	4	6441
GOTERM_BP_ALL	GO:0001516~prostaglandin biosynthetic process	2	0.136054	0.309296	ENSGALG00000005069, ENSGALG00000004594	570	4	6441
GOTERM_BP_ALL	GO:0046040~IMP metabolic process	2	0.136054	0.309296	ENSGALG00000003570, ENSGALG00000013726	570	4	6441
GOTERM_BP_ALL	GO:0006886~intracellular protein transport	14	0.952381	0.309733	ENSGALG00000002661, ENSGALG00000004594, ENSGALG00000008138, ENSGALG00000014539, ENSGALG00000006743, ENSGALG00000007541, ENSGALG00000003344, ENSGALG00000001053, ENSGALG00000015549, ENSGALG00000004431, ENSGALG00000009264, ENSGALG00000010870, ENSGALG00000005070, ENSGALG00000009153	570	125	6441
GOTERM_BP_ALL	GO:0006281~DNA repair	12	0.816327	0.310787	ENSGALG00000016583, ENSGALG00000012914, ENSGALG00000012722, ENSGALG00000011392, ENSGALG00000015118, ENSGALG00000004640, ENSGALG00000010356, ENSGALG00000002736, ENSGALG00000017073, ENSGALG00000011515, ENSGALG00000004245, ENSGALG00000016766	570	104	6441
GOTERM_BP_ALL	GO:0044262~cellular carbohydrate metabolic process	17	1.15646	0.310936	ENSGALG00000013952, ENSGALG00000009021, ENSGALG00000013828, ENSGALG00000013789, ENSGALG00000006543, ENSGALG00000003475, ENSGALG00000015331, ENSGALG00000001883, ENSGALG00000015252, ENSGALG00000007701, ENSGALG00000004047, ENSGALG00000012365, ENSGALG00000008934, ENSGALG00000006300, ENSGALG00000002485, ENSGALG00000012843, ENSGALG00000013773	570	157	6441
GOTERM_BP_ALL	GO:0006310~DNA recombination	5	0.340136	0.311903	ENSGALG00000012914, ENSGALG00000015118, ENSGALG00000010356, ENSGALG00000005750, ENSGALG00000017073	570	32	6441
GOTERM_BP_ALL	GO:0016568~chromatin modification	9	0.612245	0.315311	ENSGALG00000009944, ENSGALG00000000840, ENSGALG00000005452, ENSGALG00000005451, ENSGALG00000003522, ENSGALG00000017006, ENSGALG00000016997, ENSGALG00000000781, ENSGALG00000002469	570	73	6441
GOTERM_BP_ALL	GO:0055085~transmembrane transport	33	2.2449	0.318884	ENSGALG00000022704, ENSGALG00000006180, ENSGALG00000009705, ENSGALG00000009289, ENSGALG00000007395, ENSGALG00000001512, ENSGALG00000003354, ENSGALG00000010293, ENSGALG00000002513, ENSGALG00000002982, ENSGALG00000011615, ENSGALG00000003879, ENSGALG00000015549, ENSGALG00000003713, ENSGALG00000004778, ENSGALG00000003256, ENSGALG00000011343, ENSGALG00000007748, ENSGALG00000018368, ENSGALG00000008445,…	570	329	6441
GOTERM_BP_ALL	GO:0050818~regulation of coagulation	3	0.204082	0.321011	ENSGALG00000008332, ENSGALG00000009073, ENSGALG00000014984	570	13	6441
GOTERM_BP_ALL	GO:0045936~negative regulation of phosphate metabolic process	3	0.204082	0.321011	ENSGALG00000002661, ENSGALG00000010870, ENSGALG00000009073	570	13	6441
GOTERM_BP_ALL	GO:0045621~positive regulation of lymphocyte differentiation	3	0.204082	0.321011	ENSGALG00000004594, ENSGALG00000010915, ENSGALG00000003951	570	13	6441
GOTERM_BP_ALL	GO:0002449~lymphocyte mediated immunity	3	0.204082	0.321011	ENSGALG00000004594, ENSGALG00000005750, ENSGALG00000004867	570	13	6441
GOTERM_BP_ALL	GO:0010563~negative regulation of phosphorus metabolic process	3	0.204082	0.321011	ENSGALG00000002661, ENSGALG00000010870, ENSGALG00000009073	570	13	6441
GOTERM_BP_ALL	GO:0006839~mitochondrial transport	3	0.204082	0.321011	ENSGALG00000006211, ENSGALG00000015549, ENSGALG00000009264	570	13	6441
GOTERM_BP_ALL	GO:0043066~negative regulation of apoptosis	12	0.816327	0.322049	ENSGALG00000000196, ENSGALG00000005451, ENSGALG00000009433, ENSGALG00000001194, ENSGALG00000003716, ENSGALG00000004594, ENSGALG00000006211, ENSGALG00000008934, ENSGALG00000002556, ENSGALG00000009073, ENSGALG00000002853, ENSGALG00000008411	570	105	6441
GOTERM_BP_ALL	GO:0055082~cellular chemical homeostasis	10	0.680272	0.322683	ENSGALG00000005358, ENSGALG00000009705, ENSGALG00000006211, ENSGALG00000011434, ENSGALG00000000466, ENSGALG00000008332, ENSGALG00000011870, ENSGALG00000008411, ENSGALG00000010035, ENSGALG00000003901	570	84	6441
GOTERM_BP_ALL	GO:0006873~cellular ion homeostasis	10	0.680272	0.322683	ENSGALG00000005358, ENSGALG00000009705, ENSGALG00000006211, ENSGALG00000011434, ENSGALG00000000466, ENSGALG00000008332, ENSGALG00000011870, ENSGALG00000008411, ENSGALG00000010035, ENSGALG00000003901	570	84	6441
GOTERM_BP_ALL	GO:0007049~cell cycle	16	1.08844	0.326641	ENSGALG00000005648, ENSGALG00000006520, ENSGALG00000004690, ENSGALG00000017073, ENSGALG00000016997, ENSGALG00000006110, ENSGALG00000003522, ENSGALG00000002922, ENSGALG00000022980, ENSGALG00000004161, ENSGALG00000006648, ENSGALG00000016289, ENSGALG00000001041, ENSGALG00000004640, ENSGALG00000014439, ENSGALG00000002469	570	148	6441
GOTERM_BP_ALL	GO:0040008~regulation of growth	11	0.748299	0.328586	ENSGALG00000014614, ENSGALG00000023844, ENSGALG00000008934, ENSGALG00000010597, ENSGALG00000002556, ENSGALG00000008661, ENSGALG00000001006, ENSGALG00000012437, ENSGALG00000011870, ENSGALG00000011469, ENSGALG00000003951	570	95	6441
GOTERM_BP_ALL	GO:0045321~leukocyte activation	9	0.612245	0.328874	ENSGALG00000005451, ENSGALG00000012914, ENSGALG00000004594, ENSGALG00000006098, ENSGALG00000000466, ENSGALG00000005750, ENSGALG00000004867, ENSGALG00000009073, ENSGALG00000011110	570	74	6441
GOTERM_BP_ALL	GO:0048878~chemical homeostasis	14	0.952381	0.330305	ENSGALG00000005358, ENSGALG00000009705, ENSGALG00000006180, ENSGALG00000010005, ENSGALG00000011434, ENSGALG00000008332, ENSGALG00000000466, ENSGALG00000011870, ENSGALG00000008411, ENSGALG00000003901, ENSGALG00000002926, ENSGALG00000012365, ENSGALG00000006211, ENSGALG00000010035	570	127	6441
GOTERM_BP_ALL	GO:0009119~ribonucleoside metabolic process	4	0.272109	0.332127	ENSGALG00000011770, ENSGALG00000015978, ENSGALG00000006098, ENSGALG00000016728	570	23	6441
GOTERM_BP_ALL	GO:0008406~gonad development	5	0.340136	0.332617	ENSGALG00000012140, ENSGALG00000004596, ENSGALG00000006211, ENSGALG00000004790, ENSGALG00000017073	570	33	6441
GOTERM_BP_ALL	GO:0001775~cell activation	10	0.680272	0.335407	ENSGALG00000005451, ENSGALG00000012914, ENSGALG00000004594, ENSGALG00000006098, ENSGALG00000000466, ENSGALG00000008332, ENSGALG00000005750, ENSGALG00000004867, ENSGALG00000009073, ENSGALG00000011110	570	85	6441
GOTERM_BP_ALL	GO:0007548~sex differentiation	7	0.47619	0.341548	ENSGALG00000014331, ENSGALG00000012140, ENSGALG00000004596, ENSGALG00000022679, ENSGALG00000006211, ENSGALG00000004790, ENSGALG00000017073	570	54	6441
GOTERM_BP_ALL	GO:0006066~alcohol metabolic process	15	1.02041	0.34351	ENSGALG00000007881, ENSGALG00000010005, ENSGALG00000013828, ENSGALG00000013789, ENSGALG00000006543, ENSGALG00000015331, ENSGALG00000004047, ENSGALG00000006598, ENSGALG00000012365, ENSGALG00000002926, ENSGALG00000008934, ENSGALG00000006300, ENSGALG00000002485, ENSGALG00000012843, ENSGALG00000013773	570	139	6441
GOTERM_BP_ALL	GO:0060548~negative regulation of cell death	12	0.816327	0.344828	ENSGALG00000000196, ENSGALG00000005451, ENSGALG00000009433, ENSGALG00000001194, ENSGALG00000003716, ENSGALG00000004594, ENSGALG00000006211, ENSGALG00000008934, ENSGALG00000002556, ENSGALG00000009073, ENSGALG00000002853, ENSGALG00000008411	570	107	6441
GOTERM_BP_ALL	GO:0043069~negative regulation of programmed cell death	12	0.816327	0.344828	ENSGALG00000000196, ENSGALG00000005451, ENSGALG00000009433, ENSGALG00000001194, ENSGALG00000003716, ENSGALG00000004594, ENSGALG00000006211, ENSGALG00000008934, ENSGALG00000002556, ENSGALG00000009073, ENSGALG00000002853, ENSGALG00000008411	570	107	6441
GOTERM_BP_ALL	GO:0006730~one-carbon metabolic process	6	0.408163	0.347765	ENSGALG00000002390, ENSGALG00000000840, ENSGALG00000005451, ENSGALG00000009676, ENSGALG00000015340, ENSGALG00000002030	570	44	6441
GOTERM_BP_ALL	GO:0055080~cation homeostasis	8	0.544218	0.34999	ENSGALG00000005358, ENSGALG00000006180, ENSGALG00000009705, ENSGALG00000011434, ENSGALG00000000466, ENSGALG00000008332, ENSGALG00000011870, ENSGALG00000010035	570	65	6441
GOTERM_BP_ALL	GO:0006164~purine nucleotide biosynthetic process	11	0.748299	0.352709	ENSGALG00000018368, ENSGALG00000013439, ENSGALG00000003570, ENSGALG00000016446, ENSGALG00000007179, ENSGALG00000006098, ENSGALG00000016728, ENSGALG00000013726, ENSGALG00000006910, ENSGALG00000016822, ENSGALG00000003256	570	97	6441
GOTERM_BP_ALL	GO:0051100~negative regulation of binding	3	0.204082	0.354487	ENSGALG00000008407, ENSGALG00000006703, ENSGALG00000004867	570	14	6441
GOTERM_BP_ALL	GO:0031016~pancreas development	3	0.204082	0.354487	ENSGALG00000013441, ENSGALG00000010915, ENSGALG00000004270	570	14	6441
GOTERM_BP_ALL	GO:0031128~developmental induction	3	0.204082	0.354487	ENSGALG00000003716, ENSGALG00000007343, ENSGALG00000012429	570	14	6441
GOTERM_BP_ALL	GO:0051053~negative regulation of DNA metabolic process	3	0.204082	0.354487	ENSGALG00000006703, ENSGALG00000000903, ENSGALG00000017073	570	14	6441
GOTERM_BP_ALL	GO:0043242~negative regulation of protein complex disassembly	3	0.204082	0.354487	ENSGALG00000001446, ENSGALG00000004719, ENSGALG00000004034	570	14	6441
GOTERM_BP_ALL	GO:0048520~positive regulation of behavior	3	0.204082	0.354487	ENSGALG00000006388, ENSGALG00000014984, ENSGALG00000008411	570	14	6441
GOTERM_BP_ALL	GO:0045168~cell-cell signaling involved in cell fate specification	3	0.204082	0.354487	ENSGALG00000003716, ENSGALG00000007343, ENSGALG00000012429	570	14	6441
GOTERM_BP_ALL	GO:0031333~negative regulation of protein complex assembly	3	0.204082	0.354487	ENSGALG00000001446, ENSGALG00000004719, ENSGALG00000004034	570	14	6441
GOTERM_BP_ALL	GO:0050795~regulation of behavior	3	0.204082	0.354487	ENSGALG00000006388, ENSGALG00000014984, ENSGALG00000008411	570	14	6441
GOTERM_BP_ALL	GO:0009109~coenzyme catabolic process	3	0.204082	0.354487	ENSGALG00000013167, ENSGALG00000011950, ENSGALG00000007878	570	14	6441
GOTERM_BP_ALL	GO:0048871~multicellular organismal homeostasis	4	0.272109	0.35718	ENSGALG00000002408, ENSGALG00000010005, ENSGALG00000002926, ENSGALG00000003951	570	24	6441
GOTERM_BP_ALL	GO:0007050~cell cycle arrest	4	0.272109	0.35718	ENSGALG00000005648, ENSGALG00000002922, ENSGALG00000022980, ENSGALG00000016289	570	24	6441
GOTERM_BP_ALL	GO:0048771~tissue remodeling	4	0.272109	0.35718	ENSGALG00000002408, ENSGALG00000010005, ENSGALG00000002926, ENSGALG00000011870	570	24	6441
GOTERM_BP_ALL	GO:0009152~purine ribonucleotide biosynthetic process	10	0.680272	0.361093	ENSGALG00000018368, ENSGALG00000013439, ENSGALG00000003570, ENSGALG00000016446, ENSGALG00000007179, ENSGALG00000016728, ENSGALG00000013726, ENSGALG00000006910, ENSGALG00000016822, ENSGALG00000003256	570	87	6441
GOTERM_BP_ALL	GO:0009056~catabolic process	34	2.31293	0.362473	ENSGALG00000013167, ENSGALG00000011174, ENSGALG00000006543, ENSGALG00000009314, ENSGALG00000021314, ENSGALG00000003936, ENSGALG00000005688, ENSGALG00000005569, ENSGALG00000001473, ENSGALG00000002051, ENSGALG00000006300, ENSGALG00000011515, ENSGALG00000007878, ENSGALG00000002310, ENSGALG00000001032, ENSGALG00000011414, ENSGALG00000009442, ENSGALG00000000737, ENSGALG00000014290, ENSGALG00000006743,…	570	347	6441
GOTERM_BP_ALL	GO:0006812~cation transport	26	1.76871	0.364527	ENSGALG00000009705, ENSGALG00000006180, ENSGALG00000001512, ENSGALG00000004562, ENSGALG00000003354, ENSGALG00000002618, ENSGALG00000004176, ENSGALG00000007179, ENSGALG00000017012, ENSGALG00000003256, ENSGALG00000018368, ENSGALG00000016446, ENSGALG00000011434, ENSGALG00000001835, ENSGALG00000005209, ENSGALG00000003901, ENSGALG00000003263, ENSGALG00000004149, ENSGALG00000013439, ENSGALG00000002957,…	570	261	6441
GOTERM_BP_ALL	GO:0048584~positive regulation of response to stimulus	8	0.544218	0.36486	ENSGALG00000006555, ENSGALG00000000251, ENSGALG00000006388, ENSGALG00000004867, ENSGALG00000009073, ENSGALG00000014984, ENSGALG00000008411, ENSGALG00000003951	570	66	6441
GOTERM_BP_ALL	GO:0009314~response to radiation	8	0.544218	0.36486	ENSGALG00000006626, ENSGALG00000002926, ENSGALG00000006211, ENSGALG00000004640, ENSGALG00000010356, ENSGALG00000017073, ENSGALG00000011515, ENSGALG00000016766	570	66	6441
GOTERM_BP_ALL	GO:0016071~mRNA metabolic process	8	0.544218	0.36486	ENSGALG00000002779, ENSGALG00000010501, ENSGALG00000003716, ENSGALG00000001500, ENSGALG00000004867, ENSGALG00000005623, ENSGALG00000001558, ENSGALG00000010361	570	66	6441
GOTERM_BP_ALL	GO:0040007~growth	8	0.544218	0.36486	ENSGALG00000002922, ENSGALG00000004161, ENSGALG00000005069, ENSGALG00000006211, ENSGALG00000012429, ENSGALG00000017073, ENSGALG00000009073, ENSGALG00000004538	570	66	6441
GOTERM_BP_ALL	GO:0050801~ion homeostasis	11	0.748299	0.36487	ENSGALG00000005358, ENSGALG00000006180, ENSGALG00000009705, ENSGALG00000006211, ENSGALG00000011434, ENSGALG00000000466, ENSGALG00000008332, ENSGALG00000011870, ENSGALG00000008411, ENSGALG00000010035, ENSGALG00000003901	570	98	6441
GOTERM_BP_ALL	GO:0030324~lung development	6	0.408163	0.36589	ENSGALG00000010005, ENSGALG00000003209, ENSGALG00000007343, ENSGALG00000012429, ENSGALG00000009073, ENSGALG00000004270	570	45	6441
GOTERM_BP_ALL	GO:0050820~positive regulation of coagulation	2	0.136054	0.370351	ENSGALG00000008332, ENSGALG00000009073	570	5	6441
GOTERM_BP_ALL	GO:0051588~regulation of neurotransmitter transport	2	0.136054	0.370351	ENSGALG00000003716, ENSGALG00000002556	570	5	6441
GOTERM_BP_ALL	GO:0002504~antigen processing and presentation of peptide or polysaccharide antigen via MHC class II	2	0.136054	0.370351	ENSGALG00000004594, ENSGALG00000000199	570	5	6441
GOTERM_BP_ALL	GO:0006692~prostanoid metabolic process	2	0.136054	0.370351	ENSGALG00000005069, ENSGALG00000004594	570	5	6441
GOTERM_BP_ALL	GO:0020027~hemoglobin metabolic process	2	0.136054	0.370351	ENSGALG00000011234, ENSGALG00000011870	570	5	6441
GOTERM_BP_ALL	GO:0010524~positive regulation of calcium ion transport into cytosol	2	0.136054	0.370351	ENSGALG00000008332, ENSGALG00000003901	570	5	6441
GOTERM_BP_ALL	GO:0006693~prostaglandin metabolic process	2	0.136054	0.370351	ENSGALG00000005069, ENSGALG00000004594	570	5	6441
GOTERM_BP_ALL	GO:0009081~branched chain family amino acid metabolic process	2	0.136054	0.370351	ENSGALG00000013177, ENSGALG00000002310	570	5	6441
GOTERM_BP_ALL	GO:0006012~galactose metabolic process	2	0.136054	0.370351	ENSGALG00000004047, ENSGALG00000013789	570	5	6441
GOTERM_BP_ALL	GO:0043370~regulation of CD4-positive, alpha beta T cell differentiation	2	0.136054	0.370351	ENSGALG00000010915, ENSGALG00000003951	570	5	6441
GOTERM_BP_ALL	GO:0032651~regulation of interleukin-1 beta production	2	0.136054	0.370351	ENSGALG00000009392, ENSGALG00000008411	570	5	6441
GOTERM_BP_ALL	GO:0016525~negative regulation of angiogenesis	2	0.136054	0.370351	ENSGALG00000016945, ENSGALG00000016330	570	5	6441
GOTERM_BP_ALL	GO:0030099~myeloid cell differentiation	5	0.340136	0.374171	ENSGALG00000009778, ENSGALG00000010005, ENSGALG00000012429, ENSGALG00000004867, ENSGALG00000009073	570	35	6441
GOTERM_BP_ALL	GO:0009123~nucleoside monophosphate metabolic process	5	0.340136	0.374171	ENSGALG00000011770, ENSGALG00000003570, ENSGALG00000003457, ENSGALG00000013726, ENSGALG00000006910	570	35	6441
GOTERM_BP_ALL	GO:0010646~regulation of cell communication	32	2.17687	0.375511	ENSGALG00000005358, ENSGALG00000017335, ENSGALG00000009855, ENSGALG00000016945, ENSGALG00000023703, ENSGALG00000001244, ENSGALG00000012429, ENSGALG00000002556, ENSGALG00000003324, ENSGALG00000008700, ENSGALG00000000753, ENSGALG00000011469, ENSGALG00000008411, ENSGALG00000001770, ENSGALG00000010253, ENSGALG00000003716, ENSGALG00000005680, ENSGALG00000011870, ENSGALG00000010915, ENSGALG00000003901,…	570	327	6441
GOTERM_BP_ALL	GO:0044249~cellular biosynthetic process	93	6.32653	0.379775	ENSGALG00000010636, ENSGALG00000013952, ENSGALG00000011464, ENSGALG00000014870, ENSGALG00000003971, ENSGALG00000001883, ENSGALG00000015252, ENSGALG00000015818, ENSGALG00000001658, ENSGALG00000012369, ENSGALG00000003522, ENSGALG00000010560, ENSGALG00000003474, ENSGALG00000007651, ENSGALG00000003563, ENSGALG00000011178, ENSGALG00000011515, ENSGALG00000004270, ENSGALG00000010035, ENSGALG00000007127,…	570	1008	6441
GOTERM_BP_ALL	GO:0046546~development of primary male sexual characteristics	4	0.272109	0.382101	ENSGALG00000012140, ENSGALG00000004596, ENSGALG00000006211, ENSGALG00000004790	570	25	6441
GOTERM_BP_ALL	GO:0032318~regulation of Ras GTPase activity	6	0.408163	0.384029	ENSGALG00000001770, ENSGALG00000009855, ENSGALG00000008405, ENSGALG00000023703, ENSGALG00000001244, ENSGALG00000000753	570	46	6441
GOTERM_BP_ALL	GO:0030323~respiratory tube development	6	0.408163	0.384029	ENSGALG00000010005, ENSGALG00000003209, ENSGALG00000007343, ENSGALG00000012429, ENSGALG00000009073, ENSGALG00000004270	570	46	6441
GOTERM_BP_ALL	GO:0030005~cellular di-, tri-valent inorganic cation homeostasis	6	0.408163	0.384029	ENSGALG00000005358, ENSGALG00000009705, ENSGALG00000011434, ENSGALG00000000466, ENSGALG00000008332, ENSGALG00000011870	570	46	6441
GOTERM_BP_ALL	GO:0007219~Notch signaling pathway	3	0.204082	0.387359	ENSGALG00000002922, ENSGALG00000001473, ENSGALG00000009073	570	15	6441
GOTERM_BP_ALL	GO:0009060~aerobic respiration	3	0.204082	0.387359	ENSGALG00000013167, ENSGALG00000011950, ENSGALG00000007878	570	15	6441
GOTERM_BP_ALL	GO:0042127~regulation of cell proliferation	23	1.56463	0.387392	ENSGALG00000017335, ENSGALG00000003209, ENSGALG00000007343, ENSGALG00000012429, ENSGALG00000003324, ENSGALG00000017073, ENSGALG00000010915, ENSGALG00000002853, ENSGALG00000008411, ENSGALG00000003951, ENSGALG00000002922, ENSGALG00000011234, ENSGALG00000006703, ENSGALG00000022980, ENSGALG00000005069, ENSGALG00000012363, ENSGALG00000009778, ENSGALG00000002926, ENSGALG00000006211, ENSGALG00000021616,…	570	231	6441
GOTERM_BP_ALL	GO:0009966~regulation of signal transduction	29	1.97279	0.388324	ENSGALG00000005358, ENSGALG00000017335, ENSGALG00000009855, ENSGALG00000016945, ENSGALG00000023703, ENSGALG00000001244, ENSGALG00000012429, ENSGALG00000003324, ENSGALG00000008700, ENSGALG00000000753, ENSGALG00000011469, ENSGALG00000008411, ENSGALG00000001770, ENSGALG00000010253, ENSGALG00000005680, ENSGALG00000011870, ENSGALG00000003901, ENSGALG00000006555, ENSGALG00000008407, ENSGALG00000002525,…	570	296	6441
GOTERM_BP_ALL	GO:0048583~regulation of response to stimulus	11	0.748299	0.389329	ENSGALG00000006555, ENSGALG00000008332, ENSGALG00000008700, ENSGALG00000000251, ENSGALG00000006388, ENSGALG00000004867, ENSGALG00000010915, ENSGALG00000009073, ENSGALG00000014984, ENSGALG00000008411, ENSGALG00000003951	570	100	6441
GOTERM_BP_ALL	GO:0050870~positive regulation of T cell activation	5	0.340136	0.394892	ENSGALG00000005192, ENSGALG00000004594, ENSGALG00000000466, ENSGALG00000010915, ENSGALG00000003951	570	36	6441
GOTERM_BP_ALL	GO:0006875~cellular metal ion homeostasis	5	0.340136	0.394892	ENSGALG00000005358, ENSGALG00000009705, ENSGALG00000011434, ENSGALG00000008332, ENSGALG00000010035	570	36	6441
GOTERM_BP_ALL	GO:0044271~nitrogen compound biosynthetic process	20	1.36054	0.395773	ENSGALG00000018368, ENSGALG00000003570, ENSGALG00000016446, ENSGALG00000006098, ENSGALG00000006910, ENSGALG00000003901, ENSGALG00000013439, ENSGALG00000000503, ENSGALG00000012369, ENSGALG00000001955, ENSGALG00000011770, ENSGALG00000000291, ENSGALG00000000479, ENSGALG00000002926, ENSGALG00000007179, ENSGALG00000011178, ENSGALG00000013726, ENSGALG00000016728, ENSGALG00000003256, ENSGALG00000016822	570	199	6441
GOTERM_BP_ALL	GO:0006163~purine nucleotide metabolic process	12	0.816327	0.402772	ENSGALG00000018368, ENSGALG00000013439, ENSGALG00000003570, ENSGALG00000016446, ENSGALG00000007179, ENSGALG00000006098, ENSGALG00000016728, ENSGALG00000013726, ENSGALG00000006910, ENSGALG00000016822, ENSGALG00000003256, ENSGALG00000004245	570	112	6441
GOTERM_BP_ALL	GO:0044265~cellular macromolecule catabolic process	17	1.15646	0.404859	ENSGALG00000001032, ENSGALG00000011174, ENSGALG00000014290, ENSGALG00000009314, ENSGALG00000003936, ENSGALG00000005688, ENSGALG00000012311, ENSGALG00000005569, ENSGALG00000002779, ENSGALG00000000976, ENSGALG00000007845, ENSGALG00000001473, ENSGALG00000001668, ENSGALG00000002051, ENSGALG00000011515, ENSGALG00000023958, ENSGALG00000009073	570	167	6441
GOTERM_BP_ALL	GO:0014031~mesenchymal cell development	4	0.272109	0.406799	ENSGALG00000003716, ENSGALG00000011870, ENSGALG00000010529, ENSGALG00000004270	570	26	6441
GOTERM_BP_ALL	GO:0010639~negative regulation of organelle organization	4	0.272109	0.406799	ENSGALG00000000903, ENSGALG00000001446, ENSGALG00000004719, ENSGALG00000004034	570	26	6441
GOTERM_BP_ALL	GO:0009259~ribonucleotide metabolic process	11	0.748299	0.413888	ENSGALG00000018368, ENSGALG00000013439, ENSGALG00000011770, ENSGALG00000003570, ENSGALG00000016446, ENSGALG00000007179, ENSGALG00000016728, ENSGALG00000013726, ENSGALG00000006910, ENSGALG00000016822, ENSGALG00000003256	570	102	6441
GOTERM_BP_ALL	GO:0044264~cellular polysaccharide metabolic process	3	0.204082	0.419471	ENSGALG00000012365, ENSGALG00000015331, ENSGALG00000002485	570	16	6441
GOTERM_BP_ALL	GO:0050900~leukocyte migration	3	0.204082	0.419471	ENSGALG00000002112, ENSGALG00000002926, ENSGALG00000006388	570	16	6441
GOTERM_BP_ALL	GO:0001816~cytokine production	3	0.204082	0.419471	ENSGALG00000007845, ENSGALG00000011222, ENSGALG00000002926	570	16	6441
GOTERM_BP_ALL	GO:0045765~regulation of angiogenesis	3	0.204082	0.419471	ENSGALG00000014684, ENSGALG00000016945, ENSGALG00000016330	570	16	6441
GOTERM_BP_ALL	GO:0009416~response to light stimulus	6	0.408163	0.420197	ENSGALG00000006626, ENSGALG00000002926, ENSGALG00000004640, ENSGALG00000017073, ENSGALG00000011515, ENSGALG00000016766	570	48	6441
GOTERM_BP_ALL	GO:0002009~morphogenesis of an epithelium	6	0.408163	0.420197	ENSGALG00000002922, ENSGALG00000017335, ENSGALG00000003209, ENSGALG00000004790, ENSGALG00000012429, ENSGALG00000004270	570	48	6441
GOTERM_BP_ALL	GO:0045184~establishment of protein localization	22	1.4966	0.420643	ENSGALG00000002661, ENSGALG00000004529, ENSGALG00000004594, ENSGALG00000008138, ENSGALG00000014539, ENSGALG00000006743, ENSGALG00000011070, ENSGALG00000004724, ENSGALG00000007541, ENSGALG00000008676, ENSGALG00000010087, ENSGALG00000003344, ENSGALG00000010253, ENSGALG00000001053, ENSGALG00000015549, ENSGALG00000014691, ENSGALG00000004431, ENSGALG00000010870, ENSGALG00000009264, ENSGALG00000005070,…	570	224	6441
GOTERM_BP_ALL	GO:0015031~protein transport	22	1.4966	0.420643	ENSGALG00000002661, ENSGALG00000004529, ENSGALG00000004594, ENSGALG00000008138, ENSGALG00000014539, ENSGALG00000006743, ENSGALG00000011070, ENSGALG00000004724, ENSGALG00000007541, ENSGALG00000008676, ENSGALG00000010087, ENSGALG00000003344, ENSGALG00000010253, ENSGALG00000001053, ENSGALG00000015549, ENSGALG00000014691, ENSGALG00000004431, ENSGALG00000010870, ENSGALG00000009264, ENSGALG00000005070,…	570	224	6441
GOTERM_BP_ALL	GO:0031175~neuron projection development	8	0.544218	0.424565	ENSGALG00000002859, ENSGALG00000003135, ENSGALG00000006520, ENSGALG00000015348, ENSGALG00000003716, ENSGALG00000006098, ENSGALG00000004538, ENSGALG00000008411	570	70	6441
GOTERM_BP_ALL	GO:0043933~macromolecular complex subunit organization	15	1.02041	0.425127	ENSGALG00000011705, ENSGALG00000014331, ENSGALG00000005451, ENSGALG00000003150, ENSGALG00000006520, ENSGALG00000004594, ENSGALG00000006098, ENSGALG00000002286, ENSGALG00000010361, ENSGALG00000008411, ENSGALG00000007465, ENSGALG00000017200, ENSGALG00000001446, ENSGALG00000007822, ENSGALG00000000991	570	147	6441
GOTERM_BP_ALL	GO:0030947~regulation of vascular endothelial growth factor receptor signaling pathway	2	0.136054	0.426018	ENSGALG00000016945, ENSGALG00000011870	570	6	6441
GOTERM_BP_ALL	GO:0060425~lung morphogenesis	2	0.136054	0.426018	ENSGALG00000003209, ENSGALG00000012429	570	6	6441
GOTERM_BP_ALL	GO:0043094~cellular metabolic compound salvage	2	0.136054	0.426018	ENSGALG00000006098, ENSGALG00000011178	570	6	6441
GOTERM_BP_ALL	GO:0042640~anagen	2	0.136054	0.426018	ENSGALG00000005069, ENSGALG00000009073	570	6	6441
GOTERM_BP_ALL	GO:0032652~regulation of interleukin-1 production	2	0.136054	0.426018	ENSGALG00000009392, ENSGALG00000008411	570	6	6441
GOTERM_BP_ALL	GO:0044259~multicellular organismal macromolecule metabolic process	2	0.136054	0.426018	ENSGALG00000011214, ENSGALG00000011870	570	6	6441
GOTERM_BP_ALL	GO:0006301~postreplication repair	2	0.136054	0.426018	ENSGALG00000004640, ENSGALG00000016766	570	6	6441
GOTERM_BP_ALL	GO:0006626~protein targeting to mitochondrion	2	0.136054	0.426018	ENSGALG00000015549, ENSGALG00000009264	570	6	6441
GOTERM_BP_ALL	GO:0060079~regulation of excitatory postsynaptic membrane potential	2	0.136054	0.426018	ENSGALG00000008411, ENSGALG00000003901	570	6	6441
GOTERM_BP_ALL	GO:0032963~collagen metabolic process	2	0.136054	0.426018	ENSGALG00000011214, ENSGALG00000011870	570	6	6441
GOTERM_BP_ALL	GO:0006446~regulation of translational initiation	2	0.136054	0.426018	ENSGALG00000005587, ENSGALG00000009565	570	6	6441
GOTERM_BP_ALL	GO:0006548~histidine catabolic process	2	0.136054	0.426018	ENSGALG00000011414, ENSGALG00000002926	570	6	6441
GOTERM_BP_ALL	GO:0009077~histidine family amino acid catabolic process	2	0.136054	0.426018	ENSGALG00000011414, ENSGALG00000002926	570	6	6441
GOTERM_BP_ALL	GO:0070585~protein localization in mitochondrion	2	0.136054	0.426018	ENSGALG00000015549, ENSGALG00000009264	570	6	6441
GOTERM_BP_ALL	GO:0010557~positive regulation of macromolecule biosynthetic process	22	1.4966	0.429	ENSGALG00000011705, ENSGALG00000005358, ENSGALG00000014342, ENSGALG00000004596, ENSGALG00000010005, ENSGALG00000003209, ENSGALG00000012429, ENSGALG00000008332, ENSGALG00000010461, ENSGALG00000009392, ENSGALG00000011870, ENSGALG00000010915, ENSGALG00000006743, ENSGALG00000009240, ENSGALG00000006591, ENSGALG00000007845, ENSGALG00000003716, ENSGALG00000010870, ENSGALG00000011515, ENSGALG00000004867,…	570	225	6441
GOTERM_BP_ALL	GO:0040029~regulation of gene expression, epigenetic	4	0.272109	0.431195	ENSGALG00000005451, ENSGALG00000007286, ENSGALG00000004201, ENSGALG00000001558	570	27	6441
GOTERM_BP_ALL	GO:0009791~post-embryonic development	4	0.272109	0.431195	ENSGALG00000009289, ENSGALG00000012429, ENSGALG00000016036, ENSGALG00000013441	570	27	6441
GOTERM_BP_ALL	GO:0046660~female sex differentiation	4	0.272109	0.431195	ENSGALG00000022679, ENSGALG00000006211, ENSGALG00000004790, ENSGALG00000017073	570	27	6441
GOTERM_BP_ALL	GO:0016567~protein ubiquitination	4	0.272109	0.431195	ENSGALG00000001554, ENSGALG00000001032, ENSGALG00000001473, ENSGALG00000002469	570	27	6441
GOTERM_BP_ALL	GO:0060485~mesenchyme development	4	0.272109	0.431195	ENSGALG00000003716, ENSGALG00000011870, ENSGALG00000010529, ENSGALG00000004270	570	27	6441
GOTERM_BP_ALL	GO:0048762~mesenchymal cell differentiation	4	0.272109	0.431195	ENSGALG00000003716, ENSGALG00000011870, ENSGALG00000010529, ENSGALG00000004270	570	27	6441
GOTERM_BP_ALL	GO:0046483~heterocycle metabolic process	18	1.22449	0.432733	ENSGALG00000011414, ENSGALG00000018368, ENSGALG00000003570, ENSGALG00000016446, ENSGALG00000006098, ENSGALG00000006910, ENSGALG00000013439, ENSGALG00000012369, ENSGALG00000001955, ENSGALG00000011770, ENSGALG00000000291, ENSGALG00000002926, ENSGALG00000007179, ENSGALG00000016728, ENSGALG00000013726, ENSGALG00000003256, ENSGALG00000016822, ENSGALG00000004245	570	181	6441
GOTERM_BP_ALL	GO:0008104~protein localization	25	1.70068	0.434003	ENSGALG00000000903, ENSGALG00000011070, ENSGALG00000007541, ENSGALG00000010253, ENSGALG00000001053, ENSGALG00000015549, ENSGALG00000009264, ENSGALG00000011515, ENSGALG00000004431, ENSGALG00000005070, ENSGALG00000002661, ENSGALG00000004529, ENSGALG00000004594, ENSGALG00000008138, ENSGALG00000014539, ENSGALG00000006743, ENSGALG00000004724, ENSGALG00000008676, ENSGALG00000010087, ENSGALG00000014614,…	570	259	6441
GOTERM_BP_ALL	GO:0055065~metal ion homeostasis	5	0.340136	0.435953	ENSGALG00000005358, ENSGALG00000009705, ENSGALG00000011434, ENSGALG00000008332, ENSGALG00000010035	570	38	6441
GOTERM_BP_ALL	GO:0051251~positive regulation of lymphocyte activation	5	0.340136	0.435953	ENSGALG00000005192, ENSGALG00000004594, ENSGALG00000000466, ENSGALG00000010915, ENSGALG00000003951	570	38	6441
GOTERM_BP_ALL	GO:0006461~protein complex assembly	10	0.680272	0.438983	ENSGALG00000011705, ENSGALG00000014331, ENSGALG00000007465, ENSGALG00000017200, ENSGALG00000003150, ENSGALG00000006520, ENSGALG00000001446, ENSGALG00000004594, ENSGALG00000006098, ENSGALG00000000991	570	93	6441
GOTERM_BP_ALL	GO:0070271~protein complex biogenesis	10	0.680272	0.438983	ENSGALG00000011705, ENSGALG00000014331, ENSGALG00000007465, ENSGALG00000017200, ENSGALG00000003150, ENSGALG00000006520, ENSGALG00000001446, ENSGALG00000004594, ENSGALG00000006098, ENSGALG00000000991	570	93	6441
GOTERM_BP_ALL	GO:0045165~cell fate commitment	8	0.544218	0.439442	ENSGALG00000014342, ENSGALG00000003126, ENSGALG00000012914, ENSGALG00000003716, ENSGALG00000003209, ENSGALG00000007343, ENSGALG00000012429, ENSGALG00000009073	570	71	6441
GOTERM_BP_ALL	GO:0045941~positive regulation of transcription	19	1.29252	0.440852	ENSGALG00000011705, ENSGALG00000005358, ENSGALG00000014342, ENSGALG00000004596, ENSGALG00000010005, ENSGALG00000003209, ENSGALG00000012429, ENSGALG00000010461, ENSGALG00000011870, ENSGALG00000010915, ENSGALG00000006743, ENSGALG00000009240, ENSGALG00000006591, ENSGALG00000007845, ENSGALG00000003716, ENSGALG00000010870, ENSGALG00000011515, ENSGALG00000010529, ENSGALG00000007100	570	193	6441
GOTERM_BP_ALL	GO:0033500~carbohydrate homeostasis	3	0.204082	0.450701	ENSGALG00000012365, ENSGALG00000002926, ENSGALG00000011870	570	17	6441
GOTERM_BP_ALL	GO:0001707~mesoderm formation	3	0.204082	0.450701	ENSGALG00000003209, ENSGALG00000012429, ENSGALG00000010529	570	17	6441
GOTERM_BP_ALL	GO:0043543~protein amino acid acylation	3	0.204082	0.450701	ENSGALG00000009944, ENSGALG00000005452, ENSGALG00000010253	570	17	6441
GOTERM_BP_ALL	GO:0032496~response to lipopolysaccharide	3	0.204082	0.450701	ENSGALG00000016919, ENSGALG00000011222, ENSGALG00000007651	570	17	6441
GOTERM_BP_ALL	GO:0051187~cofactor catabolic process	3	0.204082	0.450701	ENSGALG00000013167, ENSGALG00000011950, ENSGALG00000007878	570	17	6441
GOTERM_BP_ALL	GO:0042593~glucose homeostasis	3	0.204082	0.450701	ENSGALG00000012365, ENSGALG00000002926, ENSGALG00000011870	570	17	6441
GOTERM_BP_ALL	GO:0035295~tube development	11	0.748299	0.450702	ENSGALG00000017335, ENSGALG00000010005, ENSGALG00000003716, ENSGALG00000003209, ENSGALG00000004790, ENSGALG00000007343, ENSGALG00000012429, ENSGALG00000008661, ENSGALG00000011870, ENSGALG00000009073, ENSGALG00000004270	570	105	6441
GOTERM_BP_ALL	GO:0009058~biosynthetic process	96	6.53061	0.45414	ENSGALG00000010636, ENSGALG00000013952, ENSGALG00000011464, ENSGALG00000014870, ENSGALG00000003971, ENSGALG00000001883, ENSGALG00000015252, ENSGALG00000015818, ENSGALG00000001658, ENSGALG00000012369, ENSGALG00000003522, ENSGALG00000010560, ENSGALG00000003474, ENSGALG00000007651, ENSGALG00000003563, ENSGALG00000011178, ENSGALG00000011515, ENSGALG00000004270, ENSGALG00000010035, ENSGALG00000007127,…	570	1060	6441
GOTERM_BP_ALL	GO:0042035~regulation of cytokine biosynthetic process	4	0.272109	0.455217	ENSGALG00000007845, ENSGALG00000009392, ENSGALG00000004867, ENSGALG00000008411	570	28	6441
GOTERM_BP_ALL	GO:0018130~heterocycle biosynthetic process	4	0.272109	0.455217	ENSGALG00000001955, ENSGALG00000012369, ENSGALG00000000291, ENSGALG00000006098	570	28	6441
GOTERM_BP_ALL	GO:0030031~cell projection assembly	4	0.272109	0.455217	ENSGALG00000002859, ENSGALG00000006520, ENSGALG00000005079, ENSGALG00000004034	570	28	6441
GOTERM_BP_ALL	GO:0042398~cellular amino acid derivative biosynthetic process	4	0.272109	0.455217	ENSGALG00000001955, ENSGALG00000000503, ENSGALG00000000479, ENSGALG00000002926	570	28	6441
GOTERM_BP_ALL	GO:0022604~regulation of cell morphogenesis	4	0.272109	0.455217	ENSGALG00000006520, ENSGALG00000002556, ENSGALG00000002853, ENSGALG00000006743	570	28	6441
GOTERM_BP_ALL	GO:0019882~antigen processing and presentation	4	0.272109	0.455217	ENSGALG00000006547, ENSGALG00000004594, ENSGALG00000024340, ENSGALG00000000199	570	28	6441
GOTERM_BP_ALL	GO:0040012~regulation of locomotion	7	0.47619	0.455248	ENSGALG00000006703, ENSGALG00000005079, ENSGALG00000006388, ENSGALG00000011870, ENSGALG00000015056, ENSGALG00000014984, ENSGALG00000008411	570	61	6441
GOTERM_BP_ALL	GO:0010627~regulation of protein kinase cascade	6	0.408163	0.455982	ENSGALG00000006555, ENSGALG00000007845, ENSGALG00000009778, ENSGALG00000010253, ENSGALG00000008700, ENSGALG00000004661	570	50	6441
GOTERM_BP_ALL	GO:0055066~di-, tri-valent inorganic cation homeostasis	6	0.408163	0.455982	ENSGALG00000005358, ENSGALG00000009705, ENSGALG00000011434, ENSGALG00000000466, ENSGALG00000008332, ENSGALG00000011870	570	50	6441
GOTERM_BP_ALL	GO:0016569~covalent chromatin modification	5	0.340136	0.456197	ENSGALG00000009944, ENSGALG00000000840, ENSGALG00000005452, ENSGALG00000005451, ENSGALG00000002469	570	39	6441
GOTERM_BP_ALL	GO:0048285~organelle fission	5	0.340136	0.456197	ENSGALG00000004161, ENSGALG00000003561, ENSGALG00000001041, ENSGALG00000004640, ENSGALG00000014439	570	39	6441
GOTERM_BP_ALL	GO:0009117~nucleotide metabolic process	17	1.15646	0.462438	ENSGALG00000008179, ENSGALG00000018368, ENSGALG00000003570, ENSGALG00000016446, ENSGALG00000006098, ENSGALG00000012192, ENSGALG00000006910, ENSGALG00000013439, ENSGALG00000011770, ENSGALG00000003457, ENSGALG00000015978, ENSGALG00000007179, ENSGALG00000016728, ENSGALG00000013726, ENSGALG00000003256, ENSGALG00000016822, ENSGALG00000004245	570	173	6441
GOTERM_BP_ALL	GO:0006753~nucleoside phosphate metabolic process	17	1.15646	0.462438	ENSGALG00000008179, ENSGALG00000018368, ENSGALG00000003570, ENSGALG00000016446, ENSGALG00000006098, ENSGALG00000012192, ENSGALG00000006910, ENSGALG00000013439, ENSGALG00000011770, ENSGALG00000003457, ENSGALG00000015978, ENSGALG00000007179, ENSGALG00000016728, ENSGALG00000013726, ENSGALG00000003256, ENSGALG00000016822, ENSGALG00000004245	570	173	6441
GOTERM_BP_ALL	GO:0006457~protein folding	8	0.544218	0.468994	ENSGALG00000014331, ENSGALG00000003251, ENSGALG00000001554, ENSGALG00000007821, ENSGALG00000004594, ENSGALG00000015549, ENSGALG00000008838, ENSGALG00000013188	570	73	6441
GOTERM_BP_ALL	GO:0009607~response to biotic stimulus	8	0.544218	0.468994	ENSGALG00000016919, ENSGALG00000009240, ENSGALG00000010560, ENSGALG00000011222, ENSGALG00000007651, ENSGALG00000011434, ENSGALG00000001006, ENSGALG00000007099	570	73	6441
GOTERM_BP_ALL	GO:0006974~response to DNA damage stimulus	13	0.884354	0.470409	ENSGALG00000016583, ENSGALG00000000903, ENSGALG00000012722, ENSGALG00000010356, ENSGALG00000002736, ENSGALG00000017073, ENSGALG00000012914, ENSGALG00000015118, ENSGALG00000011392, ENSGALG00000004640, ENSGALG00000011515, ENSGALG00000004245, ENSGALG00000016766	570	129	6441
GOTERM_BP_ALL	GO:0009059~macromolecule biosynthetic process	64	4.35374	0.470555	ENSGALG00000010636, ENSGALG00000013952, ENSGALG00000011464, ENSGALG00000014870, ENSGALG00000003971, ENSGALG00000001883, ENSGALG00000015252, ENSGALG00000015818, ENSGALG00000001658, ENSGALG00000003522, ENSGALG00000010560, ENSGALG00000003474, ENSGALG00000007651, ENSGALG00000003563, ENSGALG00000011515, ENSGALG00000010035, ENSGALG00000001850, ENSGALG00000003669, ENSGALG00000015800, ENSGALG00000004596,…	570	702	6441
GOTERM_BP_ALL	GO:0043087~regulation of GTPase activity	6	0.408163	0.473651	ENSGALG00000001770, ENSGALG00000009855, ENSGALG00000008405, ENSGALG00000023703, ENSGALG00000001244, ENSGALG00000000753	570	51	6441
GOTERM_BP_ALL	GO:0060541~respiratory system development	6	0.408163	0.473651	ENSGALG00000010005, ENSGALG00000003209, ENSGALG00000007343, ENSGALG00000012429, ENSGALG00000009073, ENSGALG00000004270	570	51	6441
GOTERM_BP_ALL	GO:0006575~cellular amino acid derivative metabolic process	6	0.408163	0.473651	ENSGALG00000007881, ENSGALG00000001955, ENSGALG00000000503, ENSGALG00000010005, ENSGALG00000000479, ENSGALG00000002926	570	51	6441
GOTERM_BP_ALL	GO:0048608~reproductive structure development	5	0.340136	0.476193	ENSGALG00000012140, ENSGALG00000004596, ENSGALG00000006211, ENSGALG00000004790, ENSGALG00000017073	570	40	6441
GOTERM_BP_ALL	GO:0002696~positive regulation of leukocyte activation	5	0.340136	0.476193	ENSGALG00000005192, ENSGALG00000004594, ENSGALG00000000466, ENSGALG00000010915, ENSGALG00000003951	570	40	6441
GOTERM_BP_ALL	GO:0030198~extracellular matrix organization	5	0.340136	0.476193	ENSGALG00000001201, ENSGALG00000017046, ENSGALG00000006520, ENSGALG00000011214, ENSGALG00000008661	570	40	6441
GOTERM_BP_ALL	GO:0008306~associative learning	2	0.136054	0.476771	ENSGALG00000002926, ENSGALG00000003936	570	7	6441
GOTERM_BP_ALL	GO:0051145~smooth muscle cell differentiation	2	0.136054	0.476771	ENSGALG00000004790, ENSGALG00000012429	570	7	6441
GOTERM_BP_ALL	GO:0060078~regulation of postsynaptic membrane potential	2	0.136054	0.476771	ENSGALG00000008411, ENSGALG00000003901	570	7	6441
GOTERM_BP_ALL	GO:0001837~epithelial to mesenchymal transition	2	0.136054	0.476771	ENSGALG00000011870, ENSGALG00000010529	570	7	6441
GOTERM_BP_ALL	GO:0031663~lipopolysaccharide-mediated signaling pathway	2	0.136054	0.476771	ENSGALG00000008407, ENSGALG00000007651	570	7	6441
GOTERM_BP_ALL	GO:0046888~negative regulation of hormone secretion	2	0.136054	0.476771	ENSGALG00000010915, ENSGALG00000008411	570	7	6441
GOTERM_BP_ALL	GO:0010522~regulation of calcium ion transport into cytosol	2	0.136054	0.476771	ENSGALG00000008332, ENSGALG00000003901	570	7	6441
GOTERM_BP_ALL	GO:0050881~musculoskeletal movement	2	0.136054	0.476771	ENSGALG00000006591, ENSGALG00000006835	570	7	6441
GOTERM_BP_ALL	GO:0007566~embryo implantation	2	0.136054	0.476771	ENSGALG00000014331, ENSGALG00000014342	570	7	6441
GOTERM_BP_ALL	GO:0034620~cellular response to unfolded protein	2	0.136054	0.476771	ENSGALG00000009240, ENSGALG00000010560	570	7	6441
GOTERM_BP_ALL	GO:0002244~hemopoietic progenitor cell differentiation	2	0.136054	0.476771	ENSGALG00000012914, ENSGALG00000009073	570	7	6441
GOTERM_BP_ALL	GO:0006547~histidine metabolic process	2	0.136054	0.476771	ENSGALG00000011414, ENSGALG00000002926	570	7	6441
GOTERM_BP_ALL	GO:0030032~lamellipodium assembly	2	0.136054	0.476771	ENSGALG00000005079, ENSGALG00000004034	570	7	6441
GOTERM_BP_ALL	GO:0009075~histidine family amino acid metabolic process	2	0.136054	0.476771	ENSGALG00000011414, ENSGALG00000002926	570	7	6441
GOTERM_BP_ALL	GO:0030968~endoplasmic reticulum unfolded protein response	2	0.136054	0.476771	ENSGALG00000009240, ENSGALG00000010560	570	7	6441
GOTERM_BP_ALL	GO:0008154~actin polymerization or depolymerization	2	0.136054	0.476771	ENSGALG00000001446, ENSGALG00000008411	570	7	6441
GOTERM_BP_ALL	GO:0051928~positive regulation of calcium ion transport	2	0.136054	0.476771	ENSGALG00000008332, ENSGALG00000003901	570	7	6441
GOTERM_BP_ALL	GO:0050879~multicellular organismal movement	2	0.136054	0.476771	ENSGALG00000006591, ENSGALG00000006835	570	7	6441
GOTERM_BP_ALL	GO:0048477~oogenesis	2	0.136054	0.476771	ENSGALG00000004790, ENSGALG00000017073	570	7	6441
GOTERM_BP_ALL	GO:0046638~positive regulation of alpha-beta T cell differentiation	2	0.136054	0.476771	ENSGALG00000010915, ENSGALG00000003951	570	7	6441
GOTERM_BP_ALL	GO:0009124~nucleoside monophosphate biosynthetic process	4	0.272109	0.478804	ENSGALG00000011770, ENSGALG00000003570, ENSGALG00000013726, ENSGALG00000006910	570	29	6441
GOTERM_BP_ALL	GO:0048589~developmental growth	4	0.272109	0.478804	ENSGALG00000005069, ENSGALG00000012429, ENSGALG00000017073, ENSGALG00000009073	570	29	6441
GOTERM_BP_ALL	GO:0001894~tissue homeostasis	3	0.204082	0.480954	ENSGALG00000002408, ENSGALG00000010005, ENSGALG00000003951	570	18	6441
GOTERM_BP_ALL	GO:0045580~regulation of T cell differentiation	3	0.204082	0.480954	ENSGALG00000004594, ENSGALG00000010915, ENSGALG00000003951	570	18	6441
GOTERM_BP_ALL	GO:0006950~response to stress	35	2.38095	0.48309	ENSGALG00000008166, ENSGALG00000016583, ENSGALG00000000903, ENSGALG00000006520, ENSGALG00000014870, ENSGALG00000012722, ENSGALG00000008970, ENSGALG00000008332, ENSGALG00000009392, ENSGALG00000021471, ENSGALG00000011110, ENSGALG00000009240, ENSGALG00000010560, ENSGALG00000011515, ENSGALG00000010005, ENSGALG00000004594, ENSGALG00000010356, ENSGALG00000002736, ENSGALG00000017073, ENSGALG00000011870,…	570	377	6441
GOTERM_BP_ALL	GO:0006325~chromatin organization	12	0.816327	0.484228	ENSGALG00000009944, ENSGALG00000000840, ENSGALG00000005452, ENSGALG00000005451, ENSGALG00000003522, ENSGALG00000017006, ENSGALG00000008146, ENSGALG00000002286, ENSGALG00000016997, ENSGALG00000000781, ENSGALG00000012808, ENSGALG00000002469	570	119	6441
GOTERM_BP_ALL	GO:0051239~regulation of multicellular organismal process	28	1.90476	0.487973	ENSGALG00000014684, ENSGALG00000016945, ENSGALG00000003209, ENSGALG00000012429, ENSGALG00000008332, ENSGALG00000002556, ENSGALG00000009392, ENSGALG00000008411, ENSGALG00000003951, ENSGALG00000009240, ENSGALG00000003716, ENSGALG00000008934, ENSGALG00000016330, ENSGALG00000010005, ENSGALG00000004594, ENSGALG00000017073, ENSGALG00000011870, ENSGALG00000010915, ENSGALG00000003901, ENSGALG00000006743,…	570	298	6441
GOTERM_BP_ALL	GO:0009150~purine ribonucleotide metabolic process	10	0.680272	0.490479	ENSGALG00000018368, ENSGALG00000013439, ENSGALG00000003570, ENSGALG00000016446, ENSGALG00000007179, ENSGALG00000016728, ENSGALG00000013726, ENSGALG00000006910, ENSGALG00000016822, ENSGALG00000003256	570	97	6441
GOTERM_BP_ALL	GO:0034645~cellular macromolecule biosynthetic process	63	4.28571	0.49213	ENSGALG00000010636, ENSGALG00000013952, ENSGALG00000011464, ENSGALG00000014870, ENSGALG00000003971, ENSGALG00000001883, ENSGALG00000015252, ENSGALG00000015818, ENSGALG00000001658, ENSGALG00000003522, ENSGALG00000010560, ENSGALG00000003474, ENSGALG00000007651, ENSGALG00000003563, ENSGALG00000011515, ENSGALG00000010035, ENSGALG00000001850, ENSGALG00000003669, ENSGALG00000015800, ENSGALG00000004596,…	570	696	6441
GOTERM_BP_ALL	GO:0033036~macromolecule localization	29	1.97279	0.493171	ENSGALG00000000903, ENSGALG00000008900, ENSGALG00000011070, ENSGALG00000007541, ENSGALG00000010253, ENSGALG00000001053, ENSGALG00000015549, ENSGALG00000011036, ENSGALG00000004431, ENSGALG00000011515, ENSGALG00000009264, ENSGALG00000005070, ENSGALG00000002661, ENSGALG00000003242, ENSGALG00000004529, ENSGALG00000004594, ENSGALG00000008138, ENSGALG00000014539, ENSGALG00000006743, ENSGALG00000004724,…	570	310	6441
GOTERM_BP_ALL	GO:0008610~lipid biosynthetic process	9	0.612245	0.494092	ENSGALG00000007127, ENSGALG00000003242, ENSGALG00000005069, ENSGALG00000004594, ENSGALG00000015331, ENSGALG00000008121, ENSGALG00000007181, ENSGALG00000004270, ENSGALG00000006872	570	86	6441
GOTERM_BP_ALL	GO:0010628~positive regulation of gene expression	19	1.29252	0.494934	ENSGALG00000011705, ENSGALG00000005358, ENSGALG00000014342, ENSGALG00000004596, ENSGALG00000010005, ENSGALG00000003209, ENSGALG00000012429, ENSGALG00000010461, ENSGALG00000011870, ENSGALG00000010915, ENSGALG00000006743, ENSGALG00000009240, ENSGALG00000006591, ENSGALG00000007845, ENSGALG00000003716, ENSGALG00000010870, ENSGALG00000011515, ENSGALG00000010529, ENSGALG00000007100	570	199	6441
GOTERM_BP_ALL	GO:0009891~positive regulation of biosynthetic process	22	1.4966	0.495791	ENSGALG00000011705, ENSGALG00000005358, ENSGALG00000014342, ENSGALG00000004596, ENSGALG00000010005, ENSGALG00000003209, ENSGALG00000012429, ENSGALG00000008332, ENSGALG00000010461, ENSGALG00000009392, ENSGALG00000011870, ENSGALG00000010915, ENSGALG00000006743, ENSGALG00000009240, ENSGALG00000006591, ENSGALG00000007845, ENSGALG00000003716, ENSGALG00000010870, ENSGALG00000011515, ENSGALG00000004867,…	570	233	6441
GOTERM_BP_ALL	GO:0008380~RNA splicing	5	0.340136	0.495902	ENSGALG00000006671, ENSGALG00000010501, ENSGALG00000001500, ENSGALG00000005623, ENSGALG00000010361	570	41	6441
GOTERM_BP_ALL	GO:0010740~positive regulation of protein kinase cascade	5	0.340136	0.495902	ENSGALG00000006555, ENSGALG00000007845, ENSGALG00000009778, ENSGALG00000010253, ENSGALG00000004661	570	41	6441
GOTERM_BP_ALL	GO:0051129~negative regulation of cellular component organization	5	0.340136	0.495902	ENSGALG00000000903, ENSGALG00000001446, ENSGALG00000004719, ENSGALG00000004034, ENSGALG00000006743	570	41	6441
GOTERM_BP_ALL	GO:0009057~macromolecule catabolic process	18	1.22449	0.497677	ENSGALG00000001032, ENSGALG00000011174, ENSGALG00000014290, ENSGALG00000009314, ENSGALG00000003936, ENSGALG00000005688, ENSGALG00000012311, ENSGALG00000005569, ENSGALG00000002779, ENSGALG00000000976, ENSGALG00000007845, ENSGALG00000001473, ENSGALG00000001668, ENSGALG00000002051, ENSGALG00000006206, ENSGALG00000011515, ENSGALG00000023958, ENSGALG00000009073	570	188	6441
GOTERM_BP_ALL	GO:0051173~positive regulation of nitrogen compound metabolic process	21	1.42857	0.498355	ENSGALG00000011705, ENSGALG00000005358, ENSGALG00000014342, ENSGALG00000004596, ENSGALG00000010005, ENSGALG00000006098, ENSGALG00000003209, ENSGALG00000012429, ENSGALG00000010461, ENSGALG00000011870, ENSGALG00000010915, ENSGALG00000006743, ENSGALG00000009240, ENSGALG00000006591, ENSGALG00000007845, ENSGALG00000003716, ENSGALG00000010870, ENSGALG00000011515, ENSGALG00000004867, ENSGALG00000010529,…	570	222	6441
GOTERM_BP_ALL	GO:0005976~polysaccharide metabolic process	4	0.272109	0.501902	ENSGALG00000004960, ENSGALG00000012365, ENSGALG00000015331, ENSGALG00000002485	570	30	6441
GOTERM_BP_ALL	GO:0006417~regulation of translation	4	0.272109	0.501902	ENSGALG00000005587, ENSGALG00000009565, ENSGALG00000010961, ENSGALG00000007195	570	30	6441
GOTERM_BP_ALL	GO:0060562~epithelial tube morphogenesis	4	0.272109	0.501902	ENSGALG00000017335, ENSGALG00000003209, ENSGALG00000004790, ENSGALG00000012429	570	30	6441
GOTERM_BP_ALL	GO:0006732~coenzyme metabolic process	7	0.47619	0.502839	ENSGALG00000013167, ENSGALG00000012369, ENSGALG00000001184, ENSGALG00000015978, ENSGALG00000011950, ENSGALG00000006842, ENSGALG00000007878	570	64	6441
GOTERM_BP_ALL	GO:0050790~regulation of catalytic activity	19	1.29252	0.503876	ENSGALG00000009855, ENSGALG00000004596, ENSGALG00000023703, ENSGALG00000001244, ENSGALG00000000466, ENSGALG00000008970, ENSGALG00000003936, ENSGALG00000008700, ENSGALG00000000753, ENSGALG00000011870, ENSGALG00000008411, ENSGALG00000001770, ENSGALG00000006703, ENSGALG00000022980, ENSGALG00000003716, ENSGALG00000008405, ENSGALG00000004412, ENSGALG00000009073, ENSGALG00000008910	570	200	6441
GOTERM_BP_ALL	GO:0048332~mesoderm morphogenesis	3	0.204082	0.510159	ENSGALG00000003209, ENSGALG00000012429, ENSGALG00000010529	570	19	6441
GOTERM_BP_ALL	GO:0051494~negative regulation of cytoskeleton organization	3	0.204082	0.510159	ENSGALG00000001446, ENSGALG00000004719, ENSGALG00000004034	570	19	6441
GOTERM_BP_ALL	GO:0042108~positive regulation of cytokine biosynthetic process	3	0.204082	0.510159	ENSGALG00000007845, ENSGALG00000009392, ENSGALG00000004867	570	19	6441
GOTERM_BP_ALL	GO:0000904~cell morphogenesis involved in differentiation	8	0.544218	0.512553	ENSGALG00000003135, ENSGALG00000006520, ENSGALG00000015348, ENSGALG00000003209, ENSGALG00000006098, ENSGALG00000011870, ENSGALG00000010529, ENSGALG00000004538	570	76	6441
GOTERM_BP_ALL	GO:0030155~regulation of cell adhesion	5	0.340136	0.515289	ENSGALG00000006703, ENSGALG00000012454, ENSGALG00000008661, ENSGALG00000015056, ENSGALG00000011110	570	42	6441
GOTERM_BP_ALL	GO:0050863~regulation of T cell activation	5	0.340136	0.515289	ENSGALG00000005192, ENSGALG00000004594, ENSGALG00000000466, ENSGALG00000010915, ENSGALG00000003951	570	42	6441
GOTERM_BP_ALL	GO:0050867~positive regulation of cell activation	5	0.340136	0.515289	ENSGALG00000005192, ENSGALG00000004594, ENSGALG00000000466, ENSGALG00000010915, ENSGALG00000003951	570	42	6441
GOTERM_BP_ALL	GO:0000902~cell morphogenesis	10	0.680272	0.515791	ENSGALG00000017335, ENSGALG00000003135, ENSGALG00000006520, ENSGALG00000012363, ENSGALG00000015348, ENSGALG00000003209, ENSGALG00000006098, ENSGALG00000011870, ENSGALG00000010529, ENSGALG00000004538	570	99	6441
GOTERM_BP_ALL	GO:0030900~forebrain development	7	0.47619	0.518383	ENSGALG00000002661, ENSGALG00000006520, ENSGALG00000006098, ENSGALG00000012429, ENSGALG00000010529, ENSGALG00000009073, ENSGALG00000004270	570	65	6441
GOTERM_BP_ALL	GO:0055086~nucleobase, nucleoside and nucleotide metabolic process	17	1.15646	0.519451	ENSGALG00000008179, ENSGALG00000018368, ENSGALG00000003570, ENSGALG00000016446, ENSGALG00000006098, ENSGALG00000012192, ENSGALG00000006910, ENSGALG00000013439, ENSGALG00000011770, ENSGALG00000003457, ENSGALG00000015978, ENSGALG00000007179, ENSGALG00000016728, ENSGALG00000013726, ENSGALG00000003256, ENSGALG00000016822, ENSGALG00000004245	570	179	6441
GOTERM_BP_ALL	GO:0044236~multicellular organismal metabolic process	2	0.136054	0.523043	ENSGALG00000011214, ENSGALG00000011870	570	8	6441
GOTERM_BP_ALL	GO:0050680~negative regulation of epithelial cell proliferation	2	0.136054	0.523043	ENSGALG00000022980, ENSGALG00000017073	570	8	6441
GOTERM_BP_ALL	GO:0022407~regulation of cell-cell adhesion	2	0.136054	0.523043	ENSGALG00000006703, ENSGALG00000011110	570	8	6441
GOTERM_BP_ALL	GO:0006636~unsaturated fatty acid biosynthetic process	2	0.136054	0.523043	ENSGALG00000005069, ENSGALG00000004594	570	8	6441
GOTERM_BP_ALL	GO:0043627~response to estrogen stimulus	2	0.136054	0.523043	ENSGALG00000017073, ENSGALG00000008411	570	8	6441
GOTERM_BP_ALL	GO:0000079~regulation of cyclin-dependent protein kinase activity	2	0.136054	0.523043	ENSGALG00000006703, ENSGALG00000022980	570	8	6441
GOTERM_BP_ALL	GO:0018149~peptide cross-linking	2	0.136054	0.523043	ENSGALG00000006775, ENSGALG00000021232	570	8	6441
GOTERM_BP_ALL	GO:0050926~regulation of positive chemotaxis	2	0.136054	0.523043	ENSGALG00000006388, ENSGALG00000014984	570	8	6441
GOTERM_BP_ALL	GO:0016447~somatic recombination of immunoglobulin gene segments	2	0.136054	0.523043	ENSGALG00000012914, ENSGALG00000005750	570	8	6441
GOTERM_BP_ALL	GO:0048701~embryonic cranial skeleton morphogenesis	2	0.136054	0.523043	ENSGALG00000003209, ENSGALG00000003324	570	8	6441
GOTERM_BP_ALL	GO:0043966~histone H3 acetylation	2	0.136054	0.523043	ENSGALG00000009944, ENSGALG00000005452	570	8	6441
GOTERM_BP_ALL	GO:0050927~positive regulation of positive chemotaxis	2	0.136054	0.523043	ENSGALG00000006388, ENSGALG00000014984	570	8	6441
GOTERM_BP_ALL	GO:0043433~negative regulation of transcription factor activity	2	0.136054	0.523043	ENSGALG00000008407, ENSGALG00000004867	570	8	6441
GOTERM_BP_ALL	GO:0046112~nucleobase biosynthetic process	2	0.136054	0.523043	ENSGALG00000011770, ENSGALG00000006098	570	8	6441
GOTERM_BP_ALL	GO:0007435~salivary gland morphogenesis	2	0.136054	0.523043	ENSGALG00000012363, ENSGALG00000010915	570	8	6441
GOTERM_BP_ALL	GO:0030518~steroid hormone receptor signaling pathway	2	0.136054	0.523043	ENSGALG00000004596, ENSGALG00000006743	570	8	6441
GOTERM_BP_ALL	GO:0016445~somatic diversification of immunoglobulins	2	0.136054	0.523043	ENSGALG00000012914, ENSGALG00000005750	570	8	6441
GOTERM_BP_ALL	GO:0008156~negative regulation of DNA replication	2	0.136054	0.523043	ENSGALG00000006703, ENSGALG00000017073	570	8	6441
GOTERM_BP_ALL	GO:0046456~icosanoid biosynthetic process	2	0.136054	0.523043	ENSGALG00000005069, ENSGALG00000004594	570	8	6441
GOTERM_BP_ALL	GO:0007281~germ cell development	4	0.272109	0.524465	ENSGALG00000006211, ENSGALG00000004790, ENSGALG00000012429, ENSGALG00000017073	570	31	6441
GOTERM_BP_ALL	GO:0060429~epithelium development	8	0.544218	0.526801	ENSGALG00000002922, ENSGALG00000017335, ENSGALG00000003209, ENSGALG00000004790, ENSGALG00000012429, ENSGALG00000010870, ENSGALG00000009064, ENSGALG00000004270	570	77	6441
GOTERM_BP_ALL	GO:0048731~system development	57	3.87755	0.533713	ENSGALG00000006520, ENSGALG00000016945, ENSGALG00000012429, ENSGALG00000000466, ENSGALG00000003324, ENSGALG00000002556, ENSGALG00000010361, ENSGALG00000008411, ENSGALG00000015818, ENSGALG00000003135, ENSGALG00000012363, ENSGALG00000008661, ENSGALG00000011515, ENSGALG00000013441, ENSGALG00000004270, ENSGALG00000002661, ENSGALG00000004596, ENSGALG00000010005, ENSGALG00000004594, ENSGALG00000006098,…	570	636	6441
GOTERM_BP_ALL	GO:0009725~response to hormone stimulus	5	0.340136	0.534325	ENSGALG00000009778, ENSGALG00000015995, ENSGALG00000008490, ENSGALG00000017073, ENSGALG00000008411	570	43	6441
GOTERM_BP_ALL	GO:0032774~RNA biosynthetic process	5	0.340136	0.534325	ENSGALG00000011705, ENSGALG00000010636, ENSGALG00000011515, ENSGALG00000015044, ENSGALG00000000991	570	43	6441
GOTERM_BP_ALL	GO:0045137~development of primary sexual characteristics	5	0.340136	0.534325	ENSGALG00000012140, ENSGALG00000004596, ENSGALG00000006211, ENSGALG00000004790, ENSGALG00000017073	570	43	6441
GOTERM_BP_ALL	GO:0009451~RNA modification	3	0.204082	0.538264	ENSGALG00000000576, ENSGALG00000000962, ENSGALG00000015340	570	20	6441
GOTERM_BP_ALL	GO:0014033~neural crest cell differentiation	3	0.204082	0.538264	ENSGALG00000003716, ENSGALG00000011870, ENSGALG00000004270	570	20	6441
GOTERM_BP_ALL	GO:0007568~aging	3	0.204082	0.538264	ENSGALG00000008700, ENSGALG00000017073, ENSGALG00000006641	570	20	6441
GOTERM_BP_ALL	GO:0008585~female gonad development	3	0.204082	0.538264	ENSGALG00000006211, ENSGALG00000004790, ENSGALG00000017073	570	20	6441
GOTERM_BP_ALL	GO:0014032~neural crest cell development	3	0.204082	0.538264	ENSGALG00000003716, ENSGALG00000011870, ENSGALG00000004270	570	20	6441
GOTERM_BP_ALL	GO:0030030~cell projection organization	10	0.680272	0.540692	ENSGALG00000002859, ENSGALG00000003135, ENSGALG00000006520, ENSGALG00000015348, ENSGALG00000005079, ENSGALG00000003716, ENSGALG00000006098, ENSGALG00000004034, ENSGALG00000004538, ENSGALG00000008411	570	101	6441
GOTERM_BP_ALL	GO:0051301~cell division	6	0.408163	0.542184	ENSGALG00000008667, ENSGALG00000006520, ENSGALG00000004161, ENSGALG00000006648, ENSGALG00000001041, ENSGALG00000017073	570	55	6441
GOTERM_BP_ALL	GO:0045935~positive regulation of nucleobase, nucleoside, nucleotide and nucleic acid metabolic process	20	1.36054	0.544115	ENSGALG00000011705, ENSGALG00000005358, ENSGALG00000014342, ENSGALG00000004596, ENSGALG00000010005, ENSGALG00000003209, ENSGALG00000012429, ENSGALG00000010461, ENSGALG00000011870, ENSGALG00000010915, ENSGALG00000006743, ENSGALG00000009240, ENSGALG00000006591, ENSGALG00000007845, ENSGALG00000003716, ENSGALG00000010870, ENSGALG00000011515, ENSGALG00000004867, ENSGALG00000010529, ENSGALG00000007100	570	216	6441
GOTERM_BP_ALL	GO:0006979~response to oxidative stress	4	0.272109	0.546454	ENSGALG00000010005, ENSGALG00000005069, ENSGALG00000011515, ENSGALG00000011870	570	32	6441
GOTERM_BP_ALL	GO:0032844~regulation of homeostatic process	4	0.272109	0.546454	ENSGALG00000000903, ENSGALG00000008332, ENSGALG00000011870, ENSGALG00000003901	570	32	6441
GOTERM_BP_ALL	GO:0009100~glycoprotein metabolic process	7	0.47619	0.548879	ENSGALG00000009021, ENSGALG00000013952, ENSGALG00000001883, ENSGALG00000015252, ENSGALG00000011870, ENSGALG00000009073, ENSGALG00000007701	570	67	6441
GOTERM_BP_ALL	GO:0048856~anatomical structure development	61	4.14966	0.551371	ENSGALG00000000196, ENSGALG00000006520, ENSGALG00000016945, ENSGALG00000014320, ENSGALG00000012429, ENSGALG00000000466, ENSGALG00000003324, ENSGALG00000002556, ENSGALG00000010361, ENSGALG00000008411, ENSGALG00000015818, ENSGALG00000003135, ENSGALG00000012363, ENSGALG00000008661, ENSGALG00000011515, ENSGALG00000013441, ENSGALG00000004270, ENSGALG00000002661, ENSGALG00000004596, ENSGALG00000010005,…	570	685	6441
GOTERM_BP_ALL	GO:0009617~response to bacterium	5	0.340136	0.552981	ENSGALG00000016919, ENSGALG00000011222, ENSGALG00000007651, ENSGALG00000011434, ENSGALG00000007099	570	44	6441
GOTERM_BP_ALL	GO:0065009~regulation of molecular function	21	1.42857	0.556984	ENSGALG00000009855, ENSGALG00000004596, ENSGALG00000023703, ENSGALG00000001244, ENSGALG00000000466, ENSGALG00000008970, ENSGALG00000003936, ENSGALG00000008700, ENSGALG00000000753, ENSGALG00000011870, ENSGALG00000008411, ENSGALG00000008407, ENSGALG00000001770, ENSGALG00000006703, ENSGALG00000022980, ENSGALG00000003716, ENSGALG00000008405, ENSGALG00000004412, ENSGALG00000004867, ENSGALG00000009073,…	570	229	6441
GOTERM_BP_ALL	GO:0043062~extracellular structure organization	6	0.408163	0.558665	ENSGALG00000001201, ENSGALG00000017046, ENSGALG00000003135, ENSGALG00000006520, ENSGALG00000011214, ENSGALG00000008661	570	56	6441
GOTERM_BP_ALL	GO:0006260~DNA replication	9	0.612245	0.560166	ENSGALG00000009944, ENSGALG00000010636, ENSGALG00000003522, ENSGALG00000015800, ENSGALG00000012237, ENSGALG00000004640, ENSGALG00000017073, ENSGALG00000006641, ENSGALG00000016766	570	91	6441
GOTERM_BP_ALL	GO:0003006~reproductive developmental process	9	0.612245	0.560166	ENSGALG00000014331, ENSGALG00000012140, ENSGALG00000004596, ENSGALG00000022679, ENSGALG00000006211, ENSGALG00000004790, ENSGALG00000012429, ENSGALG00000017073, ENSGALG00000008411	570	91	6441
GOTERM_BP_ALL	GO:0009628~response to abiotic stimulus	9	0.612245	0.560166	ENSGALG00000006626, ENSGALG00000002926, ENSGALG00000006211, ENSGALG00000004640, ENSGALG00000010356, ENSGALG00000017073, ENSGALG00000011515, ENSGALG00000004562, ENSGALG00000016766	570	91	6441
GOTERM_BP_ALL	GO:0007420~brain development	10	0.680272	0.565103	ENSGALG00000002661, ENSGALG00000006520, ENSGALG00000012914, ENSGALG00000003209, ENSGALG00000006098, ENSGALG00000012429, ENSGALG00000017073, ENSGALG00000010529, ENSGALG00000009073, ENSGALG00000004270	570	103	6441
GOTERM_BP_ALL	GO:0009888~tissue development	21	1.42857	0.565191	ENSGALG00000006520, ENSGALG00000017335, ENSGALG00000016945, ENSGALG00000003209, ENSGALG00000012429, ENSGALG00000003324, ENSGALG00000011870, ENSGALG00000010361, ENSGALG00000008411, ENSGALG00000017046, ENSGALG00000002922, ENSGALG00000005069, ENSGALG00000003716, ENSGALG00000004790, ENSGALG00000010870, ENSGALG00000011515, ENSGALG00000010529, ENSGALG00000009073, ENSGALG00000009064, ENSGALG00000004270,…	570	230	6441
GOTERM_BP_ALL	GO:0048820~hair follicle maturation	2	0.136054	0.56523	ENSGALG00000005069, ENSGALG00000009073	570	9	6441
GOTERM_BP_ALL	GO:0008360~regulation of cell shape	2	0.136054	0.56523	ENSGALG00000006520, ENSGALG00000002853	570	9	6441
GOTERM_BP_ALL	GO:0032846~positive regulation of homeostatic process	2	0.136054	0.56523	ENSGALG00000008332, ENSGALG00000003901	570	9	6441
GOTERM_BP_ALL	GO:0046677~response to antibiotic	2	0.136054	0.56523	ENSGALG00000023542, ENSGALG00000006454	570	9	6441
GOTERM_BP_ALL	GO:0007292~female gamete generation	2	0.136054	0.56523	ENSGALG00000004790, ENSGALG00000017073	570	9	6441
GOTERM_BP_ALL	GO:0001702~gastrulation with mouth forming second	2	0.136054	0.56523	ENSGALG00000014320, ENSGALG00000003209	570	9	6441
GOTERM_BP_ALL	GO:0006338~chromatin remodeling	2	0.136054	0.56523	ENSGALG00000005451, ENSGALG00000003522	570	9	6441
GOTERM_BP_ALL	GO:0033692~cellular polysaccharide biosynthetic process	2	0.136054	0.56523	ENSGALG00000015331, ENSGALG00000002485	570	9	6441
GOTERM_BP_ALL	GO:0051495~positive regulation of cytoskeleton organization	2	0.136054	0.56523	ENSGALG00000008667, ENSGALG00000022980	570	9	6441
GOTERM_BP_ALL	GO:0034599~cellular response to oxidative stress	2	0.136054	0.56523	ENSGALG00000010005, ENSGALG00000011870	570	9	6441
GOTERM_BP_ALL	GO:0051262~protein tetramerization	2	0.136054	0.56523	ENSGALG00000017200, ENSGALG00000006098	570	9	6441
GOTERM_BP_ALL	GO:0009799~determination of symmetry	3	0.204082	0.565237	ENSGALG00000002922, ENSGALG00000003209, ENSGALG00000004270	570	21	6441
GOTERM_BP_ALL	GO:0009855~determination of bilateral symmetry	3	0.204082	0.565237	ENSGALG00000002922, ENSGALG00000003209, ENSGALG00000004270	570	21	6441
GOTERM_BP_ALL	GO:0001704~formation of primary germ layer	3	0.204082	0.565237	ENSGALG00000003209, ENSGALG00000012429, ENSGALG00000010529	570	21	6441
GOTERM_BP_ALL	GO:0045619~regulation of lymphocyte differentiation	3	0.204082	0.565237	ENSGALG00000004594, ENSGALG00000010915, ENSGALG00000003951	570	21	6441
GOTERM_BP_ALL	GO:0050804~regulation of synaptic transmission	3	0.204082	0.565237	ENSGALG00000003716, ENSGALG00000002556, ENSGALG00000009073	570	21	6441
GOTERM_BP_ALL	GO:0001756~somitogenesis	3	0.204082	0.565237	ENSGALG00000012914, ENSGALG00000010529, ENSGALG00000009073	570	21	6441
GOTERM_BP_ALL	GO:0002237~response to molecule of bacterial origin	3	0.204082	0.565237	ENSGALG00000016919, ENSGALG00000011222, ENSGALG00000007651	570	21	6441
GOTERM_BP_ALL	GO:0010605~negative regulation of macromolecule metabolic process	17	1.15646	0.565738	ENSGALG00000002661, ENSGALG00000005451, ENSGALG00000000903, ENSGALG00000008645, ENSGALG00000003209, ENSGALG00000012429, ENSGALG00000008700, ENSGALG00000017073, ENSGALG00000001558, ENSGALG00000008411, ENSGALG00000006703, ENSGALG00000007286, ENSGALG00000004201, ENSGALG00000010870, ENSGALG00000010529, ENSGALG00000009073, ENSGALG00000009064	570	184	6441
GOTERM_BP_ALL	GO:0010467~gene expression	61	4.14966	0.566213	ENSGALG00000011464, ENSGALG00000014870, ENSGALG00000003971, ENSGALG00000004046, ENSGALG00000001558, ENSGALG00000010361, ENSGALG00000015818, ENSGALG00000001658, ENSGALG00000003522, ENSGALG00000010560, ENSGALG00000003474, ENSGALG00000007651, ENSGALG00000003563, ENSGALG00000011515, ENSGALG00000010035, ENSGALG00000001850, ENSGALG00000003669, ENSGALG00000004596, ENSGALG00000010005, ENSGALG00000004799,…	570	688	6441
GOTERM_BP_ALL	GO:0065003~macromolecular complex assembly	13	0.884354	0.567709	ENSGALG00000014331, ENSGALG00000011705, ENSGALG00000005451, ENSGALG00000003150, ENSGALG00000006520, ENSGALG00000004594, ENSGALG00000006098, ENSGALG00000002286, ENSGALG00000010361, ENSGALG00000007465, ENSGALG00000017200, ENSGALG00000001446, ENSGALG00000000991	570	138	6441
GOTERM_BP_ALL	GO:0032446~protein modification by small protein conjugation	4	0.272109	0.567837	ENSGALG00000001554, ENSGALG00000001032, ENSGALG00000001473, ENSGALG00000002469	570	33	6441
GOTERM_BP_ALL	GO:0006576~biogenic amine metabolic process	4	0.272109	0.567837	ENSGALG00000007881, ENSGALG00000001955, ENSGALG00000010005, ENSGALG00000002926	570	33	6441
GOTERM_BP_ALL	GO:0009116~nucleoside metabolic process	4	0.272109	0.567837	ENSGALG00000011770, ENSGALG00000015978, ENSGALG00000006098, ENSGALG00000016728	570	33	6441
GOTERM_BP_ALL	GO:0007369~gastrulation	4	0.272109	0.567837	ENSGALG00000014320, ENSGALG00000003209, ENSGALG00000012429, ENSGALG00000010529	570	33	6441
GOTERM_BP_ALL	GO:0051249~regulation of lymphocyte activation	5	0.340136	0.571233	ENSGALG00000005192, ENSGALG00000004594, ENSGALG00000000466, ENSGALG00000010915, ENSGALG00000003951	570	45	6441
GOTERM_BP_ALL	GO:0035113~embryonic appendage morphogenesis	5	0.340136	0.571233	ENSGALG00000002922, ENSGALG00000003324, ENSGALG00000010529, ENSGALG00000009073, ENSGALG00000004270	570	45	6441
GOTERM_BP_ALL	GO:0030326~embryonic limb morphogenesis	5	0.340136	0.571233	ENSGALG00000002922, ENSGALG00000003324, ENSGALG00000010529, ENSGALG00000009073, ENSGALG00000004270	570	45	6441
GOTERM_BP_ALL	GO:0042110~T cell activation	5	0.340136	0.571233	ENSGALG00000012914, ENSGALG00000004594, ENSGALG00000000466, ENSGALG00000009073, ENSGALG00000011110	570	45	6441
GOTERM_BP_ALL	GO:0051336~regulation of hydrolase activity	9	0.612245	0.572944	ENSGALG00000001770, ENSGALG00000009855, ENSGALG00000008405, ENSGALG00000023703, ENSGALG00000001244, ENSGALG00000000466, ENSGALG00000003936, ENSGALG00000000753, ENSGALG00000004412	570	92	6441
GOTERM_BP_ALL	GO:0009165~nucleotide biosynthetic process	12	0.816327	0.574023	ENSGALG00000018368, ENSGALG00000013439, ENSGALG00000011770, ENSGALG00000003570, ENSGALG00000016446, ENSGALG00000007179, ENSGALG00000006098, ENSGALG00000016728, ENSGALG00000013726, ENSGALG00000006910, ENSGALG00000016822, ENSGALG00000003256	570	127	6441
GOTERM_BP_ALL	GO:0015672~monovalent inorganic cation transport	15	1.02041	0.576142	ENSGALG00000018368, ENSGALG00000006180, ENSGALG00000016446, ENSGALG00000001835, ENSGALG00000001512, ENSGALG00000004562, ENSGALG00000003354, ENSGALG00000004149, ENSGALG00000022980, ENSGALG00000002957, ENSGALG00000002618, ENSGALG00000017012, ENSGALG00000003256, ENSGALG00000016822, ENSGALG00000011005	570	162	6441
GOTERM_BP_ALL	GO:0006396~RNA processing	13	0.884354	0.578112	ENSGALG00000006671, ENSGALG00000004799, ENSGALG00000011103, ENSGALG00000011884, ENSGALG00000004046, ENSGALG00000001500, ENSGALG00000015340, ENSGALG00000010361, ENSGALG00000001558, ENSGALG00000000576, ENSGALG00000010501, ENSGALG00000011000, ENSGALG00000005623	570	139	6441
GOTERM_BP_ALL	GO:0031328~positive regulation of cellular biosynthetic process	21	1.42857	0.581446	ENSGALG00000011705, ENSGALG00000005358, ENSGALG00000014342, ENSGALG00000004596, ENSGALG00000010005, ENSGALG00000003209, ENSGALG00000012429, ENSGALG00000010461, ENSGALG00000009392, ENSGALG00000011870, ENSGALG00000010915, ENSGALG00000006743, ENSGALG00000009240, ENSGALG00000006591, ENSGALG00000007845, ENSGALG00000003716, ENSGALG00000010870, ENSGALG00000011515, ENSGALG00000004867, ENSGALG00000010529,…	570	232	6441
GOTERM_BP_ALL	GO:0008283~cell proliferation	8	0.544218	0.582058	ENSGALG00000009927, ENSGALG00000005451, ENSGALG00000006520, ENSGALG00000012140, ENSGALG00000004594, ENSGALG00000006098, ENSGALG00000012429, ENSGALG00000017073	570	81	6441
GOTERM_BP_ALL	GO:0051726~regulation of cell cycle	8	0.544218	0.582058	ENSGALG00000006555, ENSGALG00000006703, ENSGALG00000022980, ENSGALG00000012429, ENSGALG00000001382, ENSGALG00000017073, ENSGALG00000010870, ENSGALG00000011515	570	81	6441
GOTERM_BP_ALL	GO:0031325~positive regulation of cellular metabolic process	25	1.70068	0.587688	ENSGALG00000011705, ENSGALG00000005358, ENSGALG00000001032, ENSGALG00000014342, ENSGALG00000004596, ENSGALG00000010005, ENSGALG00000003209, ENSGALG00000006098, ENSGALG00000012429, ENSGALG00000008332, ENSGALG00000010461, ENSGALG00000009392, ENSGALG00000011870, ENSGALG00000010915, ENSGALG00000006743, ENSGALG00000009240, ENSGALG00000006591, ENSGALG00000007845, ENSGALG00000009778, ENSGALG00000003716,…	570	279	6441
GOTERM_BP_ALL	GO:0021915~neural tube development	4	0.272109	0.58859	ENSGALG00000003209, ENSGALG00000012429, ENSGALG00000009073, ENSGALG00000004270	570	34	6441
GOTERM_BP_ALL	GO:0051130~positive regulation of cellular component organization	5	0.340136	0.589062	ENSGALG00000006555, ENSGALG00000008667, ENSGALG00000022980, ENSGALG00000002556, ENSGALG00000008411	570	46	6441
GOTERM_BP_ALL	GO:0006605~protein targeting	5	0.340136	0.589062	ENSGALG00000002661, ENSGALG00000001053, ENSGALG00000015549, ENSGALG00000010870, ENSGALG00000009264	570	46	6441
GOTERM_BP_ALL	GO:0001657~ureteric bud development	3	0.204082	0.591057	ENSGALG00000017335, ENSGALG00000003716, ENSGALG00000012429	570	22	6441
GOTERM_BP_ALL	GO:0043123~positive regulation of I-kappaB kinase/NF-kappaB cascade	3	0.204082	0.591057	ENSGALG00000007845, ENSGALG00000010253, ENSGALG00000004661	570	22	6441
GOTERM_BP_ALL	GO:0032103~positive regulation of response to external stimulus	3	0.204082	0.591057	ENSGALG00000006388, ENSGALG00000014984, ENSGALG00000008411	570	22	6441
GOTERM_BP_ALL	GO:0001666~response to hypoxia	3	0.204082	0.591057	ENSGALG00000010005, ENSGALG00000011870, ENSGALG00000011110	570	22	6441
GOTERM_BP_ALL	GO:0051969~regulation of transmission of nerve impulse	3	0.204082	0.591057	ENSGALG00000003716, ENSGALG00000002556, ENSGALG00000009073	570	22	6441
GOTERM_BP_ALL	GO:0043524~negative regulation of neuron apoptosis	3	0.204082	0.591057	ENSGALG00000003716, ENSGALG00000006211, ENSGALG00000002556	570	22	6441
GOTERM_BP_ALL	GO:0031644~regulation of neurological system process	3	0.204082	0.591057	ENSGALG00000003716, ENSGALG00000002556, ENSGALG00000009073	570	22	6441
GOTERM_BP_ALL	GO:0022414~reproductive process	14	0.952381	0.591873	ENSGALG00000014331, ENSGALG00000014342, ENSGALG00000004596, ENSGALG00000014870, ENSGALG00000003209, ENSGALG00000012429, ENSGALG00000017073, ENSGALG00000006565, ENSGALG00000008411, ENSGALG00000012140, ENSGALG00000022679, ENSGALG00000002926, ENSGALG00000006211, ENSGALG00000004790	570	152	6441
GOTERM_BP_ALL	GO:0034654~nucleobase, nucleoside, nucleotide and nucleic acid biosynthetic process	12	0.816327	0.595471	ENSGALG00000018368, ENSGALG00000013439, ENSGALG00000011770, ENSGALG00000003570, ENSGALG00000016446, ENSGALG00000007179, ENSGALG00000006098, ENSGALG00000016728, ENSGALG00000013726, ENSGALG00000006910, ENSGALG00000016822, ENSGALG00000003256	570	129	6441
GOTERM_BP_ALL	GO:0034404~nucleobase, nucleoside and nucleotide biosynthetic process	12	0.816327	0.595471	ENSGALG00000018368, ENSGALG00000013439, ENSGALG00000011770, ENSGALG00000003570, ENSGALG00000016446, ENSGALG00000007179, ENSGALG00000006098, ENSGALG00000016728, ENSGALG00000013726, ENSGALG00000006910, ENSGALG00000016822, ENSGALG00000003256	570	129	6441
GOTERM_BP_ALL	GO:0022402~cell cycle process	10	0.680272	0.600646	ENSGALG00000005648, ENSGALG00000002922, ENSGALG00000022980, ENSGALG00000006520, ENSGALG00000004161, ENSGALG00000016289, ENSGALG00000001041, ENSGALG00000004640, ENSGALG00000014439, ENSGALG00000017073	570	106	6441
GOTERM_BP_ALL	GO:0032680~regulation of tumor necrosis factor production	2	0.136054	0.603692	ENSGALG00000008411, ENSGALG00000003951	570	10	6441
GOTERM_BP_ALL	GO:0021766~hippocampus development	2	0.136054	0.603692	ENSGALG00000002661, ENSGALG00000010529	570	10	6441
GOTERM_BP_ALL	GO:0034976~response to endoplasmic reticulum stress	2	0.136054	0.603692	ENSGALG00000009240, ENSGALG00000010560	570	10	6441
GOTERM_BP_ALL	GO:0046637~regulation of alpha-beta T cell differentiation	2	0.136054	0.603692	ENSGALG00000010915, ENSGALG00000003951	570	10	6441
GOTERM_BP_ALL	GO:0042278~purine nucleoside metabolic process	2	0.136054	0.603692	ENSGALG00000015978, ENSGALG00000006098	570	10	6441
GOTERM_BP_ALL	GO:0042775~mitochondrial ATP synthesis coupled electron transport	2	0.136054	0.603692	ENSGALG00000018367, ENSGALG00000018364	570	10	6441
GOTERM_BP_ALL	GO:0001933~negative regulation of protein amino acid phosphorylation	2	0.136054	0.603692	ENSGALG00000010870, ENSGALG00000009073	570	10	6441
GOTERM_BP_ALL	GO:0046716~muscle maintenance	2	0.136054	0.603692	ENSGALG00000011870, ENSGALG00000010915	570	10	6441
GOTERM_BP_ALL	GO:0007613~memory	2	0.136054	0.603692	ENSGALG00000002926, ENSGALG00000009073	570	10	6441
GOTERM_BP_ALL	GO:0007569~cell aging	2	0.136054	0.603692	ENSGALG00000008700, ENSGALG00000017073	570	10	6441
GOTERM_BP_ALL	GO:0006986~response to unfolded protein	2	0.136054	0.603692	ENSGALG00000009240, ENSGALG00000010560	570	10	6441
GOTERM_BP_ALL	GO:0000725~recombinational repair	2	0.136054	0.603692	ENSGALG00000010356, ENSGALG00000017073	570	10	6441
GOTERM_BP_ALL	GO:0006984~ER-nuclear signaling pathway	2	0.136054	0.603692	ENSGALG00000009240, ENSGALG00000010560	570	10	6441
GOTERM_BP_ALL	GO:0000724~double-strand break repair via homologous recombination	2	0.136054	0.603692	ENSGALG00000010356, ENSGALG00000017073	570	10	6441
GOTERM_BP_ALL	GO:0030193~regulation of blood coagulation	2	0.136054	0.603692	ENSGALG00000008332, ENSGALG00000014984	570	10	6441
GOTERM_BP_ALL	GO:0046128~purine ribonucleoside metabolic process	2	0.136054	0.603692	ENSGALG00000015978, ENSGALG00000006098	570	10	6441
GOTERM_BP_ALL	GO:0032200~telomere organization	2	0.136054	0.603692	ENSGALG00000000903, ENSGALG00000012914	570	10	6441
GOTERM_BP_ALL	GO:0002377~immunoglobulin production	2	0.136054	0.603692	ENSGALG00000012914, ENSGALG00000005750	570	10	6441
GOTERM_BP_ALL	GO:0002440~production of molecular mediator of immune response	2	0.136054	0.603692	ENSGALG00000012914, ENSGALG00000005750	570	10	6441
GOTERM_BP_ALL	GO:0000723~telomere maintenance	2	0.136054	0.603692	ENSGALG00000000903, ENSGALG00000012914	570	10	6441
GOTERM_BP_ALL	GO:0007431~salivary gland development	2	0.136054	0.603692	ENSGALG00000012363, ENSGALG00000010915	570	10	6441
GOTERM_BP_ALL	GO:0019218~regulation of steroid metabolic process	2	0.136054	0.603692	ENSGALG00000003242, ENSGALG00000001032	570	10	6441
GOTERM_BP_ALL	GO:0001655~urogenital system development	5	0.340136	0.60645	ENSGALG00000005451, ENSGALG00000017335, ENSGALG00000003716, ENSGALG00000012429, ENSGALG00000013441	570	47	6441
GOTERM_BP_ALL	GO:0008285~negative regulation of cell proliferation	8	0.544218	0.60848	ENSGALG00000002922, ENSGALG00000006703, ENSGALG00000022980, ENSGALG00000012429, ENSGALG00000017073, ENSGALG00000010870, ENSGALG00000004270, ENSGALG00000008411	570	83	6441
GOTERM_BP_ALL	GO:0030001~metal ion transport	18	1.22449	0.613089	ENSGALG00000009705, ENSGALG00000006180, ENSGALG00000011434, ENSGALG00000001835, ENSGALG00000001512, ENSGALG00000003901, ENSGALG00000003354, ENSGALG00000004149, ENSGALG00000022980, ENSGALG00000002957, ENSGALG00000002618, ENSGALG00000004176, ENSGALG00000017012, ENSGALG00000020879, ENSGALG00000016822, ENSGALG00000011005, ENSGALG00000009073, ENSGALG00000003149	570	201	6441
GOTERM_BP_ALL	GO:0070482~response to oxygen levels	3	0.204082	0.615717	ENSGALG00000010005, ENSGALG00000011870, ENSGALG00000011110	570	23	6441
GOTERM_BP_ALL	GO:0043122~regulation of I-kappaB kinase/NF-kappaB cascade	3	0.204082	0.615717	ENSGALG00000007845, ENSGALG00000010253, ENSGALG00000004661	570	23	6441
GOTERM_BP_ALL	GO:0044255~cellular lipid metabolic process	14	0.952381	0.620857	ENSGALG00000007127, ENSGALG00000003242, ENSGALG00000007881, ENSGALG00000009442, ENSGALG00000000737, ENSGALG00000004594, ENSGALG00000015331, ENSGALG00000021314, ENSGALG00000005069, ENSGALG00000008934, ENSGALG00000007181, ENSGALG00000004270, ENSGALG00000009803, ENSGALG00000006872	570	155	6441
GOTERM_BP_ALL	GO:0048519~negative regulation of biological process	41	2.78912	0.621134	ENSGALG00000000196, ENSGALG00000000903, ENSGALG00000008645, ENSGALG00000016945, ENSGALG00000003209, ENSGALG00000012429, ENSGALG00000008332, ENSGALG00000002556, ENSGALG00000008700, ENSGALG00000001558, ENSGALG00000008411, ENSGALG00000006703, ENSGALG00000001194, ENSGALG00000003716, ENSGALG00000006211, ENSGALG00000004719, ENSGALG00000008934, ENSGALG00000001006, ENSGALG00000009064, ENSGALG00000004270,…	570	469	6441
GOTERM_BP_ALL	GO:0032787~monocarboxylic acid metabolic process	8	0.544218	0.621354	ENSGALG00000016919, ENSGALG00000007127, ENSGALG00000009442, ENSGALG00000005069, ENSGALG00000004594, ENSGALG00000011870, ENSGALG00000004270, ENSGALG00000009803	570	84	6441
GOTERM_BP_ALL	GO:0002694~regulation of leukocyte activation	5	0.340136	0.623382	ENSGALG00000005192, ENSGALG00000004594, ENSGALG00000000466, ENSGALG00000010915, ENSGALG00000003951	570	48	6441
GOTERM_BP_ALL	GO:0000280~nuclear division	4	0.272109	0.628128	ENSGALG00000004161, ENSGALG00000001041, ENSGALG00000004640, ENSGALG00000014439	570	36	6441
GOTERM_BP_ALL	GO:0045454~cell redox homeostasis	4	0.272109	0.628128	ENSGALG00000016447, ENSGALG00000012784, ENSGALG00000023787, ENSGALG00000012532	570	36	6441
GOTERM_BP_ALL	GO:0007067~mitosis	4	0.272109	0.628128	ENSGALG00000004161, ENSGALG00000001041, ENSGALG00000004640, ENSGALG00000014439	570	36	6441
GOTERM_BP_ALL	GO:0000003~reproduction	14	0.952381	0.630296	ENSGALG00000014331, ENSGALG00000014342, ENSGALG00000004596, ENSGALG00000014870, ENSGALG00000003209, ENSGALG00000012429, ENSGALG00000017073, ENSGALG00000006565, ENSGALG00000008411, ENSGALG00000012140, ENSGALG00000022679, ENSGALG00000002926, ENSGALG00000006211, ENSGALG00000004790	570	156	6441
GOTERM_BP_ALL	GO:0007267~cell-cell signaling	9	0.612245	0.634118	ENSGALG00000003716, ENSGALG00000007343, ENSGALG00000012429, ENSGALG00000003936, ENSGALG00000010915, ENSGALG00000009064, ENSGALG00000014539, ENSGALG00000008411, ENSGALG00000003901	570	97	6441
GOTERM_BP_ALL	GO:0034621~cellular macromolecular complex subunit organization	9	0.612245	0.634118	ENSGALG00000014331, ENSGALG00000005451, ENSGALG00000003150, ENSGALG00000006520, ENSGALG00000001446, ENSGALG00000007822, ENSGALG00000002286, ENSGALG00000010361, ENSGALG00000008411	570	97	6441
GOTERM_BP_ALL	GO:0044057~regulation of system process	7	0.47619	0.634578	ENSGALG00000010005, ENSGALG00000003716, ENSGALG00000002926, ENSGALG00000002556, ENSGALG00000009073, ENSGALG00000008411, ENSGALG00000003901	570	73	6441
GOTERM_BP_ALL	GO:0040011~locomotion	11	0.748299	0.635651	ENSGALG00000002661, ENSGALG00000011808, ENSGALG00000006520, ENSGALG00000002112, ENSGALG00000003716, ENSGALG00000002926, ENSGALG00000003209, ENSGALG00000006388, ENSGALG00000011870, ENSGALG00000009073, ENSGALG00000004538	570	121	6441
GOTERM_BP_ALL	GO:0010604~positive regulation of macromolecule metabolic process	24	1.63265	0.635687	ENSGALG00000011705, ENSGALG00000005358, ENSGALG00000001032, ENSGALG00000014342, ENSGALG00000004596, ENSGALG00000010005, ENSGALG00000003209, ENSGALG00000012429, ENSGALG00000008332, ENSGALG00000010461, ENSGALG00000009392, ENSGALG00000011870, ENSGALG00000010915, ENSGALG00000006743, ENSGALG00000009240, ENSGALG00000006591, ENSGALG00000007845, ENSGALG00000009778, ENSGALG00000003716, ENSGALG00000010870,…	570	274	6441
GOTERM_BP_ALL	GO:0044042~glucan metabolic process	2	0.136054	0.638756	ENSGALG00000012365, ENSGALG00000002485	570	11	6441
GOTERM_BP_ALL	GO:0002200~somatic diversification of immune receptors	2	0.136054	0.638756	ENSGALG00000012914, ENSGALG00000005750	570	11	6441
GOTERM_BP_ALL	GO:0000271~polysaccharide biosynthetic process	2	0.136054	0.638756	ENSGALG00000015331, ENSGALG00000002485	570	11	6441
GOTERM_BP_ALL	GO:0016444~somatic cell DNA recombination	2	0.136054	0.638756	ENSGALG00000012914, ENSGALG00000005750	570	11	6441
GOTERM_BP_ALL	GO:0050851~antigen receptor-mediated signaling pathway	2	0.136054	0.638756	ENSGALG00000000251, ENSGALG00000009073	570	11	6441
GOTERM_BP_ALL	GO:0021904~dorsal/ventral neural tube patterning	2	0.136054	0.638756	ENSGALG00000012429, ENSGALG00000009073	570	11	6441
GOTERM_BP_ALL	GO:0042446~hormone biosynthetic process	2	0.136054	0.638756	ENSGALG00000001955, ENSGALG00000008121	570	11	6441
GOTERM_BP_ALL	GO:0002768~immune response-regulating cell surface receptor signaling pathway	2	0.136054	0.638756	ENSGALG00000000251, ENSGALG00000009073	570	11	6441
GOTERM_BP_ALL	GO:0006584~catecholamine metabolic process	2	0.136054	0.638756	ENSGALG00000010005, ENSGALG00000002926	570	11	6441
GOTERM_BP_ALL	GO:0002429~immune response-activating cell surface receptor signaling pathway	2	0.136054	0.638756	ENSGALG00000000251, ENSGALG00000009073	570	11	6441
GOTERM_BP_ALL	GO:0006073~cellular glucan metabolic process	2	0.136054	0.638756	ENSGALG00000012365, ENSGALG00000002485	570	11	6441
GOTERM_BP_ALL	GO:0007422~peripheral nervous system development	2	0.136054	0.638756	ENSGALG00000003716, ENSGALG00000002556	570	11	6441
GOTERM_BP_ALL	GO:0035272~exocrine system development	2	0.136054	0.638756	ENSGALG00000012363, ENSGALG00000010915	570	11	6441
GOTERM_BP_ALL	GO:0009112~nucleobase metabolic process	2	0.136054	0.638756	ENSGALG00000011770, ENSGALG00000006098	570	11	6441
GOTERM_BP_ALL	GO:0051048~negative regulation of secretion	2	0.136054	0.638756	ENSGALG00000010915, ENSGALG00000008411	570	11	6441
GOTERM_BP_ALL	GO:0001947~heart looping	2	0.136054	0.638756	ENSGALG00000003209, ENSGALG00000011870	570	11	6441
GOTERM_BP_ALL	GO:0018958~phenol metabolic process	2	0.136054	0.638756	ENSGALG00000010005, ENSGALG00000002926	570	11	6441
GOTERM_BP_ALL	GO:0001825~blastocyst formation	2	0.136054	0.638756	ENSGALG00000014342, ENSGALG00000003209	570	11	6441
GOTERM_BP_ALL	GO:0022612~gland morphogenesis	2	0.136054	0.638756	ENSGALG00000012363, ENSGALG00000010915	570	11	6441
GOTERM_BP_ALL	GO:0016064~immunoglobulin mediated immune response	2	0.136054	0.638756	ENSGALG00000004594, ENSGALG00000005750	570	11	6441
GOTERM_BP_ALL	GO:0034311~diol metabolic process	2	0.136054	0.638756	ENSGALG00000010005, ENSGALG00000002926	570	11	6441
GOTERM_BP_ALL	GO:0001829~trophectodermal cell differentiation	2	0.136054	0.638756	ENSGALG00000014342, ENSGALG00000003209	570	11	6441
GOTERM_BP_ALL	GO:0002562~somatic diversification of immune receptors via germline recombination within a single locus	2	0.136054	0.638756	ENSGALG00000012914, ENSGALG00000005750	570	11	6441
GOTERM_BP_ALL	GO:0005977~glycogen metabolic process	2	0.136054	0.638756	ENSGALG00000012365, ENSGALG00000002485	570	11	6441
GOTERM_BP_ALL	GO:0051899~membrane depolarization	2	0.136054	0.638756	ENSGALG00000008411, ENSGALG00000003901	570	11	6441
GOTERM_BP_ALL	GO:0009712~catechol metabolic process	2	0.136054	0.638756	ENSGALG00000010005, ENSGALG00000002926	570	11	6441
GOTERM_BP_ALL	GO:0006919~activation of caspase activity	2	0.136054	0.638756	ENSGALG00000000466, ENSGALG00000004412	570	11	6441
GOTERM_BP_ALL	GO:0016358~dendrite development	2	0.136054	0.638756	ENSGALG00000006098, ENSGALG00000008411	570	11	6441
GOTERM_BP_ALL	GO:0006879~cellular iron ion homeostasis	2	0.136054	0.638756	ENSGALG00000011434, ENSGALG00000011870	570	11	6441
GOTERM_BP_ALL	GO:0043270~positive regulation of ion transport	2	0.136054	0.638756	ENSGALG00000008332, ENSGALG00000003901	570	11	6441
GOTERM_BP_ALL	GO:0042326~negative regulation of phosphorylation	2	0.136054	0.638756	ENSGALG00000010870, ENSGALG00000009073	570	11	6441
GOTERM_BP_ALL	GO:0043392~negative regulation of DNA binding	2	0.136054	0.638756	ENSGALG00000008407, ENSGALG00000004867	570	11	6441
GOTERM_BP_ALL	GO:0006887~exocytosis	3	0.204082	0.63922	ENSGALG00000006520, ENSGALG00000002001, ENSGALG00000011070	570	24	6441
GOTERM_BP_ALL	GO:0001667~ameboidal cell migration	3	0.204082	0.63922	ENSGALG00000003716, ENSGALG00000003209, ENSGALG00000011870	570	24	6441
GOTERM_BP_ALL	GO:0001525~angiogenesis	5	0.340136	0.639847	ENSGALG00000010005, ENSGALG00000007343, ENSGALG00000012429, ENSGALG00000008661, ENSGALG00000011870	570	49	6441
GOTERM_BP_ALL	GO:0006631~fatty acid metabolic process	5	0.340136	0.639847	ENSGALG00000007127, ENSGALG00000009442, ENSGALG00000005069, ENSGALG00000004594, ENSGALG00000009803	570	49	6441
GOTERM_BP_ALL	GO:0001817~regulation of cytokine production	5	0.340136	0.639847	ENSGALG00000007845, ENSGALG00000009392, ENSGALG00000004867, ENSGALG00000008411, ENSGALG00000003951	570	49	6441
GOTERM_BP_ALL	GO:0007610~behavior	11	0.748299	0.646109	ENSGALG00000001925, ENSGALG00000011808, ENSGALG00000002112, ENSGALG00000009289, ENSGALG00000002926, ENSGALG00000008490, ENSGALG00000006098, ENSGALG00000006388, ENSGALG00000003936, ENSGALG00000009073, ENSGALG00000008411	570	122	6441
GOTERM_BP_ALL	GO:0007264~small GTPase mediated signal transduction	11	0.748299	0.646109	ENSGALG00000003073, ENSGALG00000004724, ENSGALG00000002859, ENSGALG00000002525, ENSGALG00000005140, ENSGALG00000009927, ENSGALG00000002984, ENSGALG00000005816, ENSGALG00000008405, ENSGALG00000006061, ENSGALG00000000464	570	122	6441
GOTERM_BP_ALL	GO:0007167~enzyme linked receptor protein signaling pathway	12	0.816327	0.646802	ENSGALG00000009957, ENSGALG00000001032, ENSGALG00000014687, ENSGALG00000003126, ENSGALG00000012140, ENSGALG00000012363, ENSGALG00000015995, ENSGALG00000014749, ENSGALG00000016083, ENSGALG00000012429, ENSGALG00000007646, ENSGALG00000010870	570	134	6441
GOTERM_BP_ALL	GO:0051248~negative regulation of protein metabolic process	4	0.272109	0.646889	ENSGALG00000002661, ENSGALG00000006703, ENSGALG00000010870, ENSGALG00000009073	570	37	6441
GOTERM_BP_ALL	GO:0015992~proton transport	4	0.272109	0.646889	ENSGALG00000018368, ENSGALG00000016446, ENSGALG00000003256, ENSGALG00000004562	570	37	6441
GOTERM_BP_ALL	GO:0006818~hydrogen transport	4	0.272109	0.646889	ENSGALG00000018368, ENSGALG00000016446, ENSGALG00000003256, ENSGALG00000004562	570	37	6441
GOTERM_BP_ALL	GO:0021700~developmental maturation	4	0.272109	0.646889	ENSGALG00000010005, ENSGALG00000005069, ENSGALG00000017073, ENSGALG00000009073	570	37	6441
GOTERM_BP_ALL	GO:0032269~negative regulation of cellular protein metabolic process	4	0.272109	0.646889	ENSGALG00000002661, ENSGALG00000006703, ENSGALG00000010870, ENSGALG00000009073	570	37	6441
GOTERM_BP_ALL	GO:0016570~histone modification	4	0.272109	0.646889	ENSGALG00000009944, ENSGALG00000000840, ENSGALG00000005452, ENSGALG00000002469	570	37	6441
GOTERM_BP_ALL	GO:0034220~ion transmembrane transport	4	0.272109	0.646889	ENSGALG00000018368, ENSGALG00000016446, ENSGALG00000011434, ENSGALG00000003256	570	37	6441
GOTERM_BP_ALL	GO:0045893~positive regulation of transcription, DNA-dependent	14	0.952381	0.648815	ENSGALG00000005358, ENSGALG00000014342, ENSGALG00000004596, ENSGALG00000010005, ENSGALG00000003209, ENSGALG00000012429, ENSGALG00000011870, ENSGALG00000010915, ENSGALG00000009240, ENSGALG00000007845, ENSGALG00000003716, ENSGALG00000011515, ENSGALG00000010870, ENSGALG00000010529	570	158	6441
GOTERM_BP_ALL	GO:0009892~negative regulation of metabolic process	17	1.15646	0.652763	ENSGALG00000002661, ENSGALG00000005451, ENSGALG00000000903, ENSGALG00000008645, ENSGALG00000003209, ENSGALG00000012429, ENSGALG00000008700, ENSGALG00000017073, ENSGALG00000001558, ENSGALG00000008411, ENSGALG00000006703, ENSGALG00000007286, ENSGALG00000004201, ENSGALG00000010870, ENSGALG00000010529, ENSGALG00000009073, ENSGALG00000009064	570	194	6441
GOTERM_BP_ALL	GO:0042060~wound healing	5	0.340136	0.655835	ENSGALG00000002922, ENSGALG00000006520, ENSGALG00000008332, ENSGALG00000011870, ENSGALG00000014984	570	50	6441
GOTERM_BP_ALL	GO:0044257~cellular protein catabolic process	12	0.816327	0.656638	ENSGALG00000005569, ENSGALG00000002779, ENSGALG00000001032, ENSGALG00000011174, ENSGALG00000001473, ENSGALG00000001668, ENSGALG00000014290, ENSGALG00000009314, ENSGALG00000003936, ENSGALG00000023958, ENSGALG00000009073, ENSGALG00000012311	570	135	6441
GOTERM_BP_ALL	GO:0008284~positive regulation of cell proliferation	12	0.816327	0.656638	ENSGALG00000017335, ENSGALG00000022980, ENSGALG00000009778, ENSGALG00000012363, ENSGALG00000006211, ENSGALG00000003209, ENSGALG00000007343, ENSGALG00000003324, ENSGALG00000021616, ENSGALG00000009864, ENSGALG00000004270, ENSGALG00000003951	570	135	6441
GOTERM_BP_ALL	GO:0030163~protein catabolic process	13	0.884354	0.657156	ENSGALG00000005569, ENSGALG00000002779, ENSGALG00000001032, ENSGALG00000001473, ENSGALG00000011174, ENSGALG00000014290, ENSGALG00000001668, ENSGALG00000009314, ENSGALG00000006206, ENSGALG00000003936, ENSGALG00000023958, ENSGALG00000009073, ENSGALG00000012311	570	147	6441
GOTERM_BP_ALL	GO:0002682~regulation of immune system process	9	0.612245	0.657183	ENSGALG00000005192, ENSGALG00000004594, ENSGALG00000000466, ENSGALG00000000251, ENSGALG00000011870, ENSGALG00000010915, ENSGALG00000009073, ENSGALG00000014984, ENSGALG00000003951	570	99	6441
GOTERM_BP_ALL	GO:0006813~potassium ion transport	8	0.544218	0.658536	ENSGALG00000003354, ENSGALG00000004149, ENSGALG00000002618, ENSGALG00000022980, ENSGALG00000001512, ENSGALG00000017012, ENSGALG00000011005, ENSGALG00000016822	570	87	6441
GOTERM_BP_ALL	GO:0009893~positive regulation of metabolic process	25	1.70068	0.658579	ENSGALG00000011705, ENSGALG00000005358, ENSGALG00000001032, ENSGALG00000014342, ENSGALG00000004596, ENSGALG00000010005, ENSGALG00000003209, ENSGALG00000006098, ENSGALG00000012429, ENSGALG00000008332, ENSGALG00000010461, ENSGALG00000009392, ENSGALG00000011870, ENSGALG00000010915, ENSGALG00000006743, ENSGALG00000009240, ENSGALG00000006591, ENSGALG00000007845, ENSGALG00000009778, ENSGALG00000003716,…	570	289	6441
GOTERM_BP_ALL	GO:0007626~locomotory behavior	7	0.47619	0.660917	ENSGALG00000011808, ENSGALG00000002112, ENSGALG00000009289, ENSGALG00000002926, ENSGALG00000008490, ENSGALG00000006388, ENSGALG00000003936	570	75	6441
GOTERM_BP_ALL	GO:0016331~morphogenesis of embryonic epithelium	3	0.204082	0.661578	ENSGALG00000003209, ENSGALG00000004790, ENSGALG00000004270	570	25	6441
GOTERM_BP_ALL	GO:0001656~metanephros development	3	0.204082	0.661578	ENSGALG00000017335, ENSGALG00000003716, ENSGALG00000012429	570	25	6441
GOTERM_BP_ALL	GO:0035282~segmentation	3	0.204082	0.661578	ENSGALG00000012914, ENSGALG00000010529, ENSGALG00000009073	570	25	6441
GOTERM_BP_ALL	GO:0046545~development of primary female sexual characteristics	3	0.204082	0.661578	ENSGALG00000006211, ENSGALG00000004790, ENSGALG00000017073	570	25	6441
GOTERM_BP_ALL	GO:0051604~protein maturation	3	0.204082	0.661578	ENSGALG00000011214, ENSGALG00000013188, ENSGALG00000009073	570	25	6441
GOTERM_BP_ALL	GO:0051270~regulation of cell motion	6	0.408163	0.66486	ENSGALG00000006703, ENSGALG00000022980, ENSGALG00000005079, ENSGALG00000011870, ENSGALG00000015056, ENSGALG00000014984	570	63	6441
GOTERM_BP_ALL	GO:0051216~cartilage development	4	0.272109	0.66497	ENSGALG00000016945, ENSGALG00000012429, ENSGALG00000003324, ENSGALG00000011870	570	38	6441
GOTERM_BP_ALL	GO:0000087~M phase of mitotic cell cycle	4	0.272109	0.66497	ENSGALG00000004161, ENSGALG00000001041, ENSGALG00000004640, ENSGALG00000014439	570	38	6441
GOTERM_BP_ALL	GO:0051052~regulation of DNA metabolic process	4	0.272109	0.66497	ENSGALG00000006703, ENSGALG00000000903, ENSGALG00000017073, ENSGALG00000004867	570	38	6441
GOTERM_BP_ALL	GO:0005975~carbohydrate metabolic process	21	1.42857	0.666189	ENSGALG00000013952, ENSGALG00000009021, ENSGALG00000013828, ENSGALG00000013789, ENSGALG00000004960, ENSGALG00000006543, ENSGALG00000003475, ENSGALG00000015331, ENSGALG00000001883, ENSGALG00000002542, ENSGALG00000015252, ENSGALG00000007701, ENSGALG00000004948, ENSGALG00000004047, ENSGALG00000012365, ENSGALG00000008934, ENSGALG00000006300, ENSGALG00000002485, ENSGALG00000012260, ENSGALG00000012843,…	570	243	6441
GOTERM_BP_ALL	GO:0051254~positive regulation of RNA metabolic process	14	0.952381	0.666835	ENSGALG00000005358, ENSGALG00000014342, ENSGALG00000004596, ENSGALG00000010005, ENSGALG00000003209, ENSGALG00000012429, ENSGALG00000011870, ENSGALG00000010915, ENSGALG00000009240, ENSGALG00000007845, ENSGALG00000003716, ENSGALG00000011515, ENSGALG00000010870, ENSGALG00000010529	570	160	6441
GOTERM_BP_ALL	GO:0007165~signal transduction	67	4.55782	0.668332	ENSGALG00000004378, ENSGALG00000013235, ENSGALG00000005668, ENSGALG00000006854, ENSGALG00000008970, ENSGALG00000004814, ENSGALG00000008527, ENSGALG00000008411, ENSGALG00000000464, ENSGALG00000006061, ENSGALG00000001797, ENSGALG00000003073, ENSGALG00000007466, ENSGALG00000006626, ENSGALG00000002984, ENSGALG00000012363, ENSGALG00000007565, ENSGALG00000007651, ENSGALG00000008934, ENSGALG00000003428,…	570	779	6441
GOTERM_BP_ALL	GO:0016477~cell migration	9	0.612245	0.66839	ENSGALG00000002661, ENSGALG00000006520, ENSGALG00000002112, ENSGALG00000003716, ENSGALG00000002926, ENSGALG00000003209, ENSGALG00000006388, ENSGALG00000011870, ENSGALG00000004538	570	100	6441
GOTERM_BP_ALL	GO:0009144~purine nucleoside triphosphate metabolic process	8	0.544218	0.67043	ENSGALG00000018368, ENSGALG00000013439, ENSGALG00000016446, ENSGALG00000007179, ENSGALG00000016728, ENSGALG00000016822, ENSGALG00000003256, ENSGALG00000004245	570	88	6441
GOTERM_BP_ALL	GO:0019724~B cell mediated immunity	2	0.136054	0.670723	ENSGALG00000004594, ENSGALG00000005750	570	12	6441
GOTERM_BP_ALL	GO:0000377~RNA splicing, via transesterification reactions with bulged adenosine as nucleophile	2	0.136054	0.670723	ENSGALG00000010501, ENSGALG00000010361	570	12	6441
GOTERM_BP_ALL	GO:0009220~pyrimidine ribonucleotide biosynthetic process	2	0.136054	0.670723	ENSGALG00000011770, ENSGALG00000016728	570	12	6441
GOTERM_BP_ALL	GO:0006939~smooth muscle contraction	2	0.136054	0.670723	ENSGALG00000006520, ENSGALG00000003716	570	12	6441
GOTERM_BP_ALL	GO:0001974~blood vessel remodeling	2	0.136054	0.670723	ENSGALG00000010005, ENSGALG00000002926	570	12	6441
GOTERM_BP_ALL	GO:0048286~lung alveolus development	2	0.136054	0.670723	ENSGALG00000012429, ENSGALG00000009073	570	12	6441
GOTERM_BP_ALL	GO:0015669~gas transport	2	0.136054	0.670723	ENSGALG00000011859, ENSGALG00000005209	570	12	6441
GOTERM_BP_ALL	GO:0009218~pyrimidine ribonucleotide metabolic process	2	0.136054	0.670723	ENSGALG00000011770, ENSGALG00000016728	570	12	6441
GOTERM_BP_ALL	GO:0000375~RNA splicing, via transesterification reactions	2	0.136054	0.670723	ENSGALG00000010501, ENSGALG00000010361	570	12	6441
GOTERM_BP_ALL	GO:0001658~branching involved in ureteric bud morphogenesis	2	0.136054	0.670723	ENSGALG00000017335, ENSGALG00000012429	570	12	6441
GOTERM_BP_ALL	GO:0010952~positive regulation of peptidase activity	2	0.136054	0.670723	ENSGALG00000000466, ENSGALG00000004412	570	12	6441
GOTERM_BP_ALL	GO:0000398~nuclear mRNA splicing, via spliceosome	2	0.136054	0.670723	ENSGALG00000010501, ENSGALG00000010361	570	12	6441
GOTERM_BP_ALL	GO:0045786~negative regulation of cell cycle	2	0.136054	0.670723	ENSGALG00000022980, ENSGALG00000012429	570	12	6441
GOTERM_BP_ALL	GO:0006476~protein amino acid deacetylation	2	0.136054	0.670723	ENSGALG00000007286, ENSGALG00000004201	570	12	6441
GOTERM_BP_ALL	GO:0032312~regulation of ARF GTPase activity	2	0.136054	0.670723	ENSGALG00000001770, ENSGALG00000023703	570	12	6441
GOTERM_BP_ALL	GO:0043280~positive regulation of caspase activity	2	0.136054	0.670723	ENSGALG00000000466, ENSGALG00000004412	570	12	6441
GOTERM_BP_ALL	GO:0060675~ureteric bud morphogenesis	2	0.136054	0.670723	ENSGALG00000017335, ENSGALG00000012429	570	12	6441
GOTERM_BP_ALL	GO:0006112~energy reserve metabolic process	2	0.136054	0.670723	ENSGALG00000012365, ENSGALG00000002485	570	12	6441
GOTERM_BP_ALL	GO:0009206~purine ribonucleoside triphosphate biosynthetic process	7	0.47619	0.673634	ENSGALG00000018368, ENSGALG00000013439, ENSGALG00000016446, ENSGALG00000007179, ENSGALG00000016728, ENSGALG00000016822, ENSGALG00000003256	570	76	6441
GOTERM_BP_ALL	GO:0009201~ribonucleoside triphosphate biosynthetic process	7	0.47619	0.673634	ENSGALG00000018368, ENSGALG00000013439, ENSGALG00000016446, ENSGALG00000007179, ENSGALG00000016728, ENSGALG00000016822, ENSGALG00000003256	570	76	6441
GOTERM_BP_ALL	GO:0048514~blood vessel morphogenesis	7	0.47619	0.673634	ENSGALG00000010005, ENSGALG00000002926, ENSGALG00000007343, ENSGALG00000012429, ENSGALG00000003324, ENSGALG00000008661, ENSGALG00000011870	570	76	6441
GOTERM_BP_ALL	GO:0006928~cell motion	12	0.816327	0.675845	ENSGALG00000008667, ENSGALG00000002661, ENSGALG00000003135, ENSGALG00000006520, ENSGALG00000015348, ENSGALG00000002112, ENSGALG00000003716, ENSGALG00000002926, ENSGALG00000003209, ENSGALG00000006388, ENSGALG00000011870, ENSGALG00000004538	570	137	6441
GOTERM_BP_ALL	GO:0046903~secretion	6	0.408163	0.678591	ENSGALG00000006520, ENSGALG00000003936, ENSGALG00000010915, ENSGALG00000002001, ENSGALG00000011070, ENSGALG00000010035	570	64	6441
GOTERM_BP_ALL	GO:0035239~tube morphogenesis	6	0.408163	0.678591	ENSGALG00000017335, ENSGALG00000003209, ENSGALG00000004790, ENSGALG00000012429, ENSGALG00000008661, ENSGALG00000011870	570	64	6441
GOTERM_BP_ALL	GO:0032501~multicellular organismal process	88	5.98639	0.679661	ENSGALG00000000196, ENSGALG00000006520, ENSGALG00000009705, ENSGALG00000014870, ENSGALG00000016945, ENSGALG00000014320, ENSGALG00000009289, ENSGALG00000000466, ENSGALG00000012429, ENSGALG00000002556, ENSGALG00000003324, ENSGALG00000003936, ENSGALG00000006565, ENSGALG00000010361, ENSGALG00000008411, ENSGALG00000015818, ENSGALG00000006626, ENSGALG00000005733, ENSGALG00000003135, ENSGALG00000012363,…	570	1024	6441
GOTERM_BP_ALL	GO:0033365~protein localization in organelle	4	0.272109	0.682367	ENSGALG00000001053, ENSGALG00000015549, ENSGALG00000010870, ENSGALG00000009264	570	39	6441
GOTERM_BP_ALL	GO:0070647~protein modification by small protein conjugation or removal	4	0.272109	0.682367	ENSGALG00000001554, ENSGALG00000001032, ENSGALG00000001473, ENSGALG00000002469	570	39	6441
GOTERM_BP_ALL	GO:0006351~transcription, DNA-dependent	4	0.272109	0.682367	ENSGALG00000011705, ENSGALG00000011515, ENSGALG00000015044, ENSGALG00000000991	570	39	6441
GOTERM_BP_ALL	GO:0032101~regulation of response to external stimulus	4	0.272109	0.682367	ENSGALG00000008332, ENSGALG00000006388, ENSGALG00000014984, ENSGALG00000008411	570	39	6441
GOTERM_BP_ALL	GO:0007498~mesoderm development	3	0.204082	0.68281	ENSGALG00000003209, ENSGALG00000012429, ENSGALG00000010529	570	26	6441
GOTERM_BP_ALL	GO:0007160~cell-matrix adhesion	3	0.204082	0.68281	ENSGALG00000006614, ENSGALG00000012394, ENSGALG00000004538	570	26	6441
GOTERM_BP_ALL	GO:0010638~positive regulation of organelle organization	3	0.204082	0.68281	ENSGALG00000006555, ENSGALG00000008667, ENSGALG00000022980	570	26	6441
GOTERM_BP_ALL	GO:0042113~B cell activation	3	0.204082	0.68281	ENSGALG00000012914, ENSGALG00000005750, ENSGALG00000004867	570	26	6441
GOTERM_BP_ALL	GO:0009145~purine nucleoside triphosphate biosynthetic process	7	0.47619	0.686043	ENSGALG00000018368, ENSGALG00000013439, ENSGALG00000016446, ENSGALG00000007179, ENSGALG00000016728, ENSGALG00000016822, ENSGALG00000003256	570	77	6441
GOTERM_BP_ALL	GO:0032940~secretion by cell	5	0.340136	0.686358	ENSGALG00000006520, ENSGALG00000003936, ENSGALG00000010915, ENSGALG00000002001, ENSGALG00000011070	570	52	6441
GOTERM_BP_ALL	GO:0050865~regulation of cell activation	5	0.340136	0.686358	ENSGALG00000005192, ENSGALG00000004594, ENSGALG00000000466, ENSGALG00000010915, ENSGALG00000003951	570	52	6441
GOTERM_BP_ALL	GO:0048610~reproductive cellular process	5	0.340136	0.686358	ENSGALG00000012140, ENSGALG00000006211, ENSGALG00000004790, ENSGALG00000012429, ENSGALG00000017073	570	52	6441
GOTERM_BP_ALL	GO:0006644~phospholipid metabolic process	6	0.408163	0.691941	ENSGALG00000007881, ENSGALG00000000737, ENSGALG00000008934, ENSGALG00000021314, ENSGALG00000007181, ENSGALG00000006872	570	65	6441
GOTERM_BP_ALL	GO:0032989~cellular component morphogenesis	10	0.680272	0.697852	ENSGALG00000017335, ENSGALG00000003135, ENSGALG00000006520, ENSGALG00000012363, ENSGALG00000015348, ENSGALG00000003209, ENSGALG00000006098, ENSGALG00000011870, ENSGALG00000010529, ENSGALG00000004538	570	115	6441
GOTERM_BP_ALL	GO:0009142~nucleoside triphosphate biosynthetic process	7	0.47619	0.698139	ENSGALG00000018368, ENSGALG00000013439, ENSGALG00000016446, ENSGALG00000007179, ENSGALG00000016728, ENSGALG00000016822, ENSGALG00000003256	570	78	6441
GOTERM_BP_ALL	GO:0051186~cofactor metabolic process	7	0.47619	0.698139	ENSGALG00000013167, ENSGALG00000012369, ENSGALG00000001184, ENSGALG00000015978, ENSGALG00000011950, ENSGALG00000006842, ENSGALG00000007878	570	78	6441
GOTERM_BP_ALL	GO:0007178~transmembrane receptor protein serine/threonine kinase signaling pathway	4	0.272109	0.699084	ENSGALG00000001032, ENSGALG00000012140, ENSGALG00000012429, ENSGALG00000010870	570	40	6441
GOTERM_BP_ALL	GO:0016049~cell growth	2	0.136054	0.699866	ENSGALG00000002922, ENSGALG00000004538	570	13	6441
GOTERM_BP_ALL	GO:0046131~pyrimidine ribonucleoside metabolic process	2	0.136054	0.699866	ENSGALG00000011770, ENSGALG00000016728	570	13	6441
GOTERM_BP_ALL	GO:0050920~regulation of chemotaxis	2	0.136054	0.699866	ENSGALG00000006388, ENSGALG00000014984	570	13	6441
GOTERM_BP_ALL	GO:0021761~limbic system development	2	0.136054	0.699866	ENSGALG00000002661, ENSGALG00000010529	570	13	6441
GOTERM_BP_ALL	GO:0060326~cell chemotaxis	2	0.136054	0.699866	ENSGALG00000002112, ENSGALG00000006388	570	13	6441
GOTERM_BP_ALL	GO:0032649~regulation of interferon-gamma production	2	0.136054	0.699866	ENSGALG00000004867, ENSGALG00000003951	570	13	6441
GOTERM_BP_ALL	GO:0055072~iron ion homeostasis	2	0.136054	0.699866	ENSGALG00000011434, ENSGALG00000011870	570	13	6441
GOTERM_BP_ALL	GO:0046635~positive regulation of alpha-beta T cell activation	2	0.136054	0.699866	ENSGALG00000010915, ENSGALG00000003951	570	13	6441
GOTERM_BP_ALL	GO:0050921~positive regulation of chemotaxis	2	0.136054	0.699866	ENSGALG00000006388, ENSGALG00000014984	570	13	6441
GOTERM_BP_ALL	GO:0009110~vitamin biosynthetic process	2	0.136054	0.699866	ENSGALG00000012369, ENSGALG00000004270	570	13	6441
GOTERM_BP_ALL	GO:0030595~leukocyte chemotaxis	2	0.136054	0.699866	ENSGALG00000002112, ENSGALG00000006388	570	13	6441
GOTERM_BP_ALL	GO:0046578~regulation of Ras protein signal transduction	9	0.612245	0.700662	ENSGALG00000001770, ENSGALG00000002922, ENSGALG00000009855, ENSGALG00000008405, ENSGALG00000005680, ENSGALG00000023703, ENSGALG00000001244, ENSGALG00000012454, ENSGALG00000000753	570	103	6441
GOTERM_BP_ALL	GO:0030334~regulation of cell migration	5	0.340136	0.700885	ENSGALG00000006703, ENSGALG00000005079, ENSGALG00000011870, ENSGALG00000015056, ENSGALG00000014984	570	53	6441
GOTERM_BP_ALL	GO:0045087~innate immune response	3	0.204082	0.702939	ENSGALG00000008166, ENSGALG00000009392, ENSGALG00000004867	570	27	6441
GOTERM_BP_ALL	GO:0046700~heterocycle catabolic process	3	0.204082	0.702939	ENSGALG00000011414, ENSGALG00000002926, ENSGALG00000004245	570	27	6441
GOTERM_BP_ALL	GO:0007169~transmembrane receptor protein tyrosine kinase signaling pathway	8	0.544218	0.704542	ENSGALG00000009957, ENSGALG00000014687, ENSGALG00000003126, ENSGALG00000012363, ENSGALG00000015995, ENSGALG00000014749, ENSGALG00000016083, ENSGALG00000007646	570	91	6441
GOTERM_BP_ALL	GO:0009141~nucleoside triphosphate metabolic process	8	0.544218	0.704542	ENSGALG00000018368, ENSGALG00000013439, ENSGALG00000016446, ENSGALG00000007179, ENSGALG00000016728, ENSGALG00000016822, ENSGALG00000003256, ENSGALG00000004245	570	91	6441
GOTERM_BP_ALL	GO:0003008~system process	19	1.29252	0.707854	ENSGALG00000002859, ENSGALG00000006520, ENSGALG00000009705, ENSGALG00000010005, ENSGALG00000002556, ENSGALG00000003936, ENSGALG00000008411, ENSGALG00000014539, ENSGALG00000003901, ENSGALG00000006614, ENSGALG00000006591, ENSGALG00000006626, ENSGALG00000022980, ENSGALG00000005069, ENSGALG00000003716, ENSGALG00000002926, ENSGALG00000006835, ENSGALG00000009073, ENSGALG00000010035	570	225	6441
GOTERM_BP_ALL	GO:0050793~regulation of developmental process	19	1.29252	0.714906	ENSGALG00000014684, ENSGALG00000006520, ENSGALG00000016945, ENSGALG00000004594, ENSGALG00000003209, ENSGALG00000012429, ENSGALG00000002556, ENSGALG00000017073, ENSGALG00000011870, ENSGALG00000010915, ENSGALG00000002853, ENSGALG00000008411, ENSGALG00000006743, ENSGALG00000003951, ENSGALG00000009240, ENSGALG00000004790, ENSGALG00000015056, ENSGALG00000010529, ENSGALG00000016330	570	226	6441
GOTERM_BP_ALL	GO:0006397~mRNA processing	5	0.340136	0.714922	ENSGALG00000010501, ENSGALG00000001500, ENSGALG00000005623, ENSGALG00000001558, ENSGALG00000010361	570	54	6441
GOTERM_BP_ALL	GO:0035108~limb morphogenesis	5	0.340136	0.714922	ENSGALG00000002922, ENSGALG00000003324, ENSGALG00000010529, ENSGALG00000009073, ENSGALG00000004270	570	54	6441
GOTERM_BP_ALL	GO:0006486~protein amino acid glycosylation	5	0.340136	0.714922	ENSGALG00000009021, ENSGALG00000013952, ENSGALG00000001883, ENSGALG00000015252, ENSGALG00000007701	570	54	6441
GOTERM_BP_ALL	GO:0035107~appendage morphogenesis	5	0.340136	0.714922	ENSGALG00000002922, ENSGALG00000003324, ENSGALG00000010529, ENSGALG00000009073, ENSGALG00000004270	570	54	6441
GOTERM_BP_ALL	GO:0044092~negative regulation of molecular function	5	0.340136	0.714922	ENSGALG00000008407, ENSGALG00000006703, ENSGALG00000022980, ENSGALG00000008700, ENSGALG00000004867	570	54	6441
GOTERM_BP_ALL	GO:0070085~glycosylation	5	0.340136	0.714922	ENSGALG00000009021, ENSGALG00000013952, ENSGALG00000001883, ENSGALG00000015252, ENSGALG00000007701	570	54	6441
GOTERM_BP_ALL	GO:0043413~biopolymer glycosylation	5	0.340136	0.714922	ENSGALG00000009021, ENSGALG00000013952, ENSGALG00000001883, ENSGALG00000015252, ENSGALG00000007701	570	54	6441
GOTERM_BP_ALL	GO:0007283~spermatogenesis	4	0.272109	0.715125	ENSGALG00000014870, ENSGALG00000006211, ENSGALG00000017073, ENSGALG00000006565	570	41	6441
GOTERM_BP_ALL	GO:0031401~positive regulation of protein modification process	4	0.272109	0.715125	ENSGALG00000001032, ENSGALG00000009778, ENSGALG00000008332, ENSGALG00000012429	570	41	6441
GOTERM_BP_ALL	GO:0048232~male gamete generation	4	0.272109	0.715125	ENSGALG00000014870, ENSGALG00000006211, ENSGALG00000017073, ENSGALG00000006565	570	41	6441
GOTERM_BP_ALL	GO:0048523~negative regulation of cellular process	36	2.44898	0.715449	ENSGALG00000000196, ENSGALG00000000903, ENSGALG00000008645, ENSGALG00000016945, ENSGALG00000003209, ENSGALG00000012429, ENSGALG00000002556, ENSGALG00000008700, ENSGALG00000008411, ENSGALG00000006703, ENSGALG00000003716, ENSGALG00000001194, ENSGALG00000006211, ENSGALG00000004719, ENSGALG00000008934, ENSGALG00000001006, ENSGALG00000009064, ENSGALG00000004270, ENSGALG00000002661, ENSGALG00000005451,…	570	428	6441
GOTERM_BP_ALL	GO:0007276~gamete generation	6	0.408163	0.717492	ENSGALG00000014870, ENSGALG00000006211, ENSGALG00000004790, ENSGALG00000012429, ENSGALG00000017073, ENSGALG00000006565	570	67	6441
GOTERM_BP_ALL	GO:0006754~ATP biosynthetic process	6	0.408163	0.717492	ENSGALG00000018368, ENSGALG00000013439, ENSGALG00000016446, ENSGALG00000007179, ENSGALG00000016822, ENSGALG00000003256	570	67	6441
GOTERM_BP_ALL	GO:0032879~regulation of localization	13	0.884354	0.719128	ENSGALG00000008332, ENSGALG00000012429, ENSGALG00000002556, ENSGALG00000011870, ENSGALG00000010915, ENSGALG00000008411, ENSGALG00000003901, ENSGALG00000006703, ENSGALG00000022980, ENSGALG00000003716, ENSGALG00000005079, ENSGALG00000015056, ENSGALG00000014984	570	154	6441
GOTERM_BP_ALL	GO:0048870~cell motility	9	0.612245	0.721021	ENSGALG00000002661, ENSGALG00000006520, ENSGALG00000002112, ENSGALG00000003716, ENSGALG00000002926, ENSGALG00000003209, ENSGALG00000006388, ENSGALG00000011870, ENSGALG00000004538	570	105	6441
GOTERM_BP_ALL	GO:0051674~localization of cell	9	0.612245	0.721021	ENSGALG00000002661, ENSGALG00000006520, ENSGALG00000002112, ENSGALG00000003716, ENSGALG00000002926, ENSGALG00000003209, ENSGALG00000006388, ENSGALG00000011870, ENSGALG00000004538	570	105	6441
GOTERM_BP_ALL	GO:0031589~cell-substrate adhesion	3	0.204082	0.721995	ENSGALG00000006614, ENSGALG00000012394, ENSGALG00000004538	570	28	6441
GOTERM_BP_ALL	GO:0050678~regulation of epithelial cell proliferation	3	0.204082	0.721995	ENSGALG00000022980, ENSGALG00000007343, ENSGALG00000017073	570	28	6441
GOTERM_BP_ALL	GO:0017038~protein import	3	0.204082	0.721995	ENSGALG00000015549, ENSGALG00000010870, ENSGALG00000009264	570	28	6441
GOTERM_BP_ALL	GO:0007611~learning or memory	3	0.204082	0.721995	ENSGALG00000002926, ENSGALG00000003936, ENSGALG00000009073	570	28	6441
GOTERM_BP_ALL	GO:0006836~neurotransmitter transport	3	0.204082	0.721995	ENSGALG00000010098, ENSGALG00000003936, ENSGALG00000011836	570	28	6441
GOTERM_BP_ALL	GO:0043523~regulation of neuron apoptosis	3	0.204082	0.721995	ENSGALG00000003716, ENSGALG00000006211, ENSGALG00000002556	570	28	6441
GOTERM_BP_ALL	GO:0006633~fatty acid biosynthetic process	3	0.204082	0.721995	ENSGALG00000007127, ENSGALG00000005069, ENSGALG00000004594	570	28	6441
GOTERM_BP_ALL	GO:0048609~reproductive process in a multicellular organism	8	0.544218	0.725947	ENSGALG00000014870, ENSGALG00000002926, ENSGALG00000006211, ENSGALG00000003209, ENSGALG00000004790, ENSGALG00000012429, ENSGALG00000017073, ENSGALG00000006565	570	93	6441
GOTERM_BP_ALL	GO:0032504~multicellular organism reproduction	8	0.544218	0.725947	ENSGALG00000014870, ENSGALG00000002926, ENSGALG00000006211, ENSGALG00000003209, ENSGALG00000004790, ENSGALG00000012429, ENSGALG00000017073, ENSGALG00000006565	570	93	6441
GOTERM_BP_ALL	GO:0060021~palate development	2	0.136054	0.726433	ENSGALG00000003324, ENSGALG00000010529	570	14	6441
GOTERM_BP_ALL	GO:0044272~sulfur compound biosynthetic process	2	0.136054	0.726433	ENSGALG00000012369, ENSGALG00000011178	570	14	6441
GOTERM_BP_ALL	GO:0021532~neural tube patterning	2	0.136054	0.726433	ENSGALG00000012429, ENSGALG00000009073	570	14	6441
GOTERM_BP_ALL	GO:0001889~liver development	2	0.136054	0.726433	ENSGALG00000003209, ENSGALG00000004867	570	14	6441
GOTERM_BP_ALL	GO:0019221~cytokine-mediated signaling pathway	2	0.136054	0.726433	ENSGALG00000008407, ENSGALG00000007651	570	14	6441
GOTERM_BP_ALL	GO:0048538~thymus development	2	0.136054	0.726433	ENSGALG00000004161, ENSGALG00000009073	570	14	6441
GOTERM_BP_ALL	GO:0002521~leukocyte differentiation	5	0.340136	0.728471	ENSGALG00000012914, ENSGALG00000004594, ENSGALG00000000466, ENSGALG00000004867, ENSGALG00000009073	570	55	6441
GOTERM_BP_ALL	GO:0001822~kidney development	4	0.272109	0.730497	ENSGALG00000017335, ENSGALG00000003716, ENSGALG00000012429, ENSGALG00000013441	570	42	6441
GOTERM_BP_ALL	GO:0031324~negative regulation of cellular metabolic process	15	1.02041	0.731963	ENSGALG00000002661, ENSGALG00000005451, ENSGALG00000000903, ENSGALG00000008645, ENSGALG00000003209, ENSGALG00000008700, ENSGALG00000017073, ENSGALG00000008411, ENSGALG00000006703, ENSGALG00000007286, ENSGALG00000004201, ENSGALG00000010870, ENSGALG00000010529, ENSGALG00000009073, ENSGALG00000009064	570	180	6441
GOTERM_BP_ALL	GO:0045859~regulation of protein kinase activity	7	0.47619	0.732531	ENSGALG00000006703, ENSGALG00000022980, ENSGALG00000008970, ENSGALG00000008700, ENSGALG00000009073, ENSGALG00000008411, ENSGALG00000008910	570	81	6441
GOTERM_BP_ALL	GO:0048666~neuron development	8	0.544218	0.736243	ENSGALG00000002859, ENSGALG00000003135, ENSGALG00000006520, ENSGALG00000015348, ENSGALG00000003716, ENSGALG00000006098, ENSGALG00000004538, ENSGALG00000008411	570	94	6441
GOTERM_BP_ALL	GO:0006302~double-strand break repair	3	0.204082	0.740009	ENSGALG00000012914, ENSGALG00000010356, ENSGALG00000017073	570	29	6441
GOTERM_BP_ALL	GO:0032259~methylation	3	0.204082	0.740009	ENSGALG00000005451, ENSGALG00000009676, ENSGALG00000015340	570	29	6441
GOTERM_BP_ALL	GO:0051707~response to other organism	5	0.340136	0.741533	ENSGALG00000016919, ENSGALG00000011222, ENSGALG00000007651, ENSGALG00000011434, ENSGALG00000007099	570	56	6441
GOTERM_BP_ALL	GO:0051050~positive regulation of transport	4	0.272109	0.74521	ENSGALG00000008332, ENSGALG00000012429, ENSGALG00000008411, ENSGALG00000003901	570	43	6441
GOTERM_BP_ALL	GO:0030098~lymphocyte differentiation	4	0.272109	0.74521	ENSGALG00000012914, ENSGALG00000004594, ENSGALG00000000466, ENSGALG00000004867	570	43	6441
GOTERM_BP_ALL	GO:0048646~anatomical structure formation involved in morphogenesis	12	0.816327	0.746118	ENSGALG00000014342, ENSGALG00000006520, ENSGALG00000010005, ENSGALG00000012914, ENSGALG00000003209, ENSGALG00000004790, ENSGALG00000007343, ENSGALG00000012429, ENSGALG00000008661, ENSGALG00000011870, ENSGALG00000010529, ENSGALG00000009073	570	145	6441
GOTERM_BP_ALL	GO:0048513~organ development	45	3.06122	0.748432	ENSGALG00000017335, ENSGALG00000006520, ENSGALG00000016945, ENSGALG00000007343, ENSGALG00000003209, ENSGALG00000012429, ENSGALG00000000466, ENSGALG00000003324, ENSGALG00000010361, ENSGALG00000008411, ENSGALG00000015818, ENSGALG00000012140, ENSGALG00000012363, ENSGALG00000001194, ENSGALG00000003716, ENSGALG00000006211, ENSGALG00000008661, ENSGALG00000011515, ENSGALG00000013441, ENSGALG00000009064,…	570	541	6441
GOTERM_BP_ALL	GO:0051603~proteolysis involved in cellular protein catabolic process	11	0.748299	0.749488	ENSGALG00000005569, ENSGALG00000002779, ENSGALG00000001032, ENSGALG00000011174, ENSGALG00000001473, ENSGALG00000001668, ENSGALG00000014290, ENSGALG00000009314, ENSGALG00000023958, ENSGALG00000009073, ENSGALG00000012311	570	133	6441
GOTERM_BP_ALL	GO:0050885~neuromuscular process controlling balance	2	0.136054	0.750653	ENSGALG00000002859, ENSGALG00000006520	570	15	6441
GOTERM_BP_ALL	GO:0016573~histone acetylation	2	0.136054	0.750653	ENSGALG00000009944, ENSGALG00000005452	570	15	6441
GOTERM_BP_ALL	GO:0070661~leukocyte proliferation	2	0.136054	0.750653	ENSGALG00000005451, ENSGALG00000006098	570	15	6441
GOTERM_BP_ALL	GO:0002764~immune response-regulating signal transduction	2	0.136054	0.750653	ENSGALG00000000251, ENSGALG00000009073	570	15	6441
GOTERM_BP_ALL	GO:0014070~response to organic cyclic substance	2	0.136054	0.750653	ENSGALG00000006211, ENSGALG00000017073	570	15	6441
GOTERM_BP_ALL	GO:0002819~regulation of adaptive immune response	2	0.136054	0.750653	ENSGALG00000010915, ENSGALG00000003951	570	15	6441
GOTERM_BP_ALL	GO:0002757~immune response-activating signal transduction	2	0.136054	0.750653	ENSGALG00000000251, ENSGALG00000009073	570	15	6441
GOTERM_BP_ALL	GO:0032943~mononuclear cell proliferation	2	0.136054	0.750653	ENSGALG00000005451, ENSGALG00000006098	570	15	6441
GOTERM_BP_ALL	GO:0002822~regulation of adaptive immune response based on somatic recombination of immune receptors built from immunoglobulin superfamily domains	2	0.136054	0.750653	ENSGALG00000010915, ENSGALG00000003951	570	15	6441
GOTERM_BP_ALL	GO:0051236~establishment of RNA localization	2	0.136054	0.750653	ENSGALG00000011036, ENSGALG00000014691	570	15	6441
GOTERM_BP_ALL	GO:0001755~neural crest cell migration	2	0.136054	0.750653	ENSGALG00000003716, ENSGALG00000011870	570	15	6441
GOTERM_BP_ALL	GO:0051924~regulation of calcium ion transport	2	0.136054	0.750653	ENSGALG00000008332, ENSGALG00000003901	570	15	6441
GOTERM_BP_ALL	GO:0006473~protein amino acid acetylation	2	0.136054	0.750653	ENSGALG00000009944, ENSGALG00000005452	570	15	6441
GOTERM_BP_ALL	GO:0046651~lymphocyte proliferation	2	0.136054	0.750653	ENSGALG00000005451, ENSGALG00000006098	570	15	6441
GOTERM_BP_ALL	GO:0050657~nucleic acid transport	2	0.136054	0.750653	ENSGALG00000011036, ENSGALG00000014691	570	15	6441
GOTERM_BP_ALL	GO:0055067~monovalent inorganic cation homeostasis	2	0.136054	0.750653	ENSGALG00000006180, ENSGALG00000010035	570	15	6441
GOTERM_BP_ALL	GO:0015931~nucleobase, nucleoside, nucleotide and nucleic acid transport	2	0.136054	0.750653	ENSGALG00000011036, ENSGALG00000014691	570	15	6441
GOTERM_BP_ALL	GO:0050658~RNA transport	2	0.136054	0.750653	ENSGALG00000011036, ENSGALG00000014691	570	15	6441
GOTERM_BP_ALL	GO:0048468~cell development	17	1.15646	0.750737	ENSGALG00000002859, ENSGALG00000006520, ENSGALG00000010005, ENSGALG00000003209, ENSGALG00000006098, ENSGALG00000012429, ENSGALG00000017073, ENSGALG00000011870, ENSGALG00000004538, ENSGALG00000008411, ENSGALG00000003135, ENSGALG00000015348, ENSGALG00000003716, ENSGALG00000006211, ENSGALG00000004790, ENSGALG00000010529, ENSGALG00000004270	570	207	6441
GOTERM_BP_ALL	GO:0006811~ion transport	32	2.17687	0.7534	ENSGALG00000022704, ENSGALG00000009705, ENSGALG00000006180, ENSGALG00000001512, ENSGALG00000004562, ENSGALG00000003354, ENSGALG00000002618, ENSGALG00000011615, ENSGALG00000004176, ENSGALG00000007501, ENSGALG00000007179, ENSGALG00000017012, ENSGALG00000003713, ENSGALG00000003256, ENSGALG00000013515, ENSGALG00000018368, ENSGALG00000016446, ENSGALG00000011434, ENSGALG00000001835, ENSGALG00000005209,…	570	388	6441
GOTERM_BP_ALL	GO:0048729~tissue morphogenesis	7	0.47619	0.753868	ENSGALG00000002922, ENSGALG00000017335, ENSGALG00000003209, ENSGALG00000004790, ENSGALG00000012429, ENSGALG00000010529, ENSGALG00000004270	570	83	6441
GOTERM_BP_ALL	GO:0043549~regulation of kinase activity	7	0.47619	0.753868	ENSGALG00000006703, ENSGALG00000022980, ENSGALG00000008970, ENSGALG00000008700, ENSGALG00000009073, ENSGALG00000008411, ENSGALG00000008910	570	83	6441
GOTERM_BP_ALL	GO:0048736~appendage development	5	0.340136	0.754113	ENSGALG00000002922, ENSGALG00000003324, ENSGALG00000010529, ENSGALG00000009073, ENSGALG00000004270	570	57	6441
GOTERM_BP_ALL	GO:0000279~M phase	5	0.340136	0.754113	ENSGALG00000004161, ENSGALG00000001041, ENSGALG00000004640, ENSGALG00000014439, ENSGALG00000017073	570	57	6441
GOTERM_BP_ALL	GO:0060173~limb development	5	0.340136	0.754113	ENSGALG00000002922, ENSGALG00000003324, ENSGALG00000010529, ENSGALG00000009073, ENSGALG00000004270	570	57	6441
GOTERM_BP_ALL	GO:0001944~vasculature development	8	0.544218	0.756019	ENSGALG00000010005, ENSGALG00000002926, ENSGALG00000003209, ENSGALG00000007343, ENSGALG00000012429, ENSGALG00000003324, ENSGALG00000008661, ENSGALG00000011870	570	96	6441
GOTERM_BP_ALL	GO:0032313~regulation of Rab GTPase activity	3	0.204082	0.757016	ENSGALG00000009855, ENSGALG00000001244, ENSGALG00000000753	570	30	6441
GOTERM_BP_ALL	GO:0042330~taxis	3	0.204082	0.757016	ENSGALG00000011808, ENSGALG00000002112, ENSGALG00000006388	570	30	6441
GOTERM_BP_ALL	GO:0006935~chemotaxis	3	0.204082	0.757016	ENSGALG00000011808, ENSGALG00000002112, ENSGALG00000006388	570	30	6441
GOTERM_BP_ALL	GO:0051345~positive regulation of hydrolase activity	3	0.204082	0.757016	ENSGALG00000008405, ENSGALG00000000466, ENSGALG00000004412	570	30	6441
GOTERM_BP_ALL	GO:0010564~regulation of cell cycle process	3	0.204082	0.757016	ENSGALG00000006555, ENSGALG00000001382, ENSGALG00000017073	570	30	6441
GOTERM_BP_ALL	GO:0032483~regulation of Rab protein signal transduction	3	0.204082	0.757016	ENSGALG00000009855, ENSGALG00000001244, ENSGALG00000000753	570	30	6441
GOTERM_BP_ALL	GO:0043623~cellular protein complex assembly	4	0.272109	0.759275	ENSGALG00000014331, ENSGALG00000003150, ENSGALG00000006520, ENSGALG00000001446	570	44	6441
GOTERM_BP_ALL	GO:0019637~organophosphate metabolic process	6	0.408163	0.763983	ENSGALG00000007881, ENSGALG00000000737, ENSGALG00000008934, ENSGALG00000021314, ENSGALG00000007181, ENSGALG00000006872	570	71	6441
GOTERM_BP_ALL	GO:0022607~cellular component assembly	16	1.08844	0.765849	ENSGALG00000011705, ENSGALG00000014331, ENSGALG00000002859, ENSGALG00000005451, ENSGALG00000003150, ENSGALG00000006520, ENSGALG00000004594, ENSGALG00000006098, ENSGALG00000004034, ENSGALG00000002286, ENSGALG00000010361, ENSGALG00000007465, ENSGALG00000017200, ENSGALG00000001446, ENSGALG00000005079, ENSGALG00000000991	570	197	6441
GOTERM_BP_ALL	GO:0045934~negative regulation of nucleobase, nucleoside, nucleotide and nucleic acid metabolic process	11	0.748299	0.76586	ENSGALG00000005451, ENSGALG00000006703, ENSGALG00000000903, ENSGALG00000007286, ENSGALG00000008645, ENSGALG00000004201, ENSGALG00000003209, ENSGALG00000008700, ENSGALG00000017073, ENSGALG00000010529, ENSGALG00000009064	570	135	6441
GOTERM_BP_ALL	GO:0008361~regulation of cell size	4	0.272109	0.772707	ENSGALG00000002922, ENSGALG00000002556, ENSGALG00000001006, ENSGALG00000004538	570	45	6441
GOTERM_BP_ALL	GO:0016042~lipid catabolic process	4	0.272109	0.772707	ENSGALG00000009442, ENSGALG00000000737, ENSGALG00000021314, ENSGALG00000006743	570	45	6441
GOTERM_BP_ALL	GO:0051783~regulation of nuclear division	2	0.136054	0.772732	ENSGALG00000006555, ENSGALG00000001382	570	16	6441
GOTERM_BP_ALL	GO:0006213~pyrimidine nucleoside metabolic process	2	0.136054	0.772732	ENSGALG00000011770, ENSGALG00000016728	570	16	6441
GOTERM_BP_ALL	GO:0000041~transition metal ion transport	2	0.136054	0.772732	ENSGALG00000011434, ENSGALG00000020879	570	16	6441
GOTERM_BP_ALL	GO:0046634~regulation of alpha-beta T cell activation	2	0.136054	0.772732	ENSGALG00000010915, ENSGALG00000003951	570	16	6441
GOTERM_BP_ALL	GO:0006403~RNA localization	2	0.136054	0.772732	ENSGALG00000011036, ENSGALG00000014691	570	16	6441
GOTERM_BP_ALL	GO:0002460~adaptive immune response based on somatic recombination of immune receptors built from immunoglobulin superfamily domains	2	0.136054	0.772732	ENSGALG00000004594, ENSGALG00000005750	570	16	6441
GOTERM_BP_ALL	GO:0001776~leukocyte homeostasis	2	0.136054	0.772732	ENSGALG00000004161, ENSGALG00000010915	570	16	6441
GOTERM_BP_ALL	GO:0002250~adaptive immune response	2	0.136054	0.772732	ENSGALG00000004594, ENSGALG00000005750	570	16	6441
GOTERM_BP_ALL	GO:0007088~regulation of mitosis	2	0.136054	0.772732	ENSGALG00000006555, ENSGALG00000001382	570	16	6441
GOTERM_BP_ALL	GO:0048545~response to steroid hormone stimulus	2	0.136054	0.772732	ENSGALG00000017073, ENSGALG00000008411	570	16	6441
GOTERM_BP_ALL	GO:0002253~activation of immune response	2	0.136054	0.772732	ENSGALG00000000251, ENSGALG00000009073	570	16	6441
GOTERM_BP_ALL	GO:0006418~tRNA aminoacylation for protein translation	3	0.204082	0.773054	ENSGALG00000001850, ENSGALG00000000907, ENSGALG00000003563	570	31	6441
GOTERM_BP_ALL	GO:0030217~T cell differentiation	3	0.204082	0.773054	ENSGALG00000012914, ENSGALG00000004594, ENSGALG00000000466	570	31	6441
GOTERM_BP_ALL	GO:0040017~positive regulation of locomotion	3	0.204082	0.773054	ENSGALG00000006388, ENSGALG00000011870, ENSGALG00000014984	570	31	6441
GOTERM_BP_ALL	GO:0009205~purine ribonucleoside triphosphate metabolic process	7	0.47619	0.77394	ENSGALG00000018368, ENSGALG00000013439, ENSGALG00000016446, ENSGALG00000007179, ENSGALG00000016728, ENSGALG00000016822, ENSGALG00000003256	570	85	6441
GOTERM_BP_ALL	GO:0009199~ribonucleoside triphosphate metabolic process	7	0.47619	0.77394	ENSGALG00000018368, ENSGALG00000013439, ENSGALG00000016446, ENSGALG00000007179, ENSGALG00000016728, ENSGALG00000016822, ENSGALG00000003256	570	85	6441
GOTERM_BP_ALL	GO:0051338~regulation of transferase activity	7	0.47619	0.77394	ENSGALG00000006703, ENSGALG00000022980, ENSGALG00000008970, ENSGALG00000008700, ENSGALG00000009073, ENSGALG00000008411, ENSGALG00000008910	570	85	6441
GOTERM_BP_ALL	GO:0016044~membrane organization	6	0.408163	0.774656	ENSGALG00000014910, ENSGALG00000006520, ENSGALG00000006598, ENSGALG00000003716, ENSGALG00000006182, ENSGALG00000006211	570	72	6441
GOTERM_BP_ALL	GO:0080134~regulation of response to stress	5	0.340136	0.77785	ENSGALG00000008332, ENSGALG00000008700, ENSGALG00000004867, ENSGALG00000014984, ENSGALG00000008411	570	59	6441
GOTERM_BP_ALL	GO:0051172~negative regulation of nitrogen compound metabolic process	11	0.748299	0.78147	ENSGALG00000005451, ENSGALG00000006703, ENSGALG00000000903, ENSGALG00000007286, ENSGALG00000008645, ENSGALG00000004201, ENSGALG00000003209, ENSGALG00000008700, ENSGALG00000017073, ENSGALG00000010529, ENSGALG00000009064	570	137	6441
GOTERM_BP_ALL	GO:0051094~positive regulation of developmental process	8	0.544218	0.783654	ENSGALG00000014684, ENSGALG00000004594, ENSGALG00000012429, ENSGALG00000002556, ENSGALG00000011870, ENSGALG00000010915, ENSGALG00000008411, ENSGALG00000003951	570	99	6441
GOTERM_BP_ALL	GO:0050776~regulation of immune response	4	0.272109	0.785519	ENSGALG00000000251, ENSGALG00000010915, ENSGALG00000009073, ENSGALG00000003951	570	46	6441
GOTERM_BP_ALL	GO:0006814~sodium ion transport	4	0.272109	0.785519	ENSGALG00000002957, ENSGALG00000006180, ENSGALG00000001835, ENSGALG00000016822	570	46	6441
GOTERM_BP_ALL	GO:0048511~rhythmic process	3	0.204082	0.788161	ENSGALG00000001955, ENSGALG00000006211, ENSGALG00000008411	570	32	6441
GOTERM_BP_ALL	GO:0043038~amino acid activation	3	0.204082	0.788161	ENSGALG00000001850, ENSGALG00000000907, ENSGALG00000003563	570	32	6441
GOTERM_BP_ALL	GO:0043039~tRNA aminoacylation	3	0.204082	0.788161	ENSGALG00000001850, ENSGALG00000000907, ENSGALG00000003563	570	32	6441
GOTERM_BP_ALL	GO:0050778~positive regulation of immune response	3	0.204082	0.788161	ENSGALG00000000251, ENSGALG00000009073, ENSGALG00000003951	570	32	6441
GOTERM_BP_ALL	GO:0048812~neuron projection morphogenesis	5	0.340136	0.789023	ENSGALG00000003135, ENSGALG00000006520, ENSGALG00000015348, ENSGALG00000006098, ENSGALG00000004538	570	60	6441
GOTERM_BP_ALL	GO:0009101~glycoprotein biosynthetic process	5	0.340136	0.789023	ENSGALG00000009021, ENSGALG00000013952, ENSGALG00000001883, ENSGALG00000015252, ENSGALG00000007701	570	60	6441
GOTERM_BP_ALL	GO:0006006~glucose metabolic process	5	0.340136	0.789023	ENSGALG00000012365, ENSGALG00000006543, ENSGALG00000008934, ENSGALG00000006300, ENSGALG00000002485	570	60	6441
GOTERM_BP_ALL	GO:0007275~multicellular organismal development	68	4.62585	0.791458	ENSGALG00000000196, ENSGALG00000006520, ENSGALG00000016945, ENSGALG00000014320, ENSGALG00000009289, ENSGALG00000000466, ENSGALG00000012429, ENSGALG00000003324, ENSGALG00000002556, ENSGALG00000010361, ENSGALG00000008411, ENSGALG00000015818, ENSGALG00000005733, ENSGALG00000003135, ENSGALG00000012363, ENSGALG00000008661, ENSGALG00000011515, ENSGALG00000013441, ENSGALG00000004270, ENSGALG00000002661,…	570	823	6441
GOTERM_BP_ALL	GO:0010212~response to ionizing radiation	2	0.136054	0.792859	ENSGALG00000010356, ENSGALG00000017073	570	17	6441
GOTERM_BP_ALL	GO:0006289~nucleotide-excision repair	2	0.136054	0.792859	ENSGALG00000017073, ENSGALG00000011515	570	17	6441
GOTERM_BP_ALL	GO:0010975~regulation of neuron projection development	2	0.136054	0.792859	ENSGALG00000002556, ENSGALG00000006743	570	17	6441
GOTERM_BP_ALL	GO:0043281~regulation of caspase activity	2	0.136054	0.792859	ENSGALG00000000466, ENSGALG00000004412	570	17	6441
GOTERM_BP_ALL	GO:0035148~tube lumen formation	2	0.136054	0.792859	ENSGALG00000003209, ENSGALG00000004790	570	17	6441
GOTERM_BP_ALL	GO:0001838~embryonic epithelial tube formation	2	0.136054	0.792859	ENSGALG00000003209, ENSGALG00000004790	570	17	6441
GOTERM_BP_ALL	GO:0030183~B cell differentiation	2	0.136054	0.792859	ENSGALG00000012914, ENSGALG00000004867	570	17	6441
GOTERM_BP_ALL	GO:0042157~lipoprotein metabolic process	2	0.136054	0.792859	ENSGALG00000010253, ENSGALG00000003936	570	17	6441
GOTERM_BP_ALL	GO:0007417~central nervous system development	10	0.680272	0.794402	ENSGALG00000002661, ENSGALG00000006520, ENSGALG00000012914, ENSGALG00000003209, ENSGALG00000006098, ENSGALG00000012429, ENSGALG00000017073, ENSGALG00000010529, ENSGALG00000009073, ENSGALG00000004270	570	126	6441
GOTERM_BP_ALL	GO:0050877~neurological system process	13	0.884354	0.794469	ENSGALG00000002859, ENSGALG00000006520, ENSGALG00000010005, ENSGALG00000002556, ENSGALG00000003936, ENSGALG00000008411, ENSGALG00000014539, ENSGALG00000003901, ENSGALG00000006614, ENSGALG00000006626, ENSGALG00000022980, ENSGALG00000002926, ENSGALG00000009073	570	164	6441
GOTERM_BP_ALL	GO:0046034~ATP metabolic process	6	0.408163	0.794888	ENSGALG00000018368, ENSGALG00000013439, ENSGALG00000016446, ENSGALG00000007179, ENSGALG00000016822, ENSGALG00000003256	570	74	6441
GOTERM_BP_ALL	GO:0009790~embryonic development	20	1.36054	0.795291	ENSGALG00000000196, ENSGALG00000014342, ENSGALG00000006520, ENSGALG00000004596, ENSGALG00000010005, ENSGALG00000014320, ENSGALG00000003209, ENSGALG00000012429, ENSGALG00000003324, ENSGALG00000017073, ENSGALG00000011870, ENSGALG00000002922, ENSGALG00000004161, ENSGALG00000012914, ENSGALG00000006211, ENSGALG00000004790, ENSGALG00000001382, ENSGALG00000010529, ENSGALG00000009073, ENSGALG00000004270	570	251	6441
GOTERM_BP_ALL	GO:0048869~cellular developmental process	39	2.65306	0.796141	ENSGALG00000003390, ENSGALG00000014342, ENSGALG00000017335, ENSGALG00000006520, ENSGALG00000016945, ENSGALG00000007343, ENSGALG00000003209, ENSGALG00000012429, ENSGALG00000000466, ENSGALG00000002556, ENSGALG00000004538, ENSGALG00000008411, ENSGALG00000003135, ENSGALG00000012363, ENSGALG00000003716, ENSGALG00000006211, ENSGALG00000011515, ENSGALG00000009064, ENSGALG00000004270, ENSGALG00000002859,…	570	481	6441
GOTERM_BP_ALL	GO:0003007~heart morphogenesis	3	0.204082	0.802375	ENSGALG00000003209, ENSGALG00000011870, ENSGALG00000004270	570	33	6441
GOTERM_BP_ALL	GO:0006874~cellular calcium ion homeostasis	3	0.204082	0.802375	ENSGALG00000005358, ENSGALG00000009705, ENSGALG00000008332	570	33	6441
GOTERM_BP_ALL	GO:0051240~positive regulation of multicellular organismal process	6	0.408163	0.804457	ENSGALG00000002926, ENSGALG00000008332, ENSGALG00000012429, ENSGALG00000009073, ENSGALG00000008411, ENSGALG00000003951	570	75	6441
GOTERM_BP_ALL	GO:0048699~generation of neurons	13	0.884354	0.807631	ENSGALG00000002859, ENSGALG00000002661, ENSGALG00000006520, ENSGALG00000006098, ENSGALG00000012429, ENSGALG00000002556, ENSGALG00000008411, ENSGALG00000004538, ENSGALG00000006743, ENSGALG00000003135, ENSGALG00000015348, ENSGALG00000003716, ENSGALG00000004270	570	166	6441
GOTERM_BP_ALL	GO:0051056~regulation of small GTPase mediated signal transduction	10	0.680272	0.809232	ENSGALG00000002525, ENSGALG00000001770, ENSGALG00000002922, ENSGALG00000009855, ENSGALG00000008405, ENSGALG00000005680, ENSGALG00000023703, ENSGALG00000001244, ENSGALG00000012454, ENSGALG00000000753	570	128	6441
GOTERM_BP_ALL	GO:0007268~synaptic transmission	4	0.272109	0.809352	ENSGALG00000003936, ENSGALG00000014539, ENSGALG00000008411, ENSGALG00000003901	570	48	6441
GOTERM_BP_ALL	GO:0044085~cellular component biogenesis	18	1.22449	0.810126	ENSGALG00000011705, ENSGALG00000014331, ENSGALG00000002859, ENSGALG00000005451, ENSGALG00000003150, ENSGALG00000006520, ENSGALG00000004594, ENSGALG00000006098, ENSGALG00000004034, ENSGALG00000002286, ENSGALG00000010361, ENSGALG00000007465, ENSGALG00000017200, ENSGALG00000000576, ENSGALG00000001446, ENSGALG00000005079, ENSGALG00000023294, ENSGALG00000000991	570	229	6441
GOTERM_BP_ALL	GO:0034622~cellular macromolecular complex assembly	7	0.47619	0.810365	ENSGALG00000014331, ENSGALG00000005451, ENSGALG00000003150, ENSGALG00000006520, ENSGALG00000001446, ENSGALG00000002286, ENSGALG00000010361	570	89	6441
GOTERM_BP_ALL	GO:0045944~positive regulation of transcription from RNA polymerase II promoter	11	0.748299	0.810422	ENSGALG00000005358, ENSGALG00000014342, ENSGALG00000010005, ENSGALG00000004596, ENSGALG00000003716, ENSGALG00000003209, ENSGALG00000012429, ENSGALG00000010870, ENSGALG00000011515, ENSGALG00000011870, ENSGALG00000010529	570	141	6441
GOTERM_BP_ALL	GO:0043408~regulation of MAPKKK cascade	2	0.136054	0.811206	ENSGALG00000006555, ENSGALG00000008700	570	18	6441
GOTERM_BP_ALL	GO:0051258~protein polymerization	2	0.136054	0.811206	ENSGALG00000003150, ENSGALG00000001446	570	18	6441
GOTERM_BP_ALL	GO:0051781~positive regulation of cell division	2	0.136054	0.811206	ENSGALG00000006555, ENSGALG00000007343	570	18	6441
GOTERM_BP_ALL	GO:0052548~regulation of endopeptidase activity	2	0.136054	0.811206	ENSGALG00000000466, ENSGALG00000004412	570	18	6441
GOTERM_BP_ALL	GO:0007015~actin filament organization	2	0.136054	0.811206	ENSGALG00000001446, ENSGALG00000008411	570	18	6441
GOTERM_BP_ALL	GO:0045785~positive regulation of cell adhesion	2	0.136054	0.811206	ENSGALG00000012454, ENSGALG00000008661	570	18	6441
GOTERM_BP_ALL	GO:0055074~calcium ion homeostasis	3	0.204082	0.815737	ENSGALG00000005358, ENSGALG00000009705, ENSGALG00000008332	570	34	6441
GOTERM_BP_ALL	GO:0051098~regulation of binding	3	0.204082	0.815737	ENSGALG00000008407, ENSGALG00000006703, ENSGALG00000004867	570	34	6441
GOTERM_BP_ALL	GO:0065007~biological regulation	200	13.6054	0.816236	ENSGALG00000006520, ENSGALG00000005668, ENSGALG00000022490, ENSGALG00000005768, ENSGALG00000008970, ENSGALG00000010461, ENSGALG00000000753, ENSGALG00000001558, ENSGALG00000009240, ENSGALG00000006626, ENSGALG00000005079, ENSGALG00000006321, ENSGALG00000007195, ENSGALG00000001032, ENSGALG00000011434, ENSGALG00000017073, ENSGALG00000005772, ENSGALG00000009944, ENSGALG00000011234, ENSGALG00000002922,…	570	2359	6441
GOTERM_BP_ALL	GO:0006952~defense response	7	0.47619	0.818717	ENSGALG00000008166, ENSGALG00000004594, ENSGALG00000009392, ENSGALG00000004867, ENSGALG00000011870, ENSGALG00000021471, ENSGALG00000007099	570	90	6441
GOTERM_BP_ALL	GO:0015674~di-, tri-valent inorganic cation transport	5	0.340136	0.819858	ENSGALG00000009705, ENSGALG00000011434, ENSGALG00000009073, ENSGALG00000003149, ENSGALG00000003901	570	63	6441
GOTERM_BP_ALL	GO:0050789~regulation of biological process	190	12.9252	0.821398	ENSGALG00000006520, ENSGALG00000005668, ENSGALG00000022490, ENSGALG00000005768, ENSGALG00000010461, ENSGALG00000003971, ENSGALG00000008970, ENSGALG00000002556, ENSGALG00000004814, ENSGALG00000000753, ENSGALG00000001558, ENSGALG00000008411, ENSGALG00000006061, ENSGALG00000009240, ENSGALG00000006626, ENSGALG00000012363, ENSGALG00000005079, ENSGALG00000007565, ENSGALG00000007651, ENSGALG00000003428,…	570	2247	6441
GOTERM_BP_ALL	GO:0051093~negative regulation of developmental process	8	0.544218	0.82442	ENSGALG00000016945, ENSGALG00000004594, ENSGALG00000003209, ENSGALG00000004790, ENSGALG00000012429, ENSGALG00000010529, ENSGALG00000016330, ENSGALG00000006743	570	104	6441
GOTERM_BP_ALL	GO:0030154~cell differentiation	37	2.51701	0.827586	ENSGALG00000003390, ENSGALG00000014342, ENSGALG00000006520, ENSGALG00000016945, ENSGALG00000007343, ENSGALG00000003209, ENSGALG00000012429, ENSGALG00000000466, ENSGALG00000002556, ENSGALG00000004538, ENSGALG00000008411, ENSGALG00000003135, ENSGALG00000003716, ENSGALG00000006211, ENSGALG00000011515, ENSGALG00000009064, ENSGALG00000004270, ENSGALG00000002859, ENSGALG00000002661, ENSGALG00000010005,…	570	465	6441
GOTERM_BP_ALL	GO:0052547~regulation of peptidase activity	2	0.136054	0.827931	ENSGALG00000000466, ENSGALG00000004412	570	19	6441
GOTERM_BP_ALL	GO:0006352~transcription initiation	2	0.136054	0.827931	ENSGALG00000011705, ENSGALG00000000991	570	19	6441
GOTERM_BP_ALL	GO:0051090~regulation of transcription factor activity	2	0.136054	0.827931	ENSGALG00000008407, ENSGALG00000004867	570	19	6441
GOTERM_BP_ALL	GO:0010959~regulation of metal ion transport	2	0.136054	0.827931	ENSGALG00000008332, ENSGALG00000003901	570	19	6441
GOTERM_BP_ALL	GO:0010769~regulation of cell morphogenesis involved in differentiation	2	0.136054	0.827931	ENSGALG00000002556, ENSGALG00000006743	570	19	6441
GOTERM_BP_ALL	GO:0009108~coenzyme biosynthetic process	3	0.204082	0.828285	ENSGALG00000012369, ENSGALG00000001184, ENSGALG00000015978	570	35	6441
GOTERM_BP_ALL	GO:0001934~positive regulation of protein amino acid phosphorylation	3	0.204082	0.828285	ENSGALG00000009778, ENSGALG00000008332, ENSGALG00000012429	570	35	6441
GOTERM_BP_ALL	GO:0007346~regulation of mitotic cell cycle	3	0.204082	0.828285	ENSGALG00000006555, ENSGALG00000001382, ENSGALG00000017073	570	35	6441
GOTERM_BP_ALL	GO:0048667~cell morphogenesis involved in neuron differentiation	5	0.340136	0.829275	ENSGALG00000003135, ENSGALG00000006520, ENSGALG00000015348, ENSGALG00000006098, ENSGALG00000004538	570	64	6441
GOTERM_BP_ALL	GO:0030182~neuron differentiation	10	0.680272	0.829949	ENSGALG00000002859, ENSGALG00000003135, ENSGALG00000006520, ENSGALG00000015348, ENSGALG00000003716, ENSGALG00000006098, ENSGALG00000012429, ENSGALG00000004270, ENSGALG00000004538, ENSGALG00000008411	570	131	6441
GOTERM_BP_ALL	GO:0010629~negative regulation of gene expression	10	0.680272	0.829949	ENSGALG00000005451, ENSGALG00000007286, ENSGALG00000008645, ENSGALG00000004201, ENSGALG00000003209, ENSGALG00000012429, ENSGALG00000008700, ENSGALG00000001558, ENSGALG00000010529, ENSGALG00000009064	570	131	6441
GOTERM_BP_ALL	GO:0010558~negative regulation of macromolecule biosynthetic process	11	0.748299	0.830189	ENSGALG00000005451, ENSGALG00000006703, ENSGALG00000007286, ENSGALG00000008645, ENSGALG00000004201, ENSGALG00000003209, ENSGALG00000008700, ENSGALG00000017073, ENSGALG00000010529, ENSGALG00000009064, ENSGALG00000008411	570	144	6441
GOTERM_BP_ALL	GO:0001568~blood vessel development	7	0.47619	0.834548	ENSGALG00000010005, ENSGALG00000002926, ENSGALG00000007343, ENSGALG00000012429, ENSGALG00000003324, ENSGALG00000008661, ENSGALG00000011870	570	92	6441
GOTERM_BP_ALL	GO:0007399~nervous system development	22	1.4966	0.836776	ENSGALG00000002859, ENSGALG00000002661, ENSGALG00000009173, ENSGALG00000006520, ENSGALG00000006098, ENSGALG00000003209, ENSGALG00000012429, ENSGALG00000002556, ENSGALG00000017073, ENSGALG00000004538, ENSGALG00000008411, ENSGALG00000006743, ENSGALG00000003126, ENSGALG00000003135, ENSGALG00000015348, ENSGALG00000012914, ENSGALG00000003716, ENSGALG00000010529, ENSGALG00000007582, ENSGALG00000009073,…	570	284	6441
GOTERM_BP_ALL	GO:0043632~modification-dependent macromolecule catabolic process	9	0.612245	0.837212	ENSGALG00000005569, ENSGALG00000002779, ENSGALG00000001032, ENSGALG00000001473, ENSGALG00000001668, ENSGALG00000014290, ENSGALG00000009314, ENSGALG00000023958, ENSGALG00000012311	570	119	6441
GOTERM_BP_ALL	GO:0019941~modification-dependent protein catabolic process	9	0.612245	0.837212	ENSGALG00000005569, ENSGALG00000002779, ENSGALG00000001032, ENSGALG00000001473, ENSGALG00000001668, ENSGALG00000014290, ENSGALG00000009314, ENSGALG00000023958, ENSGALG00000012311	570	119	6441
GOTERM_BP_ALL	GO:0007154~cell communication	13	0.884354	0.837815	ENSGALG00000005659, ENSGALG00000012889, ENSGALG00000007343, ENSGALG00000012429, ENSGALG00000003936, ENSGALG00000007052, ENSGALG00000010915, ENSGALG00000014539, ENSGALG00000008411, ENSGALG00000003901, ENSGALG00000002924, ENSGALG00000003716, ENSGALG00000009064	570	171	6441
GOTERM_BP_ALL	GO:0045597~positive regulation of cell differentiation	6	0.408163	0.839237	ENSGALG00000004594, ENSGALG00000012429, ENSGALG00000002556, ENSGALG00000011870, ENSGALG00000010915, ENSGALG00000003951	570	79	6441
GOTERM_BP_ALL	GO:0046942~carboxylic acid transport	3	0.204082	0.840059	ENSGALG00000000722, ENSGALG00000010098, ENSGALG00000005727	570	36	6441
GOTERM_BP_ALL	GO:0015849~organic acid transport	3	0.204082	0.840059	ENSGALG00000000722, ENSGALG00000010098, ENSGALG00000005727	570	36	6441
GOTERM_BP_ALL	GO:0015986~ATP synthesis coupled proton transport	3	0.204082	0.840059	ENSGALG00000018368, ENSGALG00000016446, ENSGALG00000003256	570	36	6441
GOTERM_BP_ALL	GO:0015985~energy coupled proton transport, down electrochemical gradient	3	0.204082	0.840059	ENSGALG00000018368, ENSGALG00000016446, ENSGALG00000003256	570	36	6441
GOTERM_BP_ALL	GO:0007017~microtubule-based process	7	0.47619	0.842038	ENSGALG00000006064, ENSGALG00000003150, ENSGALG00000006611, ENSGALG00000003231, ENSGALG00000006206, ENSGALG00000017073, ENSGALG00000010120	570	93	6441
GOTERM_BP_ALL	GO:0051271~negative regulation of cell motion	2	0.136054	0.843177	ENSGALG00000006703, ENSGALG00000022980	570	20	6441
GOTERM_BP_ALL	GO:0030258~lipid modification	2	0.136054	0.843177	ENSGALG00000009442, ENSGALG00000008934	570	20	6441
GOTERM_BP_ALL	GO:0007179~transforming growth factor beta receptor signaling pathway	2	0.136054	0.843177	ENSGALG00000012140, ENSGALG00000010870	570	20	6441
GOTERM_BP_ALL	GO:0007605~sensory perception of sound	2	0.136054	0.843177	ENSGALG00000006614, ENSGALG00000022980	570	20	6441
GOTERM_BP_ALL	GO:0006790~sulfur metabolic process	2	0.136054	0.843177	ENSGALG00000012369, ENSGALG00000011178	570	20	6441
GOTERM_BP_ALL	GO:0040013~negative regulation of locomotion	2	0.136054	0.843177	ENSGALG00000006703, ENSGALG00000008411	570	20	6441
GOTERM_BP_ALL	GO:0046883~regulation of hormone secretion	2	0.136054	0.843177	ENSGALG00000010915, ENSGALG00000008411	570	20	6441
GOTERM_BP_ALL	GO:0034656~nucleobase, nucleoside and nucleotide catabolic process	2	0.136054	0.843177	ENSGALG00000003457, ENSGALG00000004245	570	20	6441
GOTERM_BP_ALL	GO:0009166~nucleotide catabolic process	2	0.136054	0.843177	ENSGALG00000003457, ENSGALG00000004245	570	20	6441
GOTERM_BP_ALL	GO:0006275~regulation of DNA replication	2	0.136054	0.843177	ENSGALG00000006703, ENSGALG00000017073	570	20	6441
GOTERM_BP_ALL	GO:0042401~biogenic amine biosynthetic process	2	0.136054	0.843177	ENSGALG00000001955, ENSGALG00000002926	570	20	6441
GOTERM_BP_ALL	GO:0043269~regulation of ion transport	2	0.136054	0.843177	ENSGALG00000008332, ENSGALG00000003901	570	20	6441
GOTERM_BP_ALL	GO:0034655~nucleobase, nucleoside, nucleotide and nucleic acid catabolic process	2	0.136054	0.843177	ENSGALG00000003457, ENSGALG00000004245	570	20	6441
GOTERM_BP_ALL	GO:0006221~pyrimidine nucleotide biosynthetic process	2	0.136054	0.843177	ENSGALG00000011770, ENSGALG00000016728	570	20	6441
GOTERM_BP_ALL	GO:0007368~determination of left/right symmetry	2	0.136054	0.843177	ENSGALG00000002922, ENSGALG00000003209	570	20	6441
GOTERM_BP_ALL	GO:0043085~positive regulation of catalytic activity	8	0.544218	0.845839	ENSGALG00000003716, ENSGALG00000008405, ENSGALG00000008970, ENSGALG00000000466, ENSGALG00000004412, ENSGALG00000009073, ENSGALG00000008411, ENSGALG00000008910	570	107	6441
GOTERM_BP_ALL	GO:0048858~cell projection morphogenesis	5	0.340136	0.846886	ENSGALG00000003135, ENSGALG00000006520, ENSGALG00000015348, ENSGALG00000006098, ENSGALG00000004538	570	66	6441
GOTERM_BP_ALL	GO:0030036~actin cytoskeleton organization	5	0.340136	0.846886	ENSGALG00000002859, ENSGALG00000006520, ENSGALG00000001446, ENSGALG00000004034, ENSGALG00000008411	570	66	6441
GOTERM_BP_ALL	GO:0006333~chromatin assembly or disassembly	4	0.272109	0.850345	ENSGALG00000005451, ENSGALG00000008146, ENSGALG00000002286, ENSGALG00000012808	570	52	6441
GOTERM_BP_ALL	GO:0010562~positive regulation of phosphorus metabolic process	3	0.204082	0.851097	ENSGALG00000009778, ENSGALG00000008332, ENSGALG00000012429	570	37	6441
GOTERM_BP_ALL	GO:0045937~positive regulation of phosphate metabolic process	3	0.204082	0.851097	ENSGALG00000009778, ENSGALG00000008332, ENSGALG00000012429	570	37	6441
GOTERM_BP_ALL	GO:0042327~positive regulation of phosphorylation	3	0.204082	0.851097	ENSGALG00000009778, ENSGALG00000008332, ENSGALG00000012429	570	37	6441
GOTERM_BP_ALL	GO:0006629~lipid metabolic process	20	1.36054	0.854186	ENSGALG00000007127, ENSGALG00000015375, ENSGALG00000003242, ENSGALG00000004230, ENSGALG00000007881, ENSGALG00000016425, ENSGALG00000009442, ENSGALG00000000737, ENSGALG00000004594, ENSGALG00000015331, ENSGALG00000008121, ENSGALG00000021314, ENSGALG00000006743, ENSGALG00000006598, ENSGALG00000005069, ENSGALG00000008934, ENSGALG00000007181, ENSGALG00000004270, ENSGALG00000006872, ENSGALG00000009803	570	263	6441
GOTERM_BP_ALL	GO:0019953~sexual reproduction	6	0.408163	0.854631	ENSGALG00000014870, ENSGALG00000006211, ENSGALG00000004790, ENSGALG00000012429, ENSGALG00000017073, ENSGALG00000006565	570	81	6441
GOTERM_BP_ALL	GO:0044093~positive regulation of molecular function	9	0.612245	0.856359	ENSGALG00000008407, ENSGALG00000003716, ENSGALG00000008405, ENSGALG00000008970, ENSGALG00000000466, ENSGALG00000004412, ENSGALG00000009073, ENSGALG00000008411, ENSGALG00000008910	570	122	6441
GOTERM_BP_ALL	GO:0044242~cellular lipid catabolic process	2	0.136054	0.857074	ENSGALG00000009442, ENSGALG00000000737	570	21	6441
GOTERM_BP_ALL	GO:0033673~negative regulation of kinase activity	2	0.136054	0.857074	ENSGALG00000022980, ENSGALG00000008700	570	21	6441
GOTERM_BP_ALL	GO:0006469~negative regulation of protein kinase activity	2	0.136054	0.857074	ENSGALG00000022980, ENSGALG00000008700	570	21	6441
GOTERM_BP_ALL	GO:0007612~learning	2	0.136054	0.857074	ENSGALG00000002926, ENSGALG00000003936	570	21	6441
GOTERM_BP_ALL	GO:0051302~regulation of cell division	2	0.136054	0.857074	ENSGALG00000006555, ENSGALG00000007343	570	21	6441
GOTERM_BP_ALL	GO:0080135~regulation of cellular response to stress	2	0.136054	0.857074	ENSGALG00000008700, ENSGALG00000004867	570	21	6441
GOTERM_BP_ALL	GO:0031344~regulation of cell projection organization	2	0.136054	0.857074	ENSGALG00000002556, ENSGALG00000006743	570	21	6441
GOTERM_BP_ALL	GO:0007223~Wnt receptor signaling pathway, calcium modulating pathway	2	0.136054	0.857074	ENSGALG00000005733, ENSGALG00000004790	570	21	6441
GOTERM_BP_ALL	GO:0008654~phospholipid biosynthetic process	2	0.136054	0.857074	ENSGALG00000007181, ENSGALG00000006872	570	21	6441
GOTERM_BP_ALL	GO:0006766~vitamin metabolic process	2	0.136054	0.857074	ENSGALG00000012369, ENSGALG00000004270	570	21	6441
GOTERM_BP_ALL	GO:0021543~pallium development	2	0.136054	0.857074	ENSGALG00000002661, ENSGALG00000010529	570	21	6441
GOTERM_BP_ALL	GO:0050905~neuromuscular process	2	0.136054	0.857074	ENSGALG00000002859, ENSGALG00000006520	570	21	6441
GOTERM_BP_ALL	GO:0050890~cognition	8	0.544218	0.858919	ENSGALG00000006614, ENSGALG00000006626, ENSGALG00000022980, ENSGALG00000010005, ENSGALG00000002926, ENSGALG00000002556, ENSGALG00000003936, ENSGALG00000009073	570	109	6441
GOTERM_BP_ALL	GO:0008202~steroid metabolic process	4	0.272109	0.859312	ENSGALG00000003242, ENSGALG00000006598, ENSGALG00000008121, ENSGALG00000006743	570	53	6441
GOTERM_BP_ALL	GO:0007018~microtubule-based movement	4	0.272109	0.859312	ENSGALG00000006611, ENSGALG00000003231, ENSGALG00000006206, ENSGALG00000010120	570	53	6441
GOTERM_BP_ALL	GO:0031327~negative regulation of cellular biosynthetic process	11	0.748299	0.859577	ENSGALG00000005451, ENSGALG00000006703, ENSGALG00000007286, ENSGALG00000008645, ENSGALG00000004201, ENSGALG00000003209, ENSGALG00000008700, ENSGALG00000017073, ENSGALG00000010529, ENSGALG00000009064, ENSGALG00000008411	570	149	6441
GOTERM_BP_ALL	GO:0030534~adult behavior	3	0.204082	0.861438	ENSGALG00000002926, ENSGALG00000008490, ENSGALG00000003936	570	38	6441
GOTERM_BP_ALL	GO:0006323~DNA packaging	3	0.204082	0.861438	ENSGALG00000005451, ENSGALG00000014439, ENSGALG00000002286	570	38	6441
GOTERM_BP_ALL	GO:0007507~heart development	7	0.47619	0.862872	ENSGALG00000006520, ENSGALG00000003126, ENSGALG00000012914, ENSGALG00000003209, ENSGALG00000012429, ENSGALG00000011870, ENSGALG00000004270	570	96	6441
GOTERM_BP_ALL	GO:0050794~regulation of cellular process	180	12.2449	0.86383	ENSGALG00000006520, ENSGALG00000005668, ENSGALG00000022490, ENSGALG00000005768, ENSGALG00000010461, ENSGALG00000003971, ENSGALG00000008970, ENSGALG00000002556, ENSGALG00000004814, ENSGALG00000000753, ENSGALG00000008411, ENSGALG00000006061, ENSGALG00000009240, ENSGALG00000006626, ENSGALG00000012363, ENSGALG00000005079, ENSGALG00000007565, ENSGALG00000007651, ENSGALG00000003428, ENSGALG00000006321,…	570	2154	6441
GOTERM_BP_ALL	GO:0009605~response to external stimulus	12	0.816327	0.864361	ENSGALG00000006626, ENSGALG00000002922, ENSGALG00000011808, ENSGALG00000006520, ENSGALG00000002112, ENSGALG00000023542, ENSGALG00000008332, ENSGALG00000006388, ENSGALG00000011870, ENSGALG00000021471, ENSGALG00000014984, ENSGALG00000008411	570	163	6441
GOTERM_BP_ALL	GO:0032270~positive regulation of cellular protein metabolic process	4	0.272109	0.867806	ENSGALG00000001032, ENSGALG00000009778, ENSGALG00000008332, ENSGALG00000012429	570	54	6441
GOTERM_BP_ALL	GO:0022008~neurogenesis	13	0.884354	0.869109	ENSGALG00000002859, ENSGALG00000002661, ENSGALG00000006520, ENSGALG00000006098, ENSGALG00000012429, ENSGALG00000002556, ENSGALG00000008411, ENSGALG00000004538, ENSGALG00000006743, ENSGALG00000003135, ENSGALG00000015348, ENSGALG00000003716, ENSGALG00000004270	570	177	6441
GOTERM_BP_ALL	GO:0006220~pyrimidine nucleotide metabolic process	2	0.136054	0.869741	ENSGALG00000011770, ENSGALG00000016728	570	22	6441
GOTERM_BP_ALL	GO:0006694~steroid biosynthetic process	2	0.136054	0.869741	ENSGALG00000003242, ENSGALG00000008121	570	22	6441
GOTERM_BP_ALL	GO:0031667~response to nutrient levels	2	0.136054	0.869741	ENSGALG00000023542, ENSGALG00000008411	570	22	6441
GOTERM_BP_ALL	GO:0016202~regulation of striated muscle tissue development	2	0.136054	0.869741	ENSGALG00000012429, ENSGALG00000010529	570	22	6441
GOTERM_BP_ALL	GO:0043414~biopolymer methylation	2	0.136054	0.869741	ENSGALG00000005451, ENSGALG00000015340	570	22	6441
GOTERM_BP_ALL	GO:0048634~regulation of muscle development	2	0.136054	0.869741	ENSGALG00000012429, ENSGALG00000010529	570	22	6441
GOTERM_BP_ALL	GO:0050954~sensory perception of mechanical stimulus	2	0.136054	0.869741	ENSGALG00000006614, ENSGALG00000022980	570	22	6441
GOTERM_BP_ALL	GO:0051046~regulation of secretion	3	0.204082	0.871117	ENSGALG00000002556, ENSGALG00000010915, ENSGALG00000008411	570	39	6441
GOTERM_BP_ALL	GO:0007411~axon guidance	3	0.204082	0.871117	ENSGALG00000003135, ENSGALG00000006520, ENSGALG00000015348	570	39	6441
GOTERM_BP_ALL	GO:0008544~epidermis development	3	0.204082	0.871117	ENSGALG00000005069, ENSGALG00000011515, ENSGALG00000009073	570	39	6441
GOTERM_BP_ALL	GO:0032502~developmental process	71	4.82993	0.873602	ENSGALG00000000196, ENSGALG00000006520, ENSGALG00000016945, ENSGALG00000014320, ENSGALG00000009289, ENSGALG00000000466, ENSGALG00000012429, ENSGALG00000003324, ENSGALG00000002556, ENSGALG00000010361, ENSGALG00000008411, ENSGALG00000015818, ENSGALG00000005733, ENSGALG00000003135, ENSGALG00000012363, ENSGALG00000008661, ENSGALG00000011515, ENSGALG00000013441, ENSGALG00000004270, ENSGALG00000002661,…	570	888	6441
GOTERM_BP_ALL	GO:0009890~negative regulation of biosynthetic process	11	0.748299	0.87518	ENSGALG00000005451, ENSGALG00000006703, ENSGALG00000007286, ENSGALG00000008645, ENSGALG00000004201, ENSGALG00000003209, ENSGALG00000008700, ENSGALG00000017073, ENSGALG00000010529, ENSGALG00000009064, ENSGALG00000008411	570	152	6441
GOTERM_BP_ALL	GO:0009611~response to wounding	6	0.408163	0.875407	ENSGALG00000002922, ENSGALG00000006520, ENSGALG00000008332, ENSGALG00000011870, ENSGALG00000021471, ENSGALG00000014984	570	84	6441
GOTERM_BP_ALL	GO:0007600~sensory perception	6	0.408163	0.875407	ENSGALG00000006614, ENSGALG00000006626, ENSGALG00000022980, ENSGALG00000010005, ENSGALG00000002556, ENSGALG00000003936	570	84	6441
GOTERM_BP_ALL	GO:0051247~positive regulation of protein metabolic process	4	0.272109	0.875844	ENSGALG00000001032, ENSGALG00000009778, ENSGALG00000008332, ENSGALG00000012429	570	55	6441
GOTERM_BP_ALL	GO:0042391~regulation of membrane potential	3	0.204082	0.880172	ENSGALG00000006211, ENSGALG00000008411, ENSGALG00000003901	570	40	6441
GOTERM_BP_ALL	GO:0042303~molting cycle	2	0.136054	0.881288	ENSGALG00000005069, ENSGALG00000009073	570	23	6441
GOTERM_BP_ALL	GO:0034637~cellular carbohydrate biosynthetic process	2	0.136054	0.881288	ENSGALG00000015331, ENSGALG00000002485	570	23	6441
GOTERM_BP_ALL	GO:0008217~regulation of blood pressure	2	0.136054	0.881288	ENSGALG00000005069, ENSGALG00000003901	570	23	6441
GOTERM_BP_ALL	GO:0045787~positive regulation of cell cycle	2	0.136054	0.881288	ENSGALG00000006555, ENSGALG00000017073	570	23	6441
GOTERM_BP_ALL	GO:0051348~negative regulation of transferase activity	2	0.136054	0.881288	ENSGALG00000022980, ENSGALG00000008700	570	23	6441
GOTERM_BP_ALL	GO:0001942~hair follicle development	2	0.136054	0.881288	ENSGALG00000005069, ENSGALG00000009073	570	23	6441
GOTERM_BP_ALL	GO:0022404~molting cycle process	2	0.136054	0.881288	ENSGALG00000005069, ENSGALG00000009073	570	23	6441
GOTERM_BP_ALL	GO:0051259~protein oligomerization	2	0.136054	0.881288	ENSGALG00000017200, ENSGALG00000006098	570	23	6441
GOTERM_BP_ALL	GO:0019216~regulation of lipid metabolic process	2	0.136054	0.881288	ENSGALG00000003242, ENSGALG00000001032	570	23	6441
GOTERM_BP_ALL	GO:0022405~hair cycle process	2	0.136054	0.881288	ENSGALG00000005069, ENSGALG00000009073	570	23	6441
GOTERM_BP_ALL	GO:0042633~hair cycle	2	0.136054	0.881288	ENSGALG00000005069, ENSGALG00000009073	570	23	6441
GOTERM_BP_ALL	GO:0016053~organic acid biosynthetic process	4	0.272109	0.883447	ENSGALG00000007127, ENSGALG00000005069, ENSGALG00000004594, ENSGALG00000011178	570	56	6441
GOTERM_BP_ALL	GO:0046394~carboxylic acid biosynthetic process	4	0.272109	0.883447	ENSGALG00000007127, ENSGALG00000005069, ENSGALG00000004594, ENSGALG00000011178	570	56	6441
GOTERM_BP_ALL	GO:0030029~actin filament-based process	5	0.340136	0.884311	ENSGALG00000002859, ENSGALG00000006520, ENSGALG00000001446, ENSGALG00000004034, ENSGALG00000008411	570	71	6441
GOTERM_BP_ALL	GO:0032990~cell part morphogenesis	5	0.340136	0.884311	ENSGALG00000003135, ENSGALG00000006520, ENSGALG00000015348, ENSGALG00000006098, ENSGALG00000004538	570	71	6441
GOTERM_BP_ALL	GO:0051049~regulation of transport	7	0.47619	0.887068	ENSGALG00000003716, ENSGALG00000008332, ENSGALG00000012429, ENSGALG00000002556, ENSGALG00000010915, ENSGALG00000008411, ENSGALG00000003901	570	100	6441
GOTERM_BP_ALL	GO:0046164~alcohol catabolic process	3	0.204082	0.888636	ENSGALG00000002926, ENSGALG00000006543, ENSGALG00000006300	570	41	6441
GOTERM_BP_ALL	GO:0006869~lipid transport	3	0.204082	0.888636	ENSGALG00000003242, ENSGALG00000006598, ENSGALG00000008900	570	41	6441
GOTERM_BP_ALL	GO:0048754~branching morphogenesis of a tube	3	0.204082	0.888636	ENSGALG00000017335, ENSGALG00000012429, ENSGALG00000008661	570	41	6441
GOTERM_BP_ALL	GO:0060341~regulation of cellular localization	4	0.272109	0.890632	ENSGALG00000012429, ENSGALG00000002556, ENSGALG00000010915, ENSGALG00000008411	570	57	6441
GOTERM_BP_ALL	GO:0006816~calcium ion transport	4	0.272109	0.890632	ENSGALG00000009705, ENSGALG00000009073, ENSGALG00000003149, ENSGALG00000003901	570	57	6441
GOTERM_BP_ALL	GO:0009952~anterior/posterior pattern formation	5	0.340136	0.890762	ENSGALG00000012914, ENSGALG00000003209, ENSGALG00000010529, ENSGALG00000009073, ENSGALG00000004270	570	72	6441
GOTERM_BP_ALL	GO:0042475~odontogenesis of dentine-containing tooth	2	0.136054	0.891812	ENSGALG00000012429, ENSGALG00000010529	570	24	6441
GOTERM_BP_ALL	GO:0045926~negative regulation of growth	2	0.136054	0.891812	ENSGALG00000001006, ENSGALG00000011870	570	24	6441
GOTERM_BP_ALL	GO:0042476~odontogenesis	2	0.136054	0.891812	ENSGALG00000012429, ENSGALG00000010529	570	24	6441
GOTERM_BP_ALL	GO:0050730~regulation of peptidyl-tyrosine phosphorylation	2	0.136054	0.891812	ENSGALG00000009778, ENSGALG00000012363	570	24	6441
GOTERM_BP_ALL	GO:0008344~adult locomotory behavior	2	0.136054	0.891812	ENSGALG00000008490, ENSGALG00000003936	570	24	6441
GOTERM_BP_ALL	GO:0044270~nitrogen compound catabolic process	2	0.136054	0.891812	ENSGALG00000003457, ENSGALG00000004245	570	24	6441
GOTERM_BP_ALL	GO:0006511~ubiquitin-dependent protein catabolic process	5	0.340136	0.896895	ENSGALG00000005569, ENSGALG00000002779, ENSGALG00000001032, ENSGALG00000009314, ENSGALG00000012311	570	73	6441
GOTERM_BP_ALL	GO:0007409~axonogenesis	4	0.272109	0.897419	ENSGALG00000003135, ENSGALG00000006520, ENSGALG00000015348, ENSGALG00000004538	570	58	6441
GOTERM_BP_ALL	GO:0000278~mitotic cell cycle	4	0.272109	0.897419	ENSGALG00000004161, ENSGALG00000001041, ENSGALG00000004640, ENSGALG00000014439	570	58	6441
GOTERM_BP_ALL	GO:0006508~proteolysis	29	1.97279	0.899876	ENSGALG00000014684, ENSGALG00000022706, ENSGALG00000011174, ENSGALG00000006081, ENSGALG00000009314, ENSGALG00000008332, ENSGALG00000011110, ENSGALG00000005569, ENSGALG00000001473, ENSGALG00000013702, ENSGALG00000000038, ENSGALG00000007875, ENSGALG00000007271, ENSGALG00000012740, ENSGALG00000001032, ENSGALG00000001544, ENSGALG00000010186, ENSGALG00000008738, ENSGALG00000014290, ENSGALG00000012311,…	570	389	6441
GOTERM_BP_ALL	GO:0032870~cellular response to hormone stimulus	2	0.136054	0.901405	ENSGALG00000015995, ENSGALG00000008490	570	25	6441
GOTERM_BP_ALL	GO:0001764~neuron migration	2	0.136054	0.901405	ENSGALG00000002661, ENSGALG00000006520	570	25	6441
GOTERM_BP_ALL	GO:0048469~cell maturation	2	0.136054	0.901405	ENSGALG00000010005, ENSGALG00000017073	570	25	6441
GOTERM_BP_ALL	GO:0007229~integrin-mediated signaling pathway	2	0.136054	0.901405	ENSGALG00000012740, ENSGALG00000017335	570	25	6441
GOTERM_BP_ALL	GO:0003001~generation of a signal involved in cell-cell signaling	2	0.136054	0.901405	ENSGALG00000003936, ENSGALG00000010915	570	25	6441
GOTERM_BP_ALL	GO:0016481~negative regulation of transcription	8	0.544218	0.902481	ENSGALG00000005451, ENSGALG00000007286, ENSGALG00000008645, ENSGALG00000004201, ENSGALG00000003209, ENSGALG00000008700, ENSGALG00000010529, ENSGALG00000009064	570	117	6441
GOTERM_BP_ALL	GO:0001763~morphogenesis of a branching structure	3	0.204082	0.903925	ENSGALG00000017335, ENSGALG00000012429, ENSGALG00000008661	570	43	6441
GOTERM_BP_ALL	GO:0019226~transmission of nerve impulse	4	0.272109	0.909866	ENSGALG00000003936, ENSGALG00000014539, ENSGALG00000008411, ENSGALG00000003901	570	60	6441
GOTERM_BP_ALL	GO:0016055~Wnt receptor signaling pathway	4	0.272109	0.909866	ENSGALG00000005733, ENSGALG00000004790, ENSGALG00000013441, ENSGALG00000009064	570	60	6441
GOTERM_BP_ALL	GO:0006865~amino acid transport	2	0.136054	0.910149	ENSGALG00000010098, ENSGALG00000005727	570	26	6441
GOTERM_BP_ALL	GO:0040014~regulation of multicellular organism growth	2	0.136054	0.910149	ENSGALG00000014614, ENSGALG00000008934	570	26	6441
GOTERM_BP_ALL	GO:0009991~response to extracellular stimulus	2	0.136054	0.910149	ENSGALG00000023542, ENSGALG00000008411	570	26	6441
GOTERM_BP_ALL	GO:0008016~regulation of heart contraction	2	0.136054	0.910149	ENSGALG00000010005, ENSGALG00000003901	570	26	6441
GOTERM_BP_ALL	GO:0051101~regulation of DNA binding	2	0.136054	0.910149	ENSGALG00000008407, ENSGALG00000004867	570	26	6441
GOTERM_BP_ALL	GO:0030902~hindbrain development	2	0.136054	0.910149	ENSGALG00000006520, ENSGALG00000004270	570	26	6441
GOTERM_BP_ALL	GO:0007398~ectoderm development	3	0.204082	0.910813	ENSGALG00000005069, ENSGALG00000011515, ENSGALG00000009073	570	44	6441
GOTERM_BP_ALL	GO:0009309~amine biosynthetic process	3	0.204082	0.910813	ENSGALG00000001955, ENSGALG00000002926, ENSGALG00000011178	570	44	6441
GOTERM_BP_ALL	GO:0022403~cell cycle phase	5	0.340136	0.913516	ENSGALG00000004161, ENSGALG00000001041, ENSGALG00000004640, ENSGALG00000014439, ENSGALG00000017073	570	76	6441
GOTERM_BP_ALL	GO:0048732~gland development	4	0.272109	0.915562	ENSGALG00000012363, ENSGALG00000012429, ENSGALG00000010915, ENSGALG00000010529	570	61	6441
GOTERM_BP_ALL	GO:0010876~lipid localization	3	0.204082	0.917236	ENSGALG00000003242, ENSGALG00000006598, ENSGALG00000008900	570	45	6441
GOTERM_BP_ALL	GO:0050953~sensory perception of light stimulus	3	0.204082	0.917236	ENSGALG00000006626, ENSGALG00000010005, ENSGALG00000003936	570	45	6441
GOTERM_BP_ALL	GO:0051241~negative regulation of multicellular organismal process	3	0.204082	0.917236	ENSGALG00000008332, ENSGALG00000008411, ENSGALG00000003901	570	45	6441
GOTERM_BP_ALL	GO:0007601~visual perception	3	0.204082	0.917236	ENSGALG00000006626, ENSGALG00000010005, ENSGALG00000003936	570	45	6441
GOTERM_BP_ALL	GO:0045927~positive regulation of growth	2	0.136054	0.918119	ENSGALG00000002556, ENSGALG00000003951	570	27	6441
GOTERM_BP_ALL	GO:0030335~positive regulation of cell migration	2	0.136054	0.918119	ENSGALG00000011870, ENSGALG00000014984	570	27	6441
GOTERM_BP_ALL	GO:0032147~activation of protein kinase activity	2	0.136054	0.918119	ENSGALG00000008970, ENSGALG00000008910	570	27	6441
GOTERM_BP_ALL	GO:0006350~transcription	26	1.76871	0.922432	ENSGALG00000011705, ENSGALG00000014342, ENSGALG00000011387, ENSGALG00000014870, ENSGALG00000003971, ENSGALG00000015818, ENSGALG00000003522, ENSGALG00000003474, ENSGALG00000007651, ENSGALG00000008607, ENSGALG00000011515, ENSGALG00000015044, ENSGALG00000010035, ENSGALG00000005452, ENSGALG00000003669, ENSGALG00000010005, ENSGALG00000004596, ENSGALG00000011103, ENSGALG00000010766, ENSGALG00000016997,…	570	360	6441
GOTERM_BP_ALL	GO:0008015~blood circulation	3	0.204082	0.923223	ENSGALG00000005069, ENSGALG00000009073, ENSGALG00000003901	570	46	6441
GOTERM_BP_ALL	GO:0003013~circulatory system process	3	0.204082	0.923223	ENSGALG00000005069, ENSGALG00000009073, ENSGALG00000003901	570	46	6441
GOTERM_BP_ALL	GO:0051188~cofactor biosynthetic process	3	0.204082	0.923223	ENSGALG00000012369, ENSGALG00000001184, ENSGALG00000015978	570	46	6441
GOTERM_BP_ALL	GO:0022613~ribonucleoprotein complex biogenesis	3	0.204082	0.923223	ENSGALG00000000576, ENSGALG00000023294, ENSGALG00000010361	570	46	6441
GOTERM_BP_ALL	GO:0006821~chloride transport	2	0.136054	0.925383	ENSGALG00000002957, ENSGALG00000003713	570	28	6441
GOTERM_BP_ALL	GO:0006357~regulation of transcription from RNA polymerase II promoter	14	0.952381	0.92819	ENSGALG00000005358, ENSGALG00000014342, ENSGALG00000004596, ENSGALG00000010005, ENSGALG00000003209, ENSGALG00000012429, ENSGALG00000011870, ENSGALG00000004304, ENSGALG00000003716, ENSGALG00000003474, ENSGALG00000010870, ENSGALG00000011515, ENSGALG00000004867, ENSGALG00000010529	570	206	6441
GOTERM_BP_ALL	GO:0006096~glycolysis	2	0.136054	0.932003	ENSGALG00000006543, ENSGALG00000006300	570	29	6441
GOTERM_BP_ALL	GO:0048704~embryonic skeletal system morphogenesis	2	0.136054	0.932003	ENSGALG00000003209, ENSGALG00000003324	570	29	6441
GOTERM_BP_ALL	GO:0043405~regulation of MAP kinase activity	2	0.136054	0.932003	ENSGALG00000008700, ENSGALG00000008411	570	29	6441
GOTERM_BP_ALL	GO:0007242~intracellular signaling cascade	27	1.83673	0.933882	ENSGALG00000015375, ENSGALG00000004378, ENSGALG00000005668, ENSGALG00000006854, ENSGALG00000008490, ENSGALG00000008970, ENSGALG00000008411, ENSGALG00000000464, ENSGALG00000006061, ENSGALG00000003073, ENSGALG00000002984, ENSGALG00000008934, ENSGALG00000004270, ENSGALG00000002859, ENSGALG00000004596, ENSGALG00000011252, ENSGALG00000017073, ENSGALG00000002285, ENSGALG00000006743, ENSGALG00000012213,…	570	378	6441
GOTERM_BP_ALL	GO:0043010~camera-type eye development	3	0.204082	0.933994	ENSGALG00000006520, ENSGALG00000012429, ENSGALG00000004270	570	48	6441
GOTERM_BP_ALL	GO:0016311~dephosphorylation	5	0.340136	0.935967	ENSGALG00000003997, ENSGALG00000017200, ENSGALG00000015995, ENSGALG00000014561, ENSGALG00000009450	570	81	6441
GOTERM_BP_ALL	GO:0035270~endocrine system development	2	0.136054	0.938037	ENSGALG00000012429, ENSGALG00000010915	570	30	6441
GOTERM_BP_ALL	GO:0003002~regionalization	6	0.408163	0.942073	ENSGALG00000012914, ENSGALG00000003209, ENSGALG00000012429, ENSGALG00000010529, ENSGALG00000009073, ENSGALG00000004270	570	98	6441
GOTERM_BP_ALL	GO:0006650~glycerophospholipid metabolic process	2	0.136054	0.943537	ENSGALG00000007881, ENSGALG00000008934	570	31	6441
GOTERM_BP_ALL	GO:0051051~negative regulation of transport	2	0.136054	0.943537	ENSGALG00000010915, ENSGALG00000008411	570	31	6441
GOTERM_BP_ALL	GO:0051272~positive regulation of cell motion	2	0.136054	0.943537	ENSGALG00000011870, ENSGALG00000014984	570	31	6441
GOTERM_BP_ALL	GO:0007389~pattern specification process	8	0.544218	0.946162	ENSGALG00000002922, ENSGALG00000012914, ENSGALG00000003209, ENSGALG00000012429, ENSGALG00000008661, ENSGALG00000010529, ENSGALG00000009073, ENSGALG00000004270	570	129	6441
GOTERM_BP_ALL	GO:0042692~muscle cell differentiation	3	0.204082	0.947506	ENSGALG00000006520, ENSGALG00000004790, ENSGALG00000012429	570	51	6441
GOTERM_BP_ALL	GO:0031497~chromatin assembly	2	0.136054	0.948549	ENSGALG00000005451, ENSGALG00000002286	570	32	6441
GOTERM_BP_ALL	GO:0050817~coagulation	2	0.136054	0.948549	ENSGALG00000008332, ENSGALG00000014984	570	32	6441
GOTERM_BP_ALL	GO:0007596~blood coagulation	2	0.136054	0.948549	ENSGALG00000008332, ENSGALG00000014984	570	32	6441
GOTERM_BP_ALL	GO:0007599~hemostasis	2	0.136054	0.948549	ENSGALG00000008332, ENSGALG00000014984	570	32	6441
GOTERM_BP_ALL	GO:0015837~amine transport	2	0.136054	0.948549	ENSGALG00000010098, ENSGALG00000005727	570	32	6441
GOTERM_BP_ALL	GO:0006954~inflammatory response	2	0.136054	0.948549	ENSGALG00000011870, ENSGALG00000021471	570	32	6441
GOTERM_BP_ALL	GO:0006470~protein amino acid dephosphorylation	4	0.272109	0.950568	ENSGALG00000003997, ENSGALG00000015995, ENSGALG00000014561, ENSGALG00000009450	570	69	6441
GOTERM_BP_ALL	GO:0006399~tRNA metabolic process	3	0.204082	0.951392	ENSGALG00000001850, ENSGALG00000000907, ENSGALG00000003563	570	52	6441
GOTERM_BP_ALL	GO:0048598~embryonic morphogenesis	9	0.612245	0.952539	ENSGALG00000002922, ENSGALG00000014320, ENSGALG00000003209, ENSGALG00000004790, ENSGALG00000012429, ENSGALG00000003324, ENSGALG00000010529, ENSGALG00000009073, ENSGALG00000004270	570	146	6441
GOTERM_BP_ALL	GO:0030855~epithelial cell differentiation	2	0.136054	0.953117	ENSGALG00000010870, ENSGALG00000009064	570	33	6441
GOTERM_BP_ALL	GO:0065004~protein-DNA complex assembly	2	0.136054	0.953117	ENSGALG00000005451, ENSGALG00000002286	570	33	6441
GOTERM_BP_ALL	GO:0045892~negative regulation of transcription, DNA-dependent	5	0.340136	0.955864	ENSGALG00000005451, ENSGALG00000007286, ENSGALG00000004201, ENSGALG00000003209, ENSGALG00000010529	570	87	6441
GOTERM_BP_ALL	GO:0009953~dorsal/ventral pattern formation	2	0.136054	0.95728	ENSGALG00000012429, ENSGALG00000009073	570	34	6441
GOTERM_BP_ALL	GO:0050878~regulation of body fluid levels	2	0.136054	0.95728	ENSGALG00000008332, ENSGALG00000014984	570	34	6441
GOTERM_BP_ALL	GO:0007010~cytoskeleton organization	7	0.47619	0.960655	ENSGALG00000006064, ENSGALG00000002859, ENSGALG00000006520, ENSGALG00000001446, ENSGALG00000004034, ENSGALG00000017073, ENSGALG00000008411	570	120	6441
GOTERM_BP_ALL	GO:0042254~ribosome biogenesis	2	0.136054	0.961074	ENSGALG00000000576, ENSGALG00000023294	570	35	6441
GOTERM_BP_ALL	GO:0051169~nuclear transport	2	0.136054	0.961074	ENSGALG00000014691, ENSGALG00000010870	570	35	6441
GOTERM_BP_ALL	GO:0006913~nucleocytoplasmic transport	2	0.136054	0.961074	ENSGALG00000014691, ENSGALG00000010870	570	35	6441
GOTERM_BP_ALL	GO:0016051~carbohydrate biosynthetic process	2	0.136054	0.961074	ENSGALG00000015331, ENSGALG00000002485	570	35	6441
GOTERM_BP_ALL	GO:0045596~negative regulation of cell differentiation	5	0.340136	0.961112	ENSGALG00000004594, ENSGALG00000003209, ENSGALG00000004790, ENSGALG00000012429, ENSGALG00000006743	570	89	6441
GOTERM_BP_ALL	GO:0001501~skeletal system development	7	0.47619	0.962798	ENSGALG00000006555, ENSGALG00000016945, ENSGALG00000003209, ENSGALG00000012429, ENSGALG00000003324, ENSGALG00000011883, ENSGALG00000011870	570	121	6441
GOTERM_BP_ALL	GO:0009653~anatomical structure morphogenesis	26	1.76871	0.962942	ENSGALG00000014342, ENSGALG00000017335, ENSGALG00000006520, ENSGALG00000014320, ENSGALG00000003209, ENSGALG00000007343, ENSGALG00000012429, ENSGALG00000003324, ENSGALG00000004538, ENSGALG00000015818, ENSGALG00000003135, ENSGALG00000012363, ENSGALG00000008661, ENSGALG00000004270, ENSGALG00000010005, ENSGALG00000006098, ENSGALG00000011870, ENSGALG00000010915, ENSGALG00000006555, ENSGALG00000002922,…	570	383	6441
GOTERM_BP_ALL	GO:0051253~negative regulation of RNA metabolic process	5	0.340136	0.963514	ENSGALG00000005451, ENSGALG00000007286, ENSGALG00000004201, ENSGALG00000003209, ENSGALG00000010529	570	90	6441
GOTERM_BP_ALL	GO:0006007~glucose catabolic process	2	0.136054	0.964531	ENSGALG00000006543, ENSGALG00000006300	570	36	6441
GOTERM_BP_ALL	GO:0000165~MAPKKK cascade	2	0.136054	0.964531	ENSGALG00000008970, ENSGALG00000008411	570	36	6441
GOTERM_BP_ALL	GO:0019320~hexose catabolic process	2	0.136054	0.964531	ENSGALG00000006543, ENSGALG00000006300	570	36	6441
GOTERM_BP_ALL	GO:0001654~eye development	3	0.204082	0.967041	ENSGALG00000006520, ENSGALG00000012429, ENSGALG00000004270	570	57	6441
GOTERM_BP_ALL	GO:0010324~membrane invagination	2	0.136054	0.967682	ENSGALG00000014910, ENSGALG00000006598	570	37	6441
GOTERM_BP_ALL	GO:0006897~endocytosis	2	0.136054	0.967682	ENSGALG00000014910, ENSGALG00000006598	570	37	6441
GOTERM_BP_ALL	GO:0046365~monosaccharide catabolic process	2	0.136054	0.967682	ENSGALG00000006543, ENSGALG00000006300	570	37	6441
GOTERM_BP_ALL	GO:0000226~microtubule cytoskeleton organization	2	0.136054	0.967682	ENSGALG00000006064, ENSGALG00000017073	570	37	6441
GOTERM_BP_ALL	GO:0043086~negative regulation of catalytic activity	2	0.136054	0.970554	ENSGALG00000022980, ENSGALG00000008700	570	38	6441
GOTERM_BP_ALL	GO:0048568~embryonic organ development	5	0.340136	0.971809	ENSGALG00000010005, ENSGALG00000003209, ENSGALG00000003324, ENSGALG00000011870, ENSGALG00000004270	570	94	6441
GOTERM_BP_ALL	GO:0045860~positive regulation of protein kinase activity	3	0.204082	0.971833	ENSGALG00000008970, ENSGALG00000008411, ENSGALG00000008910	570	59	6441
GOTERM_BP_ALL	GO:0015698~inorganic anion transport	2	0.136054	0.97317	ENSGALG00000002957, ENSGALG00000003713	570	39	6441
GOTERM_BP_ALL	GO:0044275~cellular carbohydrate catabolic process	2	0.136054	0.975555	ENSGALG00000006543, ENSGALG00000006300	570	40	6441
GOTERM_BP_ALL	GO:0048706~embryonic skeletal system development	2	0.136054	0.975555	ENSGALG00000003209, ENSGALG00000003324	570	40	6441
GOTERM_BP_ALL	GO:0051960~regulation of nervous system development	3	0.204082	0.97595	ENSGALG00000002556, ENSGALG00000008411, ENSGALG00000006743	570	61	6441
GOTERM_BP_ALL	GO:0033674~positive regulation of kinase activity	3	0.204082	0.97595	ENSGALG00000008970, ENSGALG00000008411, ENSGALG00000008910	570	61	6441
GOTERM_BP_ALL	GO:0001503~ossification	2	0.136054	0.977728	ENSGALG00000006555, ENSGALG00000012429	570	41	6441
GOTERM_BP_ALL	GO:0046486~glycerolipid metabolic process	2	0.136054	0.977728	ENSGALG00000007881, ENSGALG00000008934	570	41	6441
GOTERM_BP_ALL	GO:0045664~regulation of neuron differentiation	2	0.136054	0.977728	ENSGALG00000002556, ENSGALG00000006743	570	41	6441
GOTERM_BP_ALL	GO:0051347~positive regulation of transferase activity	3	0.204082	0.977784	ENSGALG00000008970, ENSGALG00000008411, ENSGALG00000008910	570	62	6441
GOTERM_BP_ALL	GO:0060284~regulation of cell development	3	0.204082	0.981055	ENSGALG00000012429, ENSGALG00000002556, ENSGALG00000006743	570	64	6441
GOTERM_BP_ALL	GO:0060348~bone development	2	0.136054	0.981512	ENSGALG00000006555, ENSGALG00000012429	570	43	6441
GOTERM_BP_ALL	GO:0006820~anion transport	3	0.204082	0.98251	ENSGALG00000013515, ENSGALG00000002957, ENSGALG00000003713	570	65	6441
GOTERM_BP_ALL	GO:0034660~ncRNA metabolic process	4	0.272109	0.982816	ENSGALG00000001850, ENSGALG00000000576, ENSGALG00000000907, ENSGALG00000003563	570	84	6441
GOTERM_BP_ALL	GO:0048839~inner ear development	2	0.136054	0.983157	ENSGALG00000022980, ENSGALG00000003324	570	44	6441
GOTERM_BP_ALL	GO:0007423~sensory organ development	5	0.340136	0.983388	ENSGALG00000022980, ENSGALG00000006520, ENSGALG00000012429, ENSGALG00000003324, ENSGALG00000004270	570	102	6441
GOTERM_BP_ALL	GO:0080090~regulation of primary metabolic process	74	5.03401	0.98618	ENSGALG00000000903, ENSGALG00000014870, ENSGALG00000005768, ENSGALG00000003971, ENSGALG00000012429, ENSGALG00000010461, ENSGALG00000003324, ENSGALG00000010361, ENSGALG00000015818, ENSGALG00000004304, ENSGALG00000009240, ENSGALG00000000840, ENSGALG00000003522, ENSGALG00000012363, ENSGALG00000003474, ENSGALG00000007651, ENSGALG00000002989, ENSGALG00000011515, ENSGALG00000006321, ENSGALG00000010035,…	570	1024	6441
GOTERM_BP_ALL	GO:0045595~regulation of cell differentiation	9	0.612245	0.986622	ENSGALG00000004594, ENSGALG00000003209, ENSGALG00000004790, ENSGALG00000012429, ENSGALG00000002556, ENSGALG00000011870, ENSGALG00000010915, ENSGALG00000006743, ENSGALG00000003951	570	170	6441
GOTERM_BP_ALL	GO:0060255~regulation of macromolecule metabolic process	75	5.10204	0.987105	ENSGALG00000000903, ENSGALG00000014870, ENSGALG00000005768, ENSGALG00000003971, ENSGALG00000012429, ENSGALG00000010461, ENSGALG00000003324, ENSGALG00000001558, ENSGALG00000010361, ENSGALG00000008411, ENSGALG00000015818, ENSGALG00000004304, ENSGALG00000009240, ENSGALG00000000840, ENSGALG00000003522, ENSGALG00000012363, ENSGALG00000003474, ENSGALG00000007651, ENSGALG00000002989, ENSGALG00000011515,…	570	1039	6441
GOTERM_BP_ALL	GO:0016052~carbohydrate catabolic process	2	0.136054	0.987264	ENSGALG00000006543, ENSGALG00000006300	570	47	6441
GOTERM_BP_ALL	GO:0022610~biological adhesion	15	1.02041	0.987316	ENSGALG00000004653, ENSGALG00000012394, ENSGALG00000003923, ENSGALG00000002544, ENSGALG00000004538, ENSGALG00000002853, ENSGALG00000005278, ENSGALG00000017046, ENSGALG00000006614, ENSGALG00000015258, ENSGALG00000015348, ENSGALG00000005310, ENSGALG00000015087, ENSGALG00000005079, ENSGALG00000014907	570	260	6441
GOTERM_BP_ALL	GO:0007155~cell adhesion	15	1.02041	0.987316	ENSGALG00000004653, ENSGALG00000012394, ENSGALG00000003923, ENSGALG00000002544, ENSGALG00000004538, ENSGALG00000002853, ENSGALG00000005278, ENSGALG00000017046, ENSGALG00000006614, ENSGALG00000015258, ENSGALG00000015348, ENSGALG00000005310, ENSGALG00000015087, ENSGALG00000005079, ENSGALG00000014907	570	260	6441
GOTERM_BP_ALL	GO:0009887~organ morphogenesis	12	0.816327	0.987769	ENSGALG00000006555, ENSGALG00000002922, ENSGALG00000017335, ENSGALG00000003209, ENSGALG00000004790, ENSGALG00000012429, ENSGALG00000003324, ENSGALG00000011870, ENSGALG00000010529, ENSGALG00000009073, ENSGALG00000004270, ENSGALG00000015818	570	217	6441
GOTERM_BP_ALL	GO:0043583~ear development	2	0.136054	0.988397	ENSGALG00000022980, ENSGALG00000003324	570	48	6441
GOTERM_BP_ALL	GO:0019222~regulation of metabolic process	81	5.5102	0.989253	ENSGALG00000000903, ENSGALG00000014870, ENSGALG00000005768, ENSGALG00000008970, ENSGALG00000003971, ENSGALG00000012429, ENSGALG00000010461, ENSGALG00000003324, ENSGALG00000001558, ENSGALG00000010361, ENSGALG00000008411, ENSGALG00000015818, ENSGALG00000004304, ENSGALG00000009240, ENSGALG00000000840, ENSGALG00000003522, ENSGALG00000012363, ENSGALG00000003474, ENSGALG00000007651, ENSGALG00000002989,…	570	1120	6441
GOTERM_BP_ALL	GO:0007243~protein kinase cascade	3	0.204082	0.990832	ENSGALG00000008970, ENSGALG00000008934, ENSGALG00000008411	570	73	6441
GOTERM_BP_ALL	GO:0050767~regulation of neurogenesis	2	0.136054	0.991228	ENSGALG00000002556, ENSGALG00000006743	570	51	6441
GOTERM_BP_ALL	GO:0014706~striated muscle tissue development	2	0.136054	0.992009	ENSGALG00000006520, ENSGALG00000010361	570	52	6441
GOTERM_BP_ALL	GO:0007156~homophilic cell adhesion	4	0.272109	0.992352	ENSGALG00000004653, ENSGALG00000005310, ENSGALG00000002544, ENSGALG00000005278	570	95	6441
GOTERM_BP_ALL	GO:0009968~negative regulation of signal transduction	2	0.136054	0.992721	ENSGALG00000016945, ENSGALG00000004790	570	53	6441
GOTERM_BP_ALL	GO:0031323~regulation of cellular metabolic process	75	5.10204	0.992906	ENSGALG00000000903, ENSGALG00000014870, ENSGALG00000005768, ENSGALG00000008970, ENSGALG00000003971, ENSGALG00000012429, ENSGALG00000010461, ENSGALG00000003324, ENSGALG00000010361, ENSGALG00000008411, ENSGALG00000015818, ENSGALG00000004304, ENSGALG00000009240, ENSGALG00000000840, ENSGALG00000003522, ENSGALG00000012363, ENSGALG00000003474, ENSGALG00000007651, ENSGALG00000011515, ENSGALG00000006321,…	570	1061	6441
GOTERM_BP_ALL	GO:0060537~muscle tissue development	2	0.136054	0.993369	ENSGALG00000006520, ENSGALG00000010361	570	54	6441
GOTERM_BP_ALL	GO:0048705~skeletal system morphogenesis	2	0.136054	0.99396	ENSGALG00000003209, ENSGALG00000003324	570	55	6441
GOTERM_BP_ALL	GO:0010648~negative regulation of cell communication	2	0.136054	0.994498	ENSGALG00000016945, ENSGALG00000004790	570	56	6441
GOTERM_BP_ALL	GO:0000122~negative regulation of transcription from RNA polymerase II promoter	2	0.136054	0.995842	ENSGALG00000003209, ENSGALG00000010529	570	59	6441
GOTERM_BP_ALL	GO:0010556~regulation of macromolecule biosynthetic process	62	4.21769	0.996522	ENSGALG00000000903, ENSGALG00000014870, ENSGALG00000005768, ENSGALG00000003971, ENSGALG00000012429, ENSGALG00000010461, ENSGALG00000003324, ENSGALG00000008411, ENSGALG00000015818, ENSGALG00000004304, ENSGALG00000009240, ENSGALG00000000840, ENSGALG00000003522, ENSGALG00000003474, ENSGALG00000007651, ENSGALG00000011515, ENSGALG00000006321, ENSGALG00000010035, ENSGALG00000007195, ENSGALG00000003669,…	570	921	6441
GOTERM_BP_ALL	GO:0007517~muscle organ development	2	0.136054	0.997626	ENSGALG00000006520, ENSGALG00000010361	570	65	6441
GOTERM_BP_ALL	GO:0009889~regulation of biosynthetic process	63	4.28571	0.997654	ENSGALG00000000903, ENSGALG00000014870, ENSGALG00000005768, ENSGALG00000003971, ENSGALG00000012429, ENSGALG00000010461, ENSGALG00000003324, ENSGALG00000008411, ENSGALG00000015818, ENSGALG00000004304, ENSGALG00000009240, ENSGALG00000000840, ENSGALG00000003522, ENSGALG00000003474, ENSGALG00000007651, ENSGALG00000011515, ENSGALG00000006321, ENSGALG00000010035, ENSGALG00000007195, ENSGALG00000003669,…	570	946	6441
GOTERM_BP_ALL	GO:0010468~regulation of gene expression	60	4.08163	0.998514	ENSGALG00000000903, ENSGALG00000014870, ENSGALG00000005768, ENSGALG00000003971, ENSGALG00000012429, ENSGALG00000010461, ENSGALG00000003324, ENSGALG00000001558, ENSGALG00000010361, ENSGALG00000015818, ENSGALG00000004304, ENSGALG00000009240, ENSGALG00000000840, ENSGALG00000003522, ENSGALG00000003474, ENSGALG00000007651, ENSGALG00000011515, ENSGALG00000006321, ENSGALG00000010035, ENSGALG00000007195,…	570	921	6441
GOTERM_BP_ALL	GO:0048562~embryonic organ morphogenesis	2	0.136054	0.998767	ENSGALG00000003209, ENSGALG00000003324	570	72	6441
GOTERM_BP_ALL	GO:0031326~regulation of cellular biosynthetic process	61	4.14966	0.998793	ENSGALG00000000903, ENSGALG00000014870, ENSGALG00000005768, ENSGALG00000003971, ENSGALG00000012429, ENSGALG00000010461, ENSGALG00000003324, ENSGALG00000008411, ENSGALG00000015818, ENSGALG00000004304, ENSGALG00000009240, ENSGALG00000000840, ENSGALG00000003522, ENSGALG00000003474, ENSGALG00000007651, ENSGALG00000011515, ENSGALG00000006321, ENSGALG00000010035, ENSGALG00000007195, ENSGALG00000003669,…	570	940	6441
GOTERM_BP_ALL	GO:0016337~cell-cell adhesion	4	0.272109	0.999303	ENSGALG00000004653, ENSGALG00000005310, ENSGALG00000002544, ENSGALG00000005278	570	126	6441
GOTERM_BP_ALL	GO:0051171~regulation of nitrogen compound metabolic process	57	3.87755	0.999346	ENSGALG00000000903, ENSGALG00000014870, ENSGALG00000005768, ENSGALG00000003971, ENSGALG00000012429, ENSGALG00000010461, ENSGALG00000003324, ENSGALG00000010361, ENSGALG00000015818, ENSGALG00000004304, ENSGALG00000009240, ENSGALG00000000840, ENSGALG00000003522, ENSGALG00000003474, ENSGALG00000007651, ENSGALG00000011515, ENSGALG00000006321, ENSGALG00000010035, ENSGALG00000003669, ENSGALG00000004596,…	570	905	6441
GOTERM_BP_ALL	GO:0045449~regulation of transcription	53	3.60544	0.999364	ENSGALG00000000903, ENSGALG00000014870, ENSGALG00000005768, ENSGALG00000003971, ENSGALG00000012429, ENSGALG00000010461, ENSGALG00000003324, ENSGALG00000015818, ENSGALG00000004304, ENSGALG00000009240, ENSGALG00000000840, ENSGALG00000003522, ENSGALG00000003474, ENSGALG00000007651, ENSGALG00000011515, ENSGALG00000006321, ENSGALG00000010035, ENSGALG00000003669, ENSGALG00000004596, ENSGALG00000010005,…	570	853	6441
GOTERM_BP_ALL	GO:0051252~regulation of RNA metabolic process	37	2.51701	0.999385	ENSGALG00000011705, ENSGALG00000005358, ENSGALG00000014342, ENSGALG00000014870, ENSGALG00000003209, ENSGALG00000005768, ENSGALG00000012429, ENSGALG00000010461, ENSGALG00000003324, ENSGALG00000010361, ENSGALG00000015818, ENSGALG00000004304, ENSGALG00000003354, ENSGALG00000009240, ENSGALG00000003474, ENSGALG00000003716, ENSGALG00000007651, ENSGALG00000011515, ENSGALG00000001006, ENSGALG00000010035,…	570	638	6441
GOTERM_BP_ALL	GO:0006355~regulation of transcription, DNA-dependent	36	2.44898	0.999478	ENSGALG00000011705, ENSGALG00000005358, ENSGALG00000014342, ENSGALG00000014870, ENSGALG00000003209, ENSGALG00000005768, ENSGALG00000012429, ENSGALG00000010461, ENSGALG00000003324, ENSGALG00000015818, ENSGALG00000004304, ENSGALG00000003354, ENSGALG00000009240, ENSGALG00000003474, ENSGALG00000003716, ENSGALG00000007651, ENSGALG00000011515, ENSGALG00000001006, ENSGALG00000010035, ENSGALG00000005658,…	570	628	6441
GOTERM_BP_ALL	GO:0019219~regulation of nucleobase, nucleoside, nucleotide and nucleic acid metabolic process	56	3.80952	0.999499	ENSGALG00000000903, ENSGALG00000014870, ENSGALG00000005768, ENSGALG00000003971, ENSGALG00000012429, ENSGALG00000010461, ENSGALG00000003324, ENSGALG00000010361, ENSGALG00000015818, ENSGALG00000004304, ENSGALG00000009240, ENSGALG00000000840, ENSGALG00000003522, ENSGALG00000003474, ENSGALG00000007651, ENSGALG00000011515, ENSGALG00000006321, ENSGALG00000010035, ENSGALG00000003669, ENSGALG00000004596,…	570	899	6441
GOTERM_BP_ALL	GO:0007166~cell surface receptor linked signal transduction	45	3.06122	0.999828	ENSGALG00000001701, ENSGALG00000014687, ENSGALG00000017335, ENSGALG00000023844, ENSGALG00000016083, ENSGALG00000012429, ENSGALG00000008332, ENSGALG00000007675, ENSGALG00000004066, ENSGALG00000012171, ENSGALG00000009957, ENSGALG00000013371, ENSGALG00000007466, ENSGALG00000005733, ENSGALG00000011960, ENSGALG00000012140, ENSGALG00000012363, ENSGALG00000015995, ENSGALG00000001473, ENSGALG00000007651,…	570	778	6441
GOTERM_BP_ALL	GO:0007186~G-protein coupled receptor protein signaling pathway	21	1.42857	0.999999	ENSGALG00000001701, ENSGALG00000023844, ENSGALG00000010374, ENSGALG00000004543, ENSGALG00000007675, ENSGALG00000016998, ENSGALG00000004066, ENSGALG00000012419, ENSGALG00000012171, ENSGALG00000006575, ENSGALG00000013371, ENSGALG00000007466, ENSGALG00000011808, ENSGALG00000011960, ENSGALG00000001462, ENSGALG00000000642, ENSGALG00000008362, ENSGALG00000004248, ENSGALG00000009064, ENSGALG00000014984,…	570	523	6441

## Sheet: GO_Cellular component
Category	Term	Count	%	PValue	Genes	List Total	Pop Hits	Pop Total
GOTERM_CC_ALL	GO:0044444~cytoplasmic part	125	8.5034	0.00218851	ENSGALG00000006520, ENSGALG00000003561, ENSGALG00000001883, ENSGALG00000015252, ENSGALG00000001558, ENSGALG00000003977, ENSGALG00000012363, ENSGALG00000005079, ENSGALG00000008418, ENSGALG00000004431, ENSGALG00000012988, ENSGALG00000003428, ENSGALG00000005070, ENSGALG00000005071, ENSGALG00000018366, ENSGALG00000002661, ENSGALG00000018368, ENSGALG00000018367, ENSGALG00000019617, ENSGALG00000010186,…	511	1131	5846
GOTERM_CC_ALL	GO:0005737~cytoplasm	185	12.585	0.0031104	ENSGALG00000006520, ENSGALG00000003561, ENSGALG00000013789, ENSGALG00000001883, ENSGALG00000015252, ENSGALG00000001558, ENSGALG00000008411, ENSGALG00000003977, ENSGALG00000009240, ENSGALG00000012363, ENSGALG00000008418, ENSGALG00000005079, ENSGALG00000007651, ENSGALG00000003563, ENSGALG00000004431, ENSGALG00000012988, ENSGALG00000005070, ENSGALG00000003428, ENSGALG00000005071, ENSGALG00000018366,…	511	1788	5846
GOTERM_CC_ALL	GO:0005576~extracellular region	60	4.08163	0.0170323	ENSGALG00000008141, ENSGALG00000016945, ENSGALG00000023844, ENSGALG00000004960, ENSGALG00000012429, ENSGALG00000002556, ENSGALG00000019231, ENSGALG00000003936, ENSGALG00000012032, ENSGALG00000021471, ENSGALG00000011469, ENSGALG00000004969, ENSGALG00000008411, ENSGALG00000007367, ENSGALG00000002552, ENSGALG00000005733, ENSGALG00000000556, ENSGALG00000002051, ENSGALG00000008661, ENSGALG00000001544,…	511	518	5846
GOTERM_CC_ALL	GO:0070469~respiratory chain	6	0.408163	0.0255261	ENSGALG00000018366, ENSGALG00000018361, ENSGALG00000018364, ENSGALG00000018360, ENSGALG00000021719, ENSGALG00000018382	511	20	5846
GOTERM_CC_ALL	GO:0005681~spliceosome	6	0.408163	0.0255261	ENSGALG00000007170, ENSGALG00000006671, ENSGALG00000010501, ENSGALG00000011036, ENSGALG00000001500, ENSGALG00000005623	511	20	5846
GOTERM_CC_ALL	GO:0030863~cortical cytoskeleton	5	0.340136	0.0282648	ENSGALG00000008667, ENSGALG00000008156, ENSGALG00000004719, ENSGALG00000004034, ENSGALG00000005071	511	14	5846
GOTERM_CC_ALL	GO:0043025~cell soma	7	0.47619	0.0307556	ENSGALG00000002859, ENSGALG00000006520, ENSGALG00000015348, ENSGALG00000016674, ENSGALG00000008121, ENSGALG00000003936, ENSGALG00000009073	511	28	5846
GOTERM_CC_ALL	GO:0031012~extracellular matrix	21	1.42857	0.0357127	ENSGALG00000008141, ENSGALG00000001201, ENSGALG00000001544, ENSGALG00000015374, ENSGALG00000004960, ENSGALG00000007343, ENSGALG00000003923, ENSGALG00000004538, ENSGALG00000004969, ENSGALG00000002552, ENSGALG00000004946, ENSGALG00000017046, ENSGALG00000006614, ENSGALG00000005733, ENSGALG00000005628, ENSGALG00000004790, ENSGALG00000003546, ENSGALG00000016841, ENSGALG00000015056, ENSGALG00000005623,…	511	150	5846
GOTERM_CC_ALL	GO:0044421~extracellular region part	35	2.38095	0.0370913	ENSGALG00000001201, ENSGALG00000008141, ENSGALG00000005358, ENSGALG00000015374, ENSGALG00000004960, ENSGALG00000007343, ENSGALG00000016083, ENSGALG00000012429, ENSGALG00000003936, ENSGALG00000011469, ENSGALG00000004538, ENSGALG00000002552, ENSGALG00000008411, ENSGALG00000004969, ENSGALG00000004946, ENSGALG00000005733, ENSGALG00000003546, ENSGALG00000000927, ENSGALG00000016330, ENSGALG00000001544,…	511	286	5846
GOTERM_CC_ALL	GO:0005578~proteinaceous extracellular matrix	20	1.36054	0.0387507	ENSGALG00000008141, ENSGALG00000001544, ENSGALG00000015374, ENSGALG00000004960, ENSGALG00000007343, ENSGALG00000003923, ENSGALG00000004538, ENSGALG00000004969, ENSGALG00000002552, ENSGALG00000004946, ENSGALG00000017046, ENSGALG00000006614, ENSGALG00000005733, ENSGALG00000005628, ENSGALG00000004790, ENSGALG00000003546, ENSGALG00000016841, ENSGALG00000015056, ENSGALG00000005623, ENSGALG00000016843	511	142	5846
GOTERM_CC_ALL	GO:0005581~collagen	5	0.340136	0.044739	ENSGALG00000008141, ENSGALG00000004946, ENSGALG00000016841, ENSGALG00000016843, ENSGALG00000002552	511	16	5846
GOTERM_CC_ALL	GO:0005739~mitochondrion	35	2.38095	0.056022	ENSGALG00000013167, ENSGALG00000013235, ENSGALG00000006777, ENSGALG00000008121, ENSGALG00000006641, ENSGALG00000015275, ENSGALG00000011511, ENSGALG00000006211, ENSGALG00000015549, ENSGALG00000009264, ENSGALG00000007878, ENSGALG00000021719, ENSGALG00000012532, ENSGALG00000002310, ENSGALG00000018366, ENSGALG00000003242, ENSGALG00000002661, ENSGALG00000018368, ENSGALG00000009442, ENSGALG00000018367,…	511	296	5846
GOTERM_CC_ALL	GO:0000242~pericentriolar material	3	0.204082	0.0636024	ENSGALG00000014614, ENSGALG00000000466, ENSGALG00000009348	511	5	5846
GOTERM_CC_ALL	GO:0044428~nuclear part	40	2.72109	0.0652355	ENSGALG00000014342, ENSGALG00000000903, ENSGALG00000014263, ENSGALG00000005420, ENSGALG00000013462, ENSGALG00000015818, ENSGALG00000004304, ENSGALG00000007170, ENSGALG00000003522, ENSGALG00000009934, ENSGALG00000010938, ENSGALG00000003474, ENSGALG00000002051, ENSGALG00000011036, ENSGALG00000011515, ENSGALG00000015044, ENSGALG00000004856, ENSGALG00000020454, ENSGALG00000006671, ENSGALG00000005452,…	511	351	5846
GOTERM_CC_ALL	GO:0012505~endomembrane system	24	1.63265	0.0787905	ENSGALG00000002859, ENSGALG00000007881, ENSGALG00000003308, ENSGALG00000009021, ENSGALG00000009705, ENSGALG00000011434, ENSGALG00000001883, ENSGALG00000015252, ENSGALG00000008676, ENSGALG00000015197, ENSGALG00000004172, ENSGALG00000003344, ENSGALG00000014614, ENSGALG00000003909, ENSGALG00000009934, ENSGALG00000002051, ENSGALG00000001053, ENSGALG00000014692, ENSGALG00000012988, ENSGALG00000004661,…	511	194	5846
GOTERM_CC_ALL	GO:0042995~cell projection	17	1.15646	0.0847778	ENSGALG00000002859, ENSGALG00000006520, ENSGALG00000002408, ENSGALG00000016674, ENSGALG00000004034, ENSGALG00000008121, ENSGALG00000005750, ENSGALG00000003936, ENSGALG00000011870, ENSGALG00000008411, ENSGALG00000003135, ENSGALG00000015348, ENSGALG00000001446, ENSGALG00000012454, ENSGALG00000008934, ENSGALG00000001041, ENSGALG00000005071	511	127	5846
GOTERM_CC_ALL	GO:0030424~axon	7	0.47619	0.0886349	ENSGALG00000003135, ENSGALG00000006520, ENSGALG00000015348, ENSGALG00000001041, ENSGALG00000008121, ENSGALG00000003936, ENSGALG00000008411	511	36	5846
GOTERM_CC_ALL	GO:0044422~organelle part	102	6.93878	0.097186	ENSGALG00000006064, ENSGALG00000006520, ENSGALG00000014263, ENSGALG00000003561, ENSGALG00000003231, ENSGALG00000001883, ENSGALG00000015252, ENSGALG00000002051, ENSGALG00000011036, ENSGALG00000012988, ENSGALG00000005071, ENSGALG00000020454, ENSGALG00000018368, ENSGALG00000018367, ENSGALG00000018361, ENSGALG00000010005, ENSGALG00000011434, ENSGALG00000004034, ENSGALG00000018360, ENSGALG00000017073,…	511	1029	5846
GOTERM_CC_ALL	GO:0031090~organelle membrane	32	2.17687	0.110025	ENSGALG00000013167, ENSGALG00000003308, ENSGALG00000009021, ENSGALG00000009705, ENSGALG00000003561, ENSGALG00000001883, ENSGALG00000015252, ENSGALG00000006641, ENSGALG00000004172, ENSGALG00000003909, ENSGALG00000006211, ENSGALG00000001053, ENSGALG00000009264, ENSGALG00000012988, ENSGALG00000007878, ENSGALG00000007271, ENSGALG00000007881, ENSGALG00000018368, ENSGALG00000009442, ENSGALG00000018367,…	511	284	5846
GOTERM_CC_ALL	GO:0044446~intracellular organelle part	100	6.80272	0.125575	ENSGALG00000006064, ENSGALG00000006520, ENSGALG00000014263, ENSGALG00000003561, ENSGALG00000003231, ENSGALG00000001883, ENSGALG00000015252, ENSGALG00000002051, ENSGALG00000011036, ENSGALG00000012988, ENSGALG00000020454, ENSGALG00000018368, ENSGALG00000018367, ENSGALG00000018361, ENSGALG00000010005, ENSGALG00000011434, ENSGALG00000004034, ENSGALG00000018360, ENSGALG00000017073, ENSGALG00000015783,…	511	1021	5846
GOTERM_CC_ALL	GO:0043005~neuron projection	9	0.612245	0.128979	ENSGALG00000002859, ENSGALG00000003135, ENSGALG00000006520, ENSGALG00000002408, ENSGALG00000015348, ENSGALG00000001041, ENSGALG00000008121, ENSGALG00000003936, ENSGALG00000008411	511	58	5846
GOTERM_CC_ALL	GO:0005813~centrosome	7	0.47619	0.130994	ENSGALG00000001163, ENSGALG00000014614, ENSGALG00000006547, ENSGALG00000000466, ENSGALG00000001041, ENSGALG00000009348, ENSGALG00000017073	511	40	5846
GOTERM_CC_ALL	GO:0031301~integral to organelle membrane	8	0.544218	0.152443	ENSGALG00000015783, ENSGALG00000008676, ENSGALG00000009442, ENSGALG00000003909, ENSGALG00000009021, ENSGALG00000001883, ENSGALG00000015252, ENSGALG00000007271	511	51	5846
GOTERM_CC_ALL	GO:0043231~intracellular membrane-bounded organelle	198	13.4694	0.166178	ENSGALG00000014263, ENSGALG00000005768, ENSGALG00000010461, ENSGALG00000009240, ENSGALG00000011036, ENSGALG00000012988, ENSGALG00000005070, ENSGALG00000006321, ENSGALG00000018366, ENSGALG00000018368, ENSGALG00000018367, ENSGALG00000019617, ENSGALG00000010186, ENSGALG00000018361, ENSGALG00000018364, ENSGALG00000011434, ENSGALG00000018360, ENSGALG00000017073, ENSGALG00000000764, ENSGALG00000009944,…	511	2137	5846
GOTERM_CC_ALL	GO:0031305~integral to mitochondrial inner membrane	2	0.136054	0.166881	ENSGALG00000015783, ENSGALG00000009442	511	2	5846
GOTERM_CC_ALL	GO:0031304~intrinsic to mitochondrial inner membrane	2	0.136054	0.166881	ENSGALG00000015783, ENSGALG00000009442	511	2	5846
GOTERM_CC_ALL	GO:0044449~contractile fiber part	6	0.408163	0.170399	ENSGALG00000006591, ENSGALG00000006520, ENSGALG00000005079, ENSGALG00000004719, ENSGALG00000006835, ENSGALG00000009073	511	34	5846
GOTERM_CC_ALL	GO:0043227~membrane-bounded organelle	198	13.4694	0.172566	ENSGALG00000014263, ENSGALG00000005768, ENSGALG00000010461, ENSGALG00000009240, ENSGALG00000011036, ENSGALG00000012988, ENSGALG00000005070, ENSGALG00000006321, ENSGALG00000018366, ENSGALG00000018368, ENSGALG00000018367, ENSGALG00000019617, ENSGALG00000010186, ENSGALG00000018361, ENSGALG00000018364, ENSGALG00000011434, ENSGALG00000018360, ENSGALG00000017073, ENSGALG00000000764, ENSGALG00000009944,…	511	2140	5846
GOTERM_CC_ALL	GO:0016604~nuclear body	4	0.272109	0.180438	ENSGALG00000014263, ENSGALG00000008099, ENSGALG00000016036, ENSGALG00000005623	511	17	5846
GOTERM_CC_ALL	GO:0005635~nuclear envelope	7	0.47619	0.181257	ENSGALG00000014614, ENSGALG00000009934, ENSGALG00000002051, ENSGALG00000014692, ENSGALG00000004661, ENSGALG00000011621, ENSGALG00000004856	511	44	5846
GOTERM_CC_ALL	GO:0044450~microtubule organizing center part	3	0.204082	0.18188	ENSGALG00000014614, ENSGALG00000000466, ENSGALG00000009348	511	9	5846
GOTERM_CC_ALL	GO:0031967~organelle envelope	19	1.29252	0.182857	ENSGALG00000013167, ENSGALG00000018368, ENSGALG00000018367, ENSGALG00000009442, ENSGALG00000018361, ENSGALG00000018360, ENSGALG00000006641, ENSGALG00000018382, ENSGALG00000015783, ENSGALG00000014614, ENSGALG00000009934, ENSGALG00000002051, ENSGALG00000006211, ENSGALG00000014692, ENSGALG00000009264, ENSGALG00000004661, ENSGALG00000007878, ENSGALG00000011621, ENSGALG00000004856	511	164	5846
GOTERM_CC_ALL	GO:0044424~intracellular part	278	18.9116	0.183502	ENSGALG00000001554, ENSGALG00000006520, ENSGALG00000022490, ENSGALG00000014263, ENSGALG00000013789, ENSGALG00000003231, ENSGALG00000005768, ENSGALG00000010461, ENSGALG00000001558, ENSGALG00000009240, ENSGALG00000005079, ENSGALG00000011036, ENSGALG00000012988, ENSGALG00000005070, ENSGALG00000006321, ENSGALG00000005071, ENSGALG00000018366, ENSGALG00000008179, ENSGALG00000018368, ENSGALG00000001032,…	511	3058	5846
GOTERM_CC_ALL	GO:0009986~cell surface	12	0.816327	0.184872	ENSGALG00000008407, ENSGALG00000006614, ENSGALG00000003513, ENSGALG00000002922, ENSGALG00000015348, ENSGALG00000005192, ENSGALG00000011222, ENSGALG00000004594, ENSGALG00000000251, ENSGALG00000010915, ENSGALG00000004538, ENSGALG00000011110	511	93	5846
GOTERM_CC_ALL	GO:0044448~cell cortex part	5	0.340136	0.186804	ENSGALG00000008667, ENSGALG00000008156, ENSGALG00000004719, ENSGALG00000004034, ENSGALG00000005071	511	26	5846
GOTERM_CC_ALL	GO:0031974~membrane-enclosed lumen	32	2.17687	0.189282	ENSGALG00000014342, ENSGALG00000014263, ENSGALG00000006641, ENSGALG00000005420, ENSGALG00000015818, ENSGALG00000013462, ENSGALG00000004304, ENSGALG00000003522, ENSGALG00000010938, ENSGALG00000003474, ENSGALG00000011036, ENSGALG00000015549, ENSGALG00000011515, ENSGALG00000015044, ENSGALG00000020454, ENSGALG00000005452, ENSGALG00000007603, ENSGALG00000010005, ENSGALG00000012784, ENSGALG00000016036,…	511	302	5846
GOTERM_CC_ALL	GO:0031981~nuclear lumen	26	1.76871	0.194103	ENSGALG00000014342, ENSGALG00000014263, ENSGALG00000005420, ENSGALG00000015818, ENSGALG00000013462, ENSGALG00000004304, ENSGALG00000003522, ENSGALG00000010938, ENSGALG00000003474, ENSGALG00000011036, ENSGALG00000011515, ENSGALG00000015044, ENSGALG00000020454, ENSGALG00000005452, ENSGALG00000007603, ENSGALG00000010005, ENSGALG00000016036, ENSGALG00000009944, ENSGALG00000013438, ENSGALG00000008099,…	511	239	5846
GOTERM_CC_ALL	GO:0070013~intracellular organelle lumen	31	2.10884	0.195783	ENSGALG00000014342, ENSGALG00000014263, ENSGALG00000006641, ENSGALG00000005420, ENSGALG00000015818, ENSGALG00000013462, ENSGALG00000004304, ENSGALG00000003522, ENSGALG00000010938, ENSGALG00000003474, ENSGALG00000015549, ENSGALG00000011036, ENSGALG00000011515, ENSGALG00000015044, ENSGALG00000020454, ENSGALG00000005452, ENSGALG00000007603, ENSGALG00000010005, ENSGALG00000012784, ENSGALG00000016036,…	511	293	5846
GOTERM_CC_ALL	GO:0043233~organelle lumen	31	2.10884	0.195783	ENSGALG00000014342, ENSGALG00000014263, ENSGALG00000006641, ENSGALG00000005420, ENSGALG00000015818, ENSGALG00000013462, ENSGALG00000004304, ENSGALG00000003522, ENSGALG00000010938, ENSGALG00000003474, ENSGALG00000015549, ENSGALG00000011036, ENSGALG00000011515, ENSGALG00000015044, ENSGALG00000020454, ENSGALG00000005452, ENSGALG00000007603, ENSGALG00000010005, ENSGALG00000012784, ENSGALG00000016036,…	511	293	5846
GOTERM_CC_ALL	GO:0031975~envelope	19	1.29252	0.196663	ENSGALG00000013167, ENSGALG00000018368, ENSGALG00000018367, ENSGALG00000009442, ENSGALG00000018361, ENSGALG00000018360, ENSGALG00000006641, ENSGALG00000018382, ENSGALG00000015783, ENSGALG00000014614, ENSGALG00000009934, ENSGALG00000002051, ENSGALG00000006211, ENSGALG00000014692, ENSGALG00000009264, ENSGALG00000004661, ENSGALG00000007878, ENSGALG00000011621, ENSGALG00000004856	511	166	5846
GOTERM_CC_ALL	GO:0030016~myofibril	6	0.408163	0.201198	ENSGALG00000006591, ENSGALG00000006520, ENSGALG00000005079, ENSGALG00000004719, ENSGALG00000006835, ENSGALG00000009073	511	36	5846
GOTERM_CC_ALL	GO:0005622~intracellular	324	22.0408	0.206219	ENSGALG00000001554, ENSGALG00000006034, ENSGALG00000006520, ENSGALG00000022490, ENSGALG00000005668, ENSGALG00000014263, ENSGALG00000013789, ENSGALG00000003231, ENSGALG00000005768, ENSGALG00000010461, ENSGALG00000000753, ENSGALG00000001558, ENSGALG00000009240, ENSGALG00000005079, ENSGALG00000011036, ENSGALG00000012988, ENSGALG00000005070, ENSGALG00000006321, ENSGALG00000005071, ENSGALG00000018366,…	511	3598	5846
GOTERM_CC_ALL	GO:0043229~intracellular organelle	232	15.7823	0.206824	ENSGALG00000006520, ENSGALG00000022490, ENSGALG00000014263, ENSGALG00000003231, ENSGALG00000005768, ENSGALG00000010461, ENSGALG00000009240, ENSGALG00000005079, ENSGALG00000011036, ENSGALG00000012988, ENSGALG00000005070, ENSGALG00000005071, ENSGALG00000006321, ENSGALG00000018366, ENSGALG00000018368, ENSGALG00000018367, ENSGALG00000019617, ENSGALG00000010186, ENSGALG00000018361, ENSGALG00000018364,…	511	2542	5846
GOTERM_CC_ALL	GO:0005815~microtubule organizing center	7	0.47619	0.208887	ENSGALG00000001163, ENSGALG00000014614, ENSGALG00000006547, ENSGALG00000000466, ENSGALG00000001041, ENSGALG00000009348, ENSGALG00000017073	511	46	5846
GOTERM_CC_ALL	GO:0005615~extracellular space	17	1.15646	0.209766	ENSGALG00000005358, ENSGALG00000000737, ENSGALG00000016083, ENSGALG00000007343, ENSGALG00000012429, ENSGALG00000003923, ENSGALG00000003936, ENSGALG00000012437, ENSGALG00000010915, ENSGALG00000011469, ENSGALG00000004538, ENSGALG00000008411, ENSGALG00000011234, ENSGALG00000006598, ENSGALG00000000927, ENSGALG00000009151, ENSGALG00000016330	511	147	5846
GOTERM_CC_ALL	GO:0043226~organelle	232	15.7823	0.216285	ENSGALG00000006520, ENSGALG00000022490, ENSGALG00000014263, ENSGALG00000003231, ENSGALG00000005768, ENSGALG00000010461, ENSGALG00000009240, ENSGALG00000005079, ENSGALG00000011036, ENSGALG00000012988, ENSGALG00000005070, ENSGALG00000005071, ENSGALG00000006321, ENSGALG00000018366, ENSGALG00000018368, ENSGALG00000018367, ENSGALG00000019617, ENSGALG00000010186, ENSGALG00000018361, ENSGALG00000018364,…	511	2546	5846
GOTERM_CC_ALL	GO:0043292~contractile fiber	6	0.408163	0.217257	ENSGALG00000006591, ENSGALG00000006520, ENSGALG00000005079, ENSGALG00000004719, ENSGALG00000006835, ENSGALG00000009073	511	37	5846
GOTERM_CC_ALL	GO:0044431~Golgi apparatus part	12	0.816327	0.223023	ENSGALG00000015197, ENSGALG00000004172, ENSGALG00000003344, ENSGALG00000009021, ENSGALG00000006182, ENSGALG00000001883, ENSGALG00000015252, ENSGALG00000012988, ENSGALG00000011621, ENSGALG00000009153, ENSGALG00000002603, ENSGALG00000007271	511	97	5846
GOTERM_CC_ALL	GO:0030027~lamellipodium	4	0.272109	0.227016	ENSGALG00000001446, ENSGALG00000008934, ENSGALG00000004034, ENSGALG00000005750	511	19	5846
GOTERM_CC_ALL	GO:0044451~nucleoplasm part	18	1.22449	0.237489	ENSGALG00000005452, ENSGALG00000014342, ENSGALG00000010005, ENSGALG00000014263, ENSGALG00000016036, ENSGALG00000015818, ENSGALG00000004304, ENSGALG00000009944, ENSGALG00000003522, ENSGALG00000003474, ENSGALG00000008099, ENSGALG00000010870, ENSGALG00000011515, ENSGALG00000015044, ENSGALG00000005623, ENSGALG00000010529, ENSGALG00000002469, ENSGALG00000000991	511	161	5846
GOTERM_CC_ALL	GO:0031300~intrinsic to organelle membrane	8	0.544218	0.239241	ENSGALG00000015783, ENSGALG00000008676, ENSGALG00000009442, ENSGALG00000003909, ENSGALG00000009021, ENSGALG00000001883, ENSGALG00000015252, ENSGALG00000007271	511	58	5846
GOTERM_CC_ALL	GO:0005861~troponin complex	2	0.136054	0.239587	ENSGALG00000006591, ENSGALG00000006835	511	3	5846
GOTERM_CC_ALL	GO:0030864~cortical actin cytoskeleton	2	0.136054	0.239587	ENSGALG00000008667, ENSGALG00000008156	511	3	5846
GOTERM_CC_ALL	GO:0070461~SAGA-type complex	2	0.136054	0.239587	ENSGALG00000005452, ENSGALG00000000991	511	3	5846
GOTERM_CC_ALL	GO:0019861~flagellum	2	0.136054	0.239587	ENSGALG00000016674, ENSGALG00000011870	511	3	5846
GOTERM_CC_ALL	GO:0005938~cell cortex	6	0.408163	0.250474	ENSGALG00000008667, ENSGALG00000008156, ENSGALG00000006520, ENSGALG00000004719, ENSGALG00000004034, ENSGALG00000005071	511	39	5846
GOTERM_CC_ALL	GO:0000139~Golgi membrane	9	0.612245	0.251383	ENSGALG00000015197, ENSGALG00000004172, ENSGALG00000003344, ENSGALG00000009021, ENSGALG00000001883, ENSGALG00000015252, ENSGALG00000012988, ENSGALG00000009153, ENSGALG00000007271	511	69	5846
GOTERM_CC_ALL	GO:0009897~external side of plasma membrane	7	0.47619	0.283424	ENSGALG00000006614, ENSGALG00000015348, ENSGALG00000005192, ENSGALG00000011222, ENSGALG00000004594, ENSGALG00000000251, ENSGALG00000010915	511	51	5846
GOTERM_CC_ALL	GO:0014704~intercalated disc	2	0.136054	0.305959	ENSGALG00000005079, ENSGALG00000004719	511	4	5846
GOTERM_CC_ALL	GO:0005916~fascia adherens	2	0.136054	0.305959	ENSGALG00000005079, ENSGALG00000004719	511	4	5846
GOTERM_CC_ALL	GO:0005865~striated muscle thin filament	2	0.136054	0.305959	ENSGALG00000006591, ENSGALG00000006835	511	4	5846
GOTERM_CC_ALL	GO:0005798~Golgi-associated vesicle	3	0.204082	0.315519	ENSGALG00000003344, ENSGALG00000011621, ENSGALG00000009153	511	13	5846
GOTERM_CC_ALL	GO:0000123~histone acetyltransferase complex	3	0.204082	0.315519	ENSGALG00000009944, ENSGALG00000005452, ENSGALG00000000991	511	13	5846
GOTERM_CC_ALL	GO:0044420~extracellular matrix part	6	0.408163	0.320054	ENSGALG00000008141, ENSGALG00000004946, ENSGALG00000015056, ENSGALG00000016841, ENSGALG00000016843, ENSGALG00000002552	511	43	5846
GOTERM_CC_ALL	GO:0000151~ubiquitin ligase complex	4	0.272109	0.324932	ENSGALG00000001554, ENSGALG00000001032, ENSGALG00000001473, ENSGALG00000009314	511	23	5846
GOTERM_CC_ALL	GO:0016023~cytoplasmic membrane-bounded vesicle	10	0.680272	0.347113	ENSGALG00000001968, ENSGALG00000003344, ENSGALG00000010186, ENSGALG00000012363, ENSGALG00000011434, ENSGALG00000020879, ENSGALG00000017073, ENSGALG00000011621, ENSGALG00000003256, ENSGALG00000009153	511	87	5846
GOTERM_CC_ALL	GO:0031252~cell leading edge	5	0.340136	0.365104	ENSGALG00000001446, ENSGALG00000012454, ENSGALG00000008934, ENSGALG00000004034, ENSGALG00000005750	511	35	5846
GOTERM_CC_ALL	GO:0005794~Golgi apparatus	21	1.42857	0.365114	ENSGALG00000009021, ENSGALG00000006182, ENSGALG00000004594, ENSGALG00000001883, ENSGALG00000015252, ENSGALG00000004220, ENSGALG00000006440, ENSGALG00000015197, ENSGALG00000008128, ENSGALG00000004172, ENSGALG00000003344, ENSGALG00000008418, ENSGALG00000020879, ENSGALG00000004431, ENSGALG00000012988, ENSGALG00000011621, ENSGALG00000005070, ENSGALG00000009073, ENSGALG00000009153, ENSGALG00000007271,…	511	209	5846
GOTERM_CC_ALL	GO:0005913~cell-cell adherens junction	2	0.136054	0.366548	ENSGALG00000005079, ENSGALG00000004719	511	5	5846
GOTERM_CC_ALL	GO:0032592~integral to mitochondrial membrane	2	0.136054	0.366548	ENSGALG00000015783, ENSGALG00000009442	511	5	5846
GOTERM_CC_ALL	GO:0019866~organelle inner membrane	11	0.748299	0.374048	ENSGALG00000013167, ENSGALG00000015783, ENSGALG00000018368, ENSGALG00000018367, ENSGALG00000009442, ENSGALG00000018361, ENSGALG00000014692, ENSGALG00000018360, ENSGALG00000006641, ENSGALG00000007878, ENSGALG00000018382	511	100	5846
GOTERM_CC_ALL	GO:0030425~dendrite	3	0.204082	0.381214	ENSGALG00000006520, ENSGALG00000002408, ENSGALG00000003936	511	15	5846
GOTERM_CC_ALL	GO:0000792~heterochromatin	3	0.204082	0.381214	ENSGALG00000005451, ENSGALG00000014263, ENSGALG00000002286	511	15	5846
GOTERM_CC_ALL	GO:0031988~membrane-bounded vesicle	10	0.680272	0.385402	ENSGALG00000001968, ENSGALG00000003344, ENSGALG00000010186, ENSGALG00000012363, ENSGALG00000011434, ENSGALG00000020879, ENSGALG00000017073, ENSGALG00000011621, ENSGALG00000003256, ENSGALG00000009153	511	90	5846
GOTERM_CC_ALL	GO:0031966~mitochondrial membrane	12	0.816327	0.386479	ENSGALG00000013167, ENSGALG00000015783, ENSGALG00000018368, ENSGALG00000018367, ENSGALG00000009442, ENSGALG00000018361, ENSGALG00000006211, ENSGALG00000018360, ENSGALG00000009264, ENSGALG00000006641, ENSGALG00000007878, ENSGALG00000018382	511	112	5846
GOTERM_CC_ALL	GO:0005654~nucleoplasm	18	1.22449	0.393367	ENSGALG00000005452, ENSGALG00000014342, ENSGALG00000010005, ENSGALG00000014263, ENSGALG00000016036, ENSGALG00000015818, ENSGALG00000004304, ENSGALG00000009944, ENSGALG00000003522, ENSGALG00000003474, ENSGALG00000008099, ENSGALG00000010870, ENSGALG00000011515, ENSGALG00000015044, ENSGALG00000005623, ENSGALG00000010529, ENSGALG00000002469, ENSGALG00000000991	511	179	5846
GOTERM_CC_ALL	GO:0005829~cytosol	13	0.884354	0.408516	ENSGALG00000009981, ENSGALG00000001658, ENSGALG00000009927, ENSGALG00000022980, ENSGALG00000009433, ENSGALG00000011174, ENSGALG00000001446, ENSGALG00000006543, ENSGALG00000006211, ENSGALG00000008934, ENSGALG00000008700, ENSGALG00000003428, ENSGALG00000009073	511	125	5846
GOTERM_CC_ALL	GO:0001739~sex chromatin	2	0.136054	0.421857	ENSGALG00000014263, ENSGALG00000002286	511	6	5846
GOTERM_CC_ALL	GO:0000803~sex chromosome	2	0.136054	0.421857	ENSGALG00000014263, ENSGALG00000002286	511	6	5846
GOTERM_CC_ALL	GO:0030140~trans-Golgi network transport vesicle	2	0.136054	0.421857	ENSGALG00000003344, ENSGALG00000011621	511	6	5846
GOTERM_CC_ALL	GO:0005743~mitochondrial inner membrane	10	0.680272	0.423925	ENSGALG00000013167, ENSGALG00000015783, ENSGALG00000018368, ENSGALG00000018367, ENSGALG00000009442, ENSGALG00000018361, ENSGALG00000018360, ENSGALG00000006641, ENSGALG00000007878, ENSGALG00000018382	511	93	5846
GOTERM_CC_ALL	GO:0044425~membrane part	162	11.0204	0.450176	ENSGALG00000000424, ENSGALG00000007395, ENSGALG00000024340, ENSGALG00000001883, ENSGALG00000003971, ENSGALG00000019231, ENSGALG00000015252, ENSGALG00000005278, ENSGALG00000004562, ENSGALG00000009957, ENSGALG00000006626, ENSGALG00000011960, ENSGALG00000012363, ENSGALG00000008418, ENSGALG00000011222, ENSGALG00000005079, ENSGALG00000017012, ENSGALG00000000226, ENSGALG00000005070, ENSGALG00000005071,…	511	1826	5846
GOTERM_CC_ALL	GO:0031410~cytoplasmic vesicle	10	0.680272	0.462316	ENSGALG00000001968, ENSGALG00000003344, ENSGALG00000010186, ENSGALG00000012363, ENSGALG00000011434, ENSGALG00000020879, ENSGALG00000017073, ENSGALG00000011621, ENSGALG00000003256, ENSGALG00000009153	511	96	5846
GOTERM_CC_ALL	GO:0005783~endoplasmic reticulum	19	1.29252	0.463755	ENSGALG00000007881, ENSGALG00000003308, ENSGALG00000009705, ENSGALG00000016338, ENSGALG00000004594, ENSGALG00000012784, ENSGALG00000012192, ENSGALG00000000764, ENSGALG00000013462, ENSGALG00000008676, ENSGALG00000003909, ENSGALG00000005069, ENSGALG00000011214, ENSGALG00000001053, ENSGALG00000004431, ENSGALG00000004661, ENSGALG00000009073, ENSGALG00000007181, ENSGALG00000003149	511	198	5846
GOTERM_CC_ALL	GO:0016605~PML body	2	0.136054	0.472345	ENSGALG00000008099, ENSGALG00000016036	511	7	5846
GOTERM_CC_ALL	GO:0005942~phosphoinositide 3-kinase complex	2	0.136054	0.472345	ENSGALG00000008934, ENSGALG00000003428	511	7	5846
GOTERM_CC_ALL	GO:0031225~anchored to membrane	5	0.340136	0.485834	ENSGALG00000006614, ENSGALG00000009173, ENSGALG00000015087, ENSGALG00000023542, ENSGALG00000011241	511	41	5846
GOTERM_CC_ALL	GO:0015630~microtubule cytoskeleton	12	0.816327	0.489914	ENSGALG00000006064, ENSGALG00000001163, ENSGALG00000014614, ENSGALG00000003150, ENSGALG00000006520, ENSGALG00000006547, ENSGALG00000004161, ENSGALG00000003231, ENSGALG00000000466, ENSGALG00000001041, ENSGALG00000009348, ENSGALG00000017073	511	121	5846
GOTERM_CC_ALL	GO:0044432~endoplasmic reticulum part	8	0.544218	0.498922	ENSGALG00000008676, ENSGALG00000007881, ENSGALG00000003909, ENSGALG00000003308, ENSGALG00000011214, ENSGALG00000009705, ENSGALG00000012784, ENSGALG00000001053	511	76	5846
GOTERM_CC_ALL	GO:0005740~mitochondrial envelope	12	0.816327	0.501246	ENSGALG00000013167, ENSGALG00000015783, ENSGALG00000018368, ENSGALG00000018367, ENSGALG00000009442, ENSGALG00000018361, ENSGALG00000006211, ENSGALG00000018360, ENSGALG00000009264, ENSGALG00000006641, ENSGALG00000007878, ENSGALG00000018382	511	122	5846
GOTERM_CC_ALL	GO:0030118~clathrin coat	3	0.204082	0.503247	ENSGALG00000003344, ENSGALG00000008138, ENSGALG00000005070	511	19	5846
GOTERM_CC_ALL	GO:0009898~internal side of plasma membrane	5	0.340136	0.505145	ENSGALG00000006626, ENSGALG00000005079, ENSGALG00000006211, ENSGALG00000000466, ENSGALG00000016728	511	42	5846
GOTERM_CC_ALL	GO:0005773~vacuole	5	0.340136	0.505145	ENSGALG00000017200, ENSGALG00000004594, ENSGALG00000011434, ENSGALG00000002542, ENSGALG00000003936	511	42	5846
GOTERM_CC_ALL	GO:0030017~sarcomere	4	0.272109	0.515752	ENSGALG00000006591, ENSGALG00000004719, ENSGALG00000006835, ENSGALG00000009073	511	31	5846
GOTERM_CC_ALL	GO:0030139~endocytic vesicle	2	0.136054	0.518433	ENSGALG00000012363, ENSGALG00000011434	511	8	5846
GOTERM_CC_ALL	GO:0005730~nucleolus	7	0.47619	0.521113	ENSGALG00000007603, ENSGALG00000013438, ENSGALG00000010938, ENSGALG00000011036, ENSGALG00000005420, ENSGALG00000013462, ENSGALG00000020454	511	66	5846
GOTERM_CC_ALL	GO:0044429~mitochondrial part	14	0.952381	0.522739	ENSGALG00000013167, ENSGALG00000018368, ENSGALG00000018367, ENSGALG00000009442, ENSGALG00000018361, ENSGALG00000018360, ENSGALG00000006641, ENSGALG00000019796, ENSGALG00000018382, ENSGALG00000015783, ENSGALG00000006211, ENSGALG00000015549, ENSGALG00000009264, ENSGALG00000007878	511	147	5846
GOTERM_CC_ALL	GO:0031982~vesicle	10	0.680272	0.525097	ENSGALG00000001968, ENSGALG00000003344, ENSGALG00000010186, ENSGALG00000012363, ENSGALG00000011434, ENSGALG00000020879, ENSGALG00000017073, ENSGALG00000011621, ENSGALG00000003256, ENSGALG00000009153	511	101	5846
GOTERM_CC_ALL	GO:0030529~ribonucleoprotein complex	16	1.08844	0.541075	ENSGALG00000006671, ENSGALG00000016232, ENSGALG00000006777, ENSGALG00000003919, ENSGALG00000004046, ENSGALG00000001500, ENSGALG00000008597, ENSGALG00000001558, ENSGALG00000019796, ENSGALG00000001658, ENSGALG00000007170, ENSGALG00000010501, ENSGALG00000011036, ENSGALG00000023294, ENSGALG00000005623, ENSGALG00000023191	511	172	5846
GOTERM_CC_ALL	GO:0005667~transcription factor complex	9	0.612245	0.545501	ENSGALG00000004304, ENSGALG00000014342, ENSGALG00000010005, ENSGALG00000010870, ENSGALG00000011515, ENSGALG00000015044, ENSGALG00000010529, ENSGALG00000015818, ENSGALG00000000991	511	91	5846
GOTERM_CC_ALL	GO:0031228~intrinsic to Golgi membrane	4	0.272109	0.559049	ENSGALG00000009021, ENSGALG00000001883, ENSGALG00000015252, ENSGALG00000007271	511	33	5846
GOTERM_CC_ALL	GO:0030173~integral to Golgi membrane	4	0.272109	0.559049	ENSGALG00000009021, ENSGALG00000001883, ENSGALG00000015252, ENSGALG00000007271	511	33	5846
GOTERM_CC_ALL	GO:0005720~nuclear heterochromatin	2	0.136054	0.560502	ENSGALG00000014263, ENSGALG00000002286	511	9	5846
GOTERM_CC_ALL	GO:0016323~basolateral plasma membrane	5	0.340136	0.561004	ENSGALG00000017335, ENSGALG00000003126, ENSGALG00000012363, ENSGALG00000005079, ENSGALG00000005209	511	45	5846
GOTERM_CC_ALL	GO:0031224~intrinsic to membrane	132	8.97959	0.563681	ENSGALG00000000424, ENSGALG00000007395, ENSGALG00000001883, ENSGALG00000003971, ENSGALG00000019231, ENSGALG00000015252, ENSGALG00000005278, ENSGALG00000004562, ENSGALG00000009957, ENSGALG00000011960, ENSGALG00000012363, ENSGALG00000008418, ENSGALG00000017012, ENSGALG00000000226, ENSGALG00000018366, ENSGALG00000013515, ENSGALG00000018368, ENSGALG00000018367, ENSGALG00000013794, ENSGALG00000018361,…	511	1514	5846
GOTERM_CC_ALL	GO:0016021~integral to membrane	127	8.63946	0.580173	ENSGALG00000000424, ENSGALG00000007395, ENSGALG00000003971, ENSGALG00000001883, ENSGALG00000019231, ENSGALG00000015252, ENSGALG00000005278, ENSGALG00000004562, ENSGALG00000009957, ENSGALG00000011960, ENSGALG00000012363, ENSGALG00000008418, ENSGALG00000017012, ENSGALG00000000226, ENSGALG00000018366, ENSGALG00000013515, ENSGALG00000018368, ENSGALG00000018367, ENSGALG00000013794, ENSGALG00000018361,…	511	1461	5846
GOTERM_CC_ALL	GO:0030660~Golgi-associated vesicle membrane	2	0.136054	0.598902	ENSGALG00000003344, ENSGALG00000009153	511	10	5846
GOTERM_CC_ALL	GO:0030427~site of polarized growth	2	0.136054	0.598902	ENSGALG00000002859, ENSGALG00000006520	511	10	5846
GOTERM_CC_ALL	GO:0030426~growth cone	2	0.136054	0.598902	ENSGALG00000002859, ENSGALG00000006520	511	10	5846
GOTERM_CC_ALL	GO:0000159~protein phosphatase type 2A complex	2	0.136054	0.598902	ENSGALG00000007565, ENSGALG00000008527	511	10	5846
GOTERM_CC_ALL	GO:0030117~membrane coat	4	0.272109	0.599932	ENSGALG00000003344, ENSGALG00000008138, ENSGALG00000005070, ENSGALG00000009153	511	35	5846
GOTERM_CC_ALL	GO:0048475~coated membrane	4	0.272109	0.599932	ENSGALG00000003344, ENSGALG00000008138, ENSGALG00000005070, ENSGALG00000009153	511	35	5846
GOTERM_CC_ALL	GO:0015629~actin cytoskeleton	9	0.612245	0.607874	ENSGALG00000002859, ENSGALG00000008667, ENSGALG00000006591, ENSGALG00000008156, ENSGALG00000006520, ENSGALG00000005079, ENSGALG00000004150, ENSGALG00000004034, ENSGALG00000006835	511	96	5846
GOTERM_CC_ALL	GO:0005789~endoplasmic reticulum membrane	6	0.408163	0.610092	ENSGALG00000008676, ENSGALG00000007881, ENSGALG00000003909, ENSGALG00000003308, ENSGALG00000009705, ENSGALG00000001053	511	60	5846
GOTERM_CC_ALL	GO:0016591~DNA-directed RNA polymerase II, holoenzyme	3	0.204082	0.632198	ENSGALG00000011515, ENSGALG00000002469, ENSGALG00000000991	511	24	5846
GOTERM_CC_ALL	GO:0030176~integral to endoplasmic reticulum membrane	2	0.136054	0.633954	ENSGALG00000008676, ENSGALG00000003909	511	11	5846
GOTERM_CC_ALL	GO:0005768~endosome	5	0.340136	0.645886	ENSGALG00000004529, ENSGALG00000001473, ENSGALG00000004594, ENSGALG00000011621, ENSGALG00000011005	511	50	5846
GOTERM_CC_ALL	GO:0005874~microtubule	5	0.340136	0.645886	ENSGALG00000006064, ENSGALG00000001163, ENSGALG00000003150, ENSGALG00000003231, ENSGALG00000001041	511	50	5846
GOTERM_CC_ALL	GO:0005856~cytoskeleton	33	2.2449	0.650574	ENSGALG00000006064, ENSGALG00000008667, ENSGALG00000003150, ENSGALG00000006520, ENSGALG00000022490, ENSGALG00000003231, ENSGALG00000015331, ENSGALG00000023843, ENSGALG00000000466, ENSGALG00000010250, ENSGALG00000003977, ENSGALG00000006547, ENSGALG00000005079, ENSGALG00000004150, ENSGALG00000004719, ENSGALG00000013441, ENSGALG00000005071, ENSGALG00000002859, ENSGALG00000008156, ENSGALG00000004034,…	511	386	5846
GOTERM_CC_ALL	GO:0042175~nuclear envelope-endoplasmic reticulum network	6	0.408163	0.653801	ENSGALG00000008676, ENSGALG00000007881, ENSGALG00000003909, ENSGALG00000003308, ENSGALG00000009705, ENSGALG00000001053	511	63	5846
GOTERM_CC_ALL	GO:0005624~membrane fraction	9	0.612245	0.654446	ENSGALG00000014614, ENSGALG00000003135, ENSGALG00000004161, ENSGALG00000005069, ENSGALG00000018360, ENSGALG00000002542, ENSGALG00000013188, ENSGALG00000011621, ENSGALG00000009073	511	100	5846
GOTERM_CC_ALL	GO:0030659~cytoplasmic vesicle membrane	3	0.204082	0.65462	ENSGALG00000003344, ENSGALG00000011434, ENSGALG00000009153	511	25	5846
GOTERM_CC_ALL	GO:0044454~nuclear chromosome part	4	0.272109	0.656419	ENSGALG00000015800, ENSGALG00000000903, ENSGALG00000014263, ENSGALG00000002286	511	38	5846
GOTERM_CC_ALL	GO:0015934~large ribosomal subunit	2	0.136054	0.665947	ENSGALG00000001658, ENSGALG00000003919	511	12	5846
GOTERM_CC_ALL	GO:0030133~transport vesicle	2	0.136054	0.665947	ENSGALG00000003344, ENSGALG00000011621	511	12	5846
GOTERM_CC_ALL	GO:0030119~AP-type membrane coat adaptor complex	2	0.136054	0.665947	ENSGALG00000008138, ENSGALG00000005070	511	12	5846
GOTERM_CC_ALL	GO:0016529~sarcoplasmic reticulum	2	0.136054	0.665947	ENSGALG00000009705, ENSGALG00000004431	511	12	5846
GOTERM_CC_ALL	GO:0030131~clathrin adaptor complex	2	0.136054	0.665947	ENSGALG00000008138, ENSGALG00000005070	511	12	5846
GOTERM_CC_ALL	GO:0044445~cytosolic part	4	0.272109	0.673924	ENSGALG00000001658, ENSGALG00000006543, ENSGALG00000008934, ENSGALG00000003428	511	39	5846
GOTERM_CC_ALL	GO:0030135~coated vesicle	4	0.272109	0.673924	ENSGALG00000001968, ENSGALG00000003344, ENSGALG00000011621, ENSGALG00000009153	511	39	5846
GOTERM_CC_ALL	GO:0044433~cytoplasmic vesicle part	3	0.204082	0.675939	ENSGALG00000003344, ENSGALG00000011434, ENSGALG00000009153	511	26	5846
GOTERM_CC_ALL	GO:0033279~ribosomal subunit	3	0.204082	0.675939	ENSGALG00000001658, ENSGALG00000003919, ENSGALG00000019796	511	26	5846
GOTERM_CC_ALL	GO:0005634~nucleus	121	8.23129	0.676502	ENSGALG00000014263, ENSGALG00000005768, ENSGALG00000003971, ENSGALG00000010461, ENSGALG00000004046, ENSGALG00000009240, ENSGALG00000007651, ENSGALG00000002051, ENSGALG00000011036, ENSGALG00000003563, ENSGALG00000006321, ENSGALG00000020454, ENSGALG00000017006, ENSGALG00000010005, ENSGALG00000007373, ENSGALG00000017073, ENSGALG00000009944, ENSGALG00000010087, ENSGALG00000006591, ENSGALG00000007845,…	511	1419	5846
GOTERM_CC_ALL	GO:0016528~sarcoplasm	2	0.136054	0.69515	ENSGALG00000009705, ENSGALG00000004431	511	13	5846
GOTERM_CC_ALL	GO:0042579~microbody	2	0.136054	0.69515	ENSGALG00000019617, ENSGALG00000003561	511	13	5846
GOTERM_CC_ALL	GO:0005777~peroxisome	2	0.136054	0.69515	ENSGALG00000019617, ENSGALG00000003561	511	13	5846
GOTERM_CC_ALL	GO:0030136~clathrin-coated vesicle	3	0.204082	0.696175	ENSGALG00000001968, ENSGALG00000003344, ENSGALG00000011621	511	27	5846
GOTERM_CC_ALL	GO:0005626~insoluble fraction	9	0.612245	0.697643	ENSGALG00000014614, ENSGALG00000003135, ENSGALG00000004161, ENSGALG00000005069, ENSGALG00000018360, ENSGALG00000002542, ENSGALG00000013188, ENSGALG00000011621, ENSGALG00000009073	511	104	5846
GOTERM_CC_ALL	GO:0048471~perinuclear region of cytoplasm	4	0.272109	0.706943	ENSGALG00000014614, ENSGALG00000006703, ENSGALG00000003977, ENSGALG00000003901	511	41	5846
GOTERM_CC_ALL	GO:0044459~plasma membrane part	36	2.44898	0.708945	ENSGALG00000014687, ENSGALG00000017335, ENSGALG00000012732, ENSGALG00000024340, ENSGALG00000000466, ENSGALG00000001512, ENSGALG00000011110, ENSGALG00000006626, ENSGALG00000002618, ENSGALG00000012363, ENSGALG00000011222, ENSGALG00000005079, ENSGALG00000005192, ENSGALG00000010098, ENSGALG00000006211, ENSGALG00000004719, ENSGALG00000017012, ENSGALG00000000199, ENSGALG00000021561, ENSGALG00000004594,…	511	432	5846
GOTERM_CC_ALL	GO:0016020~membrane	219	14.898	0.715015	ENSGALG00000006520, ENSGALG00000024340, ENSGALG00000007395, ENSGALG00000019231, ENSGALG00000005278, ENSGALG00000009957, ENSGALG00000006626, ENSGALG00000009955, ENSGALG00000011960, ENSGALG00000005079, ENSGALG00000011222, ENSGALG00000012988, ENSGALG00000005070, ENSGALG00000011227, ENSGALG00000005071, ENSGALG00000018366, ENSGALG00000018368, ENSGALG00000013794, ENSGALG00000018367, ENSGALG00000010186,…	511	2563	5846
GOTERM_CC_ALL	GO:0043228~non-membrane-bounded organelle	57	3.87755	0.718791	ENSGALG00000006064, ENSGALG00000008667, ENSGALG00000000903, ENSGALG00000006520, ENSGALG00000022490, ENSGALG00000014263, ENSGALG00000003231, ENSGALG00000000466, ENSGALG00000023843, ENSGALG00000008146, ENSGALG00000005420, ENSGALG00000003977, ENSGALG00000001658, ENSGALG00000010938, ENSGALG00000005079, ENSGALG00000004719, ENSGALG00000011036, ENSGALG00000013441, ENSGALG00000005071, ENSGALG00000020454,…	511	683	5846
GOTERM_CC_ALL	GO:0043232~intracellular non-membrane-bounded organelle	57	3.87755	0.718791	ENSGALG00000006064, ENSGALG00000008667, ENSGALG00000000903, ENSGALG00000006520, ENSGALG00000022490, ENSGALG00000014263, ENSGALG00000003231, ENSGALG00000000466, ENSGALG00000023843, ENSGALG00000008146, ENSGALG00000005420, ENSGALG00000003977, ENSGALG00000001658, ENSGALG00000010938, ENSGALG00000005079, ENSGALG00000004719, ENSGALG00000011036, ENSGALG00000013441, ENSGALG00000005071, ENSGALG00000020454,…	511	683	5846
GOTERM_CC_ALL	GO:0005795~Golgi stack	2	0.136054	0.721804	ENSGALG00000006182, ENSGALG00000012988	511	14	5846
GOTERM_CC_ALL	GO:0031965~nuclear membrane	2	0.136054	0.721804	ENSGALG00000014692, ENSGALG00000004661	511	14	5846
GOTERM_CC_ALL	GO:0030018~Z disc	2	0.136054	0.721804	ENSGALG00000004719, ENSGALG00000009073	511	14	5846
GOTERM_CC_ALL	GO:0012506~vesicle membrane	3	0.204082	0.733509	ENSGALG00000003344, ENSGALG00000011434, ENSGALG00000009153	511	29	5846
GOTERM_CC_ALL	GO:0000228~nuclear chromosome	4	0.272109	0.737341	ENSGALG00000015800, ENSGALG00000000903, ENSGALG00000014263, ENSGALG00000002286	511	43	5846
GOTERM_CC_ALL	GO:0005911~cell-cell junction	4	0.272109	0.737341	ENSGALG00000021561, ENSGALG00000005079, ENSGALG00000004719, ENSGALG00000011110	511	43	5846
GOTERM_CC_ALL	GO:0005764~lysosome	3	0.204082	0.750669	ENSGALG00000004594, ENSGALG00000002542, ENSGALG00000003936	511	30	5846
GOTERM_CC_ALL	GO:0019898~extrinsic to membrane	6	0.408163	0.754231	ENSGALG00000008128, ENSGALG00000017200, ENSGALG00000005069, ENSGALG00000004529, ENSGALG00000023843, ENSGALG00000005071	511	71	5846
GOTERM_CC_ALL	GO:0033177~proton-transporting two-sector ATPase complex, proton-transporting domain	2	0.136054	0.768336	ENSGALG00000018368, ENSGALG00000003256	511	16	5846
GOTERM_CC_ALL	GO:0046930~pore complex	2	0.136054	0.768336	ENSGALG00000009934, ENSGALG00000004856	511	16	5846
GOTERM_CC_ALL	GO:0030120~vesicle coat	2	0.136054	0.768336	ENSGALG00000003344, ENSGALG00000009153	511	16	5846
GOTERM_CC_ALL	GO:0005643~nuclear pore	2	0.136054	0.768336	ENSGALG00000009934, ENSGALG00000004856	511	16	5846
GOTERM_CC_ALL	GO:0000323~lytic vacuole	3	0.204082	0.782149	ENSGALG00000004594, ENSGALG00000002542, ENSGALG00000003936	511	32	5846
GOTERM_CC_ALL	GO:0005912~adherens junction	3	0.204082	0.782149	ENSGALG00000017335, ENSGALG00000005079, ENSGALG00000004719	511	32	5846
GOTERM_CC_ALL	GO:0000267~cell fraction	10	0.680272	0.782315	ENSGALG00000014614, ENSGALG00000003135, ENSGALG00000004161, ENSGALG00000005069, ENSGALG00000012365, ENSGALG00000018360, ENSGALG00000002542, ENSGALG00000013188, ENSGALG00000011621, ENSGALG00000009073	511	126	5846
GOTERM_CC_ALL	GO:0005886~plasma membrane	56	3.80952	0.784784	ENSGALG00000004653, ENSGALG00000006520, ENSGALG00000023542, ENSGALG00000024340, ENSGALG00000000466, ENSGALG00000001512, ENSGALG00000005278, ENSGALG00000006626, ENSGALG00000002618, ENSGALG00000012363, ENSGALG00000005079, ENSGALG00000011222, ENSGALG00000004719, ENSGALG00000017012, ENSGALG00000000199, ENSGALG00000021561, ENSGALG00000010186, ENSGALG00000004594, ENSGALG00000014749, ENSGALG00000011434,…	511	688	5846
GOTERM_CC_ALL	GO:0016324~apical plasma membrane	2	0.136054	0.788602	ENSGALG00000005209, ENSGALG00000011110	511	17	5846
GOTERM_CC_ALL	GO:0005792~microsome	3	0.204082	0.796542	ENSGALG00000014614, ENSGALG00000005069, ENSGALG00000002542	511	33	5846
GOTERM_CC_ALL	GO:0005819~spindle	3	0.204082	0.796542	ENSGALG00000001163, ENSGALG00000006520, ENSGALG00000001041	511	33	5846
GOTERM_CC_ALL	GO:0070161~anchoring junction	3	0.204082	0.796542	ENSGALG00000017335, ENSGALG00000005079, ENSGALG00000004719	511	33	5846
GOTERM_CC_ALL	GO:0005788~endoplasmic reticulum lumen	2	0.136054	0.807098	ENSGALG00000011214, ENSGALG00000012784	511	18	5846
GOTERM_CC_ALL	GO:0008287~protein serine/threonine phosphatase complex	2	0.136054	0.807098	ENSGALG00000007565, ENSGALG00000008527	511	18	5846
GOTERM_CC_ALL	GO:0031674~I band	2	0.136054	0.807098	ENSGALG00000004719, ENSGALG00000009073	511	18	5846
GOTERM_CC_ALL	GO:0031227~intrinsic to endoplasmic reticulum membrane	2	0.136054	0.807098	ENSGALG00000008676, ENSGALG00000003909	511	18	5846
GOTERM_CC_ALL	GO:0042598~vesicular fraction	3	0.204082	0.810088	ENSGALG00000014614, ENSGALG00000005069, ENSGALG00000002542	511	34	5846
GOTERM_CC_ALL	GO:0045177~apical part of cell	3	0.204082	0.810088	ENSGALG00000005209, ENSGALG00000011110, ENSGALG00000003901	511	34	5846
GOTERM_CC_ALL	GO:0032991~macromolecular complex	87	5.91837	0.815393	ENSGALG00000006064, ENSGALG00000001554, ENSGALG00000006520, ENSGALG00000000903, ENSGALG00000009705, ENSGALG00000011174, ENSGALG00000003231, ENSGALG00000024340, ENSGALG00000004046, ENSGALG00000001512, ENSGALG00000001558, ENSGALG00000008527, ENSGALG00000015818, ENSGALG00000001658, ENSGALG00000004304, ENSGALG00000003522, ENSGALG00000002618, ENSGALG00000005079, ENSGALG00000003474, ENSGALG00000007565,…	511	1066	5846
GOTERM_CC_ALL	GO:0005840~ribosome	8	0.544218	0.82218	ENSGALG00000001658, ENSGALG00000016232, ENSGALG00000006777, ENSGALG00000003919, ENSGALG00000023294, ENSGALG00000008597, ENSGALG00000023191, ENSGALG00000019796	511	105	5846
GOTERM_CC_ALL	GO:0031980~mitochondrial lumen	3	0.204082	0.822825	ENSGALG00000015549, ENSGALG00000006641, ENSGALG00000019796	511	35	5846
GOTERM_CC_ALL	GO:0005759~mitochondrial matrix	3	0.204082	0.822825	ENSGALG00000015549, ENSGALG00000006641, ENSGALG00000019796	511	35	5846
GOTERM_CC_ALL	GO:0044430~cytoskeletal part	21	1.42857	0.823198	ENSGALG00000002859, ENSGALG00000006064, ENSGALG00000008667, ENSGALG00000003150, ENSGALG00000008156, ENSGALG00000006520, ENSGALG00000003231, ENSGALG00000000466, ENSGALG00000004034, ENSGALG00000010250, ENSGALG00000009348, ENSGALG00000017073, ENSGALG00000001163, ENSGALG00000006591, ENSGALG00000014614, ENSGALG00000006547, ENSGALG00000004150, ENSGALG00000001041, ENSGALG00000014692, ENSGALG00000006835,…	511	272	5846
GOTERM_CC_ALL	GO:0045095~keratin filament	2	0.136054	0.823978	ENSGALG00000010250, ENSGALG00000010249	511	19	5846
GOTERM_CC_ALL	GO:0030662~coated vesicle membrane	2	0.136054	0.823978	ENSGALG00000003344, ENSGALG00000009153	511	19	5846
GOTERM_CC_ALL	GO:0016469~proton-transporting two-sector ATPase complex	3	0.204082	0.83479	ENSGALG00000018368, ENSGALG00000016446, ENSGALG00000003256	511	36	5846
GOTERM_CC_ALL	GO:0000790~nuclear chromatin	2	0.136054	0.839384	ENSGALG00000014263, ENSGALG00000002286	511	20	5846
GOTERM_CC_ALL	GO:0042611~MHC protein complex	2	0.136054	0.839384	ENSGALG00000024340, ENSGALG00000000199	511	20	5846
GOTERM_CC_ALL	GO:0043234~protein complex	69	4.69388	0.840321	ENSGALG00000006064, ENSGALG00000001554, ENSGALG00000006520, ENSGALG00000000903, ENSGALG00000009705, ENSGALG00000011174, ENSGALG00000003231, ENSGALG00000024340, ENSGALG00000001512, ENSGALG00000008527, ENSGALG00000015818, ENSGALG00000004304, ENSGALG00000003522, ENSGALG00000002618, ENSGALG00000005079, ENSGALG00000003474, ENSGALG00000007565, ENSGALG00000008934, ENSGALG00000017012, ENSGALG00000011515,…	511	861	5846
GOTERM_CC_ALL	GO:0030141~secretory granule	2	0.136054	0.853444	ENSGALG00000010186, ENSGALG00000017073	511	21	5846
GOTERM_CC_ALL	GO:0044455~mitochondrial membrane part	2	0.136054	0.866276	ENSGALG00000015783, ENSGALG00000009442	511	22	5846
GOTERM_CC_ALL	GO:0008076~voltage-gated potassium channel complex	3	0.204082	0.866427	ENSGALG00000002618, ENSGALG00000001512, ENSGALG00000017012	511	39	5846
GOTERM_CC_ALL	GO:0034705~potassium channel complex	3	0.204082	0.866427	ENSGALG00000002618, ENSGALG00000001512, ENSGALG00000017012	511	39	5846
GOTERM_CC_ALL	GO:0005924~cell-substrate adherens junction	2	0.136054	0.877986	ENSGALG00000017335, ENSGALG00000005079	511	23	5846
GOTERM_CC_ALL	GO:0005925~focal adhesion	2	0.136054	0.877986	ENSGALG00000017335, ENSGALG00000005079	511	23	5846
GOTERM_CC_ALL	GO:0005887~integral to plasma membrane	11	0.748299	0.889742	ENSGALG00000014687, ENSGALG00000002922, ENSGALG00000002618, ENSGALG00000014749, ENSGALG00000010098, ENSGALG00000001512, ENSGALG00000017012, ENSGALG00000007646, ENSGALG00000011836, ENSGALG00000009073, ENSGALG00000014984	511	157	5846
GOTERM_CC_ALL	GO:0030055~cell-substrate junction	2	0.136054	0.898425	ENSGALG00000017335, ENSGALG00000005079	511	25	5846
GOTERM_CC_ALL	GO:0031226~intrinsic to plasma membrane	11	0.748299	0.902395	ENSGALG00000014687, ENSGALG00000002922, ENSGALG00000002618, ENSGALG00000014749, ENSGALG00000010098, ENSGALG00000001512, ENSGALG00000017012, ENSGALG00000007646, ENSGALG00000011836, ENSGALG00000009073, ENSGALG00000014984	511	160	5846
GOTERM_CC_ALL	GO:0044463~cell projection part	2	0.136054	0.907324	ENSGALG00000006520, ENSGALG00000016674	511	26	5846
GOTERM_CC_ALL	GO:0000785~chromatin	5	0.340136	0.913741	ENSGALG00000005451, ENSGALG00000014263, ENSGALG00000008146, ENSGALG00000002286, ENSGALG00000012808	511	77	5846
GOTERM_CC_ALL	GO:0005604~basement membrane	2	0.136054	0.922856	ENSGALG00000015056, ENSGALG00000016841	511	28	5846
GOTERM_CC_ALL	GO:0044464~cell part	465	31.6327	0.95047	ENSGALG00000006520, ENSGALG00000003231, ENSGALG00000007395, ENSGALG00000010461, ENSGALG00000000753, ENSGALG00000009957, ENSGALG00000009240, ENSGALG00000006626, ENSGALG00000009955, ENSGALG00000011960, ENSGALG00000011222, ENSGALG00000011036, ENSGALG00000011227, ENSGALG00000006321, ENSGALG00000018366, ENSGALG00000000766, ENSGALG00000018368, ENSGALG00000001032, ENSGALG00000019617, ENSGALG00000018367,…	511	5421	5846
GOTERM_CC_ALL	GO:0005623~cell	465	31.6327	0.95047	ENSGALG00000006520, ENSGALG00000003231, ENSGALG00000007395, ENSGALG00000010461, ENSGALG00000000753, ENSGALG00000009957, ENSGALG00000009240, ENSGALG00000006626, ENSGALG00000009955, ENSGALG00000011960, ENSGALG00000011222, ENSGALG00000011036, ENSGALG00000011227, ENSGALG00000006321, ENSGALG00000018366, ENSGALG00000000766, ENSGALG00000018368, ENSGALG00000001032, ENSGALG00000019617, ENSGALG00000018367,…	511	5421	5846
GOTERM_CC_ALL	GO:0034703~cation channel complex	3	0.204082	0.95263	ENSGALG00000002618, ENSGALG00000001512, ENSGALG00000017012	511	53	5846
GOTERM_CC_ALL	GO:0032993~protein-DNA complex	2	0.136054	0.959426	ENSGALG00000000903, ENSGALG00000002286	511	35	5846
GOTERM_CC_ALL	GO:0030054~cell junction	7	0.47619	0.961766	ENSGALG00000021561, ENSGALG00000017335, ENSGALG00000012732, ENSGALG00000005079, ENSGALG00000004719, ENSGALG00000011110, ENSGALG00000003901	511	122	5846
GOTERM_CC_ALL	GO:0005694~chromosome	9	0.612245	0.9652	ENSGALG00000005452, ENSGALG00000005451, ENSGALG00000015800, ENSGALG00000000903, ENSGALG00000014263, ENSGALG00000015118, ENSGALG00000008146, ENSGALG00000002286, ENSGALG00000012808	511	154	5846
GOTERM_CC_ALL	GO:0044427~chromosomal part	7	0.47619	0.965792	ENSGALG00000005451, ENSGALG00000015800, ENSGALG00000000903, ENSGALG00000014263, ENSGALG00000008146, ENSGALG00000002286, ENSGALG00000012808	511	124	5846
GOTERM_CC_ALL	GO:0045202~synapse	5	0.340136	0.974949	ENSGALG00000001968, ENSGALG00000003135, ENSGALG00000006520, ENSGALG00000012732, ENSGALG00000007004	511	97	5846
GOTERM_CC_ALL	GO:0043235~receptor complex	2	0.136054	0.985242	ENSGALG00000001053, ENSGALG00000000251	511	46	5846
GOTERM_CC_ALL	GO:0034702~ion channel complex	3	0.204082	0.986411	ENSGALG00000002618, ENSGALG00000001512, ENSGALG00000017012	511	69	5846
GOTERM_CC_ALL	GO:0005882~intermediate filament	3	0.204082	0.988416	ENSGALG00000014692, ENSGALG00000010250, ENSGALG00000010249	511	71	5846
GOTERM_CC_ALL	GO:0045111~intermediate filament cytoskeleton	3	0.204082	0.988416	ENSGALG00000014692, ENSGALG00000010250, ENSGALG00000010249	511	71	5846
GOTERM_CC_ALL	GO:0016459~myosin complex	2	0.136054	0.992254	ENSGALG00000006520, ENSGALG00000004150	511	53	5846
GOTERM_CC_ALL	GO:0044456~synapse part	2	0.136054	0.998387	ENSGALG00000001968, ENSGALG00000007004	511	70	5846

## Sheet: GO_Molecular function
Category	Term	Count	%	PValue	Genes	List Total	Pop Hits	Pop Total
GOTERM_MF_ALL	GO:0016740~transferase activity	118	8.02721	0.00185471	ENSGALG00000022001, ENSGALG00000010636, ENSGALG00000016583, ENSGALG00000013789, ENSGALG00000008970, ENSGALG00000001883, ENSGALG00000015252, ENSGALG00000000753, ENSGALG00000009957, ENSGALG00000012369, ENSGALG00000012363, ENSGALG00000011659, ENSGALG00000008418, ENSGALG00000012365, ENSGALG00000012988, ENSGALG00000011227, ENSGALG00000005071, ENSGALG00000010313, ENSGALG00000009365, ENSGALG00000002734,…	752	978	8067
GOTERM_MF_ALL	GO:0005515~protein binding	287	19.5238	0.00782121	ENSGALG00000006520, ENSGALG00000022490, ENSGALG00000005668, ENSGALG00000014263, ENSGALG00000010461, ENSGALG00000019014, ENSGALG00000001558, ENSGALG00000005278, ENSGALG00000009240, ENSGALG00000009957, ENSGALG00000000556, ENSGALG00000011960, ENSGALG00000005079, ENSGALG00000011222, ENSGALG00000011036, ENSGALG00000009246, ENSGALG00000005070, ENSGALG00000005071, ENSGALG00000008179, ENSGALG00000010313,…	752	2743	8067
GOTERM_MF_ALL	GO:0001882~nucleoside binding	105	7.14286	0.0127088	ENSGALG00000022001, ENSGALG00000006520, ENSGALG00000013789, ENSGALG00000003231, ENSGALG00000007395, ENSGALG00000008970, ENSGALG00000000753, ENSGALG00000001558, ENSGALG00000009957, ENSGALG00000009955, ENSGALG00000012369, ENSGALG00000012363, ENSGALG00000012365, ENSGALG00000003563, ENSGALG00000010313, ENSGALG00000019617, ENSGALG00000002734, ENSGALG00000004690, ENSGALG00000014749, ENSGALG00000002736,…	752	910	8067
GOTERM_MF_ALL	GO:0030554~adenyl nucleotide binding	103	7.0068	0.0163009	ENSGALG00000022001, ENSGALG00000006520, ENSGALG00000013789, ENSGALG00000003231, ENSGALG00000007395, ENSGALG00000008970, ENSGALG00000000753, ENSGALG00000001558, ENSGALG00000009957, ENSGALG00000009955, ENSGALG00000012369, ENSGALG00000012363, ENSGALG00000012365, ENSGALG00000003563, ENSGALG00000010313, ENSGALG00000019617, ENSGALG00000002734, ENSGALG00000004690, ENSGALG00000014749, ENSGALG00000002736,…	752	898	8067
GOTERM_MF_ALL	GO:0003824~catalytic activity	306	20.8163	0.0186714	ENSGALG00000022001, ENSGALG00000001554, ENSGALG00000016583, ENSGALG00000006520, ENSGALG00000014320, ENSGALG00000008040, ENSGALG00000013789, ENSGALG00000003231, ENSGALG00000007395, ENSGALG00000008970, ENSGALG00000000753, ENSGALG00000001558, ENSGALG00000005569, ENSGALG00000009957, ENSGALG00000006626, ENSGALG00000009955, ENSGALG00000005079, ENSGALG00000012988, ENSGALG00000011227, ENSGALG00000005071,…	752	2988	8067
GOTERM_MF_ALL	GO:0001883~purine nucleoside binding	103	7.0068	0.0196695	ENSGALG00000022001, ENSGALG00000006520, ENSGALG00000013789, ENSGALG00000003231, ENSGALG00000007395, ENSGALG00000008970, ENSGALG00000000753, ENSGALG00000001558, ENSGALG00000009957, ENSGALG00000009955, ENSGALG00000012369, ENSGALG00000012363, ENSGALG00000012365, ENSGALG00000003563, ENSGALG00000010313, ENSGALG00000019617, ENSGALG00000002734, ENSGALG00000004690, ENSGALG00000014749, ENSGALG00000002736,…	752	904	8067
GOTERM_MF_ALL	GO:0008135~translation factor activity, nucleic acid binding	10	0.680272	0.0209007	ENSGALG00000011705, ENSGALG00000005587, ENSGALG00000017097, ENSGALG00000008590, ENSGALG00000011464, ENSGALG00000007822, ENSGALG00000012529, ENSGALG00000012530, ENSGALG00000009565, ENSGALG00000009634	752	45	8067
GOTERM_MF_ALL	GO:0016772~transferase activity, transferring phosphorus-containing groups	68	4.62585	0.02247	ENSGALG00000022001, ENSGALG00000010636, ENSGALG00000013235, ENSGALG00000016583, ENSGALG00000013789, ENSGALG00000008970, ENSGALG00000000466, ENSGALG00000000753, ENSGALG00000009957, ENSGALG00000010230, ENSGALG00000012369, ENSGALG00000012363, ENSGALG00000010560, ENSGALG00000011511, ENSGALG00000008934, ENSGALG00000011515, ENSGALG00000003732, ENSGALG00000001362, ENSGALG00000011227, ENSGALG00000010313,…	752	567	8067
GOTERM_MF_ALL	GO:0003954~NADH dehydrogenase activity	6	0.408163	0.0266112	ENSGALG00000018366, ENSGALG00000018361, ENSGALG00000018364, ENSGALG00000010766, ENSGALG00000021719, ENSGALG00000018382	752	19	8067
GOTERM_MF_ALL	GO:0004867~serine-type endopeptidase inhibitor activity	10	0.680272	0.0272238	ENSGALG00000004591, ENSGALG00000001396, ENSGALG00000011214, ENSGALG00000009846, ENSGALG00000011117, ENSGALG00000002987, ENSGALG00000010597, ENSGALG00000003923, ENSGALG00000019554, ENSGALG00000007367	752	47	8067
GOTERM_MF_ALL	GO:0003779~actin binding	17	1.15646	0.0303273	ENSGALG00000008667, ENSGALG00000021128, ENSGALG00000008156, ENSGALG00000006520, ENSGALG00000022490, ENSGALG00000012732, ENSGALG00000004034, ENSGALG00000006743, ENSGALG00000003977, ENSGALG00000006591, ENSGALG00000003790, ENSGALG00000001446, ENSGALG00000005079, ENSGALG00000002051, ENSGALG00000016289, ENSGALG00000004719, ENSGALG00000006835	752	104	8067
GOTERM_MF_ALL	GO:0005201~extracellular matrix structural constituent	6	0.408163	0.0328436	ENSGALG00000008141, ENSGALG00000004946, ENSGALG00000004960, ENSGALG00000016841, ENSGALG00000016843, ENSGALG00000002552	752	20	8067
GOTERM_MF_ALL	GO:0005520~insulin-like growth factor binding	6	0.408163	0.0328436	ENSGALG00000023844, ENSGALG00000010597, ENSGALG00000008661, ENSGALG00000012437, ENSGALG00000011621, ENSGALG00000011469	752	20	8067
GOTERM_MF_ALL	GO:0005488~binding	566	38.5034	0.033739	ENSGALG00000022001, ENSGALG00000016583, ENSGALG00000006520, ENSGALG00000014320, ENSGALG00000018557, ENSGALG00000003231, ENSGALG00000007395, ENSGALG00000010461, ENSGALG00000000753, ENSGALG00000019014, ENSGALG00000009957, ENSGALG00000009240, ENSGALG00000009955, ENSGALG00000011960, ENSGALG00000000556, ENSGALG00000011222, ENSGALG00000011036, ENSGALG00000009246, ENSGALG00000014328, ENSGALG00000000766,…	752	5836	8067
GOTERM_MF_ALL	GO:0000166~nucleotide binding	140	9.52381	0.0389067	ENSGALG00000022001, ENSGALG00000006520, ENSGALG00000006068, ENSGALG00000014320, ENSGALG00000013789, ENSGALG00000003231, ENSGALG00000007395, ENSGALG00000008970, ENSGALG00000000753, ENSGALG00000001558, ENSGALG00000006061, ENSGALG00000009957, ENSGALG00000002054, ENSGALG00000012369, ENSGALG00000009955, ENSGALG00000012363, ENSGALG00000012365, ENSGALG00000011036, ENSGALG00000003563, ENSGALG00000004431,…	752	1304	8067
GOTERM_MF_ALL	GO:0004866~endopeptidase inhibitor activity	13	0.884354	0.0394869	ENSGALG00000004591, ENSGALG00000001396, ENSGALG00000011214, ENSGALG00000009846, ENSGALG00000011117, ENSGALG00000002987, ENSGALG00000008660, ENSGALG00000010597, ENSGALG00000003923, ENSGALG00000014412, ENSGALG00000019554, ENSGALG00000004969, ENSGALG00000007367	752	74	8067
GOTERM_MF_ALL	GO:0017076~purine nucleotide binding	120	8.16327	0.0429585	ENSGALG00000022001, ENSGALG00000006520, ENSGALG00000013789, ENSGALG00000003231, ENSGALG00000007395, ENSGALG00000008970, ENSGALG00000000753, ENSGALG00000001558, ENSGALG00000006061, ENSGALG00000009957, ENSGALG00000009955, ENSGALG00000012369, ENSGALG00000012363, ENSGALG00000012365, ENSGALG00000003563, ENSGALG00000004431, ENSGALG00000010313, ENSGALG00000019617, ENSGALG00000002734, ENSGALG00000004690,…	752	1105	8067
GOTERM_MF_ALL	GO:0032559~adenyl ribonucleotide binding	94	6.39456	0.0504418	ENSGALG00000022001, ENSGALG00000013235, ENSGALG00000006520, ENSGALG00000013789, ENSGALG00000003231, ENSGALG00000003475, ENSGALG00000007395, ENSGALG00000003130, ENSGALG00000008970, ENSGALG00000000466, ENSGALG00000000753, ENSGALG00000001558, ENSGALG00000009957, ENSGALG00000010230, ENSGALG00000009955, ENSGALG00000012369, ENSGALG00000012363, ENSGALG00000010560, ENSGALG00000011511, ENSGALG00000012365,…	752	850	8067
GOTERM_MF_ALL	GO:0004857~enzyme inhibitor activity	16	1.08844	0.0533911	ENSGALG00000004591, ENSGALG00000001396, ENSGALG00000009846, ENSGALG00000012732, ENSGALG00000011117, ENSGALG00000002352, ENSGALG00000003923, ENSGALG00000007367, ENSGALG00000004969, ENSGALG00000022980, ENSGALG00000011214, ENSGALG00000002987, ENSGALG00000008660, ENSGALG00000010597, ENSGALG00000014412, ENSGALG00000019554	752	103	8067
GOTERM_MF_ALL	GO:0005524~ATP binding	93	6.32653	0.0555433	ENSGALG00000022001, ENSGALG00000013235, ENSGALG00000006520, ENSGALG00000013789, ENSGALG00000003231, ENSGALG00000003475, ENSGALG00000007395, ENSGALG00000003130, ENSGALG00000008970, ENSGALG00000000466, ENSGALG00000000753, ENSGALG00000001558, ENSGALG00000009957, ENSGALG00000010230, ENSGALG00000009955, ENSGALG00000012369, ENSGALG00000012363, ENSGALG00000010560, ENSGALG00000011511, ENSGALG00000012365,…	752	845	8067
GOTERM_MF_ALL	GO:0030414~peptidase inhibitor activity	13	0.884354	0.0604707	ENSGALG00000004591, ENSGALG00000001396, ENSGALG00000011214, ENSGALG00000009846, ENSGALG00000011117, ENSGALG00000002987, ENSGALG00000008660, ENSGALG00000010597, ENSGALG00000003923, ENSGALG00000014412, ENSGALG00000019554, ENSGALG00000004969, ENSGALG00000007367	752	79	8067
GOTERM_MF_ALL	GO:0005179~hormone activity	10	0.680272	0.0657459	ENSGALG00000006555, ENSGALG00000005358, ENSGALG00000011234, ENSGALG00000000556, ENSGALG00000012140, ENSGALG00000003842, ENSGALG00000008490, ENSGALG00000011115, ENSGALG00000019026, ENSGALG00000008411	752	55	8067
GOTERM_MF_ALL	GO:0003743~translation initiation factor activity	7	0.47619	0.0715289	ENSGALG00000011705, ENSGALG00000005587, ENSGALG00000017097, ENSGALG00000011464, ENSGALG00000012529, ENSGALG00000012530, ENSGALG00000009565	752	32	8067
GOTERM_MF_ALL	GO:0016773~phosphotransferase activity, alcohol group as acceptor	51	3.46939	0.0754673	ENSGALG00000022001, ENSGALG00000013235, ENSGALG00000013789, ENSGALG00000000466, ENSGALG00000008970, ENSGALG00000000753, ENSGALG00000009957, ENSGALG00000010230, ENSGALG00000010560, ENSGALG00000012363, ENSGALG00000008934, ENSGALG00000011515, ENSGALG00000001362, ENSGALG00000003732, ENSGALG00000010313, ENSGALG00000002734, ENSGALG00000004690, ENSGALG00000014749, ENSGALG00000007646, ENSGALG00000007052,…	752	439	8067
GOTERM_MF_ALL	GO:0016655~oxidoreductase activity, acting on NADH or NADPH, quinone or similar compound as acceptor	5	0.340136	0.0796212	ENSGALG00000018366, ENSGALG00000018361, ENSGALG00000018364, ENSGALG00000021719, ENSGALG00000018382	752	18	8067
GOTERM_MF_ALL	GO:0008137~NADH dehydrogenase (ubiquinone) activity	5	0.340136	0.0796212	ENSGALG00000018366, ENSGALG00000018361, ENSGALG00000018364, ENSGALG00000021719, ENSGALG00000018382	752	18	8067
GOTERM_MF_ALL	GO:0050136~NADH dehydrogenase (quinone) activity	5	0.340136	0.0796212	ENSGALG00000018366, ENSGALG00000018361, ENSGALG00000018364, ENSGALG00000021719, ENSGALG00000018382	752	18	8067
GOTERM_MF_ALL	GO:0008168~methyltransferase activity	13	0.884354	0.0818007	ENSGALG00000011542, ENSGALG00000009365, ENSGALG00000017006, ENSGALG00000009676, ENSGALG00000003570, ENSGALG00000004799, ENSGALG00000005229, ENSGALG00000015340, ENSGALG00000000781, ENSGALG00000007353, ENSGALG00000005508, ENSGALG00000000576, ENSGALG00000011000	752	83	8067
GOTERM_MF_ALL	GO:0003995~acyl-CoA dehydrogenase activity	4	0.272109	0.0936959	ENSGALG00000019617, ENSGALG00000007072, ENSGALG00000008040, ENSGALG00000009517	752	12	8067
GOTERM_MF_ALL	GO:0016741~transferase activity, transferring one-carbon groups	13	0.884354	0.0940405	ENSGALG00000011542, ENSGALG00000009365, ENSGALG00000017006, ENSGALG00000009676, ENSGALG00000003570, ENSGALG00000004799, ENSGALG00000005229, ENSGALG00000015340, ENSGALG00000000781, ENSGALG00000007353, ENSGALG00000005508, ENSGALG00000000576, ENSGALG00000011000	752	85	8067
GOTERM_MF_ALL	GO:0032555~purine ribonucleotide binding	111	7.55102	0.099445	ENSGALG00000022001, ENSGALG00000006520, ENSGALG00000013789, ENSGALG00000003231, ENSGALG00000007395, ENSGALG00000008970, ENSGALG00000000753, ENSGALG00000001558, ENSGALG00000006061, ENSGALG00000009957, ENSGALG00000009955, ENSGALG00000012369, ENSGALG00000012363, ENSGALG00000012365, ENSGALG00000003563, ENSGALG00000004431, ENSGALG00000010313, ENSGALG00000002734, ENSGALG00000004690, ENSGALG00000014749,…	752	1055	8067
GOTERM_MF_ALL	GO:0032553~ribonucleotide binding	111	7.55102	0.099445	ENSGALG00000022001, ENSGALG00000006520, ENSGALG00000013789, ENSGALG00000003231, ENSGALG00000007395, ENSGALG00000008970, ENSGALG00000000753, ENSGALG00000001558, ENSGALG00000006061, ENSGALG00000009957, ENSGALG00000009955, ENSGALG00000012369, ENSGALG00000012363, ENSGALG00000012365, ENSGALG00000003563, ENSGALG00000004431, ENSGALG00000010313, ENSGALG00000002734, ENSGALG00000004690, ENSGALG00000014749,…	752	1055	8067
