# Supplementary material for: Genome-Wide Analysis of lncRNA and mRNA Expression During Differentiation of Abdominal Preadipocytes in the Chicken
Source: G3 (Bethesda). 2017 Jan 20;7(3):953–66. doi: 10.1534/g3.116.037069 (PMC5345725; doi:10.1534/g3.116.037069)
Supplement: Supplementary file 9 [file 953TableS9.xlsx]

## Sheet: Pathway analysis
Category	Term	Count	%	PValue	Genes	List Total	Pop Hits	Pop Total
KEGG_PATHWAY	gga00640:Propanoate metabolism	8	0.527357	0.0122914	ENSGALG00000007334, ENSGALG00000024271, ENSGALG00000005439, ENSGALG00000011659, ENSGALG00000001217, ENSGALG00000006300, ENSGALG00000003362, ENSGALG00000002310	460	25	4353
KEGG_PATHWAY	gga01212:Fatty acid metabolism	11	0.725115	0.014118	ENSGALG00000014165, ENSGALG00000007127, ENSGALG00000011704, ENSGALG00000007072, ENSGALG00000024271, ENSGALG00000005439, ENSGALG00000011659, ENSGALG00000015591, ENSGALG00000003286, ENSGALG00000003936, ENSGALG00000005776	460	44	4353
KEGG_PATHWAY	gga04141:Protein processing in endoplasmic reticulum	24	1.58207	0.03064	ENSGALG00000000196, ENSGALG00000001032, ENSGALG00000010186, ENSGALG00000015958, ENSGALG00000016447, ENSGALG00000006182, ENSGALG00000012784, ENSGALG00000004583, ENSGALG00000028683, ENSGALG00000003476, ENSGALG00000010766, ENSGALG00000009611, ENSGALG00000000764, ENSGALG00000012311, ENSGALG00000009240, ENSGALG00000008676, ENSGALG00000011993, ENSGALG00000010560, ENSGALG00000008862, ENSGALG00000027592,…	460	146	4353
KEGG_PATHWAY	gga00280:Valine, leucine and isoleucine degradation	10	0.659196	0.0369183	ENSGALG00000013177, ENSGALG00000007072, ENSGALG00000007334, ENSGALG00000024271, ENSGALG00000011659, ENSGALG00000001217, ENSGALG00000011255, ENSGALG00000008229, ENSGALG00000002310, ENSGALG00000002960	460	44	4353
KEGG_PATHWAY	gga00190:Oxidative phosphorylation	19	1.25247	0.0547376	ENSGALG00000013167, ENSGALG00000018366, ENSGALG00000016336, ENSGALG00000018368, ENSGALG00000018367, ENSGALG00000018361, ENSGALG00000018364, ENSGALG00000016446, ENSGALG00000018360, ENSGALG00000018382, ENSGALG00000007465, ENSGALG00000010582, ENSGALG00000026732, ENSGALG00000009570, ENSGALG00000027190, ENSGALG00000021719, ENSGALG00000016822, ENSGALG00000007878, ENSGALG00000003256	460	115	4353
KEGG_PATHWAY	gga04512:ECM-receptor interaction	13	0.856955	0.077845	ENSGALG00000008141, ENSGALG00000006958, ENSGALG00000003923, ENSGALG00000002389, ENSGALG00000028500, ENSGALG00000002552, ENSGALG00000004538, ENSGALG00000004946, ENSGALG00000014903, ENSGALG00000005321, ENSGALG00000015056, ENSGALG00000016841, ENSGALG00000016843	460	73	4353
KEGG_PATHWAY	gga02010:ABC transporters	8	0.527357	0.0880396	ENSGALG00000001967, ENSGALG00000010419, ENSGALG00000009955, ENSGALG00000011648, ENSGALG00000015433, ENSGALG00000026269, ENSGALG00000021399, ENSGALG00000007395	460	37	4353
KEGG_PATHWAY	gga03013:RNA transport	20	1.31839	0.0917401	ENSGALG00000013529, ENSGALG00000014222, ENSGALG00000011464, ENSGALG00000004817, ENSGALG00000015340, ENSGALG00000008794, ENSGALG00000004548, ENSGALG00000005587, ENSGALG00000009934, ENSGALG00000007653, ENSGALG00000028828, ENSGALG00000012529, ENSGALG00000014691, ENSGALG00000016736, ENSGALG00000017368, ENSGALG00000009565, ENSGALG00000008376, ENSGALG00000004856, ENSGALG00000001036, ENSGALG00000007237	460	131	4353
KEGG_PATHWAY	gga00350:Tyrosine metabolism	7	0.461437	0.100975	ENSGALG00000028936, ENSGALG00000003490, ENSGALG00000004343, ENSGALG00000002926, ENSGALG00000002024, ENSGALG00000014966, ENSGALG00000012250	460	31	4353
KEGG_PATHWAY	gga00052:Galactose metabolism	7	0.461437	0.100975	ENSGALG00000004948, ENSGALG00000004047, ENSGALG00000027848, ENSGALG00000013828, ENSGALG00000006543, ENSGALG00000013072, ENSGALG00000012260	460	31	4353
KEGG_PATHWAY	gga00071:Fatty acid degradation	7	0.461437	0.127475	ENSGALG00000007072, ENSGALG00000024271, ENSGALG00000011659, ENSGALG00000015591, ENSGALG00000003286, ENSGALG00000008229, ENSGALG00000012250	460	33	4353
KEGG_PATHWAY	gga01130:Biosynthesis of antibiotics	25	1.64799	0.144497	ENSGALG00000013167, ENSGALG00000009365, ENSGALG00000013177, ENSGALG00000024271, ENSGALG00000003570, ENSGALG00000013828, ENSGALG00000003475, ENSGALG00000006543, ENSGALG00000001217, ENSGALG00000003362, ENSGALG00000008229, ENSGALG00000002082, ENSGALG00000016130, ENSGALG00000027848, ENSGALG00000014447, ENSGALG00000011659, ENSGALG00000006300, ENSGALG00000002988, ENSGALG00000011950, ENSGALG00000027822,…	460	182	4353
KEGG_PATHWAY	gga00970:Aminoacyl-tRNA biosynthesis	8	0.527357	0.147616	ENSGALG00000001850, ENSGALG00000000907, ENSGALG00000003563, ENSGALG00000015806, ENSGALG00000010789, ENSGALG00000028714, ENSGALG00000007353, ENSGALG00000007195	460	42	4353
KEGG_PATHWAY	gga00410:beta-Alanine metabolism	6	0.395517	0.148471	ENSGALG00000028936, ENSGALG00000003490, ENSGALG00000007334, ENSGALG00000024271, ENSGALG00000008229, ENSGALG00000002310	460	27	4353
KEGG_PATHWAY	gga00010:Glycolysis / Gluconeogenesis	9	0.593276	0.163331	ENSGALG00000028936, ENSGALG00000027848, ENSGALG00000003490, ENSGALG00000013828, ENSGALG00000006543, ENSGALG00000006300, ENSGALG00000003362, ENSGALG00000008229, ENSGALG00000012250	460	51	4353
KEGG_PATHWAY	gga00982:Drug metabolism - cytochrome P450	6	0.395517	0.166106	ENSGALG00000003445, ENSGALG00000028936, ENSGALG00000003490, ENSGALG00000003022, ENSGALG00000012250, ENSGALG00000009803	460	28	4353
KEGG_PATHWAY	gga03420:Nucleotide excision repair	7	0.461437	0.172743	ENSGALG00000011993, ENSGALG00000008559, ENSGALG00000026234, ENSGALG00000012237, ENSGALG00000011515, ENSGALG00000006281, ENSGALG00000026517	460	36	4353
KEGG_PATHWAY	gga00340:Histidine metabolism	5	0.329598	0.173905	ENSGALG00000011414, ENSGALG00000006306, ENSGALG00000028936, ENSGALG00000003490, ENSGALG00000008229	460	21	4353
KEGG_PATHWAY	gga04110:Cell cycle	16	1.05471	0.178704	ENSGALG00000002661, ENSGALG00000003669, ENSGALG00000015800, ENSGALG00000016997, ENSGALG00000006051, ENSGALG00000006743, ENSGALG00000015818, ENSGALG00000011993, ENSGALG00000004224, ENSGALG00000006110, ENSGALG00000022980, ENSGALG00000025759, ENSGALG00000004161, ENSGALG00000012914, ENSGALG00000009971, ENSGALG00000004640	460	110	4353
KEGG_PATHWAY	gga04120:Ubiquitin mediated proteolysis	17	1.12063	0.220658	ENSGALG00000002229, ENSGALG00000028740, ENSGALG00000001554, ENSGALG00000001032, ENSGALG00000008559, ENSGALG00000014290, ENSGALG00000001836, ENSGALG00000012311, ENSGALG00000000464, ENSGALG00000003073, ENSGALG00000010103, ENSGALG00000011993, ENSGALG00000002929, ENSGALG00000002521, ENSGALG00000009971, ENSGALG00000001668, ENSGALG00000002989	460	123	4353
KEGG_PATHWAY	gga00980:Metabolism of xenobiotics by cytochrome P450	6	0.395517	0.223384	ENSGALG00000003445, ENSGALG00000028936, ENSGALG00000003490, ENSGALG00000012250, ENSGALG00000009803, ENSGALG00000026224	460	31	4353
KEGG_PATHWAY	gga01100:Metabolic pathways	120	7.91035	0.237237	ENSGALG00000004230, ENSGALG00000014320, ENSGALG00000021314, ENSGALG00000015252, ENSGALG00000004047, ENSGALG00000009570, ENSGALG00000011659, ENSGALG00000004332, ENSGALG00000027190, ENSGALG00000012365, ENSGALG00000015591, ENSGALG00000026234, ENSGALG00000012260, ENSGALG00000011227, ENSGALG00000001750, ENSGALG00000007195, ENSGALG00000017311, ENSGALG00000008179, ENSGALG00000018366, ENSGALG00000009365,…	460	1065	4353
KEGG_PATHWAY	gga00650:Butanoate metabolism	5	0.329598	0.242599	ENSGALG00000007072, ENSGALG00000007334, ENSGALG00000024271, ENSGALG00000011659, ENSGALG00000002960	460	24	4353
KEGG_PATHWAY	gga04142:Lysosome	15	0.988794	0.266653	ENSGALG00000022706, ENSGALG00000011434, ENSGALG00000008138, ENSGALG00000002542, ENSGALG00000003936, ENSGALG00000002084, ENSGALG00000004948, ENSGALG00000003344, ENSGALG00000014256, ENSGALG00000000996, ENSGALG00000005070, ENSGALG00000003256, ENSGALG00000011621, ENSGALG00000006140, ENSGALG00000004193	460	110	4353
KEGG_PATHWAY	gga03440:Homologous recombination	5	0.329598	0.266748	ENSGALG00000026234, ENSGALG00000010356, ENSGALG00000017073, ENSGALG00000007676, ENSGALG00000026865	460	25	4353
KEGG_PATHWAY	gga01230:Biosynthesis of amino acids	9	0.593276	0.279598	ENSGALG00000013177, ENSGALG00000016130, ENSGALG00000027848, ENSGALG00000006543, ENSGALG00000002988, ENSGALG00000011950, ENSGALG00000008229, ENSGALG00000027822, ENSGALG00000001750	460	59	4353
KEGG_PATHWAY	gga00620:Pyruvate metabolism	6	0.395517	0.28555	ENSGALG00000005439, ENSGALG00000011659, ENSGALG00000021040, ENSGALG00000006300, ENSGALG00000003362, ENSGALG00000008229	460	34	4353
KEGG_PATHWAY	gga00983:Drug metabolism - other enzymes	5	0.329598	0.291305	ENSGALG00000011770, ENSGALG00000006098, ENSGALG00000002542, ENSGALG00000003732, ENSGALG00000006910	460	26	4353
KEGG_PATHWAY	gga04510:Focal adhesion	23	1.51615	0.295918	ENSGALG00000008141, ENSGALG00000002859, ENSGALG00000006958, ENSGALG00000017335, ENSGALG00000003628, ENSGALG00000007646, ENSGALG00000026557, ENSGALG00000003923, ENSGALG00000002389, ENSGALG00000004538, ENSGALG00000002552, ENSGALG00000004946, ENSGALG00000009927, ENSGALG00000012363, ENSGALG00000005079, ENSGALG00000014903, ENSGALG00000008934, ENSGALG00000005321, ENSGALG00000010870, ENSGALG00000016841,…	460	184	4353
KEGG_PATHWAY	gga01200:Carbon metabolism	13	0.856955	0.310023	ENSGALG00000013167, ENSGALG00000007072, ENSGALG00000024271, ENSGALG00000006543, ENSGALG00000001217, ENSGALG00000003362, ENSGALG00000027848, ENSGALG00000011659, ENSGALG00000002988, ENSGALG00000011950, ENSGALG00000007878, ENSGALG00000002310, ENSGALG00000028734	460	96	4353
KEGG_PATHWAY	gga00630:Glyoxylate and dicarboxylate metabolism	5	0.329598	0.316145	ENSGALG00000011659, ENSGALG00000001217, ENSGALG00000006134, ENSGALG00000011950, ENSGALG00000000109	460	27	4353
KEGG_PATHWAY	gga04210:Apoptosis	8	0.527357	0.323494	ENSGALG00000000976, ENSGALG00000010186, ENSGALG00000006211, ENSGALG00000008934, ENSGALG00000002556, ENSGALG00000008240, ENSGALG00000003428, ENSGALG00000009179	460	53	4353
KEGG_PATHWAY	gga00040:Pentose and glucuronate interconversions	4	0.263678	0.323966	ENSGALG00000014320, ENSGALG00000002542, ENSGALG00000013072, ENSGALG00000026224	460	19	4353
KEGG_PATHWAY	gga00240:Pyrimidine metabolism	12	0.791035	0.335035	ENSGALG00000008179, ENSGALG00000011770, ENSGALG00000011387, ENSGALG00000008607, ENSGALG00000026234, ENSGALG00000012237, ENSGALG00000007008, ENSGALG00000012192, ENSGALG00000005961, ENSGALG00000003732, ENSGALG00000000675, ENSGALG00000016524	460	89	4353
KEGG_PATHWAY	gga03410:Base excision repair	5	0.329598	0.341152	ENSGALG00000003764, ENSGALG00000012722, ENSGALG00000026234, ENSGALG00000012237, ENSGALG00000017493	460	28	4353
KEGG_PATHWAY	gga00310:Lysine degradation	7	0.461437	0.355878	ENSGALG00000017006, ENSGALG00000024271, ENSGALG00000026729, ENSGALG00000011659, ENSGALG00000023920, ENSGALG00000008229, ENSGALG00000005508	460	46	4353
KEGG_PATHWAY	gga04130:SNARE interactions in vesicular transport	5	0.329598	0.366213	ENSGALG00000007541, ENSGALG00000015413, ENSGALG00000004172, ENSGALG00000020514, ENSGALG00000013462	460	29	4353
KEGG_PATHWAY	gga04340:Hedgehog signaling pathway	4	0.263678	0.384237	ENSGALG00000002719, ENSGALG00000017658, ENSGALG00000002229, ENSGALG00000010133	460	21	4353
KEGG_PATHWAY	gga00051:Fructose and mannose metabolism	5	0.329598	0.391224	ENSGALG00000027848, ENSGALG00000006543, ENSGALG00000013072, ENSGALG00000001700, ENSGALG00000012843	460	30	4353
KEGG_PATHWAY	gga03460:Fanconi anemia pathway	7	0.461437	0.395191	ENSGALG00000027370, ENSGALG00000009297, ENSGALG00000017073, ENSGALG00000007676, ENSGALG00000016766, ENSGALG00000024481, ENSGALG00000003897	460	48	4353
KEGG_PATHWAY	gga00230:Purine metabolism	18	1.18655	0.402938	ENSGALG00000008179, ENSGALG00000011387, ENSGALG00000003570, ENSGALG00000006098, ENSGALG00000012237, ENSGALG00000012192, ENSGALG00000007008, ENSGALG00000006910, ENSGALG00000011982, ENSGALG00000006626, ENSGALG00000002082, ENSGALG00000014447, ENSGALG00000000549, ENSGALG00000026234, ENSGALG00000008607, ENSGALG00000007742, ENSGALG00000013726, ENSGALG00000005961	460	149	4353
KEGG_PATHWAY	gga00061:Fatty acid biosynthesis	3	0.197759	0.405281	ENSGALG00000014165, ENSGALG00000005439, ENSGALG00000003286	460	13	4353
KEGG_PATHWAY	gga01040:Biosynthesis of unsaturated fatty acids	4	0.263678	0.443196	ENSGALG00000007127, ENSGALG00000011704, ENSGALG00000015591, ENSGALG00000005776	460	23	4353
KEGG_PATHWAY	gga00062:Fatty acid elongation	4	0.263678	0.443196	ENSGALG00000011704, ENSGALG00000024271, ENSGALG00000003936, ENSGALG00000005776	460	23	4353
KEGG_PATHWAY	gga00360:Phenylalanine metabolism	3	0.197759	0.443304	ENSGALG00000028936, ENSGALG00000003490, ENSGALG00000004343	460	14	4353
KEGG_PATHWAY	gga04114:Oocyte meiosis	11	0.725115	0.451524	ENSGALG00000002229, ENSGALG00000002661, ENSGALG00000011993, ENSGALG00000006110, ENSGALG00000004596, ENSGALG00000009971, ENSGALG00000004640, ENSGALG00000009828, ENSGALG00000003149, ENSGALG00000008527, ENSGALG00000006743	460	88	4353
KEGG_PATHWAY	gga00563:Glycosylphosphatidylinositol(GPI)-anchor biosynthesis	4	0.263678	0.471853	ENSGALG00000020057, ENSGALG00000003909, ENSGALG00000012666, ENSGALG00000004421	460	24	4353
KEGG_PATHWAY	gga04070:Phosphatidylinositol signaling system	11	0.725115	0.495537	ENSGALG00000017200, ENSGALG00000026687, ENSGALG00000004684, ENSGALG00000003750, ENSGALG00000008934, ENSGALG00000001964, ENSGALG00000003428, ENSGALG00000011227, ENSGALG00000006143, ENSGALG00000003149, ENSGALG00000026536	460	91	4353
KEGG_PATHWAY	gga05168:Herpes simplex infection	16	1.05471	0.527133	ENSGALG00000013825, ENSGALG00000015958, ENSGALG00000004594, ENSGALG00000009611, ENSGALG00000010915, ENSGALG00000009421, ENSGALG00000015972, ENSGALG00000026269, ENSGALG00000010560, ENSGALG00000007651, ENSGALG00000001668, ENSGALG00000010870, ENSGALG00000009864, ENSGALG00000000199, ENSGALG00000009565, ENSGALG00000007237	460	141	4353
KEGG_PATHWAY	gga03018:RNA degradation	8	0.527357	0.536472	ENSGALG00000016930, ENSGALG00000002779, ENSGALG00000006026, ENSGALG00000027848, ENSGALG00000003221, ENSGALG00000011494, ENSGALG00000006543, ENSGALG00000011884	460	65	4353
KEGG_PATHWAY	gga04630:Jak-STAT signaling pathway	13	0.856955	0.561549	ENSGALG00000015972, ENSGALG00000002112, ENSGALG00000011222, ENSGALG00000007651, ENSGALG00000014561, ENSGALG00000006211, ENSGALG00000001836, ENSGALG00000024075, ENSGALG00000008934, ENSGALG00000003428, ENSGALG00000010915, ENSGALG00000020316, ENSGALG00000009965	460	115	4353
KEGG_PATHWAY	gga00020:Citrate cycle (TCA cycle)	4	0.263678	0.578846	ENSGALG00000013167, ENSGALG00000003475, ENSGALG00000011950, ENSGALG00000007878	460	28	4353
KEGG_PATHWAY	gga04060:Cytokine-cytokine receptor interaction	18	1.18655	0.579981	ENSGALG00000002112, ENSGALG00000010338, ENSGALG00000007675, ENSGALG00000007646, ENSGALG00000006106, ENSGALG00000010915, ENSGALG00000021471, ENSGALG00000009179, ENSGALG00000009965, ENSGALG00000015972, ENSGALG00000011808, ENSGALG00000011960, ENSGALG00000012363, ENSGALG00000011222, ENSGALG00000004599, ENSGALG00000000543, ENSGALG00000024075, ENSGALG00000024368	460	165	4353
KEGG_PATHWAY	gga04150:mTOR signaling pathway	6	0.395517	0.600419	ENSGALG00000028828, ENSGALG00000002403, ENSGALG00000008934, ENSGALG00000006938, ENSGALG00000003428, ENSGALG00000004959	460	49	4353
KEGG_PATHWAY	gga00380:Tryptophan metabolism	5	0.329598	0.600887	ENSGALG00000001955, ENSGALG00000024271, ENSGALG00000011659, ENSGALG00000008229, ENSGALG00000000109	460	39	4353
KEGG_PATHWAY	gga05164:Influenza A	14	0.922874	0.601495	ENSGALG00000015958, ENSGALG00000009611, ENSGALG00000010915, ENSGALG00000009179, ENSGALG00000015972, ENSGALG00000005155, ENSGALG00000007653, ENSGALG00000010560, ENSGALG00000007651, ENSGALG00000008934, ENSGALG00000010870, ENSGALG00000003428, ENSGALG00000000199, ENSGALG00000009565	460	128	4353
KEGG_PATHWAY	gga00053:Ascorbate and aldarate metabolism	2	0.131839	0.633527	ENSGALG00000014320, ENSGALG00000008229	460	9	4353
KEGG_PATHWAY	gga03020:RNA polymerase	3	0.197759	0.639081	ENSGALG00000011387, ENSGALG00000008607, ENSGALG00000007008	460	20	4353
KEGG_PATHWAY	gga03430:Mismatch repair	3	0.197759	0.639081	ENSGALG00000026234, ENSGALG00000010304, ENSGALG00000026517	460	20	4353
KEGG_PATHWAY	gga00330:Arginine and proline metabolism	5	0.329598	0.641303	ENSGALG00000016130, ENSGALG00000011511, ENSGALG00000006134, ENSGALG00000008229, ENSGALG00000017311	460	41	4353
KEGG_PATHWAY	gga00900:Terpenoid backbone biosynthesis	3	0.197759	0.665907	ENSGALG00000011659, ENSGALG00000007559, ENSGALG00000002960	460	21	4353
KEGG_PATHWAY	gga00072:Synthesis and degradation of ketone bodies	2	0.131839	0.67225	ENSGALG00000011659, ENSGALG00000002960	460	10	4353
KEGG_PATHWAY	gga00520:Amino sugar and nucleotide sugar metabolism	5	0.329598	0.678951	ENSGALG00000004047, ENSGALG00000014320, ENSGALG00000015331, ENSGALG00000001700, ENSGALG00000012843	460	43	4353
KEGG_PATHWAY	gga03040:Spliceosome	11	0.725115	0.682368	ENSGALG00000000766, ENSGALG00000007170, ENSGALG00000009421, ENSGALG00000013825, ENSGALG00000006671, ENSGALG00000007528, ENSGALG00000010501, ENSGALG00000011953, ENSGALG00000001500, ENSGALG00000010671, ENSGALG00000007237	460	105	4353
KEGG_PATHWAY	gga00030:Pentose phosphate pathway	3	0.197759	0.691103	ENSGALG00000027848, ENSGALG00000006543, ENSGALG00000028734	460	22	4353
KEGG_PATHWAY	gga04330:Notch signaling pathway	5	0.329598	0.696711	ENSGALG00000002922, ENSGALG00000012075, ENSGALG00000010501, ENSGALG00000003952, ENSGALG00000009073	460	44	4353
KEGG_PATHWAY	gga05132:Salmonella infection	7	0.461437	0.710117	ENSGALG00000009722, ENSGALG00000015972, ENSGALG00000006237, ENSGALG00000022490, ENSGALG00000009392, ENSGALG00000010870, ENSGALG00000010915	460	66	4353
KEGG_PATHWAY	gga00260:Glycine, serine and threonine metabolism	4	0.263678	0.730034	ENSGALG00000003155, ENSGALG00000002988, ENSGALG00000008229, ENSGALG00000027822	460	35	4353
KEGG_PATHWAY	gga04370:VEGF signaling pathway	6	0.395517	0.732994	ENSGALG00000026692, ENSGALG00000002859, ENSGALG00000005069, ENSGALG00000003750, ENSGALG00000008934, ENSGALG00000003428	460	57	4353
KEGG_PATHWAY	gga04068:FoxO signaling pathway	12	0.791035	0.734553	ENSGALG00000026692, ENSGALG00000013371, ENSGALG00000006110, ENSGALG00000022980, ENSGALG00000012363, ENSGALG00000004161, ENSGALG00000008934, ENSGALG00000007373, ENSGALG00000003428, ENSGALG00000010915, ENSGALG00000009179, ENSGALG00000004959	460	120	4353
KEGG_PATHWAY	gga00564:Glycerophospholipid metabolism	9	0.593276	0.736021	ENSGALG00000026834, ENSGALG00000004002, ENSGALG00000007881, ENSGALG00000007286, ENSGALG00000004332, ENSGALG00000021314, ENSGALG00000011227, ENSGALG00000007181, ENSGALG00000006872	460	89	4353
KEGG_PATHWAY	gga00562:Inositol phosphate metabolism	7	0.461437	0.737241	ENSGALG00000017200, ENSGALG00000026687, ENSGALG00000004684, ENSGALG00000003750, ENSGALG00000008934, ENSGALG00000001964, ENSGALG00000006143	460	68	4353
KEGG_PATHWAY	gga00860:Porphyrin and chlorophyll metabolism	3	0.197759	0.757397	ENSGALG00000007465, ENSGALG00000000291, ENSGALG00000002542	460	25	4353
KEGG_PATHWAY	gga03022:Basal transcription factors	4	0.263678	0.764478	ENSGALG00000016974, ENSGALG00000011515, ENSGALG00000006281, ENSGALG00000000991	460	37	4353
KEGG_PATHWAY	gga00604:Glycosphingolipid biosynthesis - ganglio series	2	0.131839	0.76559	ENSGALG00000009021, ENSGALG00000010302	460	13	4353
KEGG_PATHWAY	gga01210:2-Oxocarboxylic acid metabolism	2	0.131839	0.76559	ENSGALG00000013177, ENSGALG00000011950	460	13	4353
KEGG_PATHWAY	gga00592:alpha-Linolenic acid metabolism	3	0.197759	0.776595	ENSGALG00000004332, ENSGALG00000015591, ENSGALG00000021314	460	26	4353
KEGG_PATHWAY	gga04145:Phagosome	12	0.791035	0.781849	ENSGALG00000009722, ENSGALG00000014910, ENSGALG00000009570, ENSGALG00000026269, ENSGALG00000016446, ENSGALG00000006707, ENSGALG00000014256, ENSGALG00000014903, ENSGALG00000026802, ENSGALG00000003256, ENSGALG00000000199, ENSGALG00000004700	460	125	4353
KEGG_PATHWAY	gga04115:p53 signaling pathway	6	0.395517	0.786013	ENSGALG00000005648, ENSGALG00000004161, ENSGALG00000001718, ENSGALG00000012873, ENSGALG00000001006, ENSGALG00000004661	460	61	4353
KEGG_PATHWAY	gga04910:Insulin signaling pathway	11	0.725115	0.786662	ENSGALG00000026692, ENSGALG00000007023, ENSGALG00000005439, ENSGALG00000028828, ENSGALG00000012365, ENSGALG00000008934, ENSGALG00000006938, ENSGALG00000007373, ENSGALG00000002485, ENSGALG00000003428, ENSGALG00000004959	460	115	4353
KEGG_PATHWAY	gga00770:Pantothenate and CoA biosynthesis	2	0.131839	0.812556	ENSGALG00000013177, ENSGALG00000015978	460	15	4353
KEGG_PATHWAY	gga00561:Glycerolipid metabolism	5	0.329598	0.825277	ENSGALG00000026834, ENSGALG00000004230, ENSGALG00000004948, ENSGALG00000008229, ENSGALG00000013072	460	53	4353
KEGG_PATHWAY	gga04012:ErbB signaling pathway	7	0.461437	0.836821	ENSGALG00000026692, ENSGALG00000003126, ENSGALG00000012363, ENSGALG00000003750, ENSGALG00000008934, ENSGALG00000010870, ENSGALG00000003428	460	77	4353
KEGG_PATHWAY	gga00830:Retinol metabolism	3	0.197759	0.840668	ENSGALG00000015416, ENSGALG00000012250, ENSGALG00000004270	460	30	4353
KEGG_PATHWAY	gga03030:DNA replication	3	0.197759	0.840668	ENSGALG00000026234, ENSGALG00000012237, ENSGALG00000026517	460	30	4353
KEGG_PATHWAY	gga00100:Steroid biosynthesis	2	0.131839	0.850128	ENSGALG00000009365, ENSGALG00000016331	460	17	4353
KEGG_PATHWAY	gga00670:One carbon pool by folate	2	0.131839	0.850128	ENSGALG00000003570, ENSGALG00000007353	460	17	4353
KEGG_PATHWAY	gga04810:Regulation of actin cytoskeleton	16	1.05471	0.851879	ENSGALG00000026692, ENSGALG00000002859, ENSGALG00000022490, ENSGALG00000008714, ENSGALG00000023703, ENSGALG00000007343, ENSGALG00000008332, ENSGALG00000002389, ENSGALG00000027791, ENSGALG00000012363, ENSGALG00000005079, ENSGALG00000001446, ENSGALG00000008934, ENSGALG00000014903, ENSGALG00000016736, ENSGALG00000003428	460	177	4353
KEGG_PATHWAY	gga04672:Intestinal immune network for IgA production	3	0.197759	0.853848	ENSGALG00000011808, ENSGALG00000010915, ENSGALG00000000199	460	31	4353
KEGG_PATHWAY	gga04520:Adherens junction	6	0.395517	0.85869	ENSGALG00000002859, ENSGALG00000002447, ENSGALG00000012363, ENSGALG00000005079, ENSGALG00000014561, ENSGALG00000010529	460	68	4353
KEGG_PATHWAY	gga00250:Alanine, aspartate and glutamate metabolism	3	0.197759	0.866028	ENSGALG00000007334, ENSGALG00000015275, ENSGALG00000016524	460	32	4353
KEGG_PATHWAY	gga03015:mRNA surveillance pathway	6	0.395517	0.867173	ENSGALG00000010052, ENSGALG00000007565, ENSGALG00000011103, ENSGALG00000009828, ENSGALG00000008527, ENSGALG00000007237	460	69	4353
KEGG_PATHWAY	gga00270:Cysteine and methionine metabolism	3	0.197759	0.877272	ENSGALG00000006300, ENSGALG00000011178, ENSGALG00000001750	460	33	4353
KEGG_PATHWAY	gga04144:Endocytosis	21	1.38431	0.877662	ENSGALG00000023447, ENSGALG00000005659, ENSGALG00000007149, ENSGALG00000022490, ENSGALG00000004529, ENSGALG00000023279, ENSGALG00000023703, ENSGALG00000004034, ENSGALG00000007646, ENSGALG00000010293, ENSGALG00000001770, ENSGALG00000007262, ENSGALG00000003344, ENSGALG00000003126, ENSGALG00000012363, ENSGALG00000005680, ENSGALG00000012454, ENSGALG00000011621, ENSGALG00000014054, ENSGALG00000005989,…	460	235	4353
KEGG_PATHWAY	gga00532:Glycosaminoglycan biosynthesis - chondroitin sulfate / dermatan sulfate	2	0.131839	0.880182	ENSGALG00000026473, ENSGALG00000026468	460	19	4353
KEGG_PATHWAY	gga04020:Calcium signaling pathway	14	0.922874	0.882146	ENSGALG00000009705, ENSGALG00000026687, ENSGALG00000003750, ENSGALG00000004066, ENSGALG00000016564, ENSGALG00000003901, ENSGALG00000007466, ENSGALG00000003126, ENSGALG00000012363, ENSGALG00000007501, ENSGALG00000006835, ENSGALG00000002485, ENSGALG00000004248, ENSGALG00000003149	460	161	4353
KEGG_PATHWAY	gga03320:PPAR signaling pathway	5	0.329598	0.883069	ENSGALG00000006894, ENSGALG00000017335, ENSGALG00000013303, ENSGALG00000015591, ENSGALG00000003286	460	59	4353
KEGG_PATHWAY	gga04620:Toll-like receptor signaling pathway	7	0.461437	0.884525	ENSGALG00000007651, ENSGALG00000028368, ENSGALG00000008934, ENSGALG00000009392, ENSGALG00000010870, ENSGALG00000003428, ENSGALG00000010915	460	83	4353
KEGG_PATHWAY	gga03010:Ribosome	10	0.659196	0.888756	ENSGALG00000001658, ENSGALG00000012229, ENSGALG00000016232, ENSGALG00000027142, ENSGALG00000004952, ENSGALG00000006777, ENSGALG00000003919, ENSGALG00000023294, ENSGALG00000008597, ENSGALG00000023191	460	118	4353
KEGG_PATHWAY	gga04310:Wnt signaling pathway	10	0.659196	0.894326	ENSGALG00000002859, ENSGALG00000002229, ENSGALG00000011993, ENSGALG00000005733, ENSGALG00000004790, ENSGALG00000010870, ENSGALG00000010529, ENSGALG00000009064, ENSGALG00000009556, ENSGALG00000028487	460	119	4353
KEGG_PATHWAY	gga04914:Progesterone-mediated oocyte maturation	6	0.395517	0.909524	ENSGALG00000006110, ENSGALG00000004224, ENSGALG00000004161, ENSGALG00000004640, ENSGALG00000008934, ENSGALG00000003428	460	75	4353
KEGG_PATHWAY	gga04530:Tight junction	10	0.659196	0.909666	ENSGALG00000026692, ENSGALG00000014408, ENSGALG00000002447, ENSGALG00000006520, ENSGALG00000009778, ENSGALG00000007565, ENSGALG00000000748, ENSGALG00000001472, ENSGALG00000010662, ENSGALG00000008057	460	122	4353
KEGG_PATHWAY	gga00590:Arachidonic acid metabolism	4	0.263678	0.910271	ENSGALG00000005069, ENSGALG00000004332, ENSGALG00000021314, ENSGALG00000006565	460	50	4353
KEGG_PATHWAY	gga04320:Dorso-ventral axis formation	2	0.131839	0.914368	ENSGALG00000002922, ENSGALG00000012363	460	22	4353
KEGG_PATHWAY	gga04916:Melanogenesis	7	0.461437	0.919898	ENSGALG00000026692, ENSGALG00000007466, ENSGALG00000005733, ENSGALG00000004790, ENSGALG00000010529, ENSGALG00000009064, ENSGALG00000028487	460	89	4353
KEGG_PATHWAY	gga04912:GnRH signaling pathway	6	0.395517	0.92075	ENSGALG00000026692, ENSGALG00000012140, ENSGALG00000012363, ENSGALG00000010870, ENSGALG00000016564, ENSGALG00000003149	460	77	4353
KEGG_PATHWAY	gga00480:Glutathione metabolism	3	0.197759	0.9215	ENSGALG00000003445, ENSGALG00000006565, ENSGALG00000009803	460	38	4353
KEGG_PATHWAY	gga04931:Insulin resistance	7	0.461437	0.948894	ENSGALG00000013303, ENSGALG00000012365, ENSGALG00000008934, ENSGALG00000007373, ENSGALG00000003428, ENSGALG00000010915, ENSGALG00000004959	460	96	4353
KEGG_PATHWAY	gga00565:Ether lipid metabolism	3	0.197759	0.950404	ENSGALG00000026834, ENSGALG00000004332, ENSGALG00000021314	460	43	4353
KEGG_PATHWAY	gga00760:Nicotinate and nicotinamide metabolism	2	0.131839	0.951107	ENSGALG00000008179, ENSGALG00000012192	460	27	4353
KEGG_PATHWAY	gga00591:Linoleic acid metabolism	2	0.131839	0.960933	ENSGALG00000004332, ENSGALG00000021314	460	29	4353
KEGG_PATHWAY	gga04350:TGF-beta signaling pathway	5	0.329598	0.960937	ENSGALG00000011993, ENSGALG00000003209, ENSGALG00000012429, ENSGALG00000024368, ENSGALG00000015818	460	74	4353
KEGG_PATHWAY	gga04140:Regulation of autophagy	2	0.131839	0.968787	ENSGALG00000002403, ENSGALG00000008347	460	31	4353
KEGG_PATHWAY	gga04146:Peroxisome	5	0.329598	0.969038	ENSGALG00000004466, ENSGALG00000002151, ENSGALG00000003561, ENSGALG00000015591, ENSGALG00000006842	460	77	4353
KEGG_PATHWAY	gga04540:Gap junction	5	0.329598	0.973538	ENSGALG00000026692, ENSGALG00000002719, ENSGALG00000012363, ENSGALG00000026802, ENSGALG00000003149	460	79	4353
KEGG_PATHWAY	gga03008:Ribosome biogenesis in eukaryotes	4	0.263678	0.97607	ENSGALG00000000258, ENSGALG00000006703, ENSGALG00000009322, ENSGALG00000008794	460	66	4353
KEGG_PATHWAY	gga00140:Steroid hormone biosynthesis	2	0.131839	0.977715	ENSGALG00000002024, ENSGALG00000008121	460	34	4353
KEGG_PATHWAY	gga03050:Proteasome	2	0.131839	0.9822	ENSGALG00000011174, ENSGALG00000024112	460	36	4353
KEGG_PATHWAY	gga04623:Cytosolic DNA-sensing pathway	2	0.131839	0.988648	ENSGALG00000007008, ENSGALG00000010915	460	40	4353
KEGG_PATHWAY	gga04621:NOD-like receptor signaling pathway	2	0.131839	0.989856	ENSGALG00000005155, ENSGALG00000010915	460	41	4353
KEGG_PATHWAY	gga04260:Cardiac muscle contraction	3	0.197759	0.990267	ENSGALG00000013007, ENSGALG00000018367, ENSGALG00000018360	460	60	4353
KEGG_PATHWAY	gga04261:Adrenergic signaling in cardiomyocytes	7	0.461437	0.990613	ENSGALG00000013007, ENSGALG00000010052, ENSGALG00000007565, ENSGALG00000008934, ENSGALG00000003428, ENSGALG00000009828, ENSGALG00000008527	460	120	4353
KEGG_PATHWAY	gga04080:Neuroactive ligand-receptor interaction	18	1.18655	0.992642	ENSGALG00000026241, ENSGALG00000008332, ENSGALG00000010374, ENSGALG00000004602, ENSGALG00000004066, ENSGALG00000019797, ENSGALG00000003901, ENSGALG00000006575, ENSGALG00000013371, ENSGALG00000007466, ENSGALG00000001462, ENSGALG00000012140, ENSGALG00000007501, ENSGALG00000027947, ENSGALG00000015117, ENSGALG00000008362, ENSGALG00000004248, ENSGALG00000014984	460	262	4353
KEGG_PATHWAY	gga04920:Adipocytokine signaling pathway	3	0.197759	0.993441	ENSGALG00000003286, ENSGALG00000007373, ENSGALG00000004959	460	64	4353
KEGG_PATHWAY	gga00600:Sphingolipid metabolism	2	0.131839	0.995881	ENSGALG00000026834, ENSGALG00000004948	460	49	4353
KEGG_PATHWAY	gga04514:Cell adhesion molecules (CAMs)	5	0.329598	0.997869	ENSGALG00000015348, ENSGALG00000001472, ENSGALG00000015816, ENSGALG00000010662, ENSGALG00000000199	460	109	4353
KEGG_PATHWAY	gga04270:Vascular smooth muscle contraction	4	0.263678	0.99902	ENSGALG00000003821, ENSGALG00000004332, ENSGALG00000021314, ENSGALG00000003149	460	101	4353
KEGG_PATHWAY	gga04010:MAPK signaling pathway	11	0.725115	0.999448	ENSGALG00000026692, ENSGALG00000002859, ENSGALG00000013007, ENSGALG00000009927, ENSGALG00000012363, ENSGALG00000007343, ENSGALG00000008970, ENSGALG00000002556, ENSGALG00000010870, ENSGALG00000009450, ENSGALG00000027791	460	213	4353
