# Supplementary material for: Genome-Wide Analysis of lncRNA and mRNA Expression During Differentiation of Abdominal Preadipocytes in the Chicken
Source: G3 (Bethesda). 2017 Jan 20;7(3):953–66. doi: 10.1534/g3.116.037069 (PMC5345725; doi:10.1534/g3.116.037069)
Supplement: Supplementary file 10 [file 953TableS10.xlsx]

## Sheet: Genes involved in ten modules
Black	Blue	Browm	Green	Turquoise	Magenta	Pink	Purple	Red	Yellow
AFMID	ENSGALG00000000193	DAD1	ENSGALG00000000038	FER1L5	TBC1D22B	CMTM3	RHOBTB2	SP2	ENSGALG00000000293
HMBS	ENSGALG00000000199	CD79B	DENND2D	ENSGALG00000000099	AP3D1	CDC2L1	NSUN5	PADI2	R3HCC1
ENSGALG00000001166	SCN4A	HEATR1	ERMP1	B-BTN2	MIB2	NGF	FAM118B	CNKSR1	LCK
WBSCR16	ARID1A	UTS2	ENSGALG00000000549	TMEM9	CNTRL	chAnk3	ENSGALG00000001138	SSR2	KANK3
GFOD2	PADI3	PRKRIR	RRNAD1	SMARCD2	CTNNA1	CRTC1	SCNN1D	C19orf35	MAPT
CLK3	FLI1	ANGPTL2	PPP1R15B	LOXL2	KCTD7	CEP95	SDCCAG3	KDM1A	CTPS1
NCAPD3	STOM	DFFB	DNAJC11	ZNF276	ECD	SLTM	DNASE1	FBXW2	ENSGALG00000000722
FBXL20	ADORA3	TP73	TAS1R1	TNFRSF9	GDNF	VPS13D	PAN2	GMEB1	TJP3
NUDCD2	STOML1	COQ9	SCMH1	SMPDL3B	EGFLAM	PDCD5	SERPINF1	ELAC2	PLEKHJ1
MISP	JAM3	PCCB	MLLT11	ZMAT2	RUFY2	CDH23	ERLIN1	KIRREL3	CCDC27
RAC3	CYB5D2	ENSGALG00000001244	KATNB1	TERF2IP	CCNB2	ECM2	ENSGALG00000003490	CCNJL	ARPC5L
PACS2	ENSGALG00000001492	SERPIND1	SRPR	KARS	SHISA5	SPTAN1	RBBP4	ADAMTS10	STUB1
PRELID1	ENSGALG00000001536	TBCD	ENSGALG00000001192	PUS3	WNT4	SS18L2	MFSD2A	ENSGALG00000001854	OLFML2A
RHOBTB1	ZP3	KCND3	GSN	TAF12	RNMTL1	ALS2CL	MRPL22	GNB1L	TMEM57
LGALS2	PUSL1	ENSGALG00000001552	SLU7	ANKHD1	WSCD2	BCAR3	BET1L	SYT6	APBB3
CNP	MAT2B	FAM65A	PPIL2	CAMK1G	ADAMTS18	PKN2	RNF34	ENSGALG00000002026	NDEL1
PLCG1	ENSGALG00000001790	STXBP3	ACAP3	VWA1	USP47	RNF32	RAD9B	NAGPA	CIAPIN1
FAM63B	ENSGALG00000001874	AHCY	LRWD1	NEK4	IPO7	PISD	SNX12	FBXW11	MOV10
DNAH1	AANAT	KNOP1	PARP6	MPI	TADA3	POF1B	SLC7A3	C3orf58	RPL19
ASB6	INPP5E	AMPD1	SPSB3	ENSGALG00000001701	EPC1	PARP16	DERL3	OAZ2	UBE2R2
SAR1A	FNDC7	TMEM194B	ULK1	CCNG1	EIF2B5	CNTN3	ENSGALG00000006123	LRRTM2	KIAA0895L
IPPK	NCOA4	H3F3B	ANKS4B	GPSM1	MAP1A	COG5	ENSGALG00000006143	UNC80	PIAS4
C	PEX12	CA6	SLC23A1	MXRA7	SLC24A3	COL4A5	ABCC2	PID1	RARS
MPP1	SAMD11	SAP30BP	UBA7	KATNAL2	FZD1	NT5C2	NIT1	ERBB4	ST6GALNAC2
RNFT1	SIL1	KCNT2	CFAP70	DNLZ	ACBD3	OBFC1	CORO7	PRRX1	MYO7B
ACACA	PHKG1	ENSGALG00000002466	SLC12A3	ABCA3	LRRIQ4	RPF1	RALBP1	ENSGALG00000003428	COMT
NACAD	GUSB	CDC73	HMGCS2	DNALI1	TRAF-5	DNAJC10	FKBP15	YARS	RALY
DNASE1L3	COG4	YWHAE	WNK4	GPRC5B	SLC33A1	SIAT7E	MAMDC4	ZBTB17	CLCC1
WNT8b	PCOLCE2	ENSGALG00000002736	NODAL	THRAP3	CCR4	MTX2	GNG11	COL6A3	CSF3R
BRICD5	SBNO2	DNER	CCDC28B	KLHL17	PRRG4	SLC18A2	HCLS1	IQCA1	UNC13D
FSD2	STK10	MKL2	STAR	HIBCH	FSH	BAG3	ACOT11	PPM1M	SEMA6A
SRPK3	VAT1	DDX49	RILPL2	CLSPN	SERPINB5	ENSGALG00000009559	KLHL7	LARP6	ZNF609
PROCR	NOTCH2	WDR61	NOP16	ITGB4	SDHA	MYST2	ARSJ	ALDH1A2	EGFL7
KIF7	SNX29	TAPP2	ACSS2	NCDN	GALK2	NR3C2	TXN2	TCF12	RECQL5
ENSGALG00000006740	TRIP12	C1orf112	SOGA1	PCDH12	MPPE1	P2RY13	DENND6B	MAPK6	FAM69B
TNNC2	MAU2	C17orf75	LRRC52	CFDP1	RBM34	SLC5A9	GSE1	ENSGALG00000004856	RASGEF1A
SPPL3	SLC2A6	KLHL11	TTC25	ASPSCR1	CC2D2A	KCNK1	GTPBP8	RRAD	COL3A1
LRRK1	UBE2Q2	BAIAP2L1	BYSL	TMEM266	COLEC12	CAPN9	NIT2	PTH	ENSGALG00000002692
ABAT	DNAJA4	PURH	acl	PHGDH	UHRF2	DPH3	ZRSR2	ZNF598	CSNK1D
CXCR5	ATP6V0A1	TLN2	KIAA1522	ENSGALG00000003022	PTPA	POLR2B	ATP4B	ETV5	UHMK1
EML6	DNAAF1	NIPAL4	ERCC6L	TADA1L	SLA	CAPN7	gga-mir-126	MNT	ENSGALG00000002749
ATG13	UBIAD1	POLB	RBPJL	ENSGALG00000003134	ZNF512	EGFR	FNDC9	ENSGALG00000005980	NEURL1B
SS4R	TSSK3	FAN1	TWF2	SRR	GAS6	ADAM12	JOSD1	CDC7	DBH
MGST2	ADAM8	PIGT	SRGN	ENSGALG00000003188	TMEM255B	PDK1	ENSGALG00000021696	TNRC6A	RAB24
CPM	ERN1	APBA2	ATOX1	KIF20A	TRNT1	FKBP4	ENSGALG00000022635	ENSGALG00000006075	SERPINF2
LRRC10	FMOD	MYOM3	HPD	ADAMTS12	TUSC1	HSF2	ENSGALG00000023447	TMPRSS12	ITPR3
DPH2	PEX11G	SIRT3	TSPAN10	KCNH4	ENSGALG00000018929	LAMA3	FRMD7	TNFRSF6B	TUBG1
RBPMS	KLHL10	LIPC	TNN	DNAJC7	DAP3	PRSS35	ENSGALG00000025820	NSFL1C	SURF2
ENSGALG00000010662	MREG	MCM3AP	NPLOC4	MED20	NKAP	IFNGR2	TMEM136	GTF2H1	TSPO2
AGT	HIP1R	PIGB	ANKRD27	MTG1	TRIP4	ENSGALG00000016183	WDR81	HTATSF1	SFXN1
CCNI	RAMP1	PLEKHF1	SLC47A2	OGFOD2	PNKD	TG	TMEM213	ENSGALG00000006565	ACSBG1
CKB	LYPLA2	HVCN1	ENSGALG00000004816	PLAT	ENSGALG00000023589	KLHL38	ENSGALG00000027426	SORL1	CLTB
EXOSC9	GALE	AR	RAI1	FBXO42	ENSGALG00000023846	OFD1	TMEM165	TGM2	SIMC1
AIP	PSMG3	ZER1	COPB2	UCK1	ENSGALG00000025610	MXRA5	ENSGALG00000027892	USP19	MGST3
SLC27A1	MAD1L1	C17H9ORF16	AATF	MTMR10	ENSGALG00000026141	NIPA2	ENSGALG00000028169	IDE	TEX2
UGDH	IFNLR1	NXN	ENSGALG00000005648	ZNF423	ENSGALG00000027119	IL13RA2	ENSGALG00000028222	Dach2	KLHL20
ITGA2	NUDT1	SEMA6D	PSD	PPT1	gga-mir-6623	ENSGALG00000021399	gga-mir-6652	PXK	GHRH
COL10A1	TACR2	ENSGALG00000004952	ENSGALG00000005723	HTR6	SLC26A1	APITD1	XLOC_001576	FADS1	RAB17
HGD	ANAPC16	TIMP4	CLUH	KCNK15	ENSGALG00000028384	TFDP2	XLOC_008719	PGS1	P2RX4
MAATS1	CRAT	MKRN2	SNED1	ARSG	PRR14L	gga-mir-6628	XLOC_011469	MKX	SASH3
GTF3C6	SERPINC1	ANKRD13A	HPRT1	IFITM5	gga-mir-1609	PGF	XLOC_013317	PDE6D	TCEB3
LSAMP	EDA2R	ENSGALG00000005254	HOGA1	TTPAL	ENSGALG00000028892	XRCC2	XLOC_014283	PNPLA6	CAPZB
PLCXD2	ASPN	CDH11	CEMIP	AGGF1	ENSGALG00000029127	ENSGALG00000027135	XLOC_015555	MORF4L1	MYO1E
FBXO41	DISP2	ANXA7	PFKL	BRAT1	XLOC_003681	XLOC_001026	XLOC_018589	CALHM2	SERINC3
SYBU	GEMIN4	CLSTN2	SPECC1L	SLC19A1	XLOC_004052	XLOC_003021	XLOC_019090	GHR	GRHL3
NDRG1	ISCU	SETD2	RLBP1	VPS29	XLOC_005657	XLOC_003200	XLOC_019224	TRH	PLA2G12B
RPL8	COL4A4	EIF4G2	CAMK1	MAD2L2	XLOC_008014	XLOC_003203	XLOC_019598	MRPL2	MICU1
DST	IRS1	Slc9a3r2	NOX1	PDAP1	XLOC_008631	XLOC_004790	XLOC_019923	AHSG	DIABLO
ATP6V1C2	DHX30	SWAP70	ENSGALG00000006805	TIMM10	XLOC_008852	XLOC_006995	XLOC_021146	CUBN	NUP188
FNDC4	DOCK10	BOK	ZSWIM3	GLA	XLOC_016132	XLOC_008295	XLOC_021748	ANKEF1	OPHN1
ENSGALG00000017493	SH2D3C	ENSGALG00000005776	EIF4ENIF1	VCL	XLOC_017452	XLOC_008305	XLOC_023342	HAUS2	Ii
N4BP3	AP3M1	HDLBP	ENSGALG00000007525	SS18L1	XLOC_017486	XLOC_008306	XLOC_023344	C6H10ORF46	FBXL18
ENSGALG00000019003	SWT1	E4F1	PPP2R2B	AQP1	XLOC_017977	XLOC_010976	XLOC_023933	SRSF5	NCF2
TIGD5	PDDC1	RAP2C	B3GNT7	DPH5	XLOC_020205	XLOC_012014	XLOC_026547	RARRES1	ENSGALG00000004724
ENSGALG00000019554	TUBD1	HS6ST2	ECEL1	ERC2	XLOC_020380	XLOC_012015	XLOC_034188	C5H15ORF29	ENSGALG00000004753
PQLC2L	BCAS3	ENSGALG00000006114	LLGL2	PALMD	XLOC_022857	XLOC_013913	XLOC_034353	TBC1D9	RHPN2
HAGHL	SRFBP1	SLC9A6	NEFH	KIF9	XLOC_024759	XLOC_014756	XLOC_038732	SLC35E3	KIAA0355
ENSGALG00000023497	LAMA5	SPG7	ENSGALG00000008364	TFIP11	XLOC_025149	XLOC_016933	XLOC_040429	CDC20	FBN1
ECHS1	HELLS	TUBA1C	SRGAP3	FOXO4	XLOC_026722	XLOC_017892	XLOC_040934	EPAS1	heme
ENSGALG00000024340	SLC44A3	LDHA	ENSGALG00000008543	CUEDC2	XLOC_027941	XLOC_017955	XLOC_042185	MCFD2	ENSGALG00000005155
gga-mir-1813-1	COL9A3	CHCHD4	CYR61	ENSGALG00000005778	XLOC_028438	XLOC_020667	XLOC_042199	TTC7A	VMP1
gga-mir-1845	SWiP-1	ENSGALG00000006345	RRBP1	SLC5A11	XLOC_029139	XLOC_023460	XLOC_043801	CXCL13L2	CD5
PLCD4	IFT20	KLHL22	CYP20A1	KIAA0753	XLOC_029412	XLOC_025121	XLOC_044111	BTF3L4	TADA2A
ENSGALG00000027154	ENSGALG00000005747	SLC22A18	DZANK1	PITPNM3	XLOC_029543	XLOC_025159	XLOC_045143	CRIM1	CCDC117
ENSGALG00000027185	KREMEN1	VPAC2	MAMLD1	ENSGALG00000006176	XLOC_033302	XLOC_026101	XLOC_052470	C14orf159	GDPD2
CISD2	DLG3	PDE6C	ENSGALG00000009103	BCL2L1	XLOC_033308	XLOC_026388	XLOC_055408	TENM3	CASKIN1
ENSGALG00000027906	SQSTM1	ENSGALG00000006671	PRICKLE1	TSG101	XLOC_037683	XLOC_027919	XLOC_060299	ATXN3	ENSGALG00000005862
Ghsr	dAK	IRF1	PTCH2	AMOTL2	XLOC_037879	XLOC_028539	XLOC_060683	AMDHD1	CNOT6
ENSGALG00000027955	RUFY1	ENSGALG00000006958	ZC2HC1C	IGF2	XLOC_039064	XLOC_028678	XLOC_061062	IGF2R	TEKT1
MSMP	FAM103A1	POLR3E	ENSGALG00000010384	BRPF1	XLOC_042911	XLOC_028679	XLOC_061309	BRF1	SMTNL2
LOXL1	ARFRP1	PRKAR2A	SLC11A1	GTPBP4	XLOC_044022	XLOC_032670	XLOC_062283	BBS7	TWIST3
SYPL2	PLK1	FAM43A	ILF2	YWHAH	XLOC_044169	XLOC_032904	XLOC_064625	CLEC3B	ENSGALG00000006440
CCNT1	MOSPD1	ACADS	ABCB6	TSPAN6	XLOC_044589	XLOC_037770	XLOC_065772	PHF5A	MYH11
XLOC_000397	GGA2	ZFP91	PTPLB	ACOT8	XLOC_045171	XLOC_038508	XLOC_066077	CHADL	POLG
XLOC_000632	HNRNPA0	MTFMT	SLC6A20	PLTP	XLOC_046418	XLOC_040748	XLOC_066252	PDE5A	LBP
XLOC_002261	LIMA1	WFIKKN2	SMTN	ENSGALG00000007135	XLOC_046885	XLOC_041653	XLOC_066650	GRAP2	MCAM
XLOC_002810	FHL1	LRIG1	CCDC73	ENSGALG00000007195	XLOC_049401	XLOC_041654	XLOC_066983	ESYT3	ENSGALG00000006768
XLOC_003183	MAP7D3	PDSS1	GPLD1	ALYREF	XLOC_053509	XLOC_041656	XLOC_067117	ENSGALG00000012250	KLHL25
XLOC_003184	KLHL30	EME1	GMDS	SPG21	XLOC_055018	XLOC_041658	XLOC_067231	CDK13	NEURL2
XLOC_004089	UROC1	COMMD9	CACNA2D4	ENSGALG00000007434	XLOC_056454	XLOC_042210		FOXRED2	IMPDH2
XLOC_004097	STAMBPL1	ADNP	GRK6	P2RX3	XLOC_056459	XLOC_044613		BCAT1	TMC5
XLOC_004105	IL16	MOB4	GPAT2	DPYSL3	XLOC_056549	XLOC_044630		S1PR4	HTR3A
XLOC_006072	NOC3L	NPHP1	ENSGALG00000014539	RRP12	XLOC_057017	XLOC_045139		NPEPPS	RBM7
XLOC_008245	TNNI2	GRAMD3	ENSGALG00000014605	ENSGALG00000007646	XLOC_057532	XLOC_045153		ENSGALG00000014171	PC7
XLOC_009765	TECTA	CUL4B	TNKS2	DNAJA3	XLOC_059613	XLOC_045155		UBE2K	PCYT2
XLOC_014185	COL23A1	EEF1B2	GNE	REL	XLOC_061255	XLOC_045156		NCAPD2	PRKAB1
XLOC_014220	KLHDC8B	HDAC10	ABCA1	SDHD	XLOC_061459	XLOC_045158		HSPB3	ADAMTS9
XLOC_015530	MRPS11	WDR63	ANKRD6	FAM65C	XLOC_064297	XLOC_045159		UPK1B	SLC51A
XLOC_015660	ENSGALG00000006784	ABI2	PRADC1	MTIF2	XLOC_065328	XLOC_045161		ENSGALG00000015101	TCERG1
XLOC_015848	RPTOR	ENSGALG00000008738	REV1	AP1B1	XLOC_066310	XLOC_045162		SMC5	MMS19
XLOC_016257	LEAP2	LRSAM1	DHRS12	SPTBN1	ZDHHC16	XLOC_045163		GZMM	ZDHHC16
XLOC_016881	MEF2A	VPS54	VSTM5	TLR15	MEGF11	XLOC_045164		DCBLD2	MEGF11
XLOC_018452	CYTH3	LPHN2	P4HA3	CFLAR	STAT1	XLOC_045166		TGS1	STAT1
XLOC_018949	SNRPA1	CERKL	PLEKHB1	PPP2R5D	ICT1	XLOC_045167		ALCAM	ICT1
XLOC_019220	ATP13A5	PIK3CA	ILK	FAM166A	VRK2	XLOC_045168		HACE1	VRK2
XLOC_019795	FGF1	ENSGALG00000009006	gga-mir-135a-1	POLR1B	CALML4	XLOC_045169		E2F5	CALML4
XLOC_022410	FAM162A	PSEN2	SOD3	PDCD4	TMEM180	XLOC_045170		EIF2AK3	TMEM180
XLOC_022864	GTF3C1	ADCK3	ENSGALG00000018992	NRK	TRIM8	XLOC_045172		RP2	TRIM8
XLOC_023081	COX15	FKBP7	ENSGALG00000019795	CDK14	CYP17A1	XLOC_045174		LECT1	CYP17A1
XLOC_023348	EDNRB2	ENSGALG00000009151	VASH2	GFRA1	KLHDC3	XLOC_045175		ENSGALG00000017168	KLHDC3
XLOC_023421	STX16	NVL	EFCAB11	AKAP9	TUBGCP4	XLOC_045176		ENSGALG00000017301	TUBGCP4
XLOC_023622	STK32A	FAM45A	STX3	C2H7ORF64	CST7	XLOC_045178		ERH	CST7
XLOC_023940	RAE1	CYP51A1	ENSGALG00000020700	PPHLN1	DSTN	XLOC_045179		FBXO47	DSTN
XLOC_024806	ARHGAP21	TLR5	MYOC	EIF2S1	VTG1	XLOC_045205		ARL4C	VTG1
XLOC_026333	SLC16A2	ETFDH	PRF1	GFM1	COPA	XLOC_045217		FSCN1	COPA
XLOC_028421	ENSGALG00000008040	MCMBP	TMPRSS13	METTL5	TNFSF10	XLOC_048713		TMEM59L	TNFSF10
XLOC_029060	SRPK2	EFCAB1	IL17B	DYNC1I1	NFE2L2	XLOC_050631		ENSGALG00000022373	NFE2L2
XLOC_030698	FAM208B	ATP6V1D	LRRC46	HEATR5A	ZFYVE1	XLOC_054457		ENSGALG00000022582	ZFYVE1
XLOC_033771	SPG11	RYR3	ARPC1B	ERI3	DUSP10	XLOC_055319		CCDC36	DUSP10
XLOC_036680	TESC	ENSGALG00000009771	ERICH6B	KIF2C	MNOC	XLOC_055321		Wpkci	MNOC
XLOC_036898	ALDH7A1	ZNF330	RCCD1	ENSGALG00000010250	TIE1	XLOC_056002		CNGA4	TIE1
XLOC_037099	F2	ENSGALG00000009912	EPN3	MBNL1	MPL	XLOC_056688		ENSGALG00000022791	MPL
XLOC_037419	IRAK2	RAP1B	PPP1R14D	IGSF10	BEST4	XLOC_059743		ENSGALG00000023475	BEST4
XLOC_038209	GYLTL1B	NUP107	RNase_MRP	SNW1	CAPN1	XLOC_061412		LMF2	CAPN1
XLOC_038612	WDR12	ABCG5	SLC26A6	PPA2	TESK2	XLOC_062248		FAM83C	TESK2
XLOC_038951	ABHD12	OTUD4	FAM163B	CEBPZ	ENSGALG00000010249	XLOC_062407		PSMD11	ENSGALG00000010249
XLOC_039649	GINS1	PREPL	GRIN3B	GLCCI1	ZDHHC17	XLOC_063408		gga-mir-1699	ZDHHC17
XLOC_039978	NKRF	PPP2R3C	ENSGALG00000026671	PHF14	PARM1	XLOC_066799		U4atac	PARM1
XLOC_043409	CEP68	FBXW7	ENSGALG00000026802	IL6	Rd			HIST1H46	Rd
XLOC_046173	RPP38	SCLT1	TMEM115	IRF2BP2	MLH3			ENSGALG00000025883	MLH3
XLOC_050454	FBXW5	SH2D4A	AP1M2	TARBP1	GTPBP2			XPNPEP2	GTPBP2
XLOC_050475	STARD9	FBXO33	MARVELD2	PAPOLA	RAD54L			TCHP	RAD54L
XLOC_051520	TELO2	IRF2BPL	RPL32	WDR78	ERICH6			ENSGALG00000026342	ERICH6
XLOC_056049	FAM198B	ABCC10	TMEM186	PSMB1	SLC29A4			TOR2A	SLC29A4
XLOC_057808	SLC10A1	EBF3	C18H17orf70	TCTE3	CCDC111			IP6K3	CCDC111
XLOC_057944	EIF2AK4	ALKBH1	ENSGALG00000027568	AAMP	JUN			ENSGALG00000026545	JUN
XLOC_059425	FSIP1	EIF2AK2	RGMA	METTL6	ENSGALG00000010993			SCARA3	ENSGALG00000010993
XLOC_060811	TMEM206	SPATA7	DUSP14	ACTR6	CCNK			ENSGALG00000026686	CCNK
XLOC_062041	PPP2R5A	SELRC1	ENSGALG00000027822	PACRG	ENSGALG00000011166			NDUFV1	ENSGALG00000011166
XLOC_064413	BBS5	HNRNPU	RUSC1	ASTE1	IL12RB2			TMEM189	IL12RB2
XLOC_064479	CFAP57	SLC1A7	MFAP1	ACAT2	INHA			ENSGALG00000027171	INHA
XLOC_065146	IPO13	C1orf101	IRF5	YTHDC1	RFTN1			H2A-VIII	RFTN1
XLOC_067624	SLC6A9	HNRNPA2B1	C16orf96	NUDT6	ENSGALG00000011252			HTRA2	ENSGALG00000011252
XLOC_068435	TMEM53	EXOC8	FZD8	CDCP1	ANKZF1			ENSGALG00000028083	ANKZF1
XLOC_068502	MMACHC	DPP4	ENSGALG00000028515	RBX1	BCS1L			SNX33	BCS1L
XLOC_070747	RPS6KL1	SLC4A10	PTPN23	DTX3L	AMN			PCDHGC3	AMN
XLOC_071885	MAST2	JAZF1	BRD4	PARP9	MSH4			EIF4E	MSH4
	NEK9	C12orf29	PREB	CNI	IGFBP2			Scrt2	IGFBP2
	LRRC41	CDS1	PPP1R1B	RPS29	ENSGALG00000011516			ENSGALG00000029019	ENSGALG00000011516
	FAM13A	ENSGALG00000011255	IL17RC	BMP4	CCR9			ENSGALG00000029055	CCR9
	C3H6ORF154	EIF5	NXPH2	CYTH4	GBE			VSX1	GBE
	SMARCAD1	ERCC3	GPATCH4	RECK	HIF1A			ENSGALG00000029099	HIF1A
	Lef-1	ENSGALG00000011615	XLOC_000012	PQLC1	TRMT5			XLOC_001237	TRMT5
	PARS2	UTP20	XLOC_000085	MAK	PRSS12			XLOC_001578	PRSS12
	KANK4	UMPS	XLOC_000524	SVOPL	SGSM3			XLOC_001627	SGSM3
	IGF2BP3	ENSGALG00000011777	XLOC_002429	KIAA1147	NT5C3A			XLOC_002266	NT5C3A
	KLHL8	PCNXL4	XLOC_002921	ZCCHC2	PYGL			XLOC_002960	PYGL
	ENOPH1	ENSGALG00000012162	XLOC_003192	B4GALNT3	NID2			XLOC_003052	NID2
	SERPINH1	GPR39	XLOC_003342	INO80C	SYN3			XLOC_004832	SYN3
	STK11IP	UBE2D3	XLOC_004101	ZNF830	KDM1B			XLOC_004837	KDM1B
	SLC23A3	TPK1	XLOC_004141	PITPNM1	PHACTR1			XLOC_005902	PHACTR1
	RNF25	SOUL	XLOC_004943	BCAN	LOH12CR1			XLOC_006519	LOH12CR1
	CNOT10	5-MCDG	XLOC_005396	ATP13A1	GSDMA			XLOC_006556	GSDMA
	PPEF2	TXNDC5	XLOC_005850	ZC2HC1B	GCC1			XLOC_007146	GCC1
	PPP1R13B	ENSGALG00000012808	XLOC_005962	ENSGALG00000013825	SLC4A5			XLOC_007169	SLC4A5
	BTBD6	PRKDC	XLOC_005998	GALM	ENSGALG00000014107			XLOC_007949	ENSGALG00000014107
	SIDT2	DDX11	XLOC_006965	CASC1	LLGL1			XLOC_008061	LLGL1
	ACO2	akr	XLOC_007038	PHC1	EPHA1			XLOC_008300	EPHA1
	C5H11ORF46	KDM2A	XLOC_007723	PHAX	LMNB1			XLOC_009250	LMNB1
	FBXO34	TEX10	XLOC_008015	CD163L1	ST3GAL6			XLOC_009377	ST3GAL6
	ENSGALG00000012195	NUP210L	XLOC_008101	EPHB6	ARMC2			XLOC_009405	ARMC2
	POLE2	PAICS	XLOC_008432	F2RL1	TRAT1			XLOC_009761	TRAT1
	LCT	AASDH	XLOC_008853	EVC2	SBSPON			XLOC_010837	SBSPON
	ENSGALG00000012419	ENSGALG00000013765	XLOC_009402	TOMM70A	SVEP1			XLOC_011605	SVEP1
	IGFBP1	FUCA2	XLOC_009466	NUDCD1	PTCD3			XLOC_012666	PTCD3
	EIF3D	MNS1	XLOC_010180	PYCRL	CD8A			XLOC_012879	CD8A
	MTERF2	B3GALNT2	XLOC_010594	MTBP	ENSGALG00000016136			XLOC_012883	ENSGALG00000016136
	ENSGALG00000012665	SAMD3	XLOC_011339	SMC6	angiopoietin-2			XLOC_014445	angiopoietin-2
	PKP2	SAMM50	XLOC_011914	AGBL5	KRTCAP3			XLOC_015100	KRTCAP3
	RMND1	NUP50	XLOC_012349	SLC35F6	PPM1G			XLOC_015221	PPM1G
	BCL2L13	M6PR	XLOC_012766	CYFIP1	CAD			XLOC_015246	CAD
	CCDC83	SCRN3	XLOC_012893	ARGLU1	ESCO2			XLOC_015301	ESCO2
	INVS	ITFG2	XLOC_013170	GAS1	EFHC1			XLOC_015529	EFHC1
	STX17	TEAD4	XLOC_013318	7SK	GTF2F2			XLOC_015866	GTF2F2
	C1orf43	KCNIP4	XLOC_015331	gga-mir-7-2	SH2D2A			XLOC_016100	SH2D2A
	ACOT13	CSTA	XLOC_016934	CD200R1	MST			XLOC_016918	MST
	SERAC1	AK3	XLOC_016962	FAM206A	PTH3R			XLOC_018392	PTH3R
	MCAT	ERAP1	XLOC_016976	ACSF2	ENSGALG00000019804			XLOC_018525	ENSGALG00000019804
	DHX57	TRIM23	XLOC_017020	PGRMC1	TRIM27.2			XLOC_019740	TRIM27.2
	HECTD4	DCBLD1	XLOC_017235	ABHD12B	CHD6			XLOC_019832	CHD6
	KANSL3	GREB1L	XLOC_019437	ENSGALG00000021437	ENSGALG00000021615			XLOC_020752	ENSGALG00000021615
	PTPN6	MAB21L3	XLOC_019558	MARCKSL1	SERINC2			XLOC_020754	SERINC2
	MEF2BNB	SLC35A5	XLOC_019578	ENSGALG00000022149	ENSGALG00000022234			XLOC_021117	ENSGALG00000022234
	DRD3	ENSGALG00000015374	XLOC_019649	ENSGALG00000023245	ENSGALG00000023463			XLOC_021558	ENSGALG00000023463
	ENSGALG00000015324	ENSGALG00000015404	XLOC_020135	RPLP0	TRIM59			XLOC_021806	TRIM59
	ZBTB11	STX19	XLOC_020941	RTN4RL2	HSPB7			XLOC_021814	HSPB7
	C3orf38	NSMAF	XLOC_021272	ENSGALG00000023565	ENSGALG00000023787			XLOC_023528	ENSGALG00000023787
	SDR16C5	ACOX3	XLOC_021273	ZSWIM7	IL10R1			XLOC_023618	IL10R1
	ACP6	ENSGALG00000015793	XLOC_021681	GIT1	AMH			XLOC_023980	AMH
	GRPEL1	SYNCRIP	XLOC_022489	ENSGALG00000023728	TAF1C			XLOC_024686	TAF1C
	IMMT	RWDD2A	XLOC_022534	ENSGALG00000023844	PLPPR4			XLOC_026099	PLPPR4
	ORC3	DOPEY2	XLOC_022580	ENSGALG00000023868	CARHSP1			XLOC_027269	CARHSP1
	LTN1	ANG-1	XLOC_023320	ENSGALG00000024266	MAPRE3			XLOC_027296	MAPRE3
	RARS2	ADGRB3	XLOC_023453	ENSGALG00000024367	PLVAP			XLOC_027463	PLVAP
	ENSGALG00000015953	DDX3X	XLOC_025135	gga-mir-1666	ENSGALG00000026204			XLOC_027806	ENSGALG00000026204
	PANK2	SQLE	XLOC_025387	ENSGALG00000025728	DHDH			XLOC_027918	DHDH
	DONSON	NDUFB9	XLOC_026293	ENSGALG00000025766	PYGO2			XLOC_028362	PYGO2
	DSCR3	ANXA13	XLOC_026611	NABP1	RNF44			XLOC_028787	RNF44
	RNF139	PDIA6	XLOC_026954	ENSGALG00000025960	ENSGALG00000026472			XLOC_029144	ENSGALG00000026472
	IAH1	PTK2B	XLOC_027531	ENSGALG00000025979	CHST11			XLOC_029799	CHST11
	KLHL29	MITD1	XLOC_027856	ENSGALG00000026054	C17H9ORF7			XLOC_031934	C17H9ORF7
	ENSGALG00000016503	COL4A1	XLOC_028294	ENSGALG00000026059	ADTRP			XLOC_032302	ADTRP
	TRAPPC2	COL4A2	XLOC_028382	ENSGALG00000026084	ENSGALG00000026690			XLOC_032303	ENSGALG00000026690
	IRG1	DIS3	XLOC_029082	DCTN1	SUV39H1			XLOC_032410	SUV39H1
	RB1	SETDB2	XLOC_029287	ENSGALG00000026155	OGN			XLOC_034357	OGN
	ENSGALG00000016998	OSF-2	XLOC_030635	VDR	ZCCHC24			XLOC_035347	ZCCHC24
	KCNRG	BRCA2	XLOC_032464	ENSGALG00000026209	DOK3			XLOC_036092	DOK3
	MPHOSPH8	MTIF3	XLOC_032616	TAP1	CIDEC			XLOC_036385	CIDEC
	MTMR2	PKDCC	XLOC_033039	ENSGALG00000026436	ENSGALG00000026952			XLOC_039648	ENSGALG00000026952
	XRRA1	PIGF	XLOC_033316	ENSGALG00000026441	TAZ			XLOC_039712	TAZ
	ENSGALG00000018359	STARD5	XLOC_033786	ITIH6	ZNF746			XLOC_039889	ZNF746
	cytb	PLA2G10	XLOC_034203	ENSGALG00000026502	ENSGALG00000027267			XLOC_040623	ENSGALG00000027267
	ND5	ENSGALG00000021318	XLOC_034211	SNRNP25	ENSGALG00000027334			XLOC_041647	ENSGALG00000027334
	ND4	ENSGALG00000021395	XLOC_034266	ENSGALG00000026717	ENSGALG00000027361			XLOC_042205	ENSGALG00000027361
	ND3	MILR1	XLOC_034465	ENSGALG00000026737	ENSGALG00000027463			XLOC_042658	ENSGALG00000027463
	COX3	ENSGALG00000022113	XLOC_034486	ENSGALG00000026863	GMEB2			XLOC_042965	GMEB2
	ATP6	CRP	XLOC_034721	PERM1	ENSGALG00000027473			XLOC_042996	ENSGALG00000027473
	ENSGALG00000018372	IGSF9	XLOC_035388	ENSGALG00000026959	C1H12ORF73			XLOC_043038	C1H12ORF73
	ND1	TPP1	XLOC_036018	ENSGALG00000026975	ENSGALG00000027873			XLOC_043353	ENSGALG00000027873
	ENSGALG00000018702	GPR18	XLOC_036500	gga-mir-6591	LHFPL4			XLOC_043507	LHFPL4
	ENSGALG00000018781	RMDN1	XLOC_036671	ENSGALG00000027037	GINS2			XLOC_043812	GINS2
	CFAP44	ENSGALG00000022857	XLOC_037287	METTL20	PHF13			XLOC_043953	PHF13
	ACAD11	CDKN1B	XLOC_037306	ENSGALG00000027078	VWA5B2			XLOC_045982	VWA5B2
	NDUFAF4	ENSGALG00000023027	XLOC_037347	COX11	ABHD14A			XLOC_046409	ABHD14A
	C1orf100	ENSGALG00000023068	XLOC_037420	NUDT8	MARS			XLOC_046488	MARS
	ACRC	ENSGALG00000023180	XLOC_037666	CDK5	ENSGALG00000028768			XLOC_046835	ENSGALG00000028768
	ENSGALG00000020380	MRPS18C	XLOC_038953	ENSGALG00000027210	C9orf172			XLOC_047198	C9orf172
	C5H14ORF169	ENSGALG00000023340	XLOC_039342	PAF1	ENSGALG00000028936			XLOC_047769	ENSGALG00000028936
	C1orf228	PRR33	XLOC_039766	GLOD4	ENSGALG00000029089			XLOC_048546	ENSGALG00000029089
	SLC30A7	ENSGALG00000023801	XLOC_040426	ENSGALG00000027249	XLOC_000630			XLOC_048701	XLOC_000630
	ENSGALG00000021025	YOD1	XLOC_040718	TMEM52B	XLOC_001184			XLOC_048894	XLOC_001184
	ENSGALG00000021101	ENSGALG00000024319	XLOC_042852	ENSGALG00000027457	XLOC_002564			XLOC_050932	XLOC_002564
	ENSGALG00000021232	ENSGALG00000024369	XLOC_043112	ENSGALG00000027467	XLOC_002671			XLOC_051700	XLOC_002671
	ENSGALG00000021561	ENSGALG00000024441	XLOC_043804	TMEM38B	XLOC_003025			XLOC_052040	XLOC_003025
	ENSGALG00000021676	gga-mir-1603	XLOC_043816	NRSN2	XLOC_003178			XLOC_052597	XLOC_003178
	ND4L	ENSGALG00000025872	XLOC_044244	ENSGALG00000027571	XLOC_003676			XLOC_053017	XLOC_003676
	ENSGALG00000021859	ENSGALG00000025901	XLOC_045554	ENSGALG00000027596	XLOC_003749			XLOC_054104	XLOC_003749
	CAMKV	ENSGALG00000026194	XLOC_046030	SPATS2	XLOC_006840			XLOC_054185	XLOC_006840
	ENSGALG00000022080	POLD2	XLOC_046665	SKIV2L	XLOC_006841			XLOC_054455	XLOC_006841
	CDCA8	ENSGALG00000026351	XLOC_048842	FGF23	XLOC_007516			XLOC_055031	XLOC_007516
	ENSGALG00000022892	CORO1B	XLOC_049065	ENSGALG00000027841	XLOC_007617			XLOC_055428	XLOC_007617
	HPDL	ENSGALG00000026438	XLOC_050470	PFKM	XLOC_007700			XLOC_056137	XLOC_007700
	ZRANB1	CHSY1	XLOC_050491	SYNGR2	XLOC_007719			XLOC_056494	XLOC_007719
	CD180	C1orf123	XLOC_051031	ENSGALG00000027978	XLOC_008066			XLOC_057016	XLOC_008066
	ALPL	ENSGALG00000026622	XLOC_051521	ENSGALG00000028008	XLOC_009379			XLOC_057222	XLOC_009379
	ENSGALG00000023707	C1orf35	XLOC_051935	LRRC74B	XLOC_009438			XLOC_057329	XLOC_009438
	ENSGALG00000023719	ENSGALG00000026769	XLOC_052920	CAPG	XLOC_009485			XLOC_057835	XLOC_009485
	ENSGALG00000023918	KIAA1456	XLOC_054256	ENSGALG00000028058	XLOC_011212			XLOC_057836	XLOC_011212
	PHYKPL	PLPP2	XLOC_054308	C2	XLOC_011824			XLOC_058301	XLOC_011824
	ENSGALG00000023946	GLTSCR1	XLOC_054501	ENSGALG00000028117	XLOC_012263			XLOC_058632	XLOC_012263
	ENSGALG00000024355	gga-mir-6558	XLOC_055242	ENSGALG00000028124	XLOC_012716			XLOC_058639	XLOC_012716
	B-G	CROCC	XLOC_056548	rad9	XLOC_013129			XLOC_060629	XLOC_013129
	gga-mir-2126	LGALSL	XLOC_056897	ENSGALG00000028210	XLOC_013423			XLOC_060982	XLOC_013423
	ENSGALG00000025798	ENSGALG00000027130	XLOC_057061	ENSGALG00000028418	XLOC_014175			XLOC_062174	XLOC_014175
	ENSGALG00000025870	ENSGALG00000027510	XLOC_059389	MROH1	XLOC_014454			XLOC_063706	XLOC_014454
	Alx-4	ENSGALG00000027712	XLOC_060505	ENSGALG00000028514	XLOC_014471			XLOC_068095	XLOC_014471
	JTB	TMEM19	XLOC_062707	MPEG1	XLOC_015098			XLOC_068138	XLOC_015098
	ENSGALG00000025903	IFNA	XLOC_063111	JMJD8	XLOC_015731			XLOC_068346	XLOC_015731
	SELM	ENSGALG00000028111	XLOC_063206	SSR3	XLOC_016115			XLOC_068377	XLOC_016115
	ENSGALG00000026142	SLC39A14	XLOC_064755	IDH3B	XLOC_016755			XLOC_069730	XLOC_016755
	FAM174A	ENSGALG00000028266	XLOC_064907	ENSGALG00000028755	XLOC_016882			XLOC_071177	XLOC_016882
	ENSGALG00000026332	OVCA2	XLOC_066307	SLC4A2	XLOC_016919				XLOC_016919
	GNGT2	ENSGALG00000028412	XLOC_066642	RFXANK	XLOC_016920				XLOC_016920
	ENSGALG00000026341	ENSGALG00000028620	XLOC_069079	DUSP23	XLOC_017021				XLOC_017021
	uc_338	GPR82	XLOC_069695	VWCE	XLOC_017050				XLOC_017050
	ENSGALG00000026413	CCDC33	XLOC_069905	ENSGALG00000028890	XLOC_017074				XLOC_017074
	TDRD6	ENSGALG00000029008	XLOC_071256	ENSGALG00000028891	XLOC_017098				XLOC_017098
	RFC5	ENSGALG00000029149	XLOC_072262	ENSGALG00000029010	XLOC_017103				XLOC_017103
	ENSGALG00000026532	XLOC_000541	XLOC_072964	ENSGALG00000029025	XLOC_017588				XLOC_017588
	N-RAS	XLOC_001234	XLOC_073839	KAT5	XLOC_017637				XLOC_017637
	SLC2A4RG	XLOC_001310	XLOC_074207	ENSGALG00000029084	XLOC_018656				XLOC_018656
	HIC1	XLOC_001622		Metazoa_SRP	XLOC_019099				XLOC_019099
	ENSGALG00000027060	XLOC_002444		GMCL1	XLOC_019711				XLOC_019711
	ENSGALG00000027201	XLOC_003037		ENSGALG00000029136	XLOC_019927				XLOC_019927
	ERN2	XLOC_003039		XLOC_000010	XLOC_020308				XLOC_020308
	ENSGALG00000027602	XLOC_003041		XLOC_000782	XLOC_020381				XLOC_020381
	ENSGALG00000027696	XLOC_003055		XLOC_000855	XLOC_021544				XLOC_021544
	PCBD1	XLOC_003157		XLOC_002970	XLOC_022226				XLOC_022226
	PURA	XLOC_003451		XLOC_003022	XLOC_022229				XLOC_022229
	SLC25A20	XLOC_003831		XLOC_003027	XLOC_022316				XLOC_022316
	SUN2	XLOC_004654		XLOC_003609	XLOC_022460				XLOC_022460
	ENSGALG00000028245	XLOC_004823		XLOC_003980	XLOC_022555				XLOC_022555
	ENSGALG00000028328	XLOC_005308		XLOC_004090	XLOC_022582				XLOC_022582
	GP5	XLOC_005316		XLOC_005697	XLOC_022661				XLOC_022661
	ENSGALG00000028547	XLOC_005887		XLOC_006275	XLOC_023349				XLOC_023349
	PEAR1	XLOC_007565		XLOC_006981	XLOC_023354				XLOC_023354
	DCLRE1B	XLOC_007595		XLOC_007032	XLOC_023454				XLOC_023454
	ENSGALG00000028692	XLOC_008293		XLOC_007462	XLOC_023661				XLOC_023661
	ENSGALG00000028740	XLOC_008297		XLOC_007725	XLOC_023942				XLOC_023942
	ENSGALG00000028778	XLOC_008628		XLOC_008070	XLOC_024017				XLOC_024017
	ENSGALG00000028833	XLOC_008633		XLOC_008589	XLOC_024118				XLOC_024118
	CARTL	XLOC_008637		XLOC_008620	XLOC_024512				XLOC_024512
	ENSGALG00000028848	XLOC_008638		XLOC_008624	XLOC_024578				XLOC_024578
	NOL11	XLOC_008639		XLOC_008627	XLOC_026156				XLOC_026156
	ENSGALG00000028909	XLOC_008711		XLOC_008632	XLOC_027297				XLOC_027297
	TMEM204	XLOC_008712		XLOC_008636	XLOC_027527				XLOC_027527
	AES	XLOC_008713		XLOC_008640	XLOC_027595				XLOC_027595
	XLOC_000781	XLOC_009075		XLOC_009060	XLOC_028254				XLOC_028254
	XLOC_001246	XLOC_009178		XLOC_009192	XLOC_029973				XLOC_029973
	XLOC_001636	XLOC_009949		XLOC_009314	XLOC_030197				XLOC_030197
	XLOC_001883	XLOC_009979		XLOC_009812	XLOC_030878				XLOC_030878
	XLOC_001952	XLOC_010401		XLOC_010576	XLOC_030947				XLOC_030947
	XLOC_002528	XLOC_011237		XLOC_011322	XLOC_031415				XLOC_031415
	XLOC_002737	XLOC_011606		XLOC_011402	XLOC_032147				XLOC_032147
	XLOC_002755	XLOC_011607		XLOC_012096	XLOC_033280				XLOC_033280
	XLOC_003199	XLOC_011708		XLOC_012288	XLOC_034039				XLOC_034039
	XLOC_003201	XLOC_012156		XLOC_012639	XLOC_034358				XLOC_034358
	XLOC_003204	XLOC_013231		XLOC_012670	XLOC_034498				XLOC_034498
	XLOC_003206	XLOC_013249		XLOC_013433	XLOC_034598				XLOC_034598
	XLOC_003312	XLOC_013643		XLOC_013642	XLOC_035354				XLOC_035354
	XLOC_003659	XLOC_014348		XLOC_014501	XLOC_035356				XLOC_035356
	XLOC_003979	XLOC_014758		XLOC_015205	XLOC_035379				XLOC_035379
	XLOC_004475	XLOC_014759		XLOC_015278	XLOC_036677				XLOC_036677
	XLOC_004737	XLOC_015204		XLOC_016077	XLOC_036678				XLOC_036678
	XLOC_004942	XLOC_015419		XLOC_016099	XLOC_036909				XLOC_036909
	XLOC_005590	XLOC_015607		XLOC_016108	XLOC_036910				XLOC_036910
	XLOC_005803	XLOC_015967		XLOC_016611	XLOC_036911				XLOC_036911
	XLOC_007001	XLOC_016096		XLOC_018199	XLOC_037227				XLOC_037227
	XLOC_007717	XLOC_016104		XLOC_018693	XLOC_037418				XLOC_037418
	XLOC_008120	XLOC_016831		XLOC_018786	XLOC_037423				XLOC_037423
	XLOC_008491	XLOC_017347		XLOC_019316	XLOC_037667				XLOC_037667
	XLOC_008710	XLOC_017482		XLOC_019317	XLOC_037668				XLOC_037668
	XLOC_008717	XLOC_017484		XLOC_019319	XLOC_037774				XLOC_037774
	XLOC_008718	XLOC_017587		XLOC_019320	XLOC_037779				XLOC_037779
	XLOC_008854	XLOC_018223		XLOC_019321	XLOC_038862				XLOC_038862
	XLOC_009270	XLOC_018389		XLOC_019504	XLOC_038881				XLOC_038881
	XLOC_009400	XLOC_019206		XLOC_019533	XLOC_038954				XLOC_038954
	XLOC_009401	XLOC_019211		XLOC_019822	XLOC_038956				XLOC_038956
	XLOC_010586	XLOC_019212		XLOC_019835	XLOC_039040				XLOC_039040
	XLOC_010890	XLOC_019221		XLOC_019901	XLOC_039272				XLOC_039272
	XLOC_010897	XLOC_019328		XLOC_020452	XLOC_039369				XLOC_039369
	XLOC_010912	XLOC_019385		XLOC_020675	XLOC_039452				XLOC_039452
	XLOC_011027	XLOC_019655		XLOC_020899	XLOC_039760				XLOC_039760
	XLOC_011285	XLOC_020080		XLOC_021393	XLOC_040885				XLOC_040885
	XLOC_011311	XLOC_020151		XLOC_021812	XLOC_041111				XLOC_041111
	XLOC_011505	XLOC_021051		XLOC_021915	XLOC_041985				XLOC_041985
	XLOC_011604	XLOC_021052		XLOC_021935	XLOC_042299				XLOC_042299
	XLOC_012087	XLOC_021053		XLOC_022366	XLOC_043419				XLOC_043419
	XLOC_012184	XLOC_021347		XLOC_022680	XLOC_043628				XLOC_043628
	XLOC_012185	XLOC_021813		XLOC_022735	XLOC_043912				XLOC_043912
	XLOC_012878	XLOC_022185		XLOC_023092	XLOC_043939				XLOC_043939
	XLOC_013171	XLOC_022300		XLOC_023094	XLOC_044047				XLOC_044047
	XLOC_013359	XLOC_022386		XLOC_023095	XLOC_046151				XLOC_046151
	XLOC_014313	XLOC_022432		XLOC_023110	XLOC_047999				XLOC_047999
	XLOC_014492	XLOC_022562		XLOC_023322	XLOC_048759				XLOC_048759
	XLOC_014725	XLOC_022922		XLOC_023377	XLOC_049278				XLOC_049278
	XLOC_014749	XLOC_023084		XLOC_023380	XLOC_050322				XLOC_050322
	XLOC_014776	XLOC_023111		XLOC_023826	XLOC_051465				XLOC_051465
	XLOC_015247	XLOC_023459		XLOC_023831	XLOC_052410				XLOC_052410
	XLOC_016122	XLOC_023462		XLOC_024156	XLOC_053533				XLOC_053533
	XLOC_016791	XLOC_024074		XLOC_025120	XLOC_053759				XLOC_053759
	XLOC_016921	XLOC_024765		XLOC_025248	XLOC_053993				XLOC_053993
	XLOC_016922	XLOC_025041		XLOC_025258	XLOC_054045				XLOC_054045
	XLOC_016975	XLOC_025123		XLOC_025278	XLOC_054109				XLOC_054109
	XLOC_018043	XLOC_025142		XLOC_026555	XLOC_055592				XLOC_055592
	XLOC_018422	XLOC_025143		XLOC_026622	XLOC_056490				XLOC_056490
	XLOC_018785	XLOC_025144		XLOC_026624	XLOC_056899				XLOC_056899
	XLOC_018853	XLOC_025557		XLOC_026627	XLOC_057261				XLOC_057261
	XLOC_018969	XLOC_026090		XLOC_027442	XLOC_057452				XLOC_057452
	XLOC_019095	XLOC_026341		XLOC_029192	XLOC_057943				XLOC_057943
	XLOC_019380	XLOC_026387		XLOC_029288	XLOC_058238				XLOC_058238
	XLOC_019599	XLOC_026720		XLOC_029311	XLOC_058341				XLOC_058341
	XLOC_020306	XLOC_026760		XLOC_029407	XLOC_059138				XLOC_059138
	XLOC_021531	XLOC_027908		XLOC_029980	XLOC_059171				XLOC_059171
	XLOC_021738	XLOC_028477		XLOC_029981	XLOC_059206				XLOC_059206
	XLOC_021941	XLOC_028556		XLOC_029983	XLOC_060102				XLOC_060102
	XLOC_021950	XLOC_030397		XLOC_030270	XLOC_060188				XLOC_060188
	XLOC_022533	XLOC_030398		XLOC_030463	XLOC_061411				XLOC_061411
	XLOC_022541	XLOC_031960		XLOC_030486	XLOC_062351				XLOC_062351
	XLOC_022574	XLOC_033298		XLOC_030638	XLOC_062414				XLOC_062414
	XLOC_022907	XLOC_033299		XLOC_031420	XLOC_063261				XLOC_063261
	XLOC_023118	XLOC_033300		XLOC_032300	XLOC_063837				XLOC_063837
	XLOC_023139	XLOC_033301		XLOC_033281	XLOC_064478				XLOC_064478
	XLOC_023347	XLOC_033303		XLOC_033309	XLOC_064480				XLOC_064480
	XLOC_023353	XLOC_033875		XLOC_033463	XLOC_064864				XLOC_064864
	XLOC_023866	XLOC_034237		XLOC_033499	XLOC_065032				XLOC_065032
	XLOC_023943	XLOC_034340		XLOC_033626	XLOC_066290				XLOC_066290
	XLOC_024058	XLOC_034359		XLOC_033748	XLOC_066714				XLOC_066714
	XLOC_025453	XLOC_035348		XLOC_034207	XLOC_067216				XLOC_067216
	XLOC_025831	XLOC_035363		XLOC_034503	XLOC_067442				XLOC_067442
	XLOC_026340	XLOC_035376		XLOC_035162	XLOC_067616				XLOC_067616
	XLOC_026512	XLOC_036828		XLOC_035163	XLOC_067782				XLOC_067782
	XLOC_026539	XLOC_037272		XLOC_035191	XLOC_068731				XLOC_068731
	XLOC_026738	XLOC_037680		XLOC_035272	XLOC_069394				XLOC_069394
	XLOC_026886	XLOC_037877		XLOC_035401	XLOC_069499				XLOC_069499
	XLOC_027453	XLOC_037878		XLOC_035845	XLOC_071095				XLOC_071095
	XLOC_027532	XLOC_038192		XLOC_035926	XLOC_071215				XLOC_071215
	XLOC_027767	XLOC_040092		XLOC_035927	XLOC_072963				XLOC_072963
	XLOC_027768	XLOC_040453		XLOC_035932	XLOC_073892				XLOC_073892
	XLOC_028256	XLOC_040633		XLOC_035933
	XLOC_028260	XLOC_040634		XLOC_036158
	XLOC_028295	XLOC_040635		XLOC_036492
	XLOC_028708	XLOC_040698		XLOC_036522
	XLOC_029063	XLOC_040708		XLOC_036629
	XLOC_029449	XLOC_041634		XLOC_036684
	XLOC_029720	XLOC_041635		XLOC_036886
	XLOC_029828	XLOC_041636		XLOC_037132
	XLOC_030351	XLOC_041639		XLOC_037369
	XLOC_031251	XLOC_041643		XLOC_037534
	XLOC_031294	XLOC_041644		XLOC_037637
	XLOC_031335	XLOC_041668		XLOC_038016
	XLOC_032779	XLOC_041799		XLOC_038177
	XLOC_033956	XLOC_042193		XLOC_038404
	XLOC_035141	XLOC_042200		XLOC_038490
	XLOC_035477	XLOC_042201		XLOC_038651
	XLOC_035596	XLOC_042202		XLOC_038767
	XLOC_036308	XLOC_042203		XLOC_038820
	XLOC_036572	XLOC_042204		XLOC_038965
	XLOC_036681	XLOC_042206		XLOC_039461
	XLOC_036913	XLOC_042207		XLOC_039469
	XLOC_037069	XLOC_042208		XLOC_039823
	XLOC_037197	XLOC_042209		XLOC_039974
	XLOC_037573	XLOC_042212		XLOC_039979
	XLOC_037790	XLOC_042252		XLOC_040605
	XLOC_038303	XLOC_042933		XLOC_040626
	XLOC_038755	XLOC_044127		XLOC_040628
	XLOC_038957	XLOC_044556		XLOC_040775
	XLOC_039639	XLOC_044631		XLOC_040779
	XLOC_039713	XLOC_044830		XLOC_040780
	XLOC_039833	XLOC_045157		XLOC_040781
	XLOC_040095	XLOC_045160		XLOC_040782
	XLOC_040235	XLOC_045165		XLOC_040783
	XLOC_040243	XLOC_045173		XLOC_040938
	XLOC_040392	XLOC_045177		XLOC_040971
	XLOC_040427	XLOC_045208		XLOC_041002
	XLOC_040888	XLOC_045218		XLOC_041638
	XLOC_042490	XLOC_045290		XLOC_041657
	XLOC_042520	XLOC_047930		XLOC_041663
	XLOC_042975	XLOC_048839		XLOC_041759
	XLOC_043797	XLOC_049079		XLOC_041844
	XLOC_044383	XLOC_049083		XLOC_042635
	XLOC_044458	XLOC_050029		XLOC_043378
	XLOC_045062	XLOC_050120		XLOC_043468
	XLOC_045140	XLOC_050593		XLOC_043469
	XLOC_045141	XLOC_050609		XLOC_043741
	XLOC_045180	XLOC_050799		XLOC_044041
	XLOC_045183	XLOC_050804		XLOC_044292
	XLOC_046109	XLOC_051086		XLOC_044623
	XLOC_049057	XLOC_051639		XLOC_044634
	XLOC_051698	XLOC_052020		XLOC_044640
	XLOC_052672	XLOC_052289		XLOC_045323
	XLOC_052861	XLOC_052725		XLOC_045555
	XLOC_053555	XLOC_052834		XLOC_045582
	XLOC_053699	XLOC_052875		XLOC_046306
	XLOC_053813	XLOC_052885		XLOC_047065
	XLOC_054291	XLOC_052944		XLOC_047094
	XLOC_054470	XLOC_052959		XLOC_047282
	XLOC_054504	XLOC_052999		XLOC_047494
	XLOC_055154	XLOC_053018		XLOC_047898
	XLOC_055383	XLOC_053493		XLOC_047916
	XLOC_056053	XLOC_053502		XLOC_047928
	XLOC_056547	XLOC_053504		XLOC_047929
	XLOC_056765	XLOC_053510		XLOC_048345
	XLOC_056803	XLOC_053575		XLOC_048351
	XLOC_056811	XLOC_053640		XLOC_048408
	XLOC_058201	XLOC_054454		XLOC_048939
	XLOC_058297	XLOC_054456		XLOC_049339
	XLOC_059474	XLOC_054771		XLOC_050208
	XLOC_059780	XLOC_054877		XLOC_051314
	XLOC_060298	XLOC_055320		XLOC_051979
	XLOC_060810	XLOC_055322		XLOC_052636
	XLOC_061307	XLOC_055387		XLOC_052699
	XLOC_061374	XLOC_055512		XLOC_052783
	XLOC_061410	XLOC_055724		XLOC_053179
	XLOC_061871	XLOC_056468		XLOC_053322
	XLOC_061964	XLOC_056637		XLOC_053605
	XLOC_063274	XLOC_056660		XLOC_053672
	XLOC_064204	XLOC_057390		XLOC_053695
	XLOC_064285	XLOC_057453		XLOC_053952
	XLOC_064419	XLOC_057801		XLOC_054983
	XLOC_064476	XLOC_057833		XLOC_055012
	XLOC_064481	XLOC_059459		XLOC_055068
	XLOC_064482	XLOC_060027		XLOC_055156
	XLOC_064483	XLOC_060215		XLOC_055461
	XLOC_064485	XLOC_060262		XLOC_055601
	XLOC_064798	XLOC_060691		XLOC_056349
	XLOC_064883	XLOC_061849		XLOC_057294
	XLOC_064931	XLOC_061862		XLOC_057745
	XLOC_065006	XLOC_062048		XLOC_058531
	XLOC_065073	XLOC_062236		XLOC_058532
	XLOC_065204	XLOC_063269		XLOC_058553
	XLOC_065379	XLOC_063572		XLOC_058652
	XLOC_065722	XLOC_064866		XLOC_059153
	XLOC_066143	XLOC_064873		XLOC_059157
	XLOC_066183	XLOC_064874		XLOC_059161
	XLOC_066713	XLOC_064929		XLOC_059783
	XLOC_066772	XLOC_065558		XLOC_060413
	XLOC_066863	XLOC_066146		XLOC_060457
	XLOC_066865	XLOC_066413		XLOC_060821
	XLOC_066937	XLOC_066606		XLOC_061586
	XLOC_067151	XLOC_067443		XLOC_061863
	XLOC_067386	XLOC_067486		XLOC_061967
	XLOC_067599	XLOC_067598		XLOC_061982
	XLOC_068010	XLOC_067654		XLOC_062040
	XLOC_068479	XLOC_068256		XLOC_062492
	XLOC_069052	XLOC_068438		XLOC_062860
	XLOC_069178	XLOC_068959		XLOC_062907
	XLOC_069269	XLOC_069173		XLOC_063179
	XLOC_069498	XLOC_070310		XLOC_064096
	XLOC_070067	XLOC_070996		XLOC_064102
	XLOC_070613	XLOC_073059		XLOC_064110
	XLOC_070998	XLOC_073350		XLOC_064526
	XLOC_072710	XLOC_074213		XLOC_064530
	XLOC_073615			XLOC_065175
				XLOC_065177
				XLOC_065556
				XLOC_066099
				XLOC_066154
				XLOC_066296
				XLOC_066487
				XLOC_066663
				XLOC_067626
				XLOC_067849
				XLOC_068239
				XLOC_068941
				XLOC_069111
				XLOC_069245
				XLOC_069443
				XLOC_069478
				XLOC_069648
				XLOC_069861
				XLOC_069914
				XLOC_070167
				XLOC_070222
				XLOC_070302
				XLOC_070460
				XLOC_070912
				XLOC_070993
				XLOC_071301
				XLOC_072361
				XLOC_073057
				XLOC_073853
