# Supplementary material for: Genome-Wide Analysis of lncRNA and mRNA Expression During Differentiation of Abdominal Preadipocytes in the Chicken
Source: G3 (Bethesda). 2017 Jan 20;7(3):953–66. doi: 10.1534/g3.116.037069 (PMC5345725; doi:10.1534/g3.116.037069)
Supplement: Supplementary file 11 [file 953TableS11.xlsx]

## Sheet: Biological process
Category	Term	Count	%	PValue	Genes	List Total	Pop Hits	Pop Total
GOTERM_BP_ALL	GO:0016070~RNA metabolic process	8	4.46927	0.024047	TFIP11, TARBP1, PUS3, PAPOLA, TAF12, SNW1, MBNL1, KARS	79	237	6441
GOTERM_BP_ALL	GO:0032879~regulation of localization	6	3.35196	0.0382839	BMP4, IL6, GTPBP4, F2RL1, PFKM, VCL	79	154	6441
GOTERM_BP_ALL	GO:0044237~cellular metabolic process	37	20.6704	0.0481183	PUS3, DPH5, PPT1, TERF2IP, MED20, KARS, VDR, GALM, EPHB6, ACOT8, PSMB1, REL, SMPDL3B, GFM1, RPLP0, SRR, DNAJA3, TFIP11, METTL5, MAK, IDH3B, SNW1, PFKM, POLR1B, MBNL1, CDK5, PPA2, TARBP1, PAPOLA, TAF12, ATP13A1, YWHAH, EIF2S1, SDHD, HIBCH, NEK4, MAD2L2	79	2346	6441
GOTERM_BP_ALL	GO:0009056~catabolic process	9	5.02793	0.0576518	YWHAH, PSMB1, SMPDL3B, REL, SDHD, IDH3B, PPT1, PFKM, HIBCH	79	347	6441
GOTERM_BP_ALL	GO:0065008~regulation of biological quality	10	5.58659	0.0620756	BMP4, IL6, GTPBP4, YWHAH, NCDN, F2RL1, PPT1, CFDP1, BCL2L1, TERF2IP	79	415	6441
GOTERM_BP_ALL	GO:0060249~anatomical structure homeostasis	3	1.67598	0.0734481	IL6, NCDN, TERF2IP	79	37	6441
GOTERM_BP_ALL	GO:0046888~negative regulation of hormone secretion	2	1.11732	0.0817879	IL6, PFKM	79	7	6441
GOTERM_BP_ALL	GO:0006396~RNA processing	5	2.7933	0.0873738	TFIP11, TARBP1, PAPOLA, SNW1, MBNL1	79	139	6441
GOTERM_BP_ALL	GO:0008380~RNA splicing	3	1.67598	0.0877112	TFIP11, SNW1, MBNL1	79	41	6441
GOTERM_BP_ALL	GO:0044248~cellular catabolic process	7	3.91061	0.0928116	PSMB1, SMPDL3B, REL, SDHD, IDH3B, PPT1, HIBCH	79	259	6441
GOTERM_BP_ALL	GO:0010646~regulation of cell communication	8	4.46927	0.0997933	GIT1, BMP4, IL6, REL, CYTH4, IGF2, PFKM, PDCD4	79	327	6441
GOTERM_BP_ALL	GO:0006414~translational elongation	2	1.11732	0.114785	RPLP0, GFM1	79	10	6441
GOTERM_BP_ALL	GO:0008152~metabolic process	45	25.1397	0.11924	PUS3, ARSG, DPH5, PPT1, TERF2IP, ACAT2, MED20, KARS, ACSF2, VCL, VDR, GALM, EPHB6, ACOT8, PSMB1, REL, SMPDL3B, GFM1, RPLP0, SRR, UCK1, C2, DNAJA3, TFIP11, METTL5, MAK, IDH3B, SNW1, PFKM, POLR1B, MBNL1, CDK5, PPA2, TARBP1, OGFOD2, PAPOLA, YWHAH, TAF12, ATP13A1, GLA, EIF2S1, SDHD, HIBCH, NEK4, MAD2L2	79	3165	6441
GOTERM_BP_ALL	GO:0048583~regulation of response to stimulus	4	2.23464	0.12047	IL6, F2RL1, IGF2, PDCD4	79	100	6441
GOTERM_BP_ALL	GO:0010627~regulation of protein kinase cascade	3	1.67598	0.122384	REL, IGF2, PDCD4	79	50	6441
GOTERM_BP_ALL	GO:0010467~gene expression	13	7.26257	0.12359	TFIP11, SNW1, MBNL1, POLR1B, MED20, KARS, TARBP1, VDR, PAPOLA, TAF12, GFM1, RPLP0, EIF2S1	79	688	6441
GOTERM_BP_ALL	GO:0051048~negative regulation of secretion	2	1.11732	0.125521	IL6, PFKM	79	11	6441
GOTERM_BP_ALL	GO:0030334~regulation of cell migration	3	1.67598	0.13459	GTPBP4, F2RL1, VCL	79	53	6441
GOTERM_BP_ALL	GO:0000377~RNA splicing, via transesterification reactions with bulged adenosine as nucleophile	2	1.11732	0.136129	SNW1, MBNL1	79	12	6441
GOTERM_BP_ALL	GO:0006084~acetyl-CoA metabolic process	2	1.11732	0.136129	SDHD, IDH3B	79	12	6441
GOTERM_BP_ALL	GO:0000398~nuclear mRNA splicing, via spliceosome	2	1.11732	0.136129	SNW1, MBNL1	79	12	6441
GOTERM_BP_ALL	GO:0000375~RNA splicing, via transesterification reactions	2	1.11732	0.136129	SNW1, MBNL1	79	12	6441
GOTERM_BP_ALL	GO:0006099~tricarboxylic acid cycle	2	1.11732	0.136129	SDHD, IDH3B	79	12	6441
GOTERM_BP_ALL	GO:0046356~acetyl-CoA catabolic process	2	1.11732	0.136129	SDHD, IDH3B	79	12	6441
GOTERM_BP_ALL	GO:0006397~mRNA processing	3	1.67598	0.138718	TFIP11, SNW1, MBNL1	79	54	6441
GOTERM_BP_ALL	GO:0048523~negative regulation of cellular process	9	5.02793	0.144788	BMP4, IL6, GTPBP4, YWHAH, CFDP1, PFKM, BCL2L1, TERF2IP, PDCD4	79	428	6441
GOTERM_BP_ALL	GO:0042127~regulation of cell proliferation	6	3.35196	0.147279	BMP4, IL6, GTPBP4, MARCKSL1, CFDP1, BCL2L1	79	231	6441
GOTERM_BP_ALL	GO:0060341~regulation of cellular localization	3	1.67598	0.151266	BMP4, IL6, PFKM	79	57	6441
GOTERM_BP_ALL	GO:0006810~transport	18	10.0559	0.152204	VPS29, KCNK15, IL6, AP1B1, PPT1, BCL2L1, AQP1, SLC19A1, TMEM38B, SVOPL, PITPNM3, ATP13A1, YWHAH, P2RX3, SDHD, TAP1, SLC4A2, KCNH4	79	1084	6441
GOTERM_BP_ALL	GO:0009987~cellular process	52	29.0503	0.153366	AP1B1, DPH5, TERF2IP, AQP1, MED20, PDCD4, VCL, KIF2C, ACOT8, SMPDL3B, RPLP0, TFIP11, ZCCHC2, METTL5, POLR1B, PFKM, MBNL1, CDK5, TARBP1, TAF12, EIF2S1, MAD2L2, NEK4, KCNH4, PUS3, PPT1, BCL2L1, KARS, VDR, GALM, EPHB6, REL, PSMB1, GFM1, TAP1, SRR, DNAJA3, BMP4, IL6, MAK, IDH3B, PCDH12, IGF2, SNW1, PPA2, SVOPL, PAPOLA, YWHAH, ATP13A1, SDHD, CFDP1, HIBCH	79	3806	6441
GOTERM_BP_ALL	GO:0051234~establishment of localization	18	10.0559	0.156746	VPS29, KCNK15, IL6, AP1B1, PPT1, BCL2L1, AQP1, SLC19A1, TMEM38B, SVOPL, PITPNM3, ATP13A1, YWHAH, P2RX3, SDHD, TAP1, SLC4A2, KCNH4	79	1089	6441
GOTERM_BP_ALL	GO:0009109~coenzyme catabolic process	2	1.11732	0.156965	SDHD, IDH3B	79	14	6441
GOTERM_BP_ALL	GO:0051053~negative regulation of DNA metabolic process	2	1.11732	0.156965	GTPBP4, TERF2IP	79	14	6441
GOTERM_BP_ALL	GO:0015833~peptide transport	2	1.11732	0.167197	IL6, TAP1	79	15	6441
GOTERM_BP_ALL	GO:0009060~aerobic respiration	2	1.11732	0.167197	SDHD, IDH3B	79	15	6441
GOTERM_BP_ALL	GO:0040012~regulation of locomotion	3	1.67598	0.16833	GTPBP4, F2RL1, VCL	79	61	6441
GOTERM_BP_ALL	GO:0032268~regulation of cellular protein metabolic process	4	2.23464	0.168375	BMP4, GTPBP4, EIF2S1, PDCD4	79	117	6441
GOTERM_BP_ALL	GO:0051270~regulation of cell motion	3	1.67598	0.176984	GTPBP4, F2RL1, VCL	79	63	6441
GOTERM_BP_ALL	GO:0051128~regulation of cellular component organization	4	2.23464	0.180376	YWHAH, CFDP1, IGF2, TERF2IP	79	121	6441
GOTERM_BP_ALL	GO:0006732~coenzyme metabolic process	3	1.67598	0.181338	ACOT8, SDHD, IDH3B	79	64	6441
GOTERM_BP_ALL	GO:0034641~cellular nitrogen compound metabolic process	17	9.49721	0.186307	TFIP11, PUS3, SNW1, POLR1B, MBNL1, TERF2IP, MED20, KARS, TARBP1, VDR, PAPOLA, ATP13A1, TAF12, REL, SRR, HIBCH, MAD2L2	79	1044	6441
GOTERM_BP_ALL	GO:0051187~cofactor catabolic process	2	1.11732	0.187293	SDHD, IDH3B	79	17	6441
GOTERM_BP_ALL	GO:0016071~mRNA metabolic process	3	1.67598	0.190093	TFIP11, SNW1, MBNL1	79	66	6441
GOTERM_BP_ALL	GO:0043408~regulation of MAPKKK cascade	2	1.11732	0.197161	IGF2, PDCD4	79	18	6441
GOTERM_BP_ALL	GO:0051179~localization	19	10.6145	0.200474	VPS29, KCNK15, IL6, AP1B1, PPT1, BCL2L1, TERF2IP, AQP1, SLC19A1, TMEM38B, SVOPL, PITPNM3, ATP13A1, YWHAH, P2RX3, SDHD, TAP1, SLC4A2, KCNH4	79	1210	6441
GOTERM_BP_ALL	GO:0048519~negative regulation of biological process	9	5.02793	0.205468	BMP4, IL6, GTPBP4, YWHAH, CFDP1, PFKM, BCL2L1, TERF2IP, PDCD4	79	469	6441
GOTERM_BP_ALL	GO:0031399~regulation of protein modification process	3	1.67598	0.207769	BMP4, GTPBP4, PDCD4	79	70	6441
GOTERM_BP_ALL	GO:0051641~cellular localization	6	3.35196	0.208342	IL6, YWHAH, AP1B1, PPT1, BCL2L1, TERF2IP	79	261	6441
GOTERM_BP_ALL	GO:0032012~regulation of ARF protein signal transduction	2	1.11732	0.216543	GIT1, CYTH4	79	20	6441
GOTERM_BP_ALL	GO:0046883~regulation of hormone secretion	2	1.11732	0.216543	IL6, PFKM	79	20	6441
GOTERM_BP_ALL	GO:0006807~nitrogen compound metabolic process	17	9.49721	0.221029	TFIP11, PUS3, SNW1, POLR1B, MBNL1, TERF2IP, MED20, KARS, TARBP1, VDR, PAPOLA, ATP13A1, TAF12, REL, SRR, HIBCH, MAD2L2	79	1076	6441
GOTERM_BP_ALL	GO:0006139~nucleobase, nucleoside, nucleotide and nucleic acid metabolic process	15	8.37989	0.228649	TFIP11, PUS3, SNW1, POLR1B, MBNL1, TERF2IP, MED20, KARS, TARBP1, VDR, PAPOLA, ATP13A1, TAF12, REL, MAD2L2	79	930	6441
GOTERM_BP_ALL	GO:0051186~cofactor metabolic process	3	1.67598	0.243575	ACOT8, SDHD, IDH3B	79	78	6441
GOTERM_BP_ALL	GO:0044260~cellular macromolecule metabolic process	25	13.9665	0.250641	PUS3, DPH5, PPT1, TERF2IP, MED20, KARS, VDR, EPHB6, PSMB1, REL, GFM1, RPLP0, DNAJA3, TFIP11, MAK, SNW1, MBNL1, POLR1B, CDK5, TARBP1, PAPOLA, TAF12, EIF2S1, NEK4, MAD2L2	79	1728	6441
GOTERM_BP_ALL	GO:0051246~regulation of protein metabolic process	4	2.23464	0.256412	BMP4, GTPBP4, EIF2S1, PDCD4	79	145	6441
GOTERM_BP_ALL	GO:0051726~regulation of cell cycle	3	1.67598	0.257091	BMP4, GTPBP4, IGF2	79	81	6441
GOTERM_BP_ALL	GO:0003001~generation of a signal involved in cell-cell signaling	2	1.11732	0.263001	IL6, PPT1	79	25	6441
GOTERM_BP_ALL	GO:0048522~positive regulation of cellular process	9	5.02793	0.276576	BMP4, IL6, YWHAH, REL, MARCKSL1, F2RL1, CYTH4, IGF2, BCL2L1	79	511	6441
GOTERM_BP_ALL	GO:0009967~positive regulation of signal transduction	3	1.67598	0.279643	BMP4, REL, IGF2	79	86	6441
GOTERM_BP_ALL	GO:0009966~regulation of signal transduction	6	3.35196	0.288129	GIT1, BMP4, REL, CYTH4, IGF2, PDCD4	79	296	6441
GOTERM_BP_ALL	GO:0022604~regulation of cell morphogenesis	2	1.11732	0.289559	YWHAH, CFDP1	79	28	6441
GOTERM_BP_ALL	GO:0042592~homeostatic process	5	2.7933	0.289822	BMP4, IL6, NCDN, BCL2L1, TERF2IP	79	225	6441
GOTERM_BP_ALL	GO:0010647~positive regulation of cell communication	3	1.67598	0.297663	BMP4, REL, IGF2	79	90	6441
GOTERM_BP_ALL	GO:0035270~endocrine system development	2	1.11732	0.306737	BMP4, IL6	79	30	6441
GOTERM_BP_ALL	GO:0051051~negative regulation of transport	2	1.11732	0.315172	IL6, PFKM	79	31	6441
GOTERM_BP_ALL	GO:0007281~germ cell development	2	1.11732	0.315172	BMP4, BCL2L1	79	31	6441
GOTERM_BP_ALL	GO:0051649~establishment of localization in cell	5	2.7933	0.328415	IL6, YWHAH, AP1B1, PPT1, BCL2L1	79	239	6441
GOTERM_BP_ALL	GO:0007267~cell-cell signaling	3	1.67598	0.329026	BMP4, IL6, PPT1	79	97	6441
GOTERM_BP_ALL	GO:0006811~ion transport	7	3.91061	0.329217	KCNK15, ATP13A1, P2RX3, SLC4A2, AQP1, KCNH4, TMEM38B	79	388	6441
GOTERM_BP_ALL	GO:0045333~cellular respiration	2	1.11732	0.339872	SDHD, IDH3B	79	34	6441
GOTERM_BP_ALL	GO:0051049~regulation of transport	3	1.67598	0.342364	BMP4, IL6, PFKM	79	100	6441
GOTERM_BP_ALL	GO:0007154~cell communication	4	2.23464	0.342793	BMP4, IL6, ZCCHC2, PPT1	79	171	6441
GOTERM_BP_ALL	GO:0006915~apoptosis	3	1.67598	0.346793	IL6, REL, BCL2L1	79	101	6441
GOTERM_BP_ALL	GO:0006520~cellular amino acid metabolic process	3	1.67598	0.351213	SRR, HIBCH, KARS	79	102	6441
GOTERM_BP_ALL	GO:0048518~positive regulation of biological process	9	5.02793	0.355555	BMP4, IL6, YWHAH, REL, MARCKSL1, F2RL1, CYTH4, IGF2, BCL2L1	79	554	6441
GOTERM_BP_ALL	GO:0012501~programmed cell death	3	1.67598	0.360023	IL6, REL, BCL2L1	79	104	6441
GOTERM_BP_ALL	GO:0006412~translation	4	2.23464	0.366134	RPLP0, EIF2S1, GFM1, KARS	79	178	6441
GOTERM_BP_ALL	GO:0051052~regulation of DNA metabolic process	2	1.11732	0.371443	GTPBP4, TERF2IP	79	38	6441
GOTERM_BP_ALL	GO:0051046~regulation of secretion	2	1.11732	0.3791	IL6, PFKM	79	39	6441
GOTERM_BP_ALL	GO:0010817~regulation of hormone levels	2	1.11732	0.3791	IL6, YWHAH	79	39	6441
GOTERM_BP_ALL	GO:0010605~negative regulation of macromolecule metabolic process	4	2.23464	0.386047	BMP4, GTPBP4, TERF2IP, PDCD4	79	184	6441
GOTERM_BP_ALL	GO:0006812~cation transport	5	2.7933	0.389603	KCNK15, ATP13A1, AQP1, KCNH4, TMEM38B	79	261	6441
GOTERM_BP_ALL	GO:0051129~negative regulation of cellular component organization	2	1.11732	0.394139	YWHAH, TERF2IP	79	41	6441
GOTERM_BP_ALL	GO:0048872~homeostasis of number of cells	2	1.11732	0.394139	BMP4, IL6	79	41	6441
GOTERM_BP_ALL	GO:0010740~positive regulation of protein kinase cascade	2	1.11732	0.394139	REL, IGF2	79	41	6441
GOTERM_BP_ALL	GO:0001503~ossification	2	1.11732	0.394139	BMP4, IGF2	79	41	6441
GOTERM_BP_ALL	GO:0044238~primary metabolic process	34	18.9944	0.396683	PUS3, DPH5, PPT1, TERF2IP, MED20, KARS, VDR, GALM, EPHB6, PSMB1, SMPDL3B, REL, GFM1, RPLP0, SRR, C2, DNAJA3, TFIP11, MAK, SNW1, PFKM, POLR1B, MBNL1, CDK5, TARBP1, PAPOLA, TAF12, ATP13A1, YWHAH, GLA, EIF2S1, HIBCH, NEK4, MAD2L2	79	2593	6441
GOTERM_BP_ALL	GO:0008219~cell death	3	1.67598	0.399101	IL6, REL, BCL2L1	79	113	6441
GOTERM_BP_ALL	GO:0030155~regulation of cell adhesion	2	1.11732	0.401523	GTPBP4, CYTH4	79	42	6441
GOTERM_BP_ALL	GO:0016265~death	3	1.67598	0.407642	IL6, REL, BCL2L1	79	115	6441
GOTERM_BP_ALL	GO:0010608~posttranscriptional regulation of gene expression	2	1.11732	0.408818	GTPBP4, EIF2S1	79	43	6441
GOTERM_BP_ALL	GO:0060348~bone development	2	1.11732	0.408818	BMP4, IGF2	79	43	6441
GOTERM_BP_ALL	GO:0045941~positive regulation of transcription	4	2.23464	0.415651	BMP4, IL6, YWHAH, REL	79	193	6441
GOTERM_BP_ALL	GO:0009892~negative regulation of metabolic process	4	2.23464	0.418916	BMP4, GTPBP4, TERF2IP, PDCD4	79	194	6441
GOTERM_BP_ALL	GO:0016042~lipid catabolic process	2	1.11732	0.423146	YWHAH, SMPDL3B	79	45	6441
GOTERM_BP_ALL	GO:0022613~ribonucleoprotein complex biogenesis	2	1.11732	0.430181	RPLP0, MBNL1	79	46	6441
GOTERM_BP_ALL	GO:0010628~positive regulation of gene expression	4	2.23464	0.435152	BMP4, IL6, YWHAH, REL	79	199	6441
GOTERM_BP_ALL	GO:0042325~regulation of phosphorylation	3	1.67598	0.437075	BMP4, GTPBP4, PDCD4	79	122	6441
GOTERM_BP_ALL	GO:0050790~regulation of catalytic activity	4	2.23464	0.438381	GIT1, GTPBP4, PPT1, PDCD4	79	200	6441
GOTERM_BP_ALL	GO:0010468~regulation of gene expression	13	7.26257	0.440259	BMP4, VDR, IL6, GTPBP4, YWHAH, REL, EIF2S1, TERF2IP, MBNL1, FOXO4, PDCD4, MED20, KCNH4	79	921	6441
GOTERM_BP_ALL	GO:0015980~energy derivation by oxidation of organic compounds	2	1.11732	0.443997	SDHD, IDH3B	79	48	6441
GOTERM_BP_ALL	GO:0051174~regulation of phosphorus metabolic process	3	1.67598	0.457622	BMP4, GTPBP4, PDCD4	79	127	6441
GOTERM_BP_ALL	GO:0006091~generation of precursor metabolites and energy	3	1.67598	0.457622	SDHD, IDH3B, PFKM	79	127	6441
GOTERM_BP_ALL	GO:0019220~regulation of phosphate metabolic process	3	1.67598	0.457622	BMP4, GTPBP4, PDCD4	79	127	6441
GOTERM_BP_ALL	GO:0044106~cellular amine metabolic process	3	1.67598	0.465722	SRR, HIBCH, KARS	79	129	6441
GOTERM_BP_ALL	GO:0032940~secretion by cell	2	1.11732	0.470646	IL6, PPT1	79	52	6441
GOTERM_BP_ALL	GO:0048610~reproductive cellular process	2	1.11732	0.470646	BMP4, BCL2L1	79	52	6441
GOTERM_BP_ALL	GO:0034645~cellular macromolecule biosynthetic process	10	5.58659	0.470664	VDR, PAPOLA, TAF12, RPLP0, EIF2S1, GFM1, POLR1B, MAD2L2, MED20, KARS	79	696	6441
GOTERM_BP_ALL	GO:0009059~macromolecule biosynthetic process	10	5.58659	0.481347	VDR, PAPOLA, TAF12, RPLP0, EIF2S1, GFM1, POLR1B, MAD2L2, MED20, KARS	79	702	6441
GOTERM_BP_ALL	GO:0044092~negative regulation of molecular function	2	1.11732	0.483493	GTPBP4, PDCD4	79	54	6441
GOTERM_BP_ALL	GO:0043170~macromolecule metabolic process	26	14.5251	0.484357	PUS3, DPH5, PPT1, TERF2IP, MED20, KARS, VDR, EPHB6, REL, PSMB1, RPLP0, GFM1, C2, DNAJA3, TFIP11, MAK, SNW1, POLR1B, MBNL1, CDK5, TARBP1, PAPOLA, TAF12, EIF2S1, MAD2L2, NEK4	79	2015	6441
GOTERM_BP_ALL	GO:0045935~positive regulation of nucleobase, nucleoside, nucleotide and nucleic acid metabolic process	4	2.23464	0.489045	BMP4, IL6, YWHAH, REL	79	216	6441
GOTERM_BP_ALL	GO:0045934~negative regulation of nucleobase, nucleoside, nucleotide and nucleic acid metabolic process	3	1.67598	0.489599	GTPBP4, TERF2IP, PDCD4	79	135	6441
GOTERM_BP_ALL	GO:0051239~regulation of multicellular organismal process	5	2.7933	0.490445	BMP4, IL6, YWHAH, REL, F2RL1	79	298	6441
GOTERM_BP_ALL	GO:0001932~regulation of protein amino acid phosphorylation	2	1.11732	0.496032	BMP4, PDCD4	79	56	6441
GOTERM_BP_ALL	GO:0051172~negative regulation of nitrogen compound metabolic process	3	1.67598	0.497412	GTPBP4, TERF2IP, PDCD4	79	137	6441
GOTERM_BP_ALL	GO:0034613~cellular protein localization	3	1.67598	0.501291	YWHAH, AP1B1, TERF2IP	79	138	6441
GOTERM_BP_ALL	GO:0051173~positive regulation of nitrogen compound metabolic process	4	2.23464	0.507495	BMP4, IL6, YWHAH, REL	79	222	6441
GOTERM_BP_ALL	GO:0022603~regulation of anatomical structure morphogenesis	2	1.11732	0.508271	YWHAH, CFDP1	79	58	6441
GOTERM_BP_ALL	GO:0070727~cellular macromolecule localization	3	1.67598	0.508992	YWHAH, AP1B1, TERF2IP	79	140	6441
GOTERM_BP_ALL	GO:0080134~regulation of response to stress	2	1.11732	0.51428	F2RL1, PDCD4	79	59	6441
GOTERM_BP_ALL	GO:0010557~positive regulation of macromolecule biosynthetic process	4	2.23464	0.516594	BMP4, IL6, YWHAH, REL	79	225	6441
GOTERM_BP_ALL	GO:0050793~regulation of developmental process	4	2.23464	0.519608	BMP4, IL6, YWHAH, CFDP1	79	226	6441
GOTERM_BP_ALL	GO:0006519~cellular amino acid and derivative metabolic process	3	1.67598	0.5204	SRR, HIBCH, KARS	79	143	6441
GOTERM_BP_ALL	GO:0048732~gland development	2	1.11732	0.526081	BMP4, IL6	79	61	6441
GOTERM_BP_ALL	GO:0002684~positive regulation of immune system process	2	1.11732	0.526081	IL6, F2RL1	79	61	6441
GOTERM_BP_ALL	GO:0044085~cellular component biogenesis	4	2.23464	0.528591	TAF12, RPLP0, MBNL1, VCL	79	229	6441
GOTERM_BP_ALL	GO:0065009~regulation of molecular function	4	2.23464	0.528591	GIT1, GTPBP4, PPT1, PDCD4	79	229	6441
GOTERM_BP_ALL	GO:0019219~regulation of nucleobase, nucleoside, nucleotide and nucleic acid metabolic process	12	6.70391	0.535231	BMP4, VDR, IL6, GTPBP4, YWHAH, REL, TERF2IP, MBNL1, FOXO4, PDCD4, MED20, KCNH4	79	899	6441
GOTERM_BP_ALL	GO:0031328~positive regulation of cellular biosynthetic process	4	2.23464	0.537483	BMP4, IL6, YWHAH, REL	79	232	6441
GOTERM_BP_ALL	GO:0009891~positive regulation of biosynthetic process	4	2.23464	0.540427	BMP4, IL6, YWHAH, REL	79	233	6441
GOTERM_BP_ALL	GO:0060284~regulation of cell development	2	1.11732	0.543254	BMP4, YWHAH	79	64	6441
GOTERM_BP_ALL	GO:0046903~secretion	2	1.11732	0.543254	IL6, PPT1	79	64	6441
GOTERM_BP_ALL	GO:0051171~regulation of nitrogen compound metabolic process	12	6.70391	0.544704	BMP4, VDR, IL6, GTPBP4, YWHAH, REL, TERF2IP, MBNL1, FOXO4, PDCD4, MED20, KCNH4	79	905	6441
GOTERM_BP_ALL	GO:0040007~growth	2	1.11732	0.55436	BMP4, BCL2L1	79	66	6441
GOTERM_BP_ALL	GO:0009314~response to radiation	2	1.11732	0.55436	BCL2L1, MAD2L2	79	66	6441
GOTERM_BP_ALL	GO:0048584~positive regulation of response to stimulus	2	1.11732	0.55436	F2RL1, IGF2	79	66	6441
GOTERM_BP_ALL	GO:0007276~gamete generation	2	1.11732	0.559813	BMP4, BCL2L1	79	67	6441
GOTERM_BP_ALL	GO:0009308~amine metabolic process	3	1.67598	0.560725	SRR, HIBCH, KARS	79	154	6441
GOTERM_BP_ALL	GO:0033043~regulation of organelle organization	2	1.11732	0.565199	IGF2, TERF2IP	79	68	6441
GOTERM_BP_ALL	GO:0010556~regulation of macromolecule biosynthetic process	12	6.70391	0.569658	BMP4, VDR, IL6, GTPBP4, YWHAH, REL, EIF2S1, TERF2IP, FOXO4, PDCD4, MED20, KCNH4	79	921	6441
GOTERM_BP_ALL	GO:0045893~positive regulation of transcription, DNA-dependent	3	1.67598	0.57479	BMP4, IL6, REL	79	158	6441
GOTERM_BP_ALL	GO:0051254~positive regulation of RNA metabolic process	3	1.67598	0.581701	BMP4, IL6, REL	79	160	6441
GOTERM_BP_ALL	GO:0015672~monovalent inorganic cation transport	3	1.67598	0.588532	KCNK15, KCNH4, TMEM38B	79	162	6441
GOTERM_BP_ALL	GO:0033554~cellular response to stress	3	1.67598	0.595281	EIF2S1, TERF2IP, MAD2L2	79	164	6441
GOTERM_BP_ALL	GO:0032501~multicellular organismal process	13	7.26257	0.597833	BMP4, IL6, YWHAH, NCDN, REL, F2RL1, GFRA1, PPT1, CFDP1, DPYSL3, IGF2, BCL2L1, MBNL1	79	1024	6441
GOTERM_BP_ALL	GO:0080090~regulation of primary metabolic process	13	7.26257	0.597833	BMP4, VDR, IL6, GTPBP4, YWHAH, REL, EIF2S1, TERF2IP, MBNL1, FOXO4, PDCD4, MED20, KCNH4	79	1024	6441
GOTERM_BP_ALL	GO:0031326~regulation of cellular biosynthetic process	12	6.70391	0.598621	BMP4, VDR, IL6, GTPBP4, YWHAH, REL, EIF2S1, TERF2IP, FOXO4, PDCD4, MED20, KCNH4	79	940	6441
GOTERM_BP_ALL	GO:0044265~cellular macromolecule catabolic process	3	1.67598	0.605251	PSMB1, REL, PPT1	79	167	6441
GOTERM_BP_ALL	GO:0019318~hexose metabolic process	2	1.11732	0.606014	GALM, PFKM	79	76	6441
GOTERM_BP_ALL	GO:0009889~regulation of biosynthetic process	12	6.70391	0.607597	BMP4, VDR, IL6, GTPBP4, YWHAH, REL, EIF2S1, TERF2IP, FOXO4, PDCD4, MED20, KCNH4	79	946	6441
GOTERM_BP_ALL	GO:0008104~protein localization	4	2.23464	0.613123	VPS29, YWHAH, AP1B1, TERF2IP	79	259	6441
GOTERM_BP_ALL	GO:0045595~regulation of cell differentiation	3	1.67598	0.615039	BMP4, IL6, YWHAH	79	170	6441
GOTERM_BP_ALL	GO:0060255~regulation of macromolecule metabolic process	13	7.26257	0.619379	BMP4, VDR, IL6, GTPBP4, YWHAH, REL, EIF2S1, TERF2IP, MBNL1, FOXO4, PDCD4, MED20, KCNH4	79	1039	6441
GOTERM_BP_ALL	GO:0045597~positive regulation of cell differentiation	2	1.11732	0.620323	BMP4, IL6	79	79	6441
GOTERM_BP_ALL	GO:0019953~sexual reproduction	2	1.11732	0.629577	BMP4, BCL2L1	79	81	6441
GOTERM_BP_ALL	GO:0045859~regulation of protein kinase activity	2	1.11732	0.629577	GTPBP4, PDCD4	79	81	6441
GOTERM_BP_ALL	GO:0006996~organelle organization	5	2.7933	0.630706	REL, PPT1, BCL2L1, TERF2IP, MAD2L2	79	355	6441
GOTERM_BP_ALL	GO:0016043~cellular component organization	8	4.46927	0.638143	TAF12, REL, PPT1, BCL2L1, TERF2IP, MBNL1, MAD2L2, VCL	79	622	6441
GOTERM_BP_ALL	GO:0008285~negative regulation of cell proliferation	2	1.11732	0.638608	BMP4, GTPBP4	79	83	6441
GOTERM_BP_ALL	GO:0043549~regulation of kinase activity	2	1.11732	0.638608	GTPBP4, PDCD4	79	83	6441
GOTERM_BP_ALL	GO:0050896~response to stimulus	9	5.02793	0.641791	IL6, TLR15, EIF2S1, F2RL1, PPT1, PFKM, BCL2L1, TERF2IP, MAD2L2	79	711	6441
GOTERM_BP_ALL	GO:0006350~transcription	5	2.7933	0.641815	VDR, PAPOLA, TAF12, POLR1B, MED20	79	360	6441
GOTERM_BP_ALL	GO:0031324~negative regulation of cellular metabolic process	3	1.67598	0.646345	GTPBP4, TERF2IP, PDCD4	79	180	6441
GOTERM_BP_ALL	GO:0051338~regulation of transferase activity	2	1.11732	0.647421	GTPBP4, PDCD4	79	85	6441
GOTERM_BP_ALL	GO:0005996~monosaccharide metabolic process	2	1.11732	0.647421	GALM, PFKM	79	85	6441
GOTERM_BP_ALL	GO:0031323~regulation of cellular metabolic process	13	7.26257	0.650015	BMP4, VDR, IL6, GTPBP4, YWHAH, REL, EIF2S1, TERF2IP, MBNL1, FOXO4, PDCD4, MED20, KCNH4	79	1061	6441
GOTERM_BP_ALL	GO:0010604~positive regulation of macromolecule metabolic process	4	2.23464	0.651493	BMP4, IL6, YWHAH, REL	79	274	6441
GOTERM_BP_ALL	GO:0006813~potassium ion transport	2	1.11732	0.656022	KCNK15, KCNH4	79	87	6441
GOTERM_BP_ALL	GO:0010942~positive regulation of cell death	2	1.11732	0.660245	BMP4, BCL2L1	79	88	6441
GOTERM_BP_ALL	GO:0048731~system development	8	4.46927	0.661884	BMP4, IL6, YWHAH, GFRA1, DPYSL3, IGF2, BCL2L1, MBNL1	79	636	6441
GOTERM_BP_ALL	GO:0031325~positive regulation of cellular metabolic process	4	2.23464	0.663681	BMP4, IL6, YWHAH, REL	79	279	6441
GOTERM_BP_ALL	GO:0045596~negative regulation of cell differentiation	2	1.11732	0.664416	BMP4, YWHAH	79	89	6441
GOTERM_BP_ALL	GO:0051252~regulation of RNA metabolic process	8	4.46927	0.665201	BMP4, VDR, IL6, REL, MBNL1, FOXO4, MED20, KCNH4	79	638	6441
GOTERM_BP_ALL	GO:0009057~macromolecule catabolic process	3	1.67598	0.66994	PSMB1, REL, PPT1	79	188	6441
GOTERM_BP_ALL	GO:0046907~intracellular transport	3	1.67598	0.66994	YWHAH, AP1B1, BCL2L1	79	188	6441
GOTERM_BP_ALL	GO:0009628~response to abiotic stimulus	2	1.11732	0.672608	BCL2L1, MAD2L2	79	91	6441
GOTERM_BP_ALL	GO:0003006~reproductive developmental process	2	1.11732	0.672608	BMP4, BCL2L1	79	91	6441
GOTERM_BP_ALL	GO:0007399~nervous system development	4	2.23464	0.675564	BMP4, YWHAH, GFRA1, DPYSL3	79	284	6441
GOTERM_BP_ALL	GO:0051336~regulation of hydrolase activity	2	1.11732	0.67663	GIT1, PPT1	79	92	6441
GOTERM_BP_ALL	GO:0006950~response to stress	5	2.7933	0.677975	TLR15, EIF2S1, F2RL1, TERF2IP, MAD2L2	79	377	6441
GOTERM_BP_ALL	GO:0048609~reproductive process in a multicellular organism	2	1.11732	0.680602	BMP4, BCL2L1	79	93	6441
GOTERM_BP_ALL	GO:0032504~multicellular organism reproduction	2	1.11732	0.680602	BMP4, BCL2L1	79	93	6441
GOTERM_BP_ALL	GO:0006468~protein amino acid phosphorylation	5	2.7933	0.682063	EPHB6, MAK, EIF2S1, NEK4, CDK5	79	379	6441
GOTERM_BP_ALL	GO:0009893~positive regulation of metabolic process	4	2.23464	0.687143	BMP4, IL6, YWHAH, REL	79	289	6441
GOTERM_BP_ALL	GO:0044249~cellular biosynthetic process	12	6.70391	0.694645	VDR, PAPOLA, ATP13A1, TAF12, DPH5, RPLP0, EIF2S1, GFM1, POLR1B, MAD2L2, MED20, KARS	79	1008	6441
GOTERM_BP_ALL	GO:0022607~cellular component assembly	3	1.67598	0.694973	TAF12, MBNL1, VCL	79	197	6441
GOTERM_BP_ALL	GO:0043436~oxoacid metabolic process	3	1.67598	0.702968	SRR, HIBCH, KARS	79	200	6441
GOTERM_BP_ALL	GO:0019752~carboxylic acid metabolic process	3	1.67598	0.702968	SRR, HIBCH, KARS	79	200	6441
GOTERM_BP_ALL	GO:0006082~organic acid metabolic process	3	1.67598	0.702968	SRR, HIBCH, KARS	79	200	6441
GOTERM_BP_ALL	GO:0002682~regulation of immune system process	2	1.11732	0.703447	IL6, F2RL1	79	99	6441
GOTERM_BP_ALL	GO:0051094~positive regulation of developmental process	2	1.11732	0.703447	BMP4, IL6	79	99	6441
GOTERM_BP_ALL	GO:0046578~regulation of Ras protein signal transduction	2	1.11732	0.717772	GIT1, CYTH4	79	103	6441
GOTERM_BP_ALL	GO:0042180~cellular ketone metabolic process	3	1.67598	0.718445	SRR, HIBCH, KARS	79	206	6441
GOTERM_BP_ALL	GO:0051093~negative regulation of developmental process	2	1.11732	0.721246	BMP4, YWHAH	79	104	6441
GOTERM_BP_ALL	GO:0045449~regulation of transcription	10	5.58659	0.72201	BMP4, VDR, IL6, YWHAH, REL, TERF2IP, FOXO4, PDCD4, MED20, KCNH4	79	853	6441
GOTERM_BP_ALL	GO:0043066~negative regulation of apoptosis	2	1.11732	0.724677	CFDP1, BCL2L1	79	105	6441
GOTERM_BP_ALL	GO:0019222~regulation of metabolic process	13	7.26257	0.725626	BMP4, VDR, IL6, GTPBP4, YWHAH, REL, EIF2S1, TERF2IP, MBNL1, FOXO4, PDCD4, MED20, KCNH4	79	1120	6441
GOTERM_BP_ALL	GO:0044267~cellular protein metabolic process	12	6.70391	0.726411	EPHB6, PSMB1, DPH5, MAK, RPLP0, EIF2S1, GFM1, PPT1, NEK4, CDK5, KARS, DNAJA3	79	1033	6441
GOTERM_BP_ALL	GO:0050794~regulation of cellular process	25	13.9665	0.730946	MARCKSL1, PPP2R5D, F2RL1, CYTH4, TERF2IP, BCL2L1, FOXO4, MED20, PDCD4, VCL, VDR, REL, GPSM1, BMP4, GIT1, GTPBP4, IL6, TLR15, IGF2, PFKM, MBNL1, YWHAH, EIF2S1, CFDP1, KCNH4	79	2154	6441
GOTERM_BP_ALL	GO:0060548~negative regulation of cell death	2	1.11732	0.731414	CFDP1, BCL2L1	79	107	6441
GOTERM_BP_ALL	GO:0043069~negative regulation of programmed cell death	2	1.11732	0.731414	CFDP1, BCL2L1	79	107	6441
GOTERM_BP_ALL	GO:0033036~macromolecule localization	4	2.23464	0.73247	VPS29, YWHAH, AP1B1, TERF2IP	79	310	6441
GOTERM_BP_ALL	GO:0048856~anatomical structure development	8	4.46927	0.73751	BMP4, IL6, YWHAH, GFRA1, DPYSL3, IGF2, BCL2L1, MBNL1	79	685	6441
GOTERM_BP_ALL	GO:0010941~regulation of cell death	3	1.67598	0.738039	BMP4, CFDP1, BCL2L1	79	214	6441
GOTERM_BP_ALL	GO:0006259~DNA metabolic process	3	1.67598	0.751974	REL, TERF2IP, MAD2L2	79	220	6441
GOTERM_BP_ALL	GO:0009058~biosynthetic process	12	6.70391	0.758357	VDR, PAPOLA, ATP13A1, TAF12, DPH5, RPLP0, EIF2S1, GFM1, POLR1B, MAD2L2, MED20, KARS	79	1060	6441
GOTERM_BP_ALL	GO:0045184~establishment of protein localization	3	1.67598	0.760911	VPS29, YWHAH, AP1B1	79	224	6441
GOTERM_BP_ALL	GO:0051716~cellular response to stimulus	3	1.67598	0.760911	EIF2S1, TERF2IP, MAD2L2	79	224	6441
GOTERM_BP_ALL	GO:0015031~protein transport	3	1.67598	0.760911	VPS29, YWHAH, AP1B1	79	224	6441
GOTERM_BP_ALL	GO:0065007~biological regulation	27	15.0838	0.764234	MARCKSL1, PPP2R5D, F2RL1, CYTH4, PPT1, BCL2L1, TERF2IP, FOXO4, MED20, PDCD4, VCL, VDR, REL, GPSM1, GIT1, BMP4, GTPBP4, IL6, NCDN, TLR15, IGF2, PFKM, MBNL1, YWHAH, EIF2S1, CFDP1, KCNH4	79	2359	6441
GOTERM_BP_ALL	GO:0032502~developmental process	10	5.58659	0.766331	BMP4, IL6, YWHAH, GFRA1, CFDP1, DPYSL3, IGF2, BCL2L1, MBNL1, PDCD4	79	888	6441
GOTERM_BP_ALL	GO:0055085~transmembrane transport	4	2.23464	0.768976	SVOPL, TAP1, AQP1, KCNH4	79	329	6441
GOTERM_BP_ALL	GO:0001501~skeletal system development	2	1.11732	0.77423	BMP4, IGF2	79	121	6441
GOTERM_BP_ALL	GO:0006793~phosphorus metabolic process	6	3.35196	0.774882	EPHB6, MAK, EIF2S1, NEK4, CDK5, PPA2	79	526	6441
GOTERM_BP_ALL	GO:0006796~phosphate metabolic process	6	3.35196	0.774882	EPHB6, MAK, EIF2S1, NEK4, CDK5, PPA2	79	526	6441
GOTERM_BP_ALL	GO:0043412~biopolymer modification	8	4.46927	0.779056	EPHB6, PUS3, DPH5, MAK, EIF2S1, PPT1, NEK4, CDK5	79	716	6441
GOTERM_BP_ALL	GO:0006886~intracellular protein transport	2	1.11732	0.785173	YWHAH, AP1B1	79	125	6441
GOTERM_BP_ALL	GO:0006355~regulation of transcription, DNA-dependent	7	3.91061	0.785533	BMP4, VDR, IL6, REL, FOXO4, MED20, KCNH4	79	628	6441
GOTERM_BP_ALL	GO:0051056~regulation of small GTPase mediated signal transduction	2	1.11732	0.793036	GIT1, CYTH4	79	128	6441
GOTERM_BP_ALL	GO:0016310~phosphorylation	5	2.7933	0.794275	EPHB6, MAK, EIF2S1, NEK4, CDK5	79	443	6441
GOTERM_BP_ALL	GO:0006974~response to DNA damage stimulus	2	1.11732	0.795593	TERF2IP, MAD2L2	79	129	6441
GOTERM_BP_ALL	GO:0007275~multicellular organismal development	9	5.02793	0.796701	BMP4, IL6, YWHAH, GFRA1, CFDP1, DPYSL3, IGF2, BCL2L1, MBNL1	79	823	6441
GOTERM_BP_ALL	GO:0005975~carbohydrate metabolic process	3	1.67598	0.799701	GALM, GLA, PFKM	79	243	6441
GOTERM_BP_ALL	GO:0010629~negative regulation of gene expression	2	1.11732	0.800614	BMP4, PDCD4	79	131	6441
GOTERM_BP_ALL	GO:0019725~cellular homeostasis	2	1.11732	0.803079	IL6, BCL2L1	79	132	6441
GOTERM_BP_ALL	GO:0007167~enzyme linked receptor protein signaling pathway	2	1.11732	0.807918	BMP4, EPHB6	79	134	6441
GOTERM_BP_ALL	GO:0010033~response to organic substance	2	1.11732	0.807918	PFKM, BCL2L1	79	134	6441
GOTERM_BP_ALL	GO:0008284~positive regulation of cell proliferation	2	1.11732	0.810294	MARCKSL1, BCL2L1	79	135	6441
GOTERM_BP_ALL	GO:0044257~cellular protein catabolic process	2	1.11732	0.810294	PSMB1, PPT1	79	135	6441
GOTERM_BP_ALL	GO:0050789~regulation of biological process	25	13.9665	0.811744	MARCKSL1, PPP2R5D, F2RL1, CYTH4, TERF2IP, BCL2L1, FOXO4, MED20, PDCD4, VCL, VDR, REL, GPSM1, BMP4, GIT1, GTPBP4, IL6, TLR15, IGF2, PFKM, MBNL1, YWHAH, EIF2S1, CFDP1, KCNH4	79	2247	6441
GOTERM_BP_ALL	GO:0006955~immune response	2	1.11732	0.814958	IL6, TLR15	79	137	6441
GOTERM_BP_ALL	GO:0065003~macromolecular complex assembly	2	1.11732	0.817248	TAF12, MBNL1	79	138	6441
GOTERM_BP_ALL	GO:0006066~alcohol metabolic process	2	1.11732	0.819509	GALM, PFKM	79	139	6441
GOTERM_BP_ALL	GO:0007155~cell adhesion	3	1.67598	0.829642	PCDH12, CFDP1, VCL	79	260	6441
GOTERM_BP_ALL	GO:0022610~biological adhesion	3	1.67598	0.829642	PCDH12, CFDP1, VCL	79	260	6441
GOTERM_BP_ALL	GO:0002376~immune system process	3	1.67598	0.829642	BMP4, IL6, TLR15	79	260	6441
GOTERM_BP_ALL	GO:0010558~negative regulation of macromolecule biosynthetic process	2	1.11732	0.830409	GTPBP4, PDCD4	79	144	6441
GOTERM_BP_ALL	GO:0030163~protein catabolic process	2	1.11732	0.836634	PSMB1, PPT1	79	147	6441
GOTERM_BP_ALL	GO:0043933~macromolecular complex subunit organization	2	1.11732	0.836634	TAF12, MBNL1	79	147	6441
GOTERM_BP_ALL	GO:0031327~negative regulation of cellular biosynthetic process	2	1.11732	0.840659	GTPBP4, PDCD4	79	149	6441
GOTERM_BP_ALL	GO:0022414~reproductive process	2	1.11732	0.846512	BMP4, BCL2L1	79	152	6441
GOTERM_BP_ALL	GO:0009890~negative regulation of biosynthetic process	2	1.11732	0.846512	GTPBP4, PDCD4	79	152	6441
GOTERM_BP_ALL	GO:0043009~chordate embryonic development	2	1.11732	0.852154	BMP4, BCL2L1	79	155	6441
GOTERM_BP_ALL	GO:0009792~embryonic development ending in birth or egg hatching	2	1.11732	0.852154	BMP4, BCL2L1	79	155	6441
GOTERM_BP_ALL	GO:0006464~protein modification process	7	3.91061	0.85279	EPHB6, DPH5, MAK, EIF2S1, PPT1, NEK4, CDK5	79	687	6441
GOTERM_BP_ALL	GO:0000003~reproduction	2	1.11732	0.853988	BMP4, BCL2L1	79	156	6441
GOTERM_BP_ALL	GO:0044262~cellular carbohydrate metabolic process	2	1.11732	0.8558	GALM, PFKM	79	157	6441
GOTERM_BP_ALL	GO:0048699~generation of neurons	2	1.11732	0.871141	BMP4, YWHAH	79	166	6441
GOTERM_BP_ALL	GO:0022008~neurogenesis	2	1.11732	0.887718	BMP4, YWHAH	79	177	6441
GOTERM_BP_ALL	GO:0019538~protein metabolic process	13	7.26257	0.890001	EPHB6, PSMB1, DPH5, MAK, RPLP0, EIF2S1, GFM1, PPT1, C2, NEK4, CDK5, KARS, DNAJA3	79	1302	6441
GOTERM_BP_ALL	GO:0048513~organ development	5	2.7933	0.903176	BMP4, IL6, IGF2, BCL2L1, MBNL1	79	541	6441
GOTERM_BP_ALL	GO:0030001~metal ion transport	2	1.11732	0.916926	KCNK15, KCNH4	79	201	6441
GOTERM_BP_ALL	GO:0006357~regulation of transcription from RNA polymerase II promoter	2	1.11732	0.921992	BMP4, MED20	79	206	6441
GOTERM_BP_ALL	GO:0048468~cell development	2	1.11732	0.922967	BMP4, BCL2L1	79	207	6441
GOTERM_BP_ALL	GO:0042981~regulation of apoptosis	2	1.11732	0.924883	CFDP1, BCL2L1	79	209	6441
GOTERM_BP_ALL	GO:0043687~post-translational protein modification	5	2.7933	0.927632	EPHB6, MAK, EIF2S1, NEK4, CDK5	79	576	6441
GOTERM_BP_ALL	GO:0030154~cell differentiation	4	2.23464	0.928087	BMP4, YWHAH, IGF2, BCL2L1	79	465	6441
GOTERM_BP_ALL	GO:0043067~regulation of programmed cell death	2	1.11732	0.928575	CFDP1, BCL2L1	79	213	6441
GOTERM_BP_ALL	GO:0055114~oxidation reduction	3	1.67598	0.929511	OGFOD2, SDHD, IDH3B	79	348	6441
GOTERM_BP_ALL	GO:0009887~organ morphogenesis	2	1.11732	0.932087	BMP4, IGF2	79	217	6441
GOTERM_BP_ALL	GO:0048869~cellular developmental process	4	2.23464	0.938023	BMP4, YWHAH, IGF2, BCL2L1	79	481	6441
GOTERM_BP_ALL	GO:0009888~tissue development	2	1.11732	0.942366	BMP4, MBNL1	79	230	6441
GOTERM_BP_ALL	GO:0042221~response to chemical stimulus	2	1.11732	0.951105	PFKM, BCL2L1	79	243	6441
GOTERM_BP_ALL	GO:0009653~anatomical structure morphogenesis	3	1.67598	0.951225	BMP4, IL6, IGF2	79	383	6441
GOTERM_BP_ALL	GO:0009790~embryonic development	2	1.11732	0.955819	BMP4, BCL2L1	79	251	6441
GOTERM_BP_ALL	GO:0006629~lipid metabolic process	2	1.11732	0.962061	YWHAH, SMPDL3B	79	263	6441
GOTERM_BP_ALL	GO:0006508~proteolysis	2	1.11732	0.992473	PSMB1, C2	79	389	6441
GOTERM_BP_ALL	GO:0007166~cell surface receptor linked signal transduction	4	2.23464	0.997139	BMP4, EPHB6, F2RL1, HTR6	79	778	6441
GOTERM_BP_ALL	GO:0007165~signal transduction	4	2.23464	0.997171	YWHAH, TLR15, PPP2R5D, GPSM1	79	779	6441
GOTERM_BP_ALL	GO:0007186~G-protein coupled receptor protein signaling pathway	2	1.11732	0.998702	F2RL1, HTR6	79	523	6441

## Sheet: KEGG pathway
Category	Term	Count	%	PValue	Genes	List Total	Pop Hits	Pop Total
KEGG_PATHWAY	gga04114:Oocyte meiosis	4	2.23464	0.134737	YWHAH, PPP2R5D, MAD2L2, RBX1	47	87	3126
KEGG_PATHWAY	gga04142:Lysosome	4	2.23464	0.138117	AP1B1, GLA, ARSG, PPT1	47	88	3126
KEGG_PATHWAY	gga00052:Galactose metabolism	2	1.11732	0.289781	GLA, PFKM	47	23	3126
KEGG_PATHWAY	gga00640:Propanoate metabolism	2	1.11732	0.300309	HIBCH, ACAT2	47	24	3126
KEGG_PATHWAY	gga00260:Glycine, serine and threonine metabolism	2	1.11732	0.310685	PHGDH, SRR	47	25	3126
KEGG_PATHWAY	gga00051:Fructose and mannose metabolism	2	1.11732	0.310685	MPI, PFKM	47	25	3126
KEGG_PATHWAY	gga00020:Citrate cycle (TCA cycle)	2	1.11732	0.32091	SDHD, IDH3B	47	26	3126
KEGG_PATHWAY	gga02010:ABC transporters	2	1.11732	0.369852	TAP1, ABCA3	47	31	3126
KEGG_PATHWAY	gga00280:Valine, leucine and isoleucine degradation	2	1.11732	0.415337	HIBCH, ACAT2	47	36	3126
KEGG_PATHWAY	gga04110:Cell cycle	3	1.67598	0.441393	YWHAH, MAD2L2, RBX1	47	101	3126
KEGG_PATHWAY	gga00010:Glycolysis / Gluconeogenesis	2	1.11732	0.457606	GALM, PFKM	47	41	3126
KEGG_PATHWAY	gga04330:Notch signaling pathway	2	1.11732	0.457606	DTX3L, SNW1	47	41	3126
KEGG_PATHWAY	gga00190:Oxidative phosphorylation	3	1.67598	0.476309	COX11, SDHD, PPA2	47	108	3126
KEGG_PATHWAY	gga04210:Apoptosis	2	1.11732	0.639087	CFLAR, BCL2L1	47	68	3126
KEGG_PATHWAY	gga03010:Ribosome	2	1.11732	0.639087	RPS29, RPLP0	47	68	3126
KEGG_PATHWAY	gga04350:TGF-beta signaling pathway	2	1.11732	0.649865	BMP4, RBX1	47	70	3126
KEGG_PATHWAY	gga00240:Pyrimidine metabolism	2	1.11732	0.680345	UCK1, POLR1B	47	76	3126
KEGG_PATHWAY	gga04810:Regulation of actin cytoskeleton	3	1.67598	0.694996	GIT1, FGF23, VCL	47	161	3126
KEGG_PATHWAY	gga03040:Spliceosome	2	1.11732	0.767928	ZMAT2, SNW1	47	97	3126
KEGG_PATHWAY	gga04630:Jak-STAT signaling pathway	2	1.11732	0.803937	IL6, BCL2L1	47	108	3126
KEGG_PATHWAY	gga04310:Wnt signaling pathway	2	1.11732	0.836994	PPP2R5D, RBX1	47	120	3126
KEGG_PATHWAY	gga04080:Neuroactive ligand-receptor interaction	3	1.67598	0.840163	P2RX3, F2RL1, HTR6	47	217	3126
KEGG_PATHWAY	gga04060:Cytokine-cytokine receptor interaction	2	1.11732	0.868709	TNFRSF9, IL6	47	134	3126
KEGG_PATHWAY	gga04020:Calcium signaling pathway	2	1.11732	0.874674	P2RX3, HTR6	47	137	3126
