# Supplementary material for: Genome-Wide Analysis of lncRNA and mRNA Expression During Differentiation of Abdominal Preadipocytes in the Chicken
Source: G3 (Bethesda). 2017 Jan 20;7(3):953–66. doi: 10.1534/g3.116.037069 (PMC5345725; doi:10.1534/g3.116.037069)
Supplement: Supplementary file 12 [file 953TableS12.xlsx]

## Sheet: Biological process
Category	Term	Count	%	PValue	Genes	List Total	Pop Hits	Pop Total
GOTERM_BP_FAT	GO:0006091~generation of precursor metabolites and energy	14	2.62172	0.000895468	ND1, PFKL, ND4, ACO2, ND5, PHKG1, ND3, CYTB, ATP6V1C2, ND4L, COX3, PYGL, ATP6V0A1, ATP6	219	127	5798
GOTERM_BP_FAT	GO:0022900~electron transport chain	7	1.31086	0.00171471	ND1, ND4L, COX3, ND4, ND5, ND3, CYTB	219	35	5798
GOTERM_BP_FAT	GO:0015980~energy derivation by oxidation of organic compounds	8	1.49813	0.00190793	ND4L, COX3, ACO2, ND4, PHKG1, PYGL, ND5, CYTB	219	48	5798
GOTERM_BP_FAT	GO:0022904~respiratory electron transport chain	5	0.93633	0.00482791	ND4L, COX3, ND4, ND5, CYTB	219	19	5798
GOTERM_BP_FAT	GO:0045333~cellular respiration	6	1.1236	0.00819652	ND4L, COX3, ACO2, ND4, ND5, CYTB	219	34	5798
GOTERM_BP_FAT	GO:0030832~regulation of actin filament length	5	0.93633	0.00980632	ARPC1B, GSN, ARPC5L, CAPZB, DSTN	219	23	5798
GOTERM_BP_FAT	GO:0008064~regulation of actin polymerization or depolymerization	5	0.93633	0.00980632	ARPC1B, GSN, ARPC5L, CAPZB, DSTN	219	23	5798
GOTERM_BP_FAT	GO:0006119~oxidative phosphorylation	7	1.31086	0.0115575	ATP6V1C2, ND4L, COX3, ND4, ND5, ATP6V0A1, ATP6	219	51	5798
GOTERM_BP_FAT	GO:0042773~ATP synthesis coupled electron transport	4	0.749064	0.0140373	ND4L, COX3, ND4, ND5	219	14	5798
GOTERM_BP_FAT	GO:0016310~phosphorylation	27	5.05618	0.0145554	STK10, UHMK1, IL12RB2, CLK3, ILK, TIE1, ATP6, IRAK2, SRPK2, ND4, PHKG1, ND5, EPHA1, RPS6KL1, ATP6V1C2, ND4L, MAST2, COX3, CSNK1D, ULK1, PLK1, ERN1, GRK6, TESK2, ATP6V0A1, NEK9, TSSK3	219	443	5798
GOTERM_BP_FAT	GO:0032956~regulation of actin cytoskeleton organization	5	0.93633	0.0151651	ARPC1B, GSN, ARPC5L, CAPZB, DSTN	219	26	5798
GOTERM_BP_FAT	GO:0032970~regulation of actin filament-based process	5	0.93633	0.0195932	ARPC1B, GSN, ARPC5L, CAPZB, DSTN	219	28	5798
GOTERM_BP_FAT	GO:0006793~phosphorus metabolic process	30	5.61798	0.0221081	STK10, DUSP10, UHMK1, MTMR2, IL12RB2, CLK3, ILK, TIE1, ATP6, IRAK2, PTPN6, SRPK2, ND4, ND5, PHKG1, EPHA1, RPS6KL1, ATP6V1C2, ND4L, MAST2, COX3, CSNK1D, ULK1, PLK1, GRK6, ERN1, TESK2, ATP6V0A1, NEK9, TSSK3	219	526	5798
GOTERM_BP_FAT	GO:0006796~phosphate metabolic process	30	5.61798	0.0221081	STK10, DUSP10, UHMK1, MTMR2, IL12RB2, CLK3, ILK, TIE1, ATP6, IRAK2, PTPN6, SRPK2, ND4, ND5, PHKG1, EPHA1, RPS6KL1, ATP6V1C2, ND4L, MAST2, COX3, CSNK1D, ULK1, PLK1, GRK6, ERN1, TESK2, ATP6V0A1, NEK9, TSSK3	219	526	5798
GOTERM_BP_FAT	GO:0055114~oxidation reduction	21	3.93258	0.0369867	ND1, ND4, ND5, NOX1, ND3, UGDH, CYTB, HGD, CYP20A1, DBH, SOD3, VAT1, CYP17A1, ND4L, COX3, P4HA3, SDR16C5, ACAD11, LOXL1, IMPDH2, GFOD2	219	348	5798
GOTERM_BP_FAT	GO:0030833~regulation of actin filament polymerization	4	0.749064	0.0423164	ARPC1B, GSN, ARPC5L, CAPZB	219	21	5798
GOTERM_BP_FAT	GO:0032535~regulation of cellular component size	7	1.31086	0.0442414	ARPC1B, NOTCH2, GSN, ARPC5L, TNN, CAPZB, DSTN	219	69	5798
GOTERM_BP_FAT	GO:0030834~regulation of actin filament depolymerization	3	0.561798	0.0519033	GSN, CAPZB, DSTN	219	10	5798
GOTERM_BP_FAT	GO:0010033~response to organic substance	10	1.87266	0.0645649	IRAK2, IL12RB2, P2RX4, NFE2L2, GHSR, STAT1, DBH, HPRT1, IRG1, CYR61	219	134	5798
GOTERM_BP_FAT	GO:0032271~regulation of protein polymerization	4	0.749064	0.0656443	ARPC1B, GSN, ARPC5L, CAPZB	219	25	5798
GOTERM_BP_FAT	GO:0051493~regulation of cytoskeleton organization	5	0.93633	0.0666111	ARPC1B, GSN, ARPC5L, CAPZB, DSTN	219	41	5798
GOTERM_BP_FAT	GO:0044271~nitrogen compound biosynthetic process	13	2.43446	0.0711938	ATP6V1C2, P2RX4, PCBD1, HMBS, PADI3, AANAT, ATP6V0A1, ENOPH1, DBH, HPRT1, ATP13A5, IMPDH2, ATP6	219	199	5798
GOTERM_BP_FAT	GO:0009072~aromatic amino acid family metabolic process	3	0.561798	0.0724872	HGD, HPDL, HPD	219	12	5798
GOTERM_BP_FAT	GO:0009225~nucleotide-sugar metabolic process	2	0.374532	0.0737909	GMDS, GNE	219	2	5798
GOTERM_BP_FAT	GO:0006261~DNA-dependent DNA replication	4	0.749064	0.0790958	CCDC111, REV1, POLE2, POLG	219	27	5798
GOTERM_BP_FAT	GO:0009617~response to bacterium	5	0.93633	0.0819771	IL12RB2, SLC11A1, STAT1, IRG1, LEAP2	219	44	5798
GOTERM_BP_FAT	GO:0018130~heterocycle biosynthetic process	4	0.749064	0.0862361	PCBD1, HMBS, AANAT, HPRT1	219	28	5798
GOTERM_BP_FAT	GO:0044087~regulation of cellular component biogenesis	5	0.93633	0.0874559	ARPC1B, GSN, ARPC5L, GHSR, CAPZB	219	45	5798
GOTERM_BP_FAT	GO:0005996~monosaccharide metabolic process	7	1.31086	0.0994547	PFKL, GMDS, PHKG1, PYGL, GNE, GALE, BRD4	219	85	5798

## Sheet: KEGG pathway
Category	Term	Count	%	PValue	Genes	List Total	Pop Hits	Pop Total
KEGG_PATHWAY	gga00190:Oxidative phosphorylation	11	2.05993	0.0299376	ATP6V1C2, ND1, ND4L, COX3, ND4, ND5, ND3, CYTB, ATP6V0A1, ATP6, COX15	149	108	3126
KEGG_PATHWAY	gga00640:Propanoate metabolism	4	0.749064	0.101831	ALDH7A1, ACACA, ABAT, ACSS2	149	24	3126
KEGG_PATHWAY	gga00350:Tyrosine metabolism	4	0.749064	0.167162	HGD, COMT, DBH, HPD	149	30	3126
KEGG_PATHWAY	gga00620:Pyruvate metabolism	4	0.749064	0.179052	ALDH7A1, ACACA, HAGHL, ACSS2	149	31	3126
KEGG_PATHWAY	gga00520:Amino sugar and nucleotide sugar metabolism	4	0.749064	0.203483	GMDS, GNE, UGDH, GALE	149	33	3126
KEGG_PATHWAY	gga00061:Fatty acid biosynthesis	2	0.374532	0.21547	MCAT, ACACA	149	5	3126
KEGG_PATHWAY	gga00860:Porphyrin and chlorophyll metabolism	3	0.561798	0.226202	GUSB, HMBS, COX15	149	19	3126
KEGG_PATHWAY	gga00053:Ascorbate and aldarate metabolism	2	0.374532	0.288123	ALDH7A1, UGDH	149	7	3126
KEGG_PATHWAY	gga00650:Butanoate metabolism	3	0.561798	0.297706	ALDH7A1, HMGCS2, ABAT	149	23	3126
KEGG_PATHWAY	gga00500:Starch and sucrose metabolism	3	0.561798	0.297706	PYGL, GUSB, UGDH	149	23	3126
KEGG_PATHWAY	gga00052:Galactose metabolism	3	0.561798	0.297706	PFKL, GALE, LCT	149	23	3126
KEGG_PATHWAY	gga04060:Cytokine-cytokine receptor interaction	9	1.68539	0.299947	IL12RB2, CCR9, AMH, TNFSF10, IL17B, CXCR5, CSF3R, EDA2R, MPL	149	134	3126
KEGG_PATHWAY	gga00983:Drug metabolism	3	0.561798	0.385449	GUSB, HPRT1, IMPDH2	149	28	3126
KEGG_PATHWAY	gga04142:Lysosome	6	1.1236	0.404713	SLC11A1, CLTB, AP3M1, GUSB, ATP6V0A1, GGA2	149	88	3126
KEGG_PATHWAY	gga00040:Pentose and glucuronate interconversions	2	0.374532	0.41398	GUSB, UGDH	149	11	3126
KEGG_PATHWAY	gga00630:Glyoxylate and dicarboxylate metabolism	2	0.374532	0.41398	ACO2, AFMID	149	11	3126
KEGG_PATHWAY	gga00380:Tryptophan metabolism	3	0.561798	0.452171	ALDH7A1, AANAT, AFMID	149	32	3126
