# Supplementary material for: Genome-Wide Analysis of lncRNA and mRNA Expression During Differentiation of Abdominal Preadipocytes in the Chicken
Source: G3 (Bethesda). 2017 Jan 20;7(3):953–66. doi: 10.1534/g3.116.037069 (PMC5345725; doi:10.1534/g3.116.037069)
Supplement: Supplementary file 13 [file 953TableS13.xlsx]

## Sheet: Biological process
Category	Term	Count	%	PValue	Genes	List Total	Pop Hits	Pop Total
GOTERM_BP_ALL	GO:0001824~blastocyst development	3	1.63934	0.0312985	TEAD4, DAD1, BRCA2	76	24	6441
GOTERM_BP_ALL	GO:0009987~cellular process	53	28.9617	0.0432487	LDHA, SPG7, SLC22A18, SLC9A6, CLSTN2, VPS54, EIF5, PDIA6, TPK1, DDX11, BOK, B3GALNT2, PIK3CA, YOD1, TUBA1C, DPP4, KCND3, AR, DFFB, STXBP3, COQ9, EIF4G2, UMPS, MRPS18C, TXNDC5, RYR3, PSEN2, CA6, EIF2AK2, MTFMT, SLC39A14, DCBLD1, AHCY, EXOC8, CDC73, MTIF3, PDE6C, TEAD4, NUP50, ETFDH, DAD1, ERCC3, SETDB2, SWAP70, AK3, BRCA2, FUCA2, YWHAE, SIRT3, IRF1, RAP1B, PAICS, CDH11	76	3806	6441
GOTERM_BP_ALL	GO:0001701~in utero embryonic development	4	2.18579	0.0582692	AR, TEAD4, DAD1, BRCA2	76	76	6441
GOTERM_BP_ALL	GO:0043068~positive regulation of programmed cell death	4	2.18579	0.0803687	BOK, PSEN2, BRCA2, ERCC3	76	87	6441
GOTERM_BP_ALL	GO:0043065~positive regulation of apoptosis	4	2.18579	0.0803687	BOK, PSEN2, BRCA2, ERCC3	76	87	6441
GOTERM_BP_ALL	GO:0010942~positive regulation of cell death	4	2.18579	0.0825365	BOK, PSEN2, BRCA2, ERCC3	76	88	6441
GOTERM_BP_ALL	GO:0009628~response to abiotic stimulus	4	2.18579	0.0891906	PDE6C, BRCA2, HVCN1, ERCC3	76	91	6441
GOTERM_BP_ALL	GO:0042981~regulation of apoptosis	6	3.27869	0.0956073	BOK, PSEN2, DAD1, PIK3CA, BRCA2, ERCC3	76	209	6441
GOTERM_BP_ALL	GO:0012502~induction of programmed cell death	3	1.63934	0.0997968	BOK, BRCA2, ERCC3	76	46	6441
GOTERM_BP_ALL	GO:0006917~induction of apoptosis	3	1.63934	0.0997968	BOK, BRCA2, ERCC3	76	46	6441
GOTERM_BP_ALL	GO:0043067~regulation of programmed cell death	6	3.27869	0.101601	BOK, PSEN2, DAD1, PIK3CA, BRCA2, ERCC3	76	213	6441
GOTERM_BP_ALL	GO:0010941~regulation of cell death	6	3.27869	0.103128	BOK, PSEN2, DAD1, PIK3CA, BRCA2, ERCC3	76	214	6441
GOTERM_BP_ALL	GO:0043009~chordate embryonic development	5	2.73224	0.105974	AR, PSEN2, TEAD4, DAD1, BRCA2	76	155	6441
GOTERM_BP_ALL	GO:0009792~embryonic development ending in birth or egg hatching	5	2.73224	0.105974	AR, PSEN2, TEAD4, DAD1, BRCA2	76	155	6441
GOTERM_BP_ALL	GO:0009416~response to light stimulus	3	1.63934	0.10719	PDE6C, BRCA2, ERCC3	76	48	6441
GOTERM_BP_ALL	GO:0006915~apoptosis	4	2.18579	0.11291	BOK, DFFB, DAD1, EIF2AK2	76	101	6441
GOTERM_BP_ALL	GO:0012501~programmed cell death	4	2.18579	0.120456	BOK, DFFB, DAD1, EIF2AK2	76	104	6441
GOTERM_BP_ALL	GO:0002768~immune response-regulating cell surface receptor signaling pathway	2	1.0929	0.120972	PSEN2, CD79B	76	11	6441
GOTERM_BP_ALL	GO:0002429~immune response-activating cell surface receptor signaling pathway	2	1.0929	0.120972	PSEN2, CD79B	76	11	6441
GOTERM_BP_ALL	GO:0050851~antigen receptor-mediated signaling pathway	2	1.0929	0.120972	PSEN2, CD79B	76	11	6441
GOTERM_BP_ALL	GO:0000737~DNA catabolic process, endonucleolytic	2	1.0929	0.131225	DFFB, ERCC3	76	12	6441
GOTERM_BP_ALL	GO:0010563~negative regulation of phosphorus metabolic process	2	1.0929	0.14136	PSEN2, YWHAE	76	13	6441
GOTERM_BP_ALL	GO:0045936~negative regulation of phosphate metabolic process	2	1.0929	0.14136	PSEN2, YWHAE	76	13	6441
GOTERM_BP_ALL	GO:0008219~cell death	4	2.18579	0.144157	BOK, DFFB, DAD1, EIF2AK2	76	113	6441
GOTERM_BP_ALL	GO:0051649~establishment of localization in cell	6	3.27869	0.144935	SPG7, EXOC8, VPS54, NUP50, STXBP3, YWHAE	76	239	6441
GOTERM_BP_ALL	GO:0016265~death	4	2.18579	0.149624	BOK, DFFB, DAD1, EIF2AK2	76	115	6441
GOTERM_BP_ALL	GO:0042221~response to chemical stimulus	6	3.27869	0.152231	SLC22A18, BRCA2, HVCN1, EIF2AK2, ERCC3, DPP4	76	243	6441
GOTERM_BP_ALL	GO:0006412~translation	5	2.73224	0.152712	MRPS18C, EIF5, EIF2AK2, MTFMT, MTIF3	76	178	6441
GOTERM_BP_ALL	GO:0032268~regulation of cellular protein metabolic process	4	2.18579	0.155158	EIF4G2, PRKAR2A, PSEN2, YWHAE	76	117	6441
GOTERM_BP_ALL	GO:0009161~ribonucleoside monophosphate metabolic process	2	1.0929	0.161281	UMPS, PAICS	76	15	6441
GOTERM_BP_ALL	GO:0002757~immune response-activating signal transduction	2	1.0929	0.161281	PSEN2, CD79B	76	15	6441
GOTERM_BP_ALL	GO:0002764~immune response-regulating signal transduction	2	1.0929	0.161281	PSEN2, CD79B	76	15	6441
GOTERM_BP_ALL	GO:0009156~ribonucleoside monophosphate biosynthetic process	2	1.0929	0.161281	UMPS, PAICS	76	15	6441
GOTERM_BP_ALL	GO:0002253~activation of immune response	2	1.0929	0.17107	PSEN2, CD79B	76	16	6441
GOTERM_BP_ALL	GO:0046649~lymphocyte activation	3	1.63934	0.174817	SWAP70, PSEN2, DPP4	76	65	6441
GOTERM_BP_ALL	GO:0009057~macromolecule catabolic process	5	2.73224	0.175149	SPG7, DFFB, PSEN2, YOD1, ERCC3	76	188	6441
GOTERM_BP_ALL	GO:0009314~response to radiation	3	1.63934	0.178994	PDE6C, BRCA2, ERCC3	76	66	6441
GOTERM_BP_ALL	GO:0031400~negative regulation of protein modification process	2	1.0929	0.180746	PSEN2, YWHAE	76	17	6441
GOTERM_BP_ALL	GO:0006289~nucleotide-excision repair	2	1.0929	0.180746	BRCA2, ERCC3	76	17	6441
GOTERM_BP_ALL	GO:0006941~striated muscle contraction	2	1.0929	0.180746	RYR3, PSEN2	76	17	6441
GOTERM_BP_ALL	GO:0034645~cellular macromolecule biosynthetic process	12	6.55738	0.18202	AR, MRPS18C, B3GALNT2, EIF5, TEAD4, IRF1, BRCA2, CDC73, EIF2AK2, ERCC3, MTFMT, MTIF3	76	696	6441
GOTERM_BP_ALL	GO:0051174~regulation of phosphorus metabolic process	4	2.18579	0.183743	PRKAR2A, CERKL, PSEN2, YWHAE	76	127	6441
GOTERM_BP_ALL	GO:0019220~regulation of phosphate metabolic process	4	2.18579	0.183743	PRKAR2A, CERKL, PSEN2, YWHAE	76	127	6441
GOTERM_BP_ALL	GO:0006810~transport	17	9.28962	0.183774	SLC39A14, SPG7, KCND3, SLC9A6, SLC22A18, EXOC8, VPS54, HNRNPA2B1, SLC35A5, STXBP3, HVCN1, YWHAE, M6PR, RYR3, PSEN2, NUP50, NUP107	76	1084	6441
GOTERM_BP_ALL	GO:0002376~immune system process	6	3.27869	0.184901	SWAP70, PSEN2, BRCA2, CD79B, TLR5, DPP4	76	260	6441
GOTERM_BP_ALL	GO:0044249~cellular biosynthetic process	16	8.74317	0.186186	AR, EIF5, BRCA2, CDC73, COQ9, MTIF3, TPK1, UMPS, MRPS18C, B3GALNT2, TEAD4, IRF1, EIF2AK2, ERCC3, MTFMT, PAICS	76	1008	6441
GOTERM_BP_ALL	GO:0051641~cellular localization	6	3.27869	0.186901	SPG7, EXOC8, VPS54, NUP50, STXBP3, YWHAE	76	261	6441
GOTERM_BP_ALL	GO:0006812~cation transport	6	3.27869	0.186901	SLC39A14, KCND3, SLC9A6, RYR3, PSEN2, HVCN1	76	261	6441
GOTERM_BP_ALL	GO:0051234~establishment of localization	17	9.28962	0.188779	SLC39A14, SPG7, KCND3, SLC9A6, SLC22A18, EXOC8, VPS54, HNRNPA2B1, SLC35A5, STXBP3, HVCN1, YWHAE, M6PR, RYR3, PSEN2, NUP50, NUP107	76	1089	6441
GOTERM_BP_ALL	GO:0009059~macromolecule biosynthetic process	12	6.55738	0.189332	AR, MRPS18C, B3GALNT2, EIF5, TEAD4, IRF1, BRCA2, CDC73, EIF2AK2, ERCC3, MTFMT, MTIF3	76	702	6441
GOTERM_BP_ALL	GO:0008643~carbohydrate transport	2	1.0929	0.190311	SLC35A5, M6PR	76	18	6441
GOTERM_BP_ALL	GO:0006308~DNA catabolic process	2	1.0929	0.190311	DFFB, ERCC3	76	18	6441
GOTERM_BP_ALL	GO:0048518~positive regulation of biological process	10	5.46448	0.193066	AR, BOK, EBF3, PSEN2, TEAD4, BRCA2, ERAP1, CD79B, TLR5, ERCC3	76	554	6441
GOTERM_BP_ALL	GO:0031399~regulation of protein modification process	3	1.63934	0.195851	PRKAR2A, PSEN2, YWHAE	76	70	6441
GOTERM_BP_ALL	GO:0030001~metal ion transport	5	2.73224	0.205899	SLC39A14, KCND3, SLC9A6, RYR3, PSEN2	76	201	6441
GOTERM_BP_ALL	GO:0030258~lipid modification	2	1.0929	0.209111	ETFDH, PIK3CA	76	20	6441
GOTERM_BP_ALL	GO:0045321~leukocyte activation	3	1.63934	0.212902	SWAP70, PSEN2, DPP4	76	74	6441
GOTERM_BP_ALL	GO:0009056~catabolic process	7	3.82514	0.215987	LDHA, SPG7, DFFB, PSEN2, ETFDH, YOD1, ERCC3	76	347	6441
GOTERM_BP_ALL	GO:0019318~hexose metabolic process	3	1.63934	0.221485	LDHA, PIK3CA, FUCA2	76	76	6441
GOTERM_BP_ALL	GO:0009411~response to UV	2	1.0929	0.22748	BRCA2, ERCC3	76	22	6441
GOTERM_BP_ALL	GO:0051179~localization	18	9.83607	0.232233	SLC39A14, SPG7, KCND3, SLC9A6, SLC22A18, EXOC8, VPS54, HNRNPA2B1, SLC35A5, STXBP3, HVCN1, YWHAE, M6PR, RYR3, PSEN2, NUP50, NUP107, ERCC3	76	1210	6441
GOTERM_BP_ALL	GO:0006413~translational initiation	2	1.0929	0.236507	EIF5, MTIF3	76	23	6441
GOTERM_BP_ALL	GO:0051246~regulation of protein metabolic process	4	2.18579	0.23824	EIF4G2, PRKAR2A, PSEN2, YWHAE	76	145	6441
GOTERM_BP_ALL	GO:0009058~biosynthetic process	16	8.74317	0.243747	AR, EIF5, BRCA2, CDC73, COQ9, MTIF3, TPK1, UMPS, MRPS18C, B3GALNT2, TEAD4, IRF1, EIF2AK2, ERCC3, MTFMT, PAICS	76	1060	6441
GOTERM_BP_ALL	GO:0006887~exocytosis	2	1.0929	0.245429	EXOC8, STXBP3	76	24	6441
GOTERM_BP_ALL	GO:0001775~cell activation	3	1.63934	0.260386	SWAP70, PSEN2, DPP4	76	85	6441
GOTERM_BP_ALL	GO:0005996~monosaccharide metabolic process	3	1.63934	0.260386	LDHA, PIK3CA, FUCA2	76	85	6441
GOTERM_BP_ALL	GO:0010557~positive regulation of macromolecule biosynthetic process	5	2.73224	0.266286	AR, EBF3, TEAD4, TLR5, ERCC3	76	225	6441
GOTERM_BP_ALL	GO:0044262~cellular carbohydrate metabolic process	4	2.18579	0.276019	LDHA, B3GALNT2, PIK3CA, FUCA2	76	157	6441
GOTERM_BP_ALL	GO:0010467~gene expression	11	6.01093	0.276659	AR, MRPS18C, PSEN2, EIF5, TEAD4, IRF1, CDC73, EIF2AK2, ERCC3, MTFMT, MTIF3	76	688	6441
GOTERM_BP_ALL	GO:0031328~positive regulation of cellular biosynthetic process	5	2.73224	0.284537	AR, EBF3, TEAD4, TLR5, ERCC3	76	232	6441
GOTERM_BP_ALL	GO:0009891~positive regulation of biosynthetic process	5	2.73224	0.287162	AR, EBF3, TEAD4, TLR5, ERCC3	76	233	6441
GOTERM_BP_ALL	GO:0009124~nucleoside monophosphate biosynthetic process	2	1.0929	0.288519	UMPS, PAICS	76	29	6441
GOTERM_BP_ALL	GO:0048589~developmental growth	2	1.0929	0.288519	PSEN2, BRCA2	76	29	6441
GOTERM_BP_ALL	GO:0007017~microtubule-based process	3	1.63934	0.295068	SPG7, BRCA2, TUBA1C	76	93	6441
GOTERM_BP_ALL	GO:0006508~proteolysis	7	3.82514	0.298969	SPG7, TPP1, PSEN2, ERAP1, PREPL, YOD1, DPP4	76	389	6441
GOTERM_BP_ALL	GO:0001708~cell fate specification	2	1.0929	0.305067	PSEN2, TEAD4	76	31	6441
GOTERM_BP_ALL	GO:0044265~cellular macromolecule catabolic process	4	2.18579	0.307977	DFFB, PSEN2, YOD1, ERCC3	76	167	6441
GOTERM_BP_ALL	GO:0050896~response to stimulus	11	6.01093	0.31218	PDE6C, SLC22A18, SWAP70, PSEN2, BRCA2, TLR5, HVCN1, EIF2AK2, ERCC3, DPP4, TP73	76	711	6441
GOTERM_BP_ALL	GO:0006310~DNA recombination	2	1.0929	0.313198	SWAP70, BRCA2	76	32	6441
GOTERM_BP_ALL	GO:0050778~positive regulation of immune response	2	1.0929	0.313198	PSEN2, CD79B	76	32	6441
GOTERM_BP_ALL	GO:0008406~gonad development	2	1.0929	0.321235	AR, BRCA2	76	33	6441
GOTERM_BP_ALL	GO:0006936~muscle contraction	2	1.0929	0.321235	RYR3, PSEN2	76	33	6441
GOTERM_BP_ALL	GO:0009790~embryonic development	5	2.73224	0.334916	AR, PSEN2, TEAD4, DAD1, BRCA2	76	251	6441
GOTERM_BP_ALL	GO:0009108~coenzyme biosynthetic process	2	1.0929	0.337032	TPK1, COQ9	76	35	6441
GOTERM_BP_ALL	GO:0009123~nucleoside monophosphate metabolic process	2	1.0929	0.337032	UMPS, PAICS	76	35	6441
GOTERM_BP_ALL	GO:0007420~brain development	3	1.63934	0.338103	PSEN2, BRCA2, YWHAE	76	103	6441
GOTERM_BP_ALL	GO:0045454~cell redox homeostasis	2	1.0929	0.344794	TXNDC5, PDIA6	76	36	6441
GOTERM_BP_ALL	GO:0043066~negative regulation of apoptosis	3	1.63934	0.34663	PSEN2, DAD1, PIK3CA	76	105	6441
GOTERM_BP_ALL	GO:0031323~regulation of cellular metabolic process	15	8.19672	0.348935	AR, ADNP, BRCA2, TLR5, YWHAE, TP73, SIRT3, EIF4G2, PRKAR2A, CERKL, EBF3, PSEN2, TEAD4, IRF1, ERCC3	76	1061	6441
GOTERM_BP_ALL	GO:0031324~negative regulation of cellular metabolic process	4	2.18579	0.349734	PSEN2, BRCA2, YWHAE, SIRT3	76	180	6441
GOTERM_BP_ALL	GO:0051248~negative regulation of protein metabolic process	2	1.0929	0.352466	PSEN2, YWHAE	76	37	6441
GOTERM_BP_ALL	GO:0003012~muscle system process	2	1.0929	0.352466	RYR3, PSEN2	76	37	6441
GOTERM_BP_ALL	GO:0032269~negative regulation of cellular protein metabolic process	2	1.0929	0.352466	PSEN2, YWHAE	76	37	6441
GOTERM_BP_ALL	GO:0021700~developmental maturation	2	1.0929	0.352466	PSEN2, BRCA2	76	37	6441
GOTERM_BP_ALL	GO:0002520~immune system development	3	1.63934	0.355122	SWAP70, PSEN2, BRCA2	76	107	6441
GOTERM_BP_ALL	GO:0060548~negative regulation of cell death	3	1.63934	0.355122	PSEN2, DAD1, PIK3CA	76	107	6441
GOTERM_BP_ALL	GO:0043069~negative regulation of programmed cell death	3	1.63934	0.355122	PSEN2, DAD1, PIK3CA	76	107	6441
GOTERM_BP_ALL	GO:0044248~cellular catabolic process	5	2.73224	0.356323	DFFB, PSEN2, ETFDH, YOD1, ERCC3	76	259	6441
GOTERM_BP_ALL	GO:0010605~negative regulation of macromolecule metabolic process	4	2.18579	0.362561	PSEN2, BRCA2, YWHAE, SIRT3	76	184	6441
GOTERM_BP_ALL	GO:0008544~epidermis development	2	1.0929	0.367546	PSEN2, ERCC3	76	39	6441
GOTERM_BP_ALL	GO:0048608~reproductive structure development	2	1.0929	0.374955	AR, BRCA2	76	40	6441
GOTERM_BP_ALL	GO:0046907~intracellular transport	4	2.18579	0.375355	SPG7, VPS54, NUP50, YWHAE	76	188	6441
GOTERM_BP_ALL	GO:0048523~negative regulation of cellular process	7	3.82514	0.380919	PSEN2, DAD1, PIK3CA, BRCA2, YWHAE, TP73, SIRT3	76	428	6441
GOTERM_BP_ALL	GO:0044237~cellular metabolic process	30	16.3934	0.383981	LDHA, AHCY, EIF5, CDC73, MTIF3, TPK1, DDX11, B3GALNT2, TEAD4, ETFDH, PIK3CA, YOD1, ERCC3, AR, SWAP70, DFFB, AK3, BRCA2, COQ9, FUCA2, SIRT3, EIF4G2, UMPS, MRPS18C, PSEN2, CA6, IRF1, EIF2AK2, PAICS, MTFMT	76	2346	6441
GOTERM_BP_ALL	GO:0048522~positive regulation of cellular process	8	4.37158	0.385134	AR, BOK, EBF3, PSEN2, TEAD4, BRCA2, TLR5, ERCC3	76	511	6441
GOTERM_BP_ALL	GO:0045941~positive regulation of transcription	4	2.18579	0.391283	AR, EBF3, TEAD4, ERCC3	76	193	6441
GOTERM_BP_ALL	GO:0009892~negative regulation of metabolic process	4	2.18579	0.394458	PSEN2, BRCA2, YWHAE, SIRT3	76	194	6441
GOTERM_BP_ALL	GO:0010604~positive regulation of macromolecule metabolic process	5	2.73224	0.396459	AR, EBF3, TEAD4, TLR5, ERCC3	76	274	6441
GOTERM_BP_ALL	GO:0006916~anti-apoptosis	2	1.0929	0.396673	DAD1, PIK3CA	76	43	6441
GOTERM_BP_ALL	GO:0045137~development of primary sexual characteristics	2	1.0929	0.396673	AR, BRCA2	76	43	6441
GOTERM_BP_ALL	GO:0065007~biological regulation	30	16.3934	0.398089	SLC9A6, PDIA6, TLR5, PDE6C, PRKAR2A, CERKL, BOK, TEAD4, DAD1, ERAP1, PIK3CA, ERCC3, ANGPTL2, DPP4, AR, RAP2C, ADNP, BRCA2, YWHAE, TP73, SIRT3, EIF4G2, EBF3, TXNDC5, RYR3, GPR39, PSEN2, IRF1, RAP1B, CD79B	76	2359	6441
GOTERM_BP_ALL	GO:0006139~nucleobase, nucleoside, nucleotide and nucleic acid metabolic process	13	7.10383	0.398199	EIF4G2, AR, UMPS, DDX11, SWAP70, DFFB, TEAD4, AK3, IRF1, BRCA2, CDC73, ERCC3, PAICS	76	930	6441
GOTERM_BP_ALL	GO:0006730~one-carbon metabolic process	2	1.0929	0.403745	AHCY, CA6	76	44	6441
GOTERM_BP_ALL	GO:0007398~ectoderm development	2	1.0929	0.403745	PSEN2, ERCC3	76	44	6441
GOTERM_BP_ALL	GO:0031325~positive regulation of cellular metabolic process	5	2.73224	0.409781	AR, EBF3, TEAD4, TLR5, ERCC3	76	279	6441
GOTERM_BP_ALL	GO:0010628~positive regulation of gene expression	4	2.18579	0.410271	AR, EBF3, TEAD4, ERCC3	76	199	6441
GOTERM_BP_ALL	GO:0042110~T cell activation	2	1.0929	0.410736	PSEN2, DPP4	76	45	6441
GOTERM_BP_ALL	GO:0042325~regulation of phosphorylation	3	1.63934	0.417447	PRKAR2A, CERKL, PSEN2	76	122	6441
GOTERM_BP_ALL	GO:0051188~cofactor biosynthetic process	2	1.0929	0.417646	TPK1, COQ9	76	46	6441
GOTERM_BP_ALL	GO:0050776~regulation of immune response	2	1.0929	0.417646	PSEN2, CD79B	76	46	6441
GOTERM_BP_ALL	GO:0007165~signal transduction	11	6.01093	0.422316	PRKAR2A, AR, PDE6C, RAP2C, GPR39, PSEN2, PIK3CA, BRCA2, RAP1B, TLR5, ANGPTL2	76	779	6441
GOTERM_BP_ALL	GO:0019222~regulation of metabolic process	15	8.19672	0.431541	AR, ADNP, BRCA2, TLR5, YWHAE, TP73, SIRT3, EIF4G2, PRKAR2A, CERKL, EBF3, PSEN2, TEAD4, IRF1, ERCC3	76	1120	6441
GOTERM_BP_ALL	GO:0007417~central nervous system development	3	1.63934	0.433581	PSEN2, BRCA2, YWHAE	76	126	6441
GOTERM_BP_ALL	GO:0060255~regulation of macromolecule metabolic process	14	7.65027	0.435966	AR, ADNP, BRCA2, TLR5, YWHAE, TP73, SIRT3, EIF4G2, PRKAR2A, EBF3, PSEN2, TEAD4, IRF1, ERCC3	76	1039	6441
GOTERM_BP_ALL	GO:0009893~positive regulation of metabolic process	5	2.73224	0.436257	AR, EBF3, TEAD4, TLR5, ERCC3	76	289	6441
GOTERM_BP_ALL	GO:0034641~cellular nitrogen compound metabolic process	14	7.65027	0.443281	AR, SWAP70, DFFB, AK3, BRCA2, CDC73, TPK1, EIF4G2, UMPS, DDX11, TEAD4, IRF1, ERCC3, PAICS	76	1044	6441
GOTERM_BP_ALL	GO:0007242~intracellular signaling cascade	6	3.27869	0.451806	AR, RAP2C, PSEN2, PIK3CA, BRCA2, RAP1B	76	378	6441
GOTERM_BP_ALL	GO:0019725~cellular homeostasis	3	1.63934	0.457338	TXNDC5, RYR3, PDIA6	76	132	6441
GOTERM_BP_ALL	GO:0032940~secretion by cell	2	1.0929	0.457457	EXOC8, STXBP3	76	52	6441
GOTERM_BP_ALL	GO:0051239~regulation of multicellular organismal process	5	2.73224	0.459825	PSEN2, PIK3CA, BRCA2, ERAP1, TLR5	76	298	6441
GOTERM_BP_ALL	GO:0050789~regulation of biological process	28	15.3005	0.462686	PDIA6, TLR5, PDE6C, PRKAR2A, CERKL, BOK, TEAD4, DAD1, ERAP1, PIK3CA, ERCC3, ANGPTL2, DPP4, AR, RAP2C, ADNP, BRCA2, YWHAE, TP73, SIRT3, EIF4G2, EBF3, TXNDC5, GPR39, PSEN2, IRF1, RAP1B, CD79B	76	2247	6441
GOTERM_BP_ALL	GO:0045935~positive regulation of nucleobase, nucleoside, nucleotide and nucleic acid metabolic process	4	2.18579	0.463041	AR, EBF3, TEAD4, ERCC3	76	216	6441
GOTERM_BP_ALL	GO:0007018~microtubule-based movement	2	1.0929	0.463826	SPG7, TUBA1C	76	53	6441
GOTERM_BP_ALL	GO:0048519~negative regulation of biological process	7	3.82514	0.467787	PSEN2, DAD1, PIK3CA, BRCA2, YWHAE, TP73, SIRT3	76	469	6441
GOTERM_BP_ALL	GO:0044238~primary metabolic process	32	17.4863	0.468089	LDHA, SPG7, EIF5, CDC73, MTIF3, DDX11, TPP1, B3GALNT2, TEAD4, ETFDH, PREPL, ERAP1, PIK3CA, YOD1, ERCC3, DPP4, AR, SWAP70, DFFB, AK3, BRCA2, FUCA2, SIRT3, EIF4G2, UMPS, MRPS18C, PSEN2, IRF1, EIF2AK2, LIPC, PAICS, MTFMT	76	2593	6441
GOTERM_BP_ALL	GO:0007548~sex differentiation	2	1.0929	0.470121	AR, BRCA2	76	54	6441
GOTERM_BP_ALL	GO:0006725~cellular aromatic compound metabolic process	2	1.0929	0.470121	TPK1, UMPS	76	54	6441
GOTERM_BP_ALL	GO:0006811~ion transport	6	3.27869	0.474858	SLC39A14, KCND3, SLC9A6, RYR3, PSEN2, HVCN1	76	388	6441
GOTERM_BP_ALL	GO:0006259~DNA metabolic process	4	2.18579	0.475183	SWAP70, DFFB, BRCA2, ERCC3	76	220	6441
GOTERM_BP_ALL	GO:0006955~immune response	3	1.63934	0.476704	SWAP70, PSEN2, TLR5	76	137	6441
GOTERM_BP_ALL	GO:0051173~positive regulation of nitrogen compound metabolic process	4	2.18579	0.481209	AR, EBF3, TEAD4, ERCC3	76	222	6441
GOTERM_BP_ALL	GO:0001932~regulation of protein amino acid phosphorylation	2	1.0929	0.482493	PRKAR2A, PSEN2	76	56	6441
GOTERM_BP_ALL	GO:0006066~alcohol metabolic process	3	1.63934	0.484336	LDHA, PIK3CA, FUCA2	76	139	6441
GOTERM_BP_ALL	GO:0051716~cellular response to stimulus	4	2.18579	0.487204	PDE6C, BRCA2, EIF2AK2, ERCC3	76	224	6441
GOTERM_BP_ALL	GO:0006816~calcium ion transport	2	1.0929	0.488572	RYR3, PSEN2	76	57	6441
GOTERM_BP_ALL	GO:0006807~nitrogen compound metabolic process	14	7.65027	0.489997	AR, SWAP70, DFFB, AK3, BRCA2, CDC73, TPK1, EIF4G2, UMPS, DDX11, TEAD4, IRF1, ERCC3, PAICS	76	1076	6441
GOTERM_BP_ALL	GO:0042592~homeostatic process	4	2.18579	0.490189	SLC9A6, TXNDC5, RYR3, PDIA6	76	225	6441
GOTERM_BP_ALL	GO:0033036~macromolecule localization	5	2.73224	0.490744	EXOC8, PSEN2, HNRNPA2B1, ERCC3, YWHAE	76	310	6441
GOTERM_BP_ALL	GO:0016192~vesicle-mediated transport	3	1.63934	0.4919	EXOC8, VPS54, STXBP3	76	141	6441
GOTERM_BP_ALL	GO:0045944~positive regulation of transcription from RNA polymerase II promoter	3	1.63934	0.4919	AR, TEAD4, ERCC3	76	141	6441
GOTERM_BP_ALL	GO:0006006~glucose metabolic process	2	1.0929	0.506388	LDHA, PIK3CA	76	60	6441
GOTERM_BP_ALL	GO:0002684~positive regulation of immune system process	2	1.0929	0.51219	PSEN2, CD79B	76	61	6441
GOTERM_BP_ALL	GO:0030163~protein catabolic process	3	1.63934	0.514179	SPG7, PSEN2, YOD1	76	147	6441
GOTERM_BP_ALL	GO:0015674~di-, tri-valent inorganic cation transport	2	1.0929	0.523593	RYR3, PSEN2	76	63	6441
GOTERM_BP_ALL	GO:0051276~chromosome organization	3	1.63934	0.528679	SETDB2, BRCA2, CDC73	76	151	6441
GOTERM_BP_ALL	GO:0006732~coenzyme metabolic process	2	1.0929	0.529195	TPK1, COQ9	76	64	6441
GOTERM_BP_ALL	GO:0046903~secretion	2	1.0929	0.529195	EXOC8, STXBP3	76	64	6441
GOTERM_BP_ALL	GO:0022414~reproductive process	3	1.63934	0.532259	AR, TEAD4, BRCA2	76	152	6441
GOTERM_BP_ALL	GO:0008152~metabolic process	38	20.765	0.532456	LDHA, SPG7, AHCY, EIF5, CDC73, MTIF3, TPK1, DDX11, TPP1, B3GALNT2, TEAD4, ETFDH, PREPL, ERAP1, PIK3CA, YOD1, ERCC3, DPP4, AASDH, AR, ACADS, SWAP70, DFFB, AK3, BRCA2, COQ9, FUCA2, SIRT3, EIF4G2, UMPS, MRPS18C, PSEN2, CA6, IRF1, EIF2AK2, LIPC, MTFMT, PAICS	76	3165	6441
GOTERM_BP_ALL	GO:0055080~cation homeostasis	2	1.0929	0.534732	SLC9A6, RYR3	76	65	6441
GOTERM_BP_ALL	GO:0030900~forebrain development	2	1.0929	0.534732	PSEN2, YWHAE	76	65	6441
GOTERM_BP_ALL	GO:0065008~regulation of biological quality	6	3.27869	0.535482	SLC9A6, TXNDC5, RYR3, PSEN2, PDIA6, TP73	76	415	6441
GOTERM_BP_ALL	GO:0055085~transmembrane transport	5	2.73224	0.53821	SLC39A14, KCND3, SLC22A18, SLC9A6, RYR3	76	329	6441
GOTERM_BP_ALL	GO:0080090~regulation of primary metabolic process	13	7.10383	0.539507	AR, ADNP, BRCA2, YWHAE, TP73, SIRT3, EIF4G2, PRKAR2A, EBF3, PSEN2, TEAD4, IRF1, ERCC3	76	1024	6441
GOTERM_BP_ALL	GO:0048584~positive regulation of response to stimulus	2	1.0929	0.540205	PSEN2, CD79B	76	66	6441
GOTERM_BP_ALL	GO:0040007~growth	2	1.0929	0.540205	PSEN2, BRCA2	76	66	6441
GOTERM_BP_ALL	GO:0005975~carbohydrate metabolic process	4	2.18579	0.542448	LDHA, B3GALNT2, PIK3CA, FUCA2	76	243	6441
GOTERM_BP_ALL	GO:0009100~glycoprotein metabolic process	2	1.0929	0.545614	PSEN2, B3GALNT2	76	67	6441
GOTERM_BP_ALL	GO:0000003~reproduction	3	1.63934	0.546397	AR, TEAD4, BRCA2	76	156	6441
GOTERM_BP_ALL	GO:0050794~regulation of cellular process	26	14.2077	0.551673	PDIA6, TLR5, PDE6C, PRKAR2A, CERKL, BOK, TEAD4, DAD1, PIK3CA, ERCC3, ANGPTL2, DPP4, AR, RAP2C, ADNP, BRCA2, YWHAE, TP73, SIRT3, EIF4G2, EBF3, TXNDC5, GPR39, PSEN2, IRF1, RAP1B	76	2154	6441
GOTERM_BP_ALL	GO:0045893~positive regulation of transcription, DNA-dependent	3	1.63934	0.553356	AR, TEAD4, ERCC3	76	158	6441
GOTERM_BP_ALL	GO:0051254~positive regulation of RNA metabolic process	3	1.63934	0.560241	AR, TEAD4, ERCC3	76	160	6441
GOTERM_BP_ALL	GO:0019538~protein metabolic process	16	8.74317	0.56491	SPG7, EIF5, CDC73, MTIF3, SIRT3, MRPS18C, TPP1, PSEN2, B3GALNT2, PIK3CA, PREPL, ERAP1, YOD1, EIF2AK2, MTFMT, DPP4	76	1302	6441
GOTERM_BP_ALL	GO:0045165~cell fate commitment	2	1.0929	0.566631	PSEN2, TEAD4	76	71	6441
GOTERM_BP_ALL	GO:0015672~monovalent inorganic cation transport	3	1.63934	0.567052	KCND3, SLC9A6, HVCN1	76	162	6441
GOTERM_BP_ALL	GO:0033554~cellular response to stress	3	1.63934	0.573788	BRCA2, EIF2AK2, ERCC3	76	164	6441
GOTERM_BP_ALL	GO:0009607~response to biotic stimulus	2	1.0929	0.576776	EIF2AK2, TP73	76	73	6441
GOTERM_BP_ALL	GO:0016568~chromatin modification	2	1.0929	0.576776	SETDB2, CDC73	76	73	6441
GOTERM_BP_ALL	GO:0008104~protein localization	4	2.18579	0.586299	EXOC8, PSEN2, ERCC3, YWHAE	76	259	6441
GOTERM_BP_ALL	GO:0043170~macromolecule metabolic process	24	13.1148	0.58957	SPG7, AR, SWAP70, DFFB, EIF5, BRCA2, CDC73, MTIF3, SIRT3, EIF4G2, MRPS18C, TPP1, PSEN2, B3GALNT2, TEAD4, IRF1, PIK3CA, ERAP1, PREPL, YOD1, ERCC3, EIF2AK2, MTFMT, DPP4	76	2015	6441
GOTERM_BP_ALL	GO:0006996~organelle organization	5	2.73224	0.599502	SPG7, SETDB2, DFFB, BRCA2, CDC73	76	355	6441
GOTERM_BP_ALL	GO:0051186~cofactor metabolic process	2	1.0929	0.601126	TPK1, COQ9	76	78	6441
GOTERM_BP_ALL	GO:0006355~regulation of transcription, DNA-dependent	8	4.37158	0.606413	AR, EBF3, TEAD4, IRF1, ADNP, ERCC3, TP73, SIRT3	76	628	6441
GOTERM_BP_ALL	GO:0006350~transcription	5	2.73224	0.61074	AR, TEAD4, IRF1, CDC73, ERCC3	76	360	6441
GOTERM_BP_ALL	GO:0051726~regulation of cell cycle	2	1.0929	0.615067	BRCA2, ERCC3	76	81	6441
GOTERM_BP_ALL	GO:0008283~cell proliferation	2	1.0929	0.615067	BRCA2, RAP1B	76	81	6441
GOTERM_BP_ALL	GO:0045859~regulation of protein kinase activity	2	1.0929	0.615067	CERKL, PSEN2	76	81	6441
GOTERM_BP_ALL	GO:0051252~regulation of RNA metabolic process	8	4.37158	0.623609	AR, EBF3, TEAD4, IRF1, ADNP, ERCC3, TP73, SIRT3	76	638	6441
GOTERM_BP_ALL	GO:0043549~regulation of kinase activity	2	1.0929	0.624093	CERKL, PSEN2	76	83	6441
GOTERM_BP_ALL	GO:0046483~heterocycle metabolic process	3	1.63934	0.628016	TPK1, UMPS, PAICS	76	181	6441
GOTERM_BP_ALL	GO:0007275~multicellular organismal development	10	5.46448	0.632752	AR, SEMA6D, SWAP70, PSEN2, TEAD4, DAD1, BRCA2, DOPEY2, ERCC3, YWHAE	76	823	6441
GOTERM_BP_ALL	GO:0051338~regulation of transferase activity	2	1.0929	0.63291	CERKL, PSEN2	76	85	6441
GOTERM_BP_ALL	GO:0010556~regulation of macromolecule biosynthetic process	11	6.01093	0.6453	EIF4G2, AR, EBF3, TEAD4, IRF1, ADNP, BRCA2, TLR5, ERCC3, TP73, SIRT3	76	921	6441
GOTERM_BP_ALL	GO:0006950~response to stress	5	2.73224	0.647523	BRCA2, TLR5, EIF2AK2, ERCC3, DPP4	76	377	6441
GOTERM_BP_ALL	GO:0003006~reproductive developmental process	2	1.0929	0.658155	AR, BRCA2	76	91	6441
GOTERM_BP_ALL	GO:0030097~hemopoiesis	2	1.0929	0.658155	PSEN2, BRCA2	76	91	6441
GOTERM_BP_ALL	GO:0009260~ribonucleotide biosynthetic process	2	1.0929	0.662192	UMPS, PAICS	76	92	6441
GOTERM_BP_ALL	GO:0032501~multicellular organismal process	12	6.55738	0.663836	AR, PDE6C, SEMA6D, SWAP70, RYR3, PSEN2, TEAD4, DAD1, BRCA2, DOPEY2, ERCC3, YWHAE	76	1024	6441
GOTERM_BP_ALL	GO:0031326~regulation of cellular biosynthetic process	11	6.01093	0.671804	EIF4G2, AR, EBF3, TEAD4, IRF1, ADNP, BRCA2, TLR5, ERCC3, TP73, SIRT3	76	940	6441
GOTERM_BP_ALL	GO:0007156~homophilic cell adhesion	2	1.0929	0.674025	CLSTN2, CDH11	76	95	6441
GOTERM_BP_ALL	GO:0040008~regulation of growth	2	1.0929	0.674025	PIK3CA, TP73	76	95	6441
GOTERM_BP_ALL	GO:0044271~nitrogen compound biosynthetic process	3	1.63934	0.679545	TPK1, UMPS, PAICS	76	199	6441
GOTERM_BP_ALL	GO:0009889~regulation of biosynthetic process	11	6.01093	0.679945	EIF4G2, AR, EBF3, TEAD4, IRF1, ADNP, BRCA2, TLR5, ERCC3, TP73, SIRT3	76	946	6441
GOTERM_BP_ALL	GO:0050790~regulation of catalytic activity	3	1.63934	0.682234	AR, CERKL, PSEN2	76	200	6441
GOTERM_BP_ALL	GO:0050801~ion homeostasis	2	1.0929	0.685448	SLC9A6, RYR3	76	98	6441
GOTERM_BP_ALL	GO:0002682~regulation of immune system process	2	1.0929	0.689167	PSEN2, CD79B	76	99	6441
GOTERM_BP_ALL	GO:0048583~regulation of response to stimulus	2	1.0929	0.692843	PSEN2, CD79B	76	100	6441
GOTERM_BP_ALL	GO:0006357~regulation of transcription from RNA polymerase II promoter	3	1.63934	0.697984	AR, TEAD4, ERCC3	76	206	6441
GOTERM_BP_ALL	GO:0048856~anatomical structure development	8	4.37158	0.698834	AR, SWAP70, PSEN2, TEAD4, DAD1, BRCA2, ERCC3, YWHAE	76	685	6441
GOTERM_BP_ALL	GO:0009259~ribonucleotide metabolic process	2	1.0929	0.700067	UMPS, PAICS	76	102	6441
GOTERM_BP_ALL	GO:0048534~hemopoietic or lymphoid organ development	2	1.0929	0.700067	PSEN2, BRCA2	76	102	6441
GOTERM_BP_ALL	GO:0006281~DNA repair	2	1.0929	0.707123	BRCA2, ERCC3	76	104	6441
GOTERM_BP_ALL	GO:0043085~positive regulation of catalytic activity	2	1.0929	0.717401	CERKL, PSEN2	76	107	6441
GOTERM_BP_ALL	GO:0032502~developmental process	10	5.46448	0.723843	AR, SEMA6D, SWAP70, PSEN2, TEAD4, DAD1, BRCA2, DOPEY2, ERCC3, YWHAE	76	888	6441
GOTERM_BP_ALL	GO:0050890~cognition	2	1.0929	0.724054	PDE6C, PSEN2	76	109	6441
GOTERM_BP_ALL	GO:0045184~establishment of protein localization	3	1.63934	0.741451	EXOC8, PSEN2, YWHAE	76	224	6441
GOTERM_BP_ALL	GO:0015031~protein transport	3	1.63934	0.741451	EXOC8, PSEN2, YWHAE	76	224	6441
GOTERM_BP_ALL	GO:0003008~system process	3	1.63934	0.743705	PDE6C, RYR3, PSEN2	76	225	6441
GOTERM_BP_ALL	GO:0044260~cellular macromolecule metabolic process	19	10.3825	0.750522	AR, SWAP70, DFFB, EIF5, BRCA2, CDC73, MTIF3, SIRT3, EIF4G2, MRPS18C, PSEN2, B3GALNT2, TEAD4, IRF1, PIK3CA, YOD1, ERCC3, EIF2AK2, MTFMT	76	1728	6441
GOTERM_BP_ALL	GO:0065009~regulation of molecular function	3	1.63934	0.752554	AR, CERKL, PSEN2	76	229	6441
GOTERM_BP_ALL	GO:0006325~chromatin organization	2	1.0929	0.755071	SETDB2, CDC73	76	119	6441
GOTERM_BP_ALL	GO:0040011~locomotion	2	1.0929	0.760849	PSEN2, YWHAE	76	121	6441
GOTERM_BP_ALL	GO:0044093~positive regulation of molecular function	2	1.0929	0.763687	CERKL, PSEN2	76	122	6441
GOTERM_BP_ALL	GO:0007264~small GTPase mediated signal transduction	2	1.0929	0.763687	RAP2C, RAP1B	76	122	6441
GOTERM_BP_ALL	GO:0016337~cell-cell adhesion	2	1.0929	0.77471	CLSTN2, CDH11	76	126	6441
GOTERM_BP_ALL	GO:0009165~nucleotide biosynthetic process	2	1.0929	0.777386	UMPS, PAICS	76	127	6441
GOTERM_BP_ALL	GO:0006091~generation of precursor metabolites and energy	2	1.0929	0.777386	LDHA, ETFDH	76	127	6441
GOTERM_BP_ALL	GO:0048878~chemical homeostasis	2	1.0929	0.777386	SLC9A6, RYR3	76	127	6441
GOTERM_BP_ALL	GO:0034654~nucleobase, nucleoside, nucleotide and nucleic acid biosynthetic process	2	1.0929	0.782643	UMPS, PAICS	76	129	6441
GOTERM_BP_ALL	GO:0034404~nucleobase, nucleoside and nucleotide biosynthetic process	2	1.0929	0.782643	UMPS, PAICS	76	129	6441
GOTERM_BP_ALL	GO:0006974~response to DNA damage stimulus	2	1.0929	0.782643	BRCA2, ERCC3	76	129	6441
GOTERM_BP_ALL	GO:0044267~cellular protein metabolic process	11	6.01093	0.784514	MRPS18C, PSEN2, B3GALNT2, EIF5, PIK3CA, CDC73, YOD1, EIF2AK2, MTFMT, MTIF3, SIRT3	76	1033	6441
GOTERM_BP_ALL	GO:0051603~proteolysis involved in cellular protein catabolic process	2	1.0929	0.792794	PSEN2, YOD1	76	133	6441
GOTERM_BP_ALL	GO:0010033~response to organic substance	2	1.0929	0.795257	BRCA2, EIF2AK2	76	134	6441
GOTERM_BP_ALL	GO:0044257~cellular protein catabolic process	2	1.0929	0.797692	PSEN2, YOD1	76	135	6441
GOTERM_BP_ALL	GO:0045934~negative regulation of nucleobase, nucleoside, nucleotide and nucleic acid metabolic process	2	1.0929	0.797692	BRCA2, SIRT3	76	135	6441
GOTERM_BP_ALL	GO:0030154~cell differentiation	5	2.73224	0.800636	PSEN2, TEAD4, BRCA2, ERCC3, YWHAE	76	465	6441
GOTERM_BP_ALL	GO:0051172~negative regulation of nitrogen compound metabolic process	2	1.0929	0.802476	BRCA2, SIRT3	76	137	6441
GOTERM_BP_ALL	GO:0007155~cell adhesion	3	1.63934	0.812714	DCBLD1, CLSTN2, CDH11	76	260	6441
GOTERM_BP_ALL	GO:0022610~biological adhesion	3	1.63934	0.812714	DCBLD1, CLSTN2, CDH11	76	260	6441
GOTERM_BP_ALL	GO:0006629~lipid metabolic process	3	1.63934	0.817795	ETFDH, PIK3CA, LIPC	76	263	6441
GOTERM_BP_ALL	GO:0010558~negative regulation of macromolecule biosynthetic process	2	1.0929	0.818358	BRCA2, SIRT3	76	144	6441
GOTERM_BP_ALL	GO:0048646~anatomical structure formation involved in morphogenesis	2	1.0929	0.820521	PSEN2, TEAD4	76	145	6441
GOTERM_BP_ALL	GO:0048869~cellular developmental process	5	2.73224	0.821891	PSEN2, TEAD4, BRCA2, ERCC3, YWHAE	76	481	6441
GOTERM_BP_ALL	GO:0007049~cell cycle	2	1.0929	0.82686	BRCA2, CDC73	76	148	6441
GOTERM_BP_ALL	GO:0031327~negative regulation of cellular biosynthetic process	2	1.0929	0.828924	BRCA2, SIRT3	76	149	6441
GOTERM_BP_ALL	GO:0009890~negative regulation of biosynthetic process	2	1.0929	0.834969	BRCA2, SIRT3	76	152	6441
GOTERM_BP_ALL	GO:0019219~regulation of nucleobase, nucleoside, nucleotide and nucleic acid metabolic process	9	4.91803	0.840481	AR, EBF3, TEAD4, IRF1, ADNP, BRCA2, ERCC3, TP73, SIRT3	76	899	6441
GOTERM_BP_ALL	GO:0044255~cellular lipid metabolic process	2	1.0929	0.840805	ETFDH, PIK3CA	76	155	6441
GOTERM_BP_ALL	GO:0051171~regulation of nitrogen compound metabolic process	9	4.91803	0.845883	AR, EBF3, TEAD4, IRF1, ADNP, BRCA2, ERCC3, TP73, SIRT3	76	905	6441
GOTERM_BP_ALL	GO:0007399~nervous system development	3	1.63934	0.850082	PSEN2, BRCA2, YWHAE	76	284	6441
GOTERM_BP_ALL	GO:0050877~neurological system process	2	1.0929	0.857116	PDE6C, PSEN2	76	164	6441
GOTERM_BP_ALL	GO:0010468~regulation of gene expression	9	4.91803	0.859602	EIF4G2, AR, EBF3, TEAD4, IRF1, ADNP, ERCC3, TP73, SIRT3	76	921	6441
GOTERM_BP_ALL	GO:0016043~cellular component organization	6	3.27869	0.862774	SPG7, SETDB2, DFFB, BRCA2, CDC73, TUBA1C	76	622	6441
GOTERM_BP_ALL	GO:0009117~nucleotide metabolic process	2	1.0929	0.871775	UMPS, PAICS	76	173	6441
GOTERM_BP_ALL	GO:0006753~nucleoside phosphate metabolic process	2	1.0929	0.871775	UMPS, PAICS	76	173	6441
GOTERM_BP_ALL	GO:0048731~system development	6	3.27869	0.875555	AR, SWAP70, PSEN2, BRCA2, ERCC3, YWHAE	76	636	6441
GOTERM_BP_ALL	GO:0055086~nucleobase, nucleoside and nucleotide metabolic process	2	1.0929	0.880713	UMPS, PAICS	76	179	6441
GOTERM_BP_ALL	GO:0045449~regulation of transcription	8	4.37158	0.884517	AR, EBF3, TEAD4, IRF1, ADNP, ERCC3, TP73, SIRT3	76	853	6441
GOTERM_BP_ALL	GO:0048513~organ development	5	2.73224	0.885841	AR, PSEN2, BRCA2, ERCC3, YWHAE	76	541	6441
GOTERM_BP_ALL	GO:0042180~cellular ketone metabolic process	2	1.0929	0.913899	ETFDH, COQ9	76	206	6441
GOTERM_BP_ALL	GO:0055114~oxidation reduction	3	1.63934	0.91922	LDHA, ACADS, ETFDH	76	348	6441
GOTERM_BP_ALL	GO:0050793~regulation of developmental process	2	1.0929	0.932434	BRCA2, ERAP1	76	226	6441
GOTERM_BP_ALL	GO:0009888~tissue development	2	1.0929	0.935637	PSEN2, ERCC3	76	230	6441
GOTERM_BP_ALL	GO:0016070~RNA metabolic process	2	1.0929	0.940887	EIF4G2, ERCC3	76	237	6441
GOTERM_BP_ALL	GO:0006464~protein modification process	5	2.73224	0.965891	B3GALNT2, PIK3CA, CDC73, EIF2AK2, SIRT3	76	687	6441
GOTERM_BP_ALL	GO:0043687~post-translational protein modification	4	2.18579	0.969472	PIK3CA, CDC73, EIF2AK2, SIRT3	76	576	6441
GOTERM_BP_ALL	GO:0043412~biopolymer modification	5	2.73224	0.973658	B3GALNT2, PIK3CA, CDC73, EIF2AK2, SIRT3	76	716	6441
GOTERM_BP_ALL	GO:0006468~protein amino acid phosphorylation	2	1.0929	0.989698	PIK3CA, EIF2AK2	76	379	6441
GOTERM_BP_ALL	GO:0009653~anatomical structure morphogenesis	2	1.0929	0.990199	PSEN2, TEAD4	76	383	6441
GOTERM_BP_ALL	GO:0016310~phosphorylation	2	1.0929	0.995376	PIK3CA, EIF2AK2	76	443	6441
GOTERM_BP_ALL	GO:0007166~cell surface receptor linked signal transduction	4	2.18579	0.996066	CERKL, GPR39, PSEN2, CD79B	76	778	6441
GOTERM_BP_ALL	GO:0007186~G-protein coupled receptor protein signaling pathway	2	1.0929	0.998321	CERKL, GPR39	76	523	6441
GOTERM_BP_ALL	GO:0006793~phosphorus metabolic process	2	1.0929	0.998384	PIK3CA, EIF2AK2	76	526	6441
GOTERM_BP_ALL	GO:0006796~phosphate metabolic process	2	1.0929	0.998384	PIK3CA, EIF2AK2	76	526	6441

## Sheet: KEGG pathway
Category	Term	Count	%	PValue	Genes	List Total	Pop Hits	Pop Total
KEGG_PATHWAY	gga01040:Biosynthesis of unsaturated fatty acids	2	1.0929	0.252822	YOD1, ACOX3	54	17	3126
KEGG_PATHWAY	gga04210:Apoptosis	3	1.63934	0.321301	PRKAR2A, DFFB, PIK3CA	54	68	3126
KEGG_PATHWAY	gga00640:Propanoate metabolism	2	1.0929	0.337629	LDHA, PCCB	54	24	3126
KEGG_PATHWAY	gga00071:Fatty acid metabolism	2	1.0929	0.371014	ACADS, ACOX3	54	27	3126
KEGG_PATHWAY	gga00270:Cysteine and methionine metabolism	2	1.0929	0.392348	LDHA, AHCY	54	29	3126
KEGG_PATHWAY	gga03420:Nucleotide excision repair	2	1.0929	0.402747	CUL4B, ERCC3	54	30	3126
KEGG_PATHWAY	gga02010:ABC transporters	2	1.0929	0.412971	ABCG5, ABCC10	54	31	3126
KEGG_PATHWAY	gga00310:Lysine degradation	2	1.0929	0.423023	SETDB2, SETD2	54	32	3126
KEGG_PATHWAY	gga00280:Valine, leucine and isoleucine degradation	2	1.0929	0.461572	ACADS, PCCB	54	36	3126
KEGG_PATHWAY	gga04510:Focal adhesion	4	2.18579	0.52826	COL4A2, COL4A1, PIK3CA, RAP1B	54	163	3126
KEGG_PATHWAY	gga03018:RNA degradation	2	1.0929	0.539302	DIS3, WDR61	54	45	3126
KEGG_PATHWAY	gga04070:Phosphatidylinositol signaling system	2	1.0929	0.645089	PIK3CA, CDS1	54	60	3126
KEGG_PATHWAY	gga04512:ECM-receptor interaction	2	1.0929	0.691351	COL4A2, COL4A1	54	68	3126
KEGG_PATHWAY	gga04620:Toll-like receptor signaling pathway	2	1.0929	0.717203	PIK3CA, TLR5	54	73	3126
KEGG_PATHWAY	gga00240:Pyrimidine metabolism	2	1.0929	0.731681	UMPS, AK3	54	76	3126
KEGG_PATHWAY	gga04114:Oocyte meiosis	2	1.0929	0.778809	AR, YWHAE	54	87	3126
KEGG_PATHWAY	gga04142:Lysosome	2	1.0929	0.782666	TPP1, M6PR	54	88	3126
KEGG_PATHWAY	gga04910:Insulin signaling pathway	2	1.0929	0.838994	PRKAR2A, PIK3CA	54	105	3126
KEGG_PATHWAY	gga00190:Oxidative phosphorylation	2	1.0929	0.847323	NDUFB9, ATP6V1D	54	108	3126
KEGG_PATHWAY	gga04120:Ubiquitin mediated proteolysis	2	1.0929	0.852639	FBXW7, CUL4B	54	110	3126
KEGG_PATHWAY	gga00230:Purine metabolism	2	1.0929	0.869854	PDE6C, PAICS	54	117	3126
KEGG_PATHWAY	gga04810:Regulation of actin cytoskeleton	2	1.0929	0.940792	PIK3CA, ABI2	54	161	3126
