# Supplementary material for: Genome-Wide Analysis of lncRNA and mRNA Expression During Differentiation of Abdominal Preadipocytes in the Chicken
Source: G3 (Bethesda). 2017 Jan 20;7(3):953–66. doi: 10.1534/g3.116.037069 (PMC5345725; doi:10.1534/g3.116.037069)
Supplement: Supplementary file 14 [file 953TableS14.xlsx]

## Sheet: Sheet1
Genenames	Method	A0-1	A0-2	A0-3	A2-1	A2-2	A2-3	A4-1	A4-2	A4-3	A6-1	A6-2	A6-3	Correlation
ACTR-6	RPKM	0.04	0.033	0.097	0	0	0	0	0	0	0.016	0	0	0.848
	qRT-PCR	81.936	92.291	88.599	2.498	1.974	2.319	1.532	0.733	0.891	3.589	3.297	3.462
LLGL1	RPKM	0.006	0	0	0.046	0.061	0.049	0	0	0	0	0	0.017	0.973
	qRT-PCR	1.03	1.676	1.3	17.816	29.293	19.993	1.023	0.992	0.985	2.016	1.399	1.869
NEURL1B	RPKM	0.019	0.04	0.01	0.797	0.825	0.892	0.064	0.046	0	0	0.041	0.044	0.964
	qRT-PCR	3.694	3.139	4.086	96.01	84.061	61.619	5.146	2.69	0.982	1.588	1.846	0.341
CHD6	RPKM	0	0	0	0.065	0.08	0.081	0.007	0	0	0	0	0.006	0.934
	qRT-PCR	1.599	2.36	1.554	6.08	8.594	10.663	3.645	3.633	2.776	1.297	0.766	1.006
XLOC_045161	RPKM	0	0	0	0.08	0.286	0.225	0.321	0.474	0	1.808	1.149	1.33	0.968
	qRT-PCR	0.671	1.505	0.99	44.368	45.204	30.021	64.402	73.373	61.283	307.589	141.546	207.503
XLOC_070302	RPKM	23.821	26.2	38.379	17.521	18.824	14.162	14.187	14.591	19.064	17.697	14.651	17.077	0.868
	qRT-PCR	1.033	0.895	1.083	0.254	0.324	0.218	0.261	0.266	0.313	0.381	0.441	0.379
XLOC_068731	RPKM	5.88	6.011	6.321	11.342	12.02	11.895	6.455	7.66	6.069	6.51	5.608	6.393	0.97
	qRT-PCR	1.384	1.089	1.005	6.005	8.668	7.127	1.215	1.421	1.637	0.979	0.928	1.101
XLOC_022661	RPKM	0	0	0	0.758	0.981	1.005	0	0	0	0	0	0.105	0.959
	qRT-PCR	1.164	0.914	0.939	448.286	348.822	351.852	2.254	1.581	1.823	2.575	2.295	3.857
