# Supplementary material for: Genome-Wide Analysis of lncRNA and mRNA Expression During Differentiation of Abdominal Preadipocytes in the Chicken
Source: G3 (Bethesda). 2017 Jan 20;7(3):953–66. doi: 10.1534/g3.116.037069 (PMC5345725; doi:10.1534/g3.116.037069)
Supplement: Supplementary file 15 [file 953TableS15.xlsx]

## Sheet: Submission details
Type	Alias	Accession
Study	PRJNA335693	SRP080095
Sample	Chicken preadipocytes	SRS1589631
Experiment	chicken preadipocytes	SRX1983700
Run	chicken	SRR3985377

## Sheet: Run details
Run:SRR3985377
Alias:chicken
Run data file type:fastq
Data files
Sample	File name
A0-1	A0-1_R1.fastq.gz
	A0-1_R2.fastq.gz
A0-2	A0-2_R1.fastq.gz
	A0-2_R2.fastq.gz
A0-3	A0-3_R1.fastq.gz
	A0-3_R2.fastq.gz
A2-1	A2-1_R1.fastq.gz
	A2-1_R2.fastq.gz
A2-2	A2-2_R1.fastq.gz
	A2-2_R2.fastq.gz
A2-3	A2-3_R1.fastq.gz
	A2-3_R2.fastq.gz
A4-1	A4-1_R1.fastq.gz
	A4-1_R2.fastq.gz
A4-2	A4-2_R1.fastq.gz
	A4-2_R2.fastq.gz
A4-3	A4-3_R1.fastq.gz
	A4-3_R2.fastq.gz
A6-1	A6-1_R1.fastq.gz
	A6-1_R2.fastq.gz
A6-2	A6-2_R1.fastq.gz
	A6-2_R2.fastq.gz
A6-3	A6-3_R1.fastq.gz
	A6-3_R2.fastq.gz
