# Supplementary material for: Genome-Wide Analysis of lncRNA and mRNA Expression During Differentiation of Abdominal Preadipocytes in the Chicken
Source: G3 (Bethesda). 2017 Jan 20;7(3):953–66. doi: 10.1534/g3.116.037069 (PMC5345725; doi:10.1534/g3.116.037069)
Supplement: Supplementary file 18 [file 953FileS3.zip]

Archive with 122 entries (121 files):
- QC/
- QC/A0-1.Basic_Statistics_of_Sequencing_Quality.txt
- QC/A0-1.qc.pdf
- QC/A0-1.qc.png
- QC/A0-1.qc.txt
- QC/A0-1_1.per_base_quality.png
- QC/A0-1_1.per_base_sequence_content.png
- QC/A0-1_1.per_sequence_gc_content.png
- QC/A0-1_2.per_base_quality.png
- QC/A0-1_2.per_base_sequence_content.png
- QC/A0-1_2.per_sequence_gc_content.png
- QC/A0-2.Basic_Statistics_of_Sequencing_Quality.txt
- QC/A0-2.qc.pdf
- QC/A0-2.qc.png
- QC/A0-2.qc.txt
- QC/A0-2_1.per_base_quality.png
- QC/A0-2_1.per_base_sequence_content.png
- QC/A0-2_1.per_sequence_gc_content.png
- QC/A0-2_2.per_base_quality.png
- QC/A0-2_2.per_base_sequence_content.png
- QC/A0-2_2.per_sequence_gc_content.png
- QC/A0-3.Basic_Statistics_of_Sequencing_Quality.txt
- QC/A0-3.qc.pdf
- QC/A0-3.qc.png
- QC/A0-3.qc.txt
- QC/A0-3_1.per_base_quality.png
- QC/A0-3_1.per_base_sequence_content.png
- QC/A0-3_1.per_sequence_gc_content.png
- QC/A0-3_2.per_base_quality.png
- QC/A0-3_2.per_base_sequence_content.png
- QC/A0-3_2.per_sequence_gc_content.png
- QC/A2-1.Basic_Statistics_of_Sequencing_Quality.txt
- QC/A2-1.qc.pdf
- QC/A2-1.qc.png
- QC/A2-1.qc.txt
- QC/A2-1_1.per_base_quality.png
- QC/A2-1_1.per_base_sequence_content.png
- QC/A2-1_1.per_sequence_gc_content.png
- QC/A2-1_2.per_base_quality.png
- QC/A2-1_2.per_base_sequence_content.png
- QC/A2-1_2.per_sequence_gc_content.png
- QC/A2-2.Basic_Statistics_of_Sequencing_Quality.txt
- QC/A2-2.qc.pdf
- QC/A2-2.qc.png
- QC/A2-2.qc.txt
- QC/A2-2_1.per_base_quality.png
- QC/A2-2_1.per_base_sequence_content.png
- QC/A2-2_1.per_sequence_gc_content.png
- QC/A2-2_2.per_base_quality.png
- QC/A2-2_2.per_base_sequence_content.png
- QC/A2-2_2.per_sequence_gc_content.png
- QC/A2-3.Basic_Statistics_of_Sequencing_Quality.txt
- QC/A2-3.qc.pdf
- QC/A2-3.qc.png
- QC/A2-3.qc.txt
- QC/A2-3_1.per_base_quality.png
- QC/A2-3_1.per_base_sequence_content.png
- QC/A2-3_1.per_sequence_gc_content.png
- QC/A2-3_2.per_base_quality.png
- QC/A2-3_2.per_base_sequence_content.png
- QC/A2-3_2.per_sequence_gc_content.png
- QC/A4-1.Basic_Statistics_of_Sequencing_Quality.txt
- QC/A4-1.qc.pdf
- QC/A4-1.qc.png
- QC/A4-1.qc.txt
- QC/A4-1_1.per_base_quality.png
- QC/A4-1_1.per_base_sequence_content.png
- QC/A4-1_1.per_sequence_gc_content.png
- QC/A4-1_2.per_base_quality.png
- QC/A4-1_2.per_base_sequence_content.png
- QC/A4-1_2.per_sequence_gc_content.png
- QC/A4-2.Basic_Statistics_of_Sequencing_Quality.txt
- QC/A4-2.qc.pdf
- QC/A4-2.qc.png
- QC/A4-2.qc.txt
- QC/A4-2_1.per_base_quality.png
- QC/A4-2_1.per_base_sequence_content.png
- QC/A4-2_1.per_sequence_gc_content.png
- QC/A4-2_2.per_base_quality.png
- QC/A4-2_2.per_base_sequence_content.png
- QC/A4-2_2.per_sequence_gc_content.png
- QC/A4-3.Basic_Statistics_of_Sequencing_Quality.txt
- QC/A4-3.qc.pdf
- QC/A4-3.qc.png
- QC/A4-3.qc.txt
- QC/A4-3_1.per_base_quality.png
- QC/A4-3_1.per_base_sequence_content.png
- QC/A4-3_1.per_sequence_gc_content.png
- QC/A4-3_2.per_base_quality.png
- QC/A4-3_2.per_base_sequence_content.png
- QC/A4-3_2.per_sequence_gc_content.png
- QC/A6-1.Basic_Statistics_of_Sequencing_Quality.txt
- QC/A6-1.qc.pdf
- QC/A6-1.qc.png
- QC/A6-1.qc.txt
- QC/A6-1_1.per_base_quality.png
- QC/A6-1_1.per_base_sequence_content.png
- QC/A6-1_1.per_sequence_gc_content.png
- QC/A6-1_2.per_base_quality.png
- QC/A6-1_2.per_base_sequence_content.png
- QC/A6-1_2.per_sequence_gc_content.png
- QC/A6-2.Basic_Statistics_of_Sequencing_Quality.txt
- QC/A6-2.qc.pdf
- QC/A6-2.qc.png
- QC/A6-2.qc.txt
- QC/A6-2_1.per_base_quality.png
- QC/A6-2_1.per_base_sequence_content.png
- QC/A6-2_1.per_sequence_gc_content.png
- QC/A6-2_2.per_base_quality.png
- QC/A6-2_2.per_base_sequence_content.png
- QC/A6-2_2.per_sequence_gc_content.png
- QC/A6-3.Basic_Statistics_of_Sequencing_Quality.txt
- QC/A6-3.qc.pdf
- QC/A6-3.qc.png
- QC/A6-3.qc.txt
- QC/A6-3_1.per_base_quality.png
- QC/A6-3_1.per_base_sequence_content.png
- QC/A6-3_1.per_sequence_gc_content.png
- QC/A6-3_2.per_base_quality.png
- QC/A6-3_2.per_base_sequence_content.png
- QC/A6-3_2.per_sequence_gc_content.png
- QC/all.filter.stat.txt
