# Supplementary material for: Genome-Wide Analysis of lncRNA and mRNA Expression During Differentiation of Abdominal Preadipocytes in the Chicken
Source: G3 (Bethesda). 2017 Jan 20;7(3):953–66. doi: 10.1534/g3.116.037069 (PMC5345725; doi:10.1534/g3.116.037069)
Supplement: Supplementary file 18 [file 953FileS3.zip › QC/A0-1.Basic_Statistics_of_Sequencing_Quality.txt]

Item	raw reads(fq1)	clean reads(fq1)	raw reads(fq2)	clean reads(fq2)
Read length	150	150	150	150
Total number of reads	60291802 (100.00%)	57112610 (100.00%)	60291802 (100.00%)	57112610 (100.00%)
Number of filtered reads (%)	3179192 ( 5.27%)	-	3179192 ( 5.27%)	-
Total number of bases	9043770300 (100.00%)	8566891500 (100.00%)	9043770300 (100.00%)	8566891500 (100.00%)
Number of filtered bases (%)	476878800 ( 5.27%)	-	476878800 ( 5.27%)	-
Number of base A (%)	2142695700 (23.69%)	2030417633 (23.70%)	2164364441 (23.93%)	2049236533 (23.92%)
Number of base C (%)	2401591661 (26.56%)	2266667890 (26.46%)	2287681420 (25.30%)	2172214577 (25.36%)
Number of base G (%)	2284944262 (25.27%)	2159407118 (25.21%)	2464697014 (27.25%)	2317597551 (27.05%)
Number of base T (%)	2214525945 (24.49%)	2110387475 (24.63%)	2127014048 (23.52%)	2027830684 (23.67%)
Number of base N (%)	12732 ( 0.00%)	11384 ( 0.00%)	13377 ( 0.00%)	12155 ( 0.00%)
Number of base calls with quality value of 20 or higher (Q20+) (%)	8889382469 (98.29%)	8444095997 (98.57%)	8664441453 (95.81%)	8258607742 (96.40%)
Number of base calls with quality value of 30 or higher (Q30+) (%)	8662545880 (95.78%)	8240622743 (96.19%)	8266283683 (91.40%)	7886852085 (92.06%)
