# Supplementary material for: Genome-Wide Analysis of lncRNA and mRNA Expression During Differentiation of Abdominal Preadipocytes in the Chicken
Source: G3 (Bethesda). 2017 Jan 20;7(3):953–66. doi: 10.1534/g3.116.037069 (PMC5345725; doi:10.1534/g3.116.037069)
Supplement: Supplementary file 18 [file 953FileS3.zip › QC/A0-1.qc.txt]

Clean Reads(114225220,94.73%)	114225220
Adapter(5210754,4.32%)	5210754
Low Quality(1147454,0.95%)	1147454
Containing N(176,0.00%)	176
