# Supplementary material for: Genome-Wide Analysis of lncRNA and mRNA Expression During Differentiation of Abdominal Preadipocytes in the Chicken
Source: G3 (Bethesda). 2017 Jan 20;7(3):953–66. doi: 10.1534/g3.116.037069 (PMC5345725; doi:10.1534/g3.116.037069)
Supplement: Supplementary file 18 [file 953FileS3.zip › QC/A0-2.Basic_Statistics_of_Sequencing_Quality.txt]

Item	raw reads(fq1)	clean reads(fq1)	raw reads(fq2)	clean reads(fq2)
Read length	150	150	150	150
Total number of reads	73340433 (100.00%)	69108858 (100.00%)	73340433 (100.00%)	69108858 (100.00%)
Number of filtered reads (%)	4231575 ( 5.77%)	-	4231575 ( 5.77%)	-
Total number of bases	11001064950 (100.00%)	10366328700 (100.00%)	11001064950 (100.00%)	10366328700 (100.00%)
Number of filtered bases (%)	634736250 ( 5.77%)	-	634736250 ( 5.77%)	-
Number of base A (%)	2540908871 (23.10%)	2396377537 (23.12%)	2570779850 (23.37%)	2419018386 (23.34%)
Number of base C (%)	2986120290 (27.14%)	2801632223 (27.03%)	2849542208 (25.90%)	2694394918 (25.99%)
Number of base G (%)	2824898503 (25.68%)	2655002694 (25.61%)	3068132105 (27.89%)	2868814727 (27.67%)
Number of base T (%)	2649122185 (24.08%)	2513302859 (24.24%)	2512594231 (22.84%)	2384085705 (23.00%)
Number of base N (%)	15101 ( 0.00%)	13387 ( 0.00%)	16556 ( 0.00%)	14964 ( 0.00%)
Number of base calls with quality value of 20 or higher (Q20+) (%)	10816024135 (98.32%)	10218546311 (98.57%)	10566285249 (96.05%)	10011223631 (96.57%)
Number of base calls with quality value of 30 or higher (Q30+) (%)	10541489782 (95.82%)	9971977459 (96.20%)	10098110634 (91.79%)	9574621829 (92.36%)
