# Supplementary material for: Genome-Wide Analysis of lncRNA and mRNA Expression During Differentiation of Abdominal Preadipocytes in the Chicken
Source: G3 (Bethesda). 2017 Jan 20;7(3):953–66. doi: 10.1534/g3.116.037069 (PMC5345725; doi:10.1534/g3.116.037069)
Supplement: Supplementary file 18 [file 953FileS3.zip › QC/A0-2.qc.txt]

Clean Reads(138217716,94.23%)	138217716
Adapter(7224392,4.93%)	7224392
Low Quality(1238552,0.84%)	1238552
Containing N(206,0.00%)	206
