# Supplementary material for: Genome-Wide Analysis of lncRNA and mRNA Expression During Differentiation of Abdominal Preadipocytes in the Chicken
Source: G3 (Bethesda). 2017 Jan 20;7(3):953–66. doi: 10.1534/g3.116.037069 (PMC5345725; doi:10.1534/g3.116.037069)
Supplement: Supplementary file 18 [file 953FileS3.zip › QC/A0-3.Basic_Statistics_of_Sequencing_Quality.txt]

Item	raw reads(fq1)	clean reads(fq1)	raw reads(fq2)	clean reads(fq2)
Read length	150	150	150	150
Total number of reads	59264120 (100.00%)	55098195 (100.00%)	59264120 (100.00%)	55098195 (100.00%)
Number of filtered reads (%)	4165925 ( 7.03%)	-	4165925 ( 7.03%)	-
Total number of bases	8889618000 (100.00%)	8264729250 (100.00%)	8889618000 (100.00%)	8264729250 (100.00%)
Number of filtered bases (%)	624888750 ( 7.03%)	-	624888750 ( 7.03%)	-
Number of base A (%)	1966720031 (22.12%)	1825636330 (22.09%)	1994273075 (22.43%)	1849751300 (22.38%)
Number of base C (%)	2495732194 (28.07%)	2313773718 (28.00%)	2372991065 (26.69%)	2216210576 (26.82%)
Number of base G (%)	2379387132 (26.77%)	2205701121 (26.69%)	2566963363 (28.88%)	2365601922 (28.62%)
Number of base T (%)	2047766080 (23.04%)	1919607129 (23.23%)	1955376672 (22.00%)	1833153178 (22.18%)
Number of base N (%)	12563 ( 0.00%)	10952 ( 0.00%)	13825 ( 0.00%)	12274 ( 0.00%)
Number of base calls with quality value of 20 or higher (Q20+) (%)	8735111141 (98.26%)	8145018746 (98.55%)	8538164622 (96.05%)	7983959279 (96.60%)
Number of base calls with quality value of 30 or higher (Q30+) (%)	8507596588 (95.70%)	7943897665 (96.12%)	8169517885 (91.90%)	7643813246 (92.49%)
