# Supplementary material for: Genome-Wide Analysis of lncRNA and mRNA Expression During Differentiation of Abdominal Preadipocytes in the Chicken
Source: G3 (Bethesda). 2017 Jan 20;7(3):953–66. doi: 10.1534/g3.116.037069 (PMC5345725; doi:10.1534/g3.116.037069)
Supplement: Supplementary file 18 [file 953FileS3.zip › QC/A0-3.qc.txt]

Clean Reads(110196390,92.97%)	110196390
Adapter(7299804,6.16%)	7299804
Low Quality(1031846,0.87%)	1031846
Containing N(200,0.00%)	200
