# Supplementary material for: Genome-Wide Analysis of lncRNA and mRNA Expression During Differentiation of Abdominal Preadipocytes in the Chicken
Source: G3 (Bethesda). 2017 Jan 20;7(3):953–66. doi: 10.1534/g3.116.037069 (PMC5345725; doi:10.1534/g3.116.037069)
Supplement: Supplementary file 18 [file 953FileS3.zip › QC/A2-1.Basic_Statistics_of_Sequencing_Quality.txt]

Item	raw reads(fq1)	clean reads(fq1)	raw reads(fq2)	clean reads(fq2)
Read length	150	150	150	150
Total number of reads	65748684 (100.00%)	62287297 (100.00%)	65748684 (100.00%)	62287297 (100.00%)
Number of filtered reads (%)	3461387 ( 5.26%)	-	3461387 ( 5.26%)	-
Total number of bases	9862302600 (100.00%)	9343094550 (100.00%)	9862302600 (100.00%)	9343094550 (100.00%)
Number of filtered bases (%)	519208050 ( 5.26%)	-	519208050 ( 5.26%)	-
Number of base A (%)	2315077211 (23.47%)	2196006680 (23.50%)	2343771518 (23.76%)	2219659956 (23.76%)
Number of base C (%)	2623396832 (26.60%)	2476923814 (26.51%)	2524490855 (25.60%)	2395917028 (25.64%)
Number of base G (%)	2511999979 (25.47%)	2372253158 (25.39%)	2700570679 (27.38%)	2540582771 (27.19%)
Number of base T (%)	2411815242 (24.45%)	2297898862 (24.59%)	2293455003 (23.25%)	2186921533 (23.41%)
Number of base N (%)	13336 ( 0.00%)	12036 ( 0.00%)	14545 ( 0.00%)	13262 ( 0.00%)
Number of base calls with quality value of 20 or higher (Q20+) (%)	9694654790 (98.30%)	9208691507 (98.56%)	9418552652 (95.50%)	8978386246 (96.10%)
Number of base calls with quality value of 30 or higher (Q30+) (%)	9447516722 (95.79%)	8988087267 (96.20%)	8960059064 (90.85%)	8550128415 (91.51%)
