# Supplementary material for: Genome-Wide Analysis of lncRNA and mRNA Expression During Differentiation of Abdominal Preadipocytes in the Chicken
Source: G3 (Bethesda). 2017 Jan 20;7(3):953–66. doi: 10.1534/g3.116.037069 (PMC5345725; doi:10.1534/g3.116.037069)
Supplement: Supplementary file 18 [file 953FileS3.zip › QC/A2-1.qc.txt]

Clean Reads(124574594,94.74%)	124574594
Adapter(5533698,4.21%)	5533698
Low Quality(1388940,1.06%)	1388940
Containing N(136,0.00%)	136
