# Supplementary material for: Genome-Wide Analysis of lncRNA and mRNA Expression During Differentiation of Abdominal Preadipocytes in the Chicken
Source: G3 (Bethesda). 2017 Jan 20;7(3):953–66. doi: 10.1534/g3.116.037069 (PMC5345725; doi:10.1534/g3.116.037069)
Supplement: Supplementary file 18 [file 953FileS3.zip › QC/A2-2.Basic_Statistics_of_Sequencing_Quality.txt]

Item	raw reads(fq1)	clean reads(fq1)	raw reads(fq2)	clean reads(fq2)
Read length	150	150	150	150
Total number of reads	55567992 (100.00%)	52152994 (100.00%)	55567992 (100.00%)	52152994 (100.00%)
Number of filtered reads (%)	3414998 ( 6.15%)	-	3414998 ( 6.15%)	-
Total number of bases	8335198800 (100.00%)	7822949100 (100.00%)	8335198800 (100.00%)	7822949100 (100.00%)
Number of filtered bases (%)	512249700 ( 6.15%)	-	512249700 ( 6.15%)	-
Number of base A (%)	1953930918 (23.44%)	1836343449 (23.47%)	1964637202 (23.57%)	1842669611 (23.55%)
Number of base C (%)	2221608524 (26.65%)	2077681201 (26.56%)	2143773386 (25.72%)	2016591846 (25.78%)
Number of base G (%)	2144851248 (25.73%)	2006623480 (25.65%)	2295980617 (27.55%)	2138206166 (27.33%)
Number of base T (%)	2014796903 (24.17%)	1902290963 (24.32%)	1930795689 (23.16%)	1825470589 (23.33%)
Number of base N (%)	11207 ( 0.00%)	10007 ( 0.00%)	11906 ( 0.00%)	10888 ( 0.00%)
Number of base calls with quality value of 20 or higher (Q20+) (%)	8186462492 (98.22%)	7708414818 (98.54%)	7906154008 (94.85%)	7480190109 (95.62%)
Number of base calls with quality value of 30 or higher (Q30+) (%)	7971257572 (95.63%)	7520228082 (96.13%)	7478530649 (89.72%)	7085248902 (90.57%)
