# Supplementary material for: Genome-Wide Analysis of lncRNA and mRNA Expression During Differentiation of Abdominal Preadipocytes in the Chicken
Source: G3 (Bethesda). 2017 Jan 20;7(3):953–66. doi: 10.1534/g3.116.037069 (PMC5345725; doi:10.1534/g3.116.037069)
Supplement: Supplementary file 18 [file 953FileS3.zip › QC/A2-2.qc.txt]

Clean Reads(104305988,93.85%)	104305988
Adapter(5356306,4.82%)	5356306
Low Quality(1473594,1.33%)	1473594
Containing N(96,0.00%)	96
