# Supplementary material for: Genome-Wide Analysis of lncRNA and mRNA Expression During Differentiation of Abdominal Preadipocytes in the Chicken
Source: G3 (Bethesda). 2017 Jan 20;7(3):953–66. doi: 10.1534/g3.116.037069 (PMC5345725; doi:10.1534/g3.116.037069)
Supplement: Supplementary file 18 [file 953FileS3.zip › QC/A2-3.Basic_Statistics_of_Sequencing_Quality.txt]

Item	raw reads(fq1)	clean reads(fq1)	raw reads(fq2)	clean reads(fq2)
Read length	150	150	150	150
Total number of reads	62611713 (100.00%)	58763662 (100.00%)	62611713 (100.00%)	58763662 (100.00%)
Number of filtered reads (%)	3848051 ( 6.15%)	-	3848051 ( 6.15%)	-
Total number of bases	9391756950 (100.00%)	8814549300 (100.00%)	9391756950 (100.00%)	8814549300 (100.00%)
Number of filtered bases (%)	577207650 ( 6.15%)	-	577207650 ( 6.15%)	-
Number of base A (%)	2216324056 (23.60%)	2080954242 (23.61%)	2232695421 (23.77%)	2093637343 (23.75%)
Number of base C (%)	2502743548 (26.65%)	2339530926 (26.54%)	2389554409 (25.44%)	2248979107 (25.51%)
Number of base G (%)	2390077858 (25.45%)	2237342250 (25.38%)	2572033210 (27.39%)	2394262927 (27.16%)
Number of base T (%)	2282598615 (24.30%)	2156710340 (24.47%)	2197460535 (23.40%)	2077657683 (23.57%)
Number of base N (%)	12873 ( 0.00%)	11542 ( 0.00%)	13375 ( 0.00%)	12240 ( 0.00%)
Number of base calls with quality value of 20 or higher (Q20+) (%)	9230050205 (98.28%)	8687182675 (98.56%)	8974268212 (95.55%)	8476018692 (96.16%)
Number of base calls with quality value of 30 or higher (Q30+) (%)	8993244726 (95.76%)	8477693074 (96.18%)	8542931932 (90.96%)	8075654291 (91.62%)
