# Supplementary material for: Genome-Wide Analysis of lncRNA and mRNA Expression During Differentiation of Abdominal Preadipocytes in the Chicken
Source: G3 (Bethesda). 2017 Jan 20;7(3):953–66. doi: 10.1534/g3.116.037069 (PMC5345725; doi:10.1534/g3.116.037069)
Supplement: Supplementary file 18 [file 953FileS3.zip › QC/A2-3.qc.txt]

Clean Reads(117527324,93.85%)	117527324
Adapter(6379248,5.09%)	6379248
Low Quality(1316736,1.05%)	1316736
Containing N(118,0.00%)	118
