# Supplementary material for: Genome-Wide Analysis of lncRNA and mRNA Expression During Differentiation of Abdominal Preadipocytes in the Chicken
Source: G3 (Bethesda). 2017 Jan 20;7(3):953–66. doi: 10.1534/g3.116.037069 (PMC5345725; doi:10.1534/g3.116.037069)
Supplement: Supplementary file 18 [file 953FileS3.zip › QC/A4-1.Basic_Statistics_of_Sequencing_Quality.txt]

Item	raw reads(fq1)	clean reads(fq1)	raw reads(fq2)	clean reads(fq2)
Read length	150	150	150	150
Total number of reads	55328670 (100.00%)	51635968 (100.00%)	55328670 (100.00%)	51635968 (100.00%)
Number of filtered reads (%)	3692702 ( 6.67%)	-	3692702 ( 6.67%)	-
Total number of bases	8299300500 (100.00%)	7745395200 (100.00%)	8299300500 (100.00%)	7745395200 (100.00%)
Number of filtered bases (%)	553905300 ( 6.67%)	-	553905300 ( 6.67%)	-
Number of base A (%)	2033154521 (24.50%)	1898833170 (24.52%)	2067241979 (24.91%)	1929688433 (24.91%)
Number of base C (%)	2131902827 (25.69%)	1981949576 (25.59%)	2020892574 (24.35%)	1889481204 (24.39%)
Number of base G (%)	2032747064 (24.49%)	1890371518 (24.41%)	2184631476 (26.32%)	2020853018 (26.09%)
Number of base T (%)	2101445703 (25.32%)	1974194959 (25.49%)	2026440468 (24.42%)	1905285472 (24.60%)
Number of base N (%)	50385 ( 0.00%)	45977 ( 0.00%)	94003 ( 0.00%)	87073 ( 0.00%)
Number of base calls with quality value of 20 or higher (Q20+) (%)	8139482296 (98.07%)	7621682181 (98.40%)	7815767441 (94.17%)	7374310632 (95.21%)
Number of base calls with quality value of 30 or higher (Q30+) (%)	7904718963 (95.25%)	7418382762 (95.78%)	7358245582 (88.66%)	6958364718 (89.84%)
