# Supplementary material for: Genome-Wide Analysis of lncRNA and mRNA Expression During Differentiation of Abdominal Preadipocytes in the Chicken
Source: G3 (Bethesda). 2017 Jan 20;7(3):953–66. doi: 10.1534/g3.116.037069 (PMC5345725; doi:10.1534/g3.116.037069)
Supplement: Supplementary file 18 [file 953FileS3.zip › QC/A4-1.qc.txt]

Clean Reads(103271936,93.33%)	103271936
Adapter(5353376,4.84%)	5353376
Low Quality(2031948,1.84%)	2031948
Containing N(80,0.00%)	80
