# Supplementary material for: Genome-Wide Analysis of lncRNA and mRNA Expression During Differentiation of Abdominal Preadipocytes in the Chicken
Source: G3 (Bethesda). 2017 Jan 20;7(3):953–66. doi: 10.1534/g3.116.037069 (PMC5345725; doi:10.1534/g3.116.037069)
Supplement: Supplementary file 18 [file 953FileS3.zip › QC/A4-2.Basic_Statistics_of_Sequencing_Quality.txt]

Item	raw reads(fq1)	clean reads(fq1)	raw reads(fq2)	clean reads(fq2)
Read length	150	150	150	150
Total number of reads	65011647 (100.00%)	59426794 (100.00%)	65011647 (100.00%)	59426794 (100.00%)
Number of filtered reads (%)	5584853 ( 8.59%)	-	5584853 ( 8.59%)	-
Total number of bases	9751747050 (100.00%)	8914019100 (100.00%)	9751747050 (100.00%)	8914019100 (100.00%)
Number of filtered bases (%)	837727950 ( 8.59%)	-	837727950 ( 8.59%)	-
Number of base A (%)	2242690914 (23.00%)	2050118073 (23.00%)	2265544286 (23.23%)	2066474681 (23.18%)
Number of base C (%)	2643061993 (27.10%)	2403203490 (26.96%)	2543374818 (26.08%)	2336209289 (26.21%)
Number of base G (%)	2544350890 (26.09%)	2319151649 (26.02%)	2741526375 (28.11%)	2479799644 (27.82%)
Number of base T (%)	2321585599 (23.81%)	2141494769 (24.02%)	2201194483 (22.57%)	2031438580 (22.79%)
Number of base N (%)	57654 ( 0.00%)	51119 ( 0.00%)	107088 ( 0.00%)	96906 ( 0.00%)
Number of base calls with quality value of 20 or higher (Q20+) (%)	9560492177 (98.04%)	8774090449 (98.43%)	9209958144 (94.44%)	8506866129 (95.43%)
Number of base calls with quality value of 30 or higher (Q30+) (%)	9286124265 (95.23%)	8540043684 (95.80%)	8698420617 (89.20%)	8046888905 (90.27%)
