# Supplementary material for: Genome-Wide Analysis of lncRNA and mRNA Expression During Differentiation of Abdominal Preadipocytes in the Chicken
Source: G3 (Bethesda). 2017 Jan 20;7(3):953–66. doi: 10.1534/g3.116.037069 (PMC5345725; doi:10.1534/g3.116.037069)
Supplement: Supplementary file 18 [file 953FileS3.zip › QC/A4-2.qc.txt]

Clean Reads(118853588,91.41%)	118853588
Adapter(9033192,6.95%)	9033192
Low Quality(2136434,1.64%)	2136434
Containing N(80,0.00%)	80
