# Supplementary material for: Genome-Wide Analysis of lncRNA and mRNA Expression During Differentiation of Abdominal Preadipocytes in the Chicken
Source: G3 (Bethesda). 2017 Jan 20;7(3):953–66. doi: 10.1534/g3.116.037069 (PMC5345725; doi:10.1534/g3.116.037069)
Supplement: Supplementary file 18 [file 953FileS3.zip › QC/A4-3.Basic_Statistics_of_Sequencing_Quality.txt]

Item	raw reads(fq1)	clean reads(fq1)	raw reads(fq2)	clean reads(fq2)
Read length	150	150	150	150
Total number of reads	63634275 (100.00%)	58205892 (100.00%)	63634275 (100.00%)	58205892 (100.00%)
Number of filtered reads (%)	5428383 ( 8.53%)	-	5428383 ( 8.53%)	-
Total number of bases	9545141250 (100.00%)	8730883800 (100.00%)	9545141250 (100.00%)	8730883800 (100.00%)
Number of filtered bases (%)	814257450 ( 8.53%)	-	814257450 ( 8.53%)	-
Number of base A (%)	2247315247 (23.54%)	2059425930 (23.59%)	2247369562 (23.54%)	2048629969 (23.46%)
Number of base C (%)	2546211718 (26.68%)	2320881758 (26.58%)	2442762391 (25.59%)	2247251092 (25.74%)
Number of base G (%)	2459418915 (25.77%)	2239772125 (25.65%)	2646136205 (27.72%)	2394538716 (27.43%)
Number of base T (%)	2292135516 (24.01%)	2110750817 (24.18%)	2208764738 (23.14%)	2040365669 (23.37%)
Number of base N (%)	59854 ( 0.00%)	53170 ( 0.00%)	108354 ( 0.00%)	98354 ( 0.00%)
Number of base calls with quality value of 20 or higher (Q20+) (%)	9335913572 (97.81%)	8589889005 (98.39%)	9008328939 (94.38%)	8349656550 (95.63%)
Number of base calls with quality value of 30 or higher (Q30+) (%)	9057826931 (94.89%)	8354493687 (95.69%)	8515281452 (89.21%)	7910751484 (90.61%)
