# Supplementary material for: Genome-Wide Analysis of lncRNA and mRNA Expression During Differentiation of Abdominal Preadipocytes in the Chicken
Source: G3 (Bethesda). 2017 Jan 20;7(3):953–66. doi: 10.1534/g3.116.037069 (PMC5345725; doi:10.1534/g3.116.037069)
Supplement: Supplementary file 18 [file 953FileS3.zip › QC/A4-3.qc.txt]

Clean Reads(116411784,91.47%)	116411784
Adapter(8735798,6.86%)	8735798
Low Quality(2120874,1.67%)	2120874
Containing N(94,0.00%)	94
