# Supplementary material for: Genome-Wide Analysis of lncRNA and mRNA Expression During Differentiation of Abdominal Preadipocytes in the Chicken
Source: G3 (Bethesda). 2017 Jan 20;7(3):953–66. doi: 10.1534/g3.116.037069 (PMC5345725; doi:10.1534/g3.116.037069)
Supplement: Supplementary file 18 [file 953FileS3.zip › QC/A6-1.Basic_Statistics_of_Sequencing_Quality.txt]

Item	raw reads(fq1)	clean reads(fq1)	raw reads(fq2)	clean reads(fq2)
Read length	150	150	150	150
Total number of reads	52155322 (100.00%)	48529229 (100.00%)	52155322 (100.00%)	48529229 (100.00%)
Number of filtered reads (%)	3626093 ( 6.95%)	-	3626093 ( 6.95%)	-
Total number of bases	7823298300 (100.00%)	7279384350 (100.00%)	7823298300 (100.00%)	7279384350 (100.00%)
Number of filtered bases (%)	543913950 ( 6.95%)	-	543913950 ( 6.95%)	-
Number of base A (%)	1902760168 (24.32%)	1773909820 (24.37%)	1905812056 (24.36%)	1773842456 (24.37%)
Number of base C (%)	2039910522 (26.07%)	1886870813 (25.92%)	1938254348 (24.78%)	1808057545 (24.84%)
Number of base G (%)	1917912319 (24.52%)	1776721899 (24.41%)	2101927950 (26.87%)	1934482745 (26.57%)
Number of base T (%)	1962668045 (25.09%)	1841839015 (25.30%)	1877216550 (24.00%)	1762920780 (24.22%)
Number of base N (%)	47246 ( 0.00%)	42803 ( 0.00%)	87396 ( 0.00%)	80824 ( 0.00%)
Number of base calls with quality value of 20 or higher (Q20+) (%)	7671757110 (98.06%)	7165021257 (98.43%)	7402372881 (94.62%)	6958839078 (95.60%)
Number of base calls with quality value of 30 or higher (Q30+) (%)	7450665066 (95.24%)	6973612704 (95.80%)	6999402975 (89.47%)	6592272729 (90.56%)
