# Supplementary material for: Genome-Wide Analysis of lncRNA and mRNA Expression During Differentiation of Abdominal Preadipocytes in the Chicken
Source: G3 (Bethesda). 2017 Jan 20;7(3):953–66. doi: 10.1534/g3.116.037069 (PMC5345725; doi:10.1534/g3.116.037069)
Supplement: Supplementary file 18 [file 953FileS3.zip › QC/A6-1.qc.txt]

Clean Reads(97058458,93.05%)	97058458
Adapter(5562880,5.33%)	5562880
Low Quality(1689226,1.62%)	1689226
Containing N(80,0.00%)	80
