# Supplementary material for: Genome-Wide Analysis of lncRNA and mRNA Expression During Differentiation of Abdominal Preadipocytes in the Chicken
Source: G3 (Bethesda). 2017 Jan 20;7(3):953–66. doi: 10.1534/g3.116.037069 (PMC5345725; doi:10.1534/g3.116.037069)
Supplement: Supplementary file 18 [file 953FileS3.zip › QC/A6-2.Basic_Statistics_of_Sequencing_Quality.txt]

Item	raw reads(fq1)	clean reads(fq1)	raw reads(fq2)	clean reads(fq2)
Read length	150	150	150	150
Total number of reads	43980206 (100.00%)	40363580 (100.00%)	43980206 (100.00%)	40363580 (100.00%)
Number of filtered reads (%)	3616626 ( 8.22%)	-	3616626 ( 8.22%)	-
Total number of bases	6597030900 (100.00%)	6054537000 (100.00%)	6597030900 (100.00%)	6054537000 (100.00%)
Number of filtered bases (%)	542493900 ( 8.22%)	-	542493900 ( 8.22%)	-
Number of base A (%)	1507963267 (22.86%)	1382687714 (22.84%)	1542990174 (23.39%)	1412062119 (23.32%)
Number of base C (%)	1777290447 (26.94%)	1625605836 (26.85%)	1720478692 (26.08%)	1586816935 (26.21%)
Number of base G (%)	1728470086 (26.20%)	1583300644 (26.15%)	1838954446 (27.88%)	1672240032 (27.62%)
Number of base T (%)	1583266058 (24.00%)	1462906257 (24.16%)	1494533358 (22.65%)	1383350587 (22.85%)
Number of base N (%)	41042 ( 0.00%)	36549 ( 0.00%)	74230 ( 0.00%)	67327 ( 0.00%)
Number of base calls with quality value of 20 or higher (Q20+) (%)	6469806755 (98.07%)	5958469627 (98.41%)	6250303023 (94.74%)	5792102961 (95.67%)
Number of base calls with quality value of 30 or higher (Q30+) (%)	6283097329 (95.24%)	5796686471 (95.74%)	5914521336 (89.65%)	5489269490 (90.66%)
