# Supplementary material for: Genome-Wide Analysis of lncRNA and mRNA Expression During Differentiation of Abdominal Preadipocytes in the Chicken
Source: G3 (Bethesda). 2017 Jan 20;7(3):953–66. doi: 10.1534/g3.116.037069 (PMC5345725; doi:10.1534/g3.116.037069)
Supplement: Supplementary file 18 [file 953FileS3.zip › QC/A6-2.qc.txt]

Clean Reads(80727160,91.78%)	80727160
Adapter(5897316,6.70%)	5897316
Low Quality(1335882,1.52%)	1335882
Containing N(54,0.00%)	54
