# Supplementary material for: Genome-Wide Analysis of lncRNA and mRNA Expression During Differentiation of Abdominal Preadipocytes in the Chicken
Source: G3 (Bethesda). 2017 Jan 20;7(3):953–66. doi: 10.1534/g3.116.037069 (PMC5345725; doi:10.1534/g3.116.037069)
Supplement: Supplementary file 18 [file 953FileS3.zip › QC/A6-3.Basic_Statistics_of_Sequencing_Quality.txt]

Item	raw reads(fq1)	clean reads(fq1)	raw reads(fq2)	clean reads(fq2)
Read length	150	150	150	150
Total number of reads	40174684 (100.00%)	37352212 (100.00%)	40174684 (100.00%)	37352212 (100.00%)
Number of filtered reads (%)	2822472 ( 7.03%)	-	2822472 ( 7.03%)	-
Total number of bases	6026202600 (100.00%)	5602831800 (100.00%)	6026202600 (100.00%)	5602831800 (100.00%)
Number of filtered bases (%)	423370800 ( 7.03%)	-	423370800 ( 7.03%)	-
Number of base A (%)	1427759721 (23.69%)	1328954884 (23.72%)	1451845223 (24.09%)	1350480757 (24.10%)
Number of base C (%)	1587079004 (26.34%)	1468784163 (26.22%)	1522796418 (25.27%)	1418676873 (25.32%)
Number of base G (%)	1529279706 (25.38%)	1415827224 (25.27%)	1631030747 (27.07%)	1501417960 (26.80%)
Number of base T (%)	1482048033 (24.59%)	1389232763 (24.80%)	1420463570 (23.57%)	1332194611 (23.78%)
Number of base N (%)	36136 ( 0.00%)	32766 ( 0.00%)	66642 ( 0.00%)	61599 ( 0.00%)
Number of base calls with quality value of 20 or higher (Q20+) (%)	5908810542 (98.05%)	5512805405 (98.39%)	5688936680 (94.40%)	5344428767 (95.39%)
Number of base calls with quality value of 30 or higher (Q30+) (%)	5735473761 (95.18%)	5362705005 (95.71%)	5367861064 (89.08%)	5052590658 (90.18%)
