# Supplementary material for: Genome-Wide Analysis of lncRNA and mRNA Expression During Differentiation of Abdominal Preadipocytes in the Chicken
Source: G3 (Bethesda). 2017 Jan 20;7(3):953–66. doi: 10.1534/g3.116.037069 (PMC5345725; doi:10.1534/g3.116.037069)
Supplement: Supplementary file 18 [file 953FileS3.zip › QC/A6-3.qc.txt]

Clean Reads(74704424,92.97%)	74704424
Adapter(4268948,5.31%)	4268948
Low Quality(1375946,1.71%)	1375946
Containing N(50,0.00%)	50
