# Supplementary material for: Genome-Wide Analysis of lncRNA and mRNA Expression During Differentiation of Abdominal Preadipocytes in the Chicken
Source: G3 (Bethesda). 2017 Jan 20;7(3):953–66. doi: 10.1534/g3.116.037069 (PMC5345725; doi:10.1534/g3.116.037069)
Supplement: Supplementary file 18 [file 953FileS3.zip › QC/all.filter.stat.txt]

Sample	ReadLen	RawReads	CleanReads	CleanBase(G)	RawQ20(%)	CleanQ20(%)	RawQ30(%)	CleanQ30(%)	RawGC(%)	CleanGC(%)	Adapter(%)
A0-1	150	120583604	114225220	17.13	97.05	97.48	93.59	94.13	52.18	52.04	4.32
A0-2	150	146680866	138217716	20.73	97.18	97.57	93.81	94.28	53.31	53.15	4.93
A0-3	150	118528240	110196390	16.53	97.15	97.58	93.8	94.3	55.21	55.06	6.16
A2-1	150	131497368	124574594	18.69	96.9	97.33	93.32	93.86	52.53	52.37	4.21
A2-2	150	111135984	104305988	15.65	96.53	97.08	92.68	93.35	52.83	52.66	4.82
A2-3	150	125223426	117527324	17.63	96.92	97.36	93.36	93.9	52.46	52.3	5.09
A4-1	150	110657340	103271936	15.49	96.12	96.81	91.95	92.81	50.43	50.24	4.84
A4-2	150	130023294	118853588	17.83	96.24	96.93	92.21	93.04	53.69	53.5	6.95
A4-3	150	127268550	116411784	17.46	96.09	97.01	92.05	93.15	52.88	52.7	6.86
A6-1	150	104310644	97058458	14.56	96.34	97.01	92.35	93.18	51.12	50.87	5.33
A6-2	150	87960412	80727160	12.11	96.41	97.04	92.45	93.2	53.55	53.41	6.7
A6-3	150	80349368	74704424	11.21	96.23	96.89	92.13	92.95	52.02	51.8	5.31
