# Supplementary material for: Genome-Wide Analysis of lncRNA and mRNA Expression During Differentiation of Abdominal Preadipocytes in the Chicken
Source: G3 (Bethesda). 2017 Jan 20;7(3):953–66. doi: 10.1534/g3.116.037069 (PMC5345725; doi:10.1534/g3.116.037069)
Supplement: Supplementary file 19 [file 953FileS4.zip › File S4 Locations and structures of all the candidate lncRNAs.gtf]

1	Cufflinks	exon	4316	4628	.	+	.	gene_id "XLOC_000002"; transcript_id "TCONS_00000003"; exon_number "1"; oId "CUFF.15.1"; tss_id "TSS3";
1	Cufflinks	exon	122661	122929	.	+	.	gene_id "XLOC_000007"; transcript_id "TCONS_00000016"; exon_number "1"; oId "CUFF.25.1"; tss_id "TSS9";
1	Cufflinks	exon	137953	138384	.	+	.	gene_id "XLOC_000008"; transcript_id "TCONS_00000017"; exon_number "1"; oId "CUFF.23.1"; tss_id "TSS10";
1	Cufflinks	exon	144692	144919	.	+	.	gene_id "XLOC_000009"; transcript_id "TCONS_00000018"; exon_number "1"; oId "CUFF.29.1"; tss_id "TSS11";
1	Cufflinks	exon	149670	149925	.	+	.	gene_id "XLOC_000010"; transcript_id "TCONS_00000019"; exon_number "1"; oId "CUFF.32.1"; tss_id "TSS12";
1	Cufflinks	exon	150996	151627	.	+	.	gene_id "XLOC_000011"; transcript_id "TCONS_00000020"; exon_number "1"; oId "CUFF.36.1"; tss_id "TSS13";
1	Cufflinks	exon	151946	152906	.	+	.	gene_id "XLOC_000012"; transcript_id "TCONS_00000021"; exon_number "1"; oId "CUFF.37.1"; tss_id "TSS14";
1	Cufflinks	exon	177536	179109	.	+	.	gene_id "XLOC_000019"; transcript_id "TCONS_00000028"; exon_number "1"; oId "CUFF.97.1"; tss_id "TSS21";
1	Cufflinks	exon	250600	250846	.	+	.	gene_id "XLOC_000021"; transcript_id "TCONS_00000035"; exon_number "1"; oId "CUFF.99.1"; tss_id "TSS26";
1	Cufflinks	exon	272684	273299	.	+	.	gene_id "XLOC_000022"; transcript_id "TCONS_00000036"; exon_number "1"; oId "CUFF.100.1"; tss_id "TSS27";
1	Cufflinks	exon	275251	275541	.	+	.	gene_id "XLOC_000023"; transcript_id "TCONS_00000037"; exon_number "1"; oId "CUFF.102.1"; tss_id "TSS28";
1	Cufflinks	exon	275739	276101	.	+	.	gene_id "XLOC_000024"; transcript_id "TCONS_00000038"; exon_number "1"; oId "CUFF.103.1"; tss_id "TSS29";
1	Cufflinks	exon	276344	277138	.	+	.	gene_id "XLOC_000025"; transcript_id "TCONS_00000039"; exon_number "1"; oId "CUFF.106.1"; tss_id "TSS30";
1	Cufflinks	exon	277590	278039	.	+	.	gene_id "XLOC_000026"; transcript_id "TCONS_00000040"; exon_number "1"; oId "CUFF.107.1"; tss_id "TSS31";
1	Cufflinks	exon	279448	279778	.	+	.	gene_id "XLOC_000027"; transcript_id "TCONS_00000041"; exon_number "1"; oId "CUFF.108.1"; tss_id "TSS32";
1	Cufflinks	exon	280021	280441	.	+	.	gene_id "XLOC_000028"; transcript_id "TCONS_00000042"; exon_number "1"; oId "CUFF.109.1"; tss_id "TSS33";
1	Cufflinks	exon	280896	281253	.	+	.	gene_id "XLOC_000029"; transcript_id "TCONS_00000043"; exon_number "1"; oId "CUFF.110.1"; tss_id "TSS34";
1	Cufflinks	exon	281360	283826	.	+	.	gene_id "XLOC_000030"; transcript_id "TCONS_00000044"; exon_number "1"; oId "CUFF.104.1"; tss_id "TSS35";
1	Cufflinks	exon	300944	301420	.	+	.	gene_id "XLOC_000032"; transcript_id "TCONS_00000046"; exon_number "1"; oId "CUFF.105.1"; tss_id "TSS37";
1	Cufflinks	exon	312402	313290	.	+	.	gene_id "XLOC_000033"; transcript_id "TCONS_00000047"; exon_number "1"; oId "CUFF.113.1"; tss_id "TSS38";
1	Cufflinks	exon	314846	315318	.	+	.	gene_id "XLOC_000034"; transcript_id "TCONS_00000048"; exon_number "1"; oId "CUFF.114.1"; tss_id "TSS39";
1	Cufflinks	exon	315631	316417	.	+	.	gene_id "XLOC_000035"; transcript_id "TCONS_00000049"; exon_number "1"; oId "CUFF.115.1"; tss_id "TSS40";
1	Cufflinks	exon	317270	317619	.	+	.	gene_id "XLOC_000036"; transcript_id "TCONS_00000050"; exon_number "1"; oId "CUFF.116.1"; tss_id "TSS41";
1	Cufflinks	exon	317866	318125	.	+	.	gene_id "XLOC_000037"; transcript_id "TCONS_00000051"; exon_number "1"; oId "CUFF.117.1"; tss_id "TSS42";
1	Cufflinks	exon	320736	321111	.	+	.	gene_id "XLOC_000039"; transcript_id "TCONS_00000053"; exon_number "1"; oId "CUFF.119.1"; tss_id "TSS44";
1	Cufflinks	exon	321353	321832	.	+	.	gene_id "XLOC_000040"; transcript_id "TCONS_00000054"; exon_number "1"; oId "CUFF.120.1"; tss_id "TSS45";
1	Cufflinks	exon	322604	322912	.	+	.	gene_id "XLOC_000041"; transcript_id "TCONS_00000055"; exon_number "1"; oId "CUFF.121.1"; tss_id "TSS46";
1	Cufflinks	exon	412045	414110	.	+	.	gene_id "XLOC_000044"; transcript_id "TCONS_00000058"; exon_number "1"; oId "CUFF.124.1"; tss_id "TSS49";
1	Cufflinks	exon	414241	414538	.	+	.	gene_id "XLOC_000045"; transcript_id "TCONS_00000059"; exon_number "1"; oId "CUFF.125.1"; tss_id "TSS50";
1	Cufflinks	exon	430975	431271	.	+	.	gene_id "XLOC_000047"; transcript_id "TCONS_00000064"; exon_number "1"; oId "CUFF.46.1"; tss_id "TSS52";
1	Cufflinks	exon	650584	650649	.	+	.	gene_id "XLOC_000054"; transcript_id "TCONS_00000075"; exon_number "1"; oId "CUFF.69.1"; tss_id "TSS60";
1	Cufflinks	exon	651501	651818	.	+	.	gene_id "XLOC_000054"; transcript_id "TCONS_00000075"; exon_number "2"; oId "CUFF.69.1"; tss_id "TSS60";
1	Cufflinks	exon	652464	652584	.	+	.	gene_id "XLOC_000054"; transcript_id "TCONS_00000075"; exon_number "3"; oId "CUFF.69.1"; tss_id "TSS60";
1	Cufflinks	exon	652992	653117	.	+	.	gene_id "XLOC_000054"; transcript_id "TCONS_00000075"; exon_number "4"; oId "CUFF.69.1"; tss_id "TSS60";
1	Cufflinks	exon	653242	653398	.	+	.	gene_id "XLOC_000054"; transcript_id "TCONS_00000075"; exon_number "5"; oId "CUFF.69.1"; tss_id "TSS60";
1	Cufflinks	exon	650592	650649	.	+	.	gene_id "XLOC_000054"; transcript_id "TCONS_00000076"; exon_number "1"; oId "CUFF.69.2"; tss_id "TSS60";
1	Cufflinks	exon	651512	651818	.	+	.	gene_id "XLOC_000054"; transcript_id "TCONS_00000076"; exon_number "2"; oId "CUFF.69.2"; tss_id "TSS60";
1	Cufflinks	exon	652464	652584	.	+	.	gene_id "XLOC_000054"; transcript_id "TCONS_00000076"; exon_number "3"; oId "CUFF.69.2"; tss_id "TSS60";
1	Cufflinks	exon	652992	653117	.	+	.	gene_id "XLOC_000054"; transcript_id "TCONS_00000076"; exon_number "4"; oId "CUFF.69.2"; tss_id "TSS60";
1	Cufflinks	exon	653242	653398	.	+	.	gene_id "XLOC_000054"; transcript_id "TCONS_00000076"; exon_number "5"; oId "CUFF.69.2"; tss_id "TSS60";
1	Cufflinks	exon	651657	651818	.	+	.	gene_id "XLOC_000054"; transcript_id "TCONS_00000077"; exon_number "1"; oId "CUFF.69.3"; tss_id "TSS61";
1	Cufflinks	exon	652464	652584	.	+	.	gene_id "XLOC_000054"; transcript_id "TCONS_00000077"; exon_number "2"; oId "CUFF.69.3"; tss_id "TSS61";
1	Cufflinks	exon	653242	653398	.	+	.	gene_id "XLOC_000054"; transcript_id "TCONS_00000077"; exon_number "3"; oId "CUFF.69.3"; tss_id "TSS61";
1	Cufflinks	exon	653487	654022	.	+	.	gene_id "XLOC_000055"; transcript_id "TCONS_00000078"; exon_number "1"; oId "CUFF.71.1"; tss_id "TSS62";
1	Cufflinks	exon	686341	690738	.	+	.	gene_id "XLOC_000059"; transcript_id "TCONS_00000085"; exon_number "1"; oId "CUFF.82.1"; tss_id "TSS67";
1	Cufflinks	exon	861435	861698	.	+	.	gene_id "XLOC_000064"; transcript_id "TCONS_00000104"; exon_number "1"; oId "CUFF.84.1"; tss_id "TSS77";
1	Cufflinks	exon	876310	876684	.	+	.	gene_id "XLOC_000065"; transcript_id "TCONS_00000105"; exon_number "1"; oId "CUFF.86.1"; tss_id "TSS78";
1	Cufflinks	exon	1000522	1001420	.	+	.	gene_id "XLOC_000071"; transcript_id "TCONS_00000125"; exon_number "1"; oId "CUFF.96.1"; tss_id "TSS86";
1	Cufflinks	exon	1066501	1066704	.	+	.	gene_id "XLOC_000073"; transcript_id "TCONS_00000129"; exon_number "1"; oId "CUFF.129.1"; tss_id "TSS89";
1	Cufflinks	exon	1081535	1081772	.	+	.	gene_id "XLOC_000075"; transcript_id "TCONS_00000132"; exon_number "1"; oId "CUFF.130.1"; tss_id "TSS91";
1	Cufflinks	exon	1307521	1308732	.	+	.	gene_id "XLOC_000078"; transcript_id "TCONS_00000136"; exon_number "1"; oId "CUFF.140.1"; tss_id "TSS95";
1	Cufflinks	exon	1855982	1857377	.	+	.	gene_id "XLOC_000080"; transcript_id "TCONS_00000138"; exon_number "1"; oId "CUFF.181.1"; tss_id "TSS97";
1	Cufflinks	exon	1948724	1949037	.	+	.	gene_id "XLOC_000082"; transcript_id "TCONS_00000141"; exon_number "1"; oId "CUFF.210.1"; tss_id "TSS99";
1	Cufflinks	exon	1967822	1968645	.	+	.	gene_id "XLOC_000083"; transcript_id "TCONS_00000142"; exon_number "1"; oId "CUFF.211.1"; tss_id "TSS100";
1	Cufflinks	exon	1970128	1970657	.	+	.	gene_id "XLOC_000084"; transcript_id "TCONS_00000143"; exon_number "1"; oId "CUFF.212.1"; tss_id "TSS101";
1	Cufflinks	exon	1971578	1971893	.	+	.	gene_id "XLOC_000085"; transcript_id "TCONS_00000144"; exon_number "1"; oId "CUFF.213.1"; tss_id "TSS102";
1	Cufflinks	exon	2099854	2100782	.	+	.	gene_id "XLOC_000087"; transcript_id "TCONS_00000146"; exon_number "1"; oId "CUFF.187.1"; tss_id "TSS104";
1	Cufflinks	exon	2102534	2102811	.	+	.	gene_id "XLOC_000088"; transcript_id "TCONS_00000147"; exon_number "1"; oId "CUFF.188.1"; tss_id "TSS105";
1	Cufflinks	exon	2103168	2103855	.	+	.	gene_id "XLOC_000089"; transcript_id "TCONS_00000148"; exon_number "1"; oId "CUFF.189.1"; tss_id "TSS106";
1	Cufflinks	exon	2105568	2105866	.	+	.	gene_id "XLOC_000090"; transcript_id "TCONS_00000149"; exon_number "1"; oId "CUFF.190.1"; tss_id "TSS107";
1	Cufflinks	exon	2148242	2148479	.	+	.	gene_id "XLOC_000092"; transcript_id "TCONS_00000151"; exon_number "1"; oId "CUFF.192.1"; tss_id "TSS109";
1	Cufflinks	exon	2153057	2153459	.	+	.	gene_id "XLOC_000093"; transcript_id "TCONS_00000152"; exon_number "1"; oId "CUFF.194.1"; tss_id "TSS110";
1	Cufflinks	exon	2156168	2156758	.	+	.	gene_id "XLOC_000094"; transcript_id "TCONS_00000153"; exon_number "1"; oId "CUFF.195.1"; tss_id "TSS111";
1	Cufflinks	exon	2160730	2161104	.	+	.	gene_id "XLOC_000095"; transcript_id "TCONS_00000154"; exon_number "1"; oId "CUFF.196.1"; tss_id "TSS112";
1	Cufflinks	exon	2161942	2162608	.	+	.	gene_id "XLOC_000095"; transcript_id "TCONS_00000154"; exon_number "2"; oId "CUFF.196.1"; tss_id "TSS112";
1	Cufflinks	exon	2165506	2165874	.	+	.	gene_id "XLOC_000096"; transcript_id "TCONS_00000155"; exon_number "1"; oId "CUFF.197.1"; tss_id "TSS113";
1	Cufflinks	exon	2167791	2168152	.	+	.	gene_id "XLOC_000097"; transcript_id "TCONS_00000156"; exon_number "1"; oId "CUFF.198.1"; tss_id "TSS114";
1	Cufflinks	exon	2176367	2176696	.	+	.	gene_id "XLOC_000098"; transcript_id "TCONS_00000157"; exon_number "1"; oId "CUFF.199.1"; tss_id "TSS115";
1	Cufflinks	exon	2176819	2177127	.	+	.	gene_id "XLOC_000099"; transcript_id "TCONS_00000158"; exon_number "1"; oId "CUFF.200.1"; tss_id "TSS116";
1	Cufflinks	exon	2185288	2185718	.	+	.	gene_id "XLOC_000100"; transcript_id "TCONS_00000159"; exon_number "1"; oId "CUFF.201.1"; tss_id "TSS117";
1	Cufflinks	exon	2743495	2744346	.	+	.	gene_id "XLOC_000102"; transcript_id "TCONS_00000162"; exon_number "1"; oId "CUFF.205.1"; tss_id "TSS120";
1	Cufflinks	exon	2752257	2752653	.	+	.	gene_id "XLOC_000103"; transcript_id "TCONS_00000163"; exon_number "1"; oId "CUFF.206.1"; tss_id "TSS121";
1	Cufflinks	exon	3154322	3154555	.	+	.	gene_id "XLOC_000108"; transcript_id "TCONS_00000174"; exon_number "1"; oId "CUFF.217.1"; tss_id "TSS127";
1	Cufflinks	exon	3162318	3162800	.	+	.	gene_id "XLOC_000110"; transcript_id "TCONS_00000176"; exon_number "1"; oId "CUFF.222.1"; tss_id "TSS129";
1	Cufflinks	exon	3165260	3165648	.	+	.	gene_id "XLOC_000111"; transcript_id "TCONS_00000177"; exon_number "1"; oId "CUFF.223.1"; tss_id "TSS130";
1	Cufflinks	exon	3186003	3186227	.	+	.	gene_id "XLOC_000113"; transcript_id "TCONS_00000179"; exon_number "1"; oId "CUFF.229.1"; tss_id "TSS132";
1	Cufflinks	exon	3204841	3205192	.	+	.	gene_id "XLOC_000114"; transcript_id "TCONS_00000180"; exon_number "1"; oId "CUFF.230.1"; tss_id "TSS133";
1	Cufflinks	exon	3206932	3207083	.	+	.	gene_id "XLOC_000115"; transcript_id "TCONS_00000181"; exon_number "1"; oId "CUFF.278.1"; tss_id "TSS134";
1	Cufflinks	exon	3242515	3242764	.	+	.	gene_id "XLOC_000115"; transcript_id "TCONS_00000181"; exon_number "2"; oId "CUFF.278.1"; tss_id "TSS134";
1	Cufflinks	exon	3265956	3270815	.	+	.	gene_id "XLOC_000115"; transcript_id "TCONS_00000181"; exon_number "3"; oId "CUFF.278.1"; tss_id "TSS134";
1	Cufflinks	exon	3210360	3210393	.	+	.	gene_id "XLOC_000115"; transcript_id "TCONS_00000187"; exon_number "1"; oId "CUFF.278.7"; tss_id "TSS135";
1	Cufflinks	exon	3242515	3242764	.	+	.	gene_id "XLOC_000115"; transcript_id "TCONS_00000187"; exon_number "2"; oId "CUFF.278.7"; tss_id "TSS135";
1	Cufflinks	exon	3265956	3266008	.	+	.	gene_id "XLOC_000115"; transcript_id "TCONS_00000187"; exon_number "3"; oId "CUFF.278.7"; tss_id "TSS135";
1	Cufflinks	exon	3269584	3270815	.	+	.	gene_id "XLOC_000115"; transcript_id "TCONS_00000187"; exon_number "4"; oId "CUFF.278.7"; tss_id "TSS135";
1	Cufflinks	exon	3210360	3210393	.	+	.	gene_id "XLOC_000115"; transcript_id "TCONS_00000186"; exon_number "1"; oId "CUFF.278.5"; tss_id "TSS135";
1	Cufflinks	exon	3242515	3242764	.	+	.	gene_id "XLOC_000115"; transcript_id "TCONS_00000186"; exon_number "2"; oId "CUFF.278.5"; tss_id "TSS135";
1	Cufflinks	exon	3265424	3265597	.	+	.	gene_id "XLOC_000115"; transcript_id "TCONS_00000186"; exon_number "3"; oId "CUFF.278.5"; tss_id "TSS135";
1	Cufflinks	exon	3265956	3270815	.	+	.	gene_id "XLOC_000115"; transcript_id "TCONS_00000186"; exon_number "4"; oId "CUFF.278.5"; tss_id "TSS135";
1	Cufflinks	exon	3210360	3210393	.	+	.	gene_id "XLOC_000115"; transcript_id "TCONS_00000185"; exon_number "1"; oId "CUFF.278.10"; tss_id "TSS135";
1	Cufflinks	exon	3242515	3242764	.	+	.	gene_id "XLOC_000115"; transcript_id "TCONS_00000185"; exon_number "2"; oId "CUFF.278.10"; tss_id "TSS135";
1	Cufflinks	exon	3265956	3270815	.	+	.	gene_id "XLOC_000115"; transcript_id "TCONS_00000185"; exon_number "3"; oId "CUFF.278.10"; tss_id "TSS135";
1	Cufflinks	exon	3210360	3210393	.	+	.	gene_id "XLOC_000115"; transcript_id "TCONS_00000188"; exon_number "1"; oId "CUFF.278.6"; tss_id "TSS135";
1	Cufflinks	exon	3242515	3242764	.	+	.	gene_id "XLOC_000115"; transcript_id "TCONS_00000188"; exon_number "2"; oId "CUFF.278.6"; tss_id "TSS135";
1	Cufflinks	exon	3265424	3265597	.	+	.	gene_id "XLOC_000115"; transcript_id "TCONS_00000188"; exon_number "3"; oId "CUFF.278.6"; tss_id "TSS135";
1	Cufflinks	exon	3265956	3266008	.	+	.	gene_id "XLOC_000115"; transcript_id "TCONS_00000188"; exon_number "4"; oId "CUFF.278.6"; tss_id "TSS135";
1	Cufflinks	exon	3280373	3280424	.	+	.	gene_id "XLOC_000115"; transcript_id "TCONS_00000188"; exon_number "5"; oId "CUFF.278.6"; tss_id "TSS135";
1	Cufflinks	exon	3281990	3294644	.	+	.	gene_id "XLOC_000115"; transcript_id "TCONS_00000188"; exon_number "6"; oId "CUFF.278.6"; tss_id "TSS135";
1	Cufflinks	exon	3277443	3294644	.	+	.	gene_id "XLOC_000115"; transcript_id "TCONS_00000229"; exon_number "1"; oId "CUFF.278.16"; tss_id "TSS136";
1	Cufflinks	exon	3297728	3297825	.	+	.	gene_id "XLOC_000115"; transcript_id "TCONS_00000233"; exon_number "1"; oId "CUFF.278.20"; tss_id "TSS138";
1	Cufflinks	exon	3298119	3298280	.	+	.	gene_id "XLOC_000115"; transcript_id "TCONS_00000233"; exon_number "2"; oId "CUFF.278.20"; tss_id "TSS138";
1	Cufflinks	exon	3321916	3322005	.	+	.	gene_id "XLOC_000115"; transcript_id "TCONS_00000233"; exon_number "3"; oId "CUFF.278.20"; tss_id "TSS138";
1	Cufflinks	exon	3322259	3322331	.	+	.	gene_id "XLOC_000115"; transcript_id "TCONS_00000233"; exon_number "4"; oId "CUFF.278.20"; tss_id "TSS138";
1	Cufflinks	exon	3323134	3330852	.	+	.	gene_id "XLOC_000115"; transcript_id "TCONS_00000233"; exon_number "5"; oId "CUFF.278.20"; tss_id "TSS138";
1	Cufflinks	exon	3330987	3343564	.	+	.	gene_id "XLOC_000115"; transcript_id "TCONS_00000233"; exon_number "6"; oId "CUFF.278.20"; tss_id "TSS138";
1	Cufflinks	exon	3319657	3324229	.	+	.	gene_id "XLOC_000115"; transcript_id "TCONS_00000239"; exon_number "1"; oId "CUFF.278.26"; tss_id "TSS139";
1	Cufflinks	exon	3325159	3330852	.	+	.	gene_id "XLOC_000115"; transcript_id "TCONS_00000239"; exon_number "2"; oId "CUFF.278.26"; tss_id "TSS139";
1	Cufflinks	exon	3330987	3343564	.	+	.	gene_id "XLOC_000115"; transcript_id "TCONS_00000239"; exon_number "3"; oId "CUFF.278.26"; tss_id "TSS139";
1	Cufflinks	exon	3210397	3211648	.	+	.	gene_id "XLOC_000116"; transcript_id "TCONS_00000196"; exon_number "1"; oId "CUFF.283.1"; tss_id "TSS140";
1	Cufflinks	exon	3211731	3212505	.	+	.	gene_id "XLOC_000117"; transcript_id "TCONS_00000197"; exon_number "1"; oId "CUFF.284.1"; tss_id "TSS141";
1	Cufflinks	exon	3212696	3214998	.	+	.	gene_id "XLOC_000118"; transcript_id "TCONS_00000198"; exon_number "1"; oId "CUFF.285.1"; tss_id "TSS142";
1	Cufflinks	exon	3215092	3217026	.	+	.	gene_id "XLOC_000119"; transcript_id "TCONS_00000199"; exon_number "1"; oId "CUFF.286.1"; tss_id "TSS143";
1	Cufflinks	exon	3217740	3219696	.	+	.	gene_id "XLOC_000120"; transcript_id "TCONS_00000200"; exon_number "1"; oId "CUFF.287.1"; tss_id "TSS144";
1	Cufflinks	exon	3219786	3222692	.	+	.	gene_id "XLOC_000121"; transcript_id "TCONS_00000201"; exon_number "1"; oId "CUFF.288.1"; tss_id "TSS145";
1	Cufflinks	exon	3223059	3223686	.	+	.	gene_id "XLOC_000122"; transcript_id "TCONS_00000202"; exon_number "1"; oId "CUFF.289.1"; tss_id "TSS146";
1	Cufflinks	exon	3223942	3224290	.	+	.	gene_id "XLOC_000123"; transcript_id "TCONS_00000203"; exon_number "1"; oId "CUFF.290.1"; tss_id "TSS147";
1	Cufflinks	exon	3224964	3226544	.	+	.	gene_id "XLOC_000124"; transcript_id "TCONS_00000204"; exon_number "1"; oId "CUFF.291.1"; tss_id "TSS148";
1	Cufflinks	exon	3226725	3229198	.	+	.	gene_id "XLOC_000125"; transcript_id "TCONS_00000205"; exon_number "1"; oId "CUFF.292.1"; tss_id "TSS149";
1	Cufflinks	exon	3230161	3230456	.	+	.	gene_id "XLOC_000126"; transcript_id "TCONS_00000206"; exon_number "1"; oId "CUFF.293.1"; tss_id "TSS150";
1	Cufflinks	exon	3231416	3231857	.	+	.	gene_id "XLOC_000127"; transcript_id "TCONS_00000207"; exon_number "1"; oId "CUFF.294.1"; tss_id "TSS151";
1	Cufflinks	exon	3234574	3236577	.	+	.	gene_id "XLOC_000128"; transcript_id "TCONS_00000208"; exon_number "1"; oId "CUFF.296.1"; tss_id "TSS152";
1	Cufflinks	exon	3236933	3237500	.	+	.	gene_id "XLOC_000129"; transcript_id "TCONS_00000209"; exon_number "1"; oId "CUFF.297.1"; tss_id "TSS153";
1	Cufflinks	exon	3237682	3238203	.	+	.	gene_id "XLOC_000130"; transcript_id "TCONS_00000210"; exon_number "1"; oId "CUFF.298.1"; tss_id "TSS154";
1	Cufflinks	exon	3240806	3242025	.	+	.	gene_id "XLOC_000131"; transcript_id "TCONS_00000211"; exon_number "1"; oId "CUFF.299.1"; tss_id "TSS155";
1	Cufflinks	exon	3243609	3244948	.	+	.	gene_id "XLOC_000132"; transcript_id "TCONS_00000212"; exon_number "1"; oId "CUFF.300.1"; tss_id "TSS156";
1	Cufflinks	exon	3245017	3245929	.	+	.	gene_id "XLOC_000133"; transcript_id "TCONS_00000213"; exon_number "1"; oId "CUFF.301.1"; tss_id "TSS157";
1	Cufflinks	exon	3245980	3246524	.	+	.	gene_id "XLOC_000134"; transcript_id "TCONS_00000214"; exon_number "1"; oId "CUFF.302.1"; tss_id "TSS158";
1	Cufflinks	exon	3246872	3247628	.	+	.	gene_id "XLOC_000135"; transcript_id "TCONS_00000215"; exon_number "1"; oId "CUFF.303.1"; tss_id "TSS159";
1	Cufflinks	exon	3248006	3249610	.	+	.	gene_id "XLOC_000136"; transcript_id "TCONS_00000216"; exon_number "1"; oId "CUFF.304.1"; tss_id "TSS160";
1	Cufflinks	exon	3250888	3251197	.	+	.	gene_id "XLOC_000137"; transcript_id "TCONS_00000217"; exon_number "1"; oId "CUFF.305.1"; tss_id "TSS161";
1	Cufflinks	exon	3251786	3252213	.	+	.	gene_id "XLOC_000138"; transcript_id "TCONS_00000218"; exon_number "1"; oId "CUFF.306.1"; tss_id "TSS162";
1	Cufflinks	exon	3253292	3253538	.	+	.	gene_id "XLOC_000139"; transcript_id "TCONS_00000219"; exon_number "1"; oId "CUFF.307.1"; tss_id "TSS163";
1	Cufflinks	exon	3253905	3255168	.	+	.	gene_id "XLOC_000140"; transcript_id "TCONS_00000220"; exon_number "1"; oId "CUFF.308.1"; tss_id "TSS164";
1	Cufflinks	exon	3256103	3257107	.	+	.	gene_id "XLOC_000141"; transcript_id "TCONS_00000221"; exon_number "1"; oId "CUFF.310.1"; tss_id "TSS165";
1	Cufflinks	exon	3257610	3258188	.	+	.	gene_id "XLOC_000142"; transcript_id "TCONS_00000222"; exon_number "1"; oId "CUFF.311.1"; tss_id "TSS166";
1	Cufflinks	exon	3258678	3258916	.	+	.	gene_id "XLOC_000143"; transcript_id "TCONS_00000223"; exon_number "1"; oId "CUFF.312.1"; tss_id "TSS167";
1	Cufflinks	exon	3259054	3259281	.	+	.	gene_id "XLOC_000144"; transcript_id "TCONS_00000224"; exon_number "1"; oId "CUFF.313.1"; tss_id "TSS168";
1	Cufflinks	exon	3260442	3261399	.	+	.	gene_id "XLOC_000145"; transcript_id "TCONS_00000225"; exon_number "1"; oId "CUFF.314.1"; tss_id "TSS169";
1	Cufflinks	exon	3261884	3262713	.	+	.	gene_id "XLOC_000146"; transcript_id "TCONS_00000226"; exon_number "1"; oId "CUFF.315.1"; tss_id "TSS170";
1	Cufflinks	exon	3270873	3275257	.	+	.	gene_id "XLOC_000147"; transcript_id "TCONS_00000227"; exon_number "1"; oId "CUFF.317.1"; tss_id "TSS171";
1	Cufflinks	exon	3276163	3277363	.	+	.	gene_id "XLOC_000148"; transcript_id "TCONS_00000228"; exon_number "1"; oId "CUFF.318.1"; tss_id "TSS172";
1	Cufflinks	exon	3343615	3344086	.	+	.	gene_id "XLOC_000149"; transcript_id "TCONS_00000240"; exon_number "1"; oId "CUFF.231.1"; tss_id "TSS173";
1	Cufflinks	exon	3344173	3344920	.	+	.	gene_id "XLOC_000150"; transcript_id "TCONS_00000241"; exon_number "1"; oId "CUFF.232.1"; tss_id "TSS174";
1	Cufflinks	exon	3345357	3345625	.	+	.	gene_id "XLOC_000151"; transcript_id "TCONS_00000242"; exon_number "1"; oId "CUFF.233.1"; tss_id "TSS175";
1	Cufflinks	exon	3349483	3349798	.	+	.	gene_id "XLOC_000153"; transcript_id "TCONS_00000244"; exon_number "1"; oId "CUFF.240.1"; tss_id "TSS177";
1	Cufflinks	exon	3354312	3354583	.	+	.	gene_id "XLOC_000154"; transcript_id "TCONS_00000245"; exon_number "1"; oId "CUFF.241.1"; tss_id "TSS178";
1	Cufflinks	exon	3358222	3358515	.	+	.	gene_id "XLOC_000155"; transcript_id "TCONS_00000246"; exon_number "1"; oId "CUFF.242.1"; tss_id "TSS179";
1	Cufflinks	exon	3358896	3359176	.	+	.	gene_id "XLOC_000156"; transcript_id "TCONS_00000247"; exon_number "1"; oId "CUFF.243.1"; tss_id "TSS180";
1	Cufflinks	exon	3396112	3396500	.	+	.	gene_id "XLOC_000158"; transcript_id "TCONS_00000250"; exon_number "1"; oId "CUFF.247.1"; tss_id "TSS183";
1	Cufflinks	exon	3410808	3411121	.	+	.	gene_id "XLOC_000159"; transcript_id "TCONS_00000251"; exon_number "1"; oId "CUFF.249.1"; tss_id "TSS184";
1	Cufflinks	exon	3412063	3413330	.	+	.	gene_id "XLOC_000161"; transcript_id "TCONS_00000256"; exon_number "1"; oId "CUFF.255.1"; tss_id "TSS187";
1	Cufflinks	exon	3430949	3431902	.	+	.	gene_id "XLOC_000163"; transcript_id "TCONS_00000258"; exon_number "1"; oId "CUFF.253.1"; tss_id "TSS189";
1	Cufflinks	exon	3435172	3435985	.	+	.	gene_id "XLOC_000165"; transcript_id "TCONS_00000260"; exon_number "1"; oId "CUFF.257.1"; tss_id "TSS191";
1	Cufflinks	exon	3436540	3436835	.	+	.	gene_id "XLOC_000166"; transcript_id "TCONS_00000261"; exon_number "1"; oId "CUFF.258.1"; tss_id "TSS192";
1	Cufflinks	exon	3480284	3480996	.	+	.	gene_id "XLOC_000170"; transcript_id "TCONS_00000270"; exon_number "1"; oId "CUFF.261.1"; tss_id "TSS199";
1	Cufflinks	exon	3482700	3483413	.	+	.	gene_id "XLOC_000171"; transcript_id "TCONS_00000271"; exon_number "1"; oId "CUFF.262.1"; tss_id "TSS200";
1	Cufflinks	exon	3504331	3505501	.	+	.	gene_id "XLOC_000172"; transcript_id "TCONS_00000272"; exon_number "1"; oId "CUFF.270.1"; tss_id "TSS201";
1	Cufflinks	exon	3557152	3557400	.	+	.	gene_id "XLOC_000173"; transcript_id "TCONS_00000273"; exon_number "1"; oId "CUFF.274.1"; tss_id "TSS202";
1	Cufflinks	exon	3962204	3962552	.	+	.	gene_id "XLOC_000174"; transcript_id "TCONS_00000274"; exon_number "1"; oId "CUFF.277.1"; tss_id "TSS203";
1	Cufflinks	exon	4271353	4271739	.	+	.	gene_id "XLOC_000180"; transcript_id "TCONS_00000281"; exon_number "1"; oId "CUFF.330.1"; tss_id "TSS209";
1	Cufflinks	exon	4311791	4312066	.	+	.	gene_id "XLOC_000182"; transcript_id "TCONS_00000283"; exon_number "1"; oId "CUFF.332.1"; tss_id "TSS211";
1	Cufflinks	exon	4799767	4800133	.	+	.	gene_id "XLOC_000184"; transcript_id "TCONS_00000285"; exon_number "1"; oId "CUFF.334.1"; tss_id "TSS213";
1	Cufflinks	exon	4830275	4830504	.	+	.	gene_id "XLOC_000185"; transcript_id "TCONS_00000286"; exon_number "1"; oId "CUFF.335.1"; tss_id "TSS214";
1	Cufflinks	exon	6017639	6017903	.	+	.	gene_id "XLOC_000189"; transcript_id "TCONS_00000293"; exon_number "1"; oId "CUFF.355.1"; tss_id "TSS219";
1	Cufflinks	exon	6069224	6069491	.	+	.	gene_id "XLOC_000193"; transcript_id "TCONS_00000299"; exon_number "1"; oId "CUFF.364.1"; tss_id "TSS223";
1	Cufflinks	exon	6486103	6486429	.	+	.	gene_id "XLOC_000201"; transcript_id "TCONS_00000311"; exon_number "1"; oId "CUFF.377.1"; tss_id "TSS233";
1	Cufflinks	exon	6535681	6536030	.	+	.	gene_id "XLOC_000202"; transcript_id "TCONS_00000312"; exon_number "1"; oId "CUFF.379.1"; tss_id "TSS234";
1	Cufflinks	exon	6539043	6539352	.	+	.	gene_id "XLOC_000203"; transcript_id "TCONS_00000313"; exon_number "1"; oId "CUFF.385.1"; tss_id "TSS235";
1	Cufflinks	exon	6659685	6659977	.	+	.	gene_id "XLOC_000207"; transcript_id "TCONS_00000319"; exon_number "1"; oId "CUFF.395.1"; tss_id "TSS240";
1	Cufflinks	exon	6682316	6682743	.	+	.	gene_id "XLOC_000208"; transcript_id "TCONS_00000320"; exon_number "1"; oId "CUFF.401.1"; tss_id "TSS241";
1	Cufflinks	exon	6709746	6710186	.	+	.	gene_id "XLOC_000209"; transcript_id "TCONS_00000321"; exon_number "1"; oId "CUFF.398.1"; tss_id "TSS242";
1	Cufflinks	exon	6724057	6724869	.	+	.	gene_id "XLOC_000211"; transcript_id "TCONS_00000323"; exon_number "1"; oId "CUFF.474.1"; tss_id "TSS244";
1	Cufflinks	exon	6936176	6937039	.	+	.	gene_id "XLOC_000212"; transcript_id "TCONS_00000324"; exon_number "1"; oId "CUFF.403.2"; tss_id "TSS245";
1	Cufflinks	exon	6936176	6936719	.	+	.	gene_id "XLOC_000212"; transcript_id "TCONS_00000325"; exon_number "1"; oId "CUFF.403.1"; tss_id "TSS245";
1	Cufflinks	exon	6937289	6937847	.	+	.	gene_id "XLOC_000212"; transcript_id "TCONS_00000325"; exon_number "2"; oId "CUFF.403.1"; tss_id "TSS245";
1	Cufflinks	exon	6940330	6940606	.	+	.	gene_id "XLOC_000213"; transcript_id "TCONS_00000327"; exon_number "1"; oId "CUFF.406.1"; tss_id "TSS247";
1	Cufflinks	exon	6945571	6945772	.	+	.	gene_id "XLOC_000214"; transcript_id "TCONS_00000328"; exon_number "1"; oId "CUFF.408.1"; tss_id "TSS248";
1	Cufflinks	exon	7318618	7318947	.	+	.	gene_id "XLOC_000218"; transcript_id "TCONS_00000333"; exon_number "1"; oId "CUFF.423.1"; tss_id "TSS252";
1	Cufflinks	exon	7357709	7357997	.	+	.	gene_id "XLOC_000220"; transcript_id "TCONS_00000335"; exon_number "1"; oId "CUFF.420.1"; tss_id "TSS254";
1	Cufflinks	exon	7631505	7631655	.	+	.	gene_id "XLOC_000224"; transcript_id "TCONS_00000340"; exon_number "1"; oId "CUFF.462.1"; tss_id "TSS258";
1	Cufflinks	exon	7652340	7652400	.	+	.	gene_id "XLOC_000224"; transcript_id "TCONS_00000340"; exon_number "2"; oId "CUFF.462.1"; tss_id "TSS258";
1	Cufflinks	exon	7631882	7632103	.	+	.	gene_id "XLOC_000225"; transcript_id "TCONS_00000341"; exon_number "1"; oId "CUFF.463.1"; tss_id "TSS259";
1	Cufflinks	exon	7642794	7643330	.	+	.	gene_id "XLOC_000226"; transcript_id "TCONS_00000342"; exon_number "1"; oId "CUFF.464.1"; tss_id "TSS260";
1	Cufflinks	exon	7725935	7726294	.	+	.	gene_id "XLOC_000227"; transcript_id "TCONS_00000343"; exon_number "1"; oId "CUFF.441.1"; tss_id "TSS261";
1	Cufflinks	exon	8668489	8668752	.	+	.	gene_id "XLOC_000230"; transcript_id "TCONS_00000346"; exon_number "1"; oId "CUFF.544.1"; tss_id "TSS265";
1	Cufflinks	exon	8854868	8855232	.	+	.	gene_id "XLOC_000231"; transcript_id "TCONS_00000348"; exon_number "1"; oId "CUFF.465.1"; tss_id "TSS266";
1	Cufflinks	exon	8885801	8886315	.	+	.	gene_id "XLOC_000232"; transcript_id "TCONS_00000349"; exon_number "1"; oId "CUFF.467.1"; tss_id "TSS267";
1	Cufflinks	exon	9143856	9144486	.	+	.	gene_id "XLOC_000233"; transcript_id "TCONS_00000350"; exon_number "1"; oId "CUFF.523.1"; tss_id "TSS268";
1	Cufflinks	exon	9144551	9144769	.	+	.	gene_id "XLOC_000234"; transcript_id "TCONS_00000351"; exon_number "1"; oId "CUFF.524.1"; tss_id "TSS269";
1	Cufflinks	exon	9168209	9168730	.	+	.	gene_id "XLOC_000235"; transcript_id "TCONS_00000352"; exon_number "1"; oId "CUFF.527.1"; tss_id "TSS270";
1	Cufflinks	exon	9197100	9197415	.	+	.	gene_id "XLOC_000236"; transcript_id "TCONS_00000353"; exon_number "1"; oId "CUFF.529.1"; tss_id "TSS271";
1	Cufflinks	exon	9546783	9547406	.	+	.	gene_id "XLOC_000239"; transcript_id "TCONS_00000356"; exon_number "1"; oId "CUFF.532.1"; tss_id "TSS274";
1	Cufflinks	exon	10355846	10356493	.	+	.	gene_id "XLOC_000242"; transcript_id "TCONS_00000364"; exon_number "1"; oId "CUFF.651.1"; tss_id "TSS280";
1	Cufflinks	exon	10404096	10404579	.	+	.	gene_id "XLOC_000243"; transcript_id "TCONS_00000366"; exon_number "1"; oId "CUFF.551.1"; tss_id "TSS281";
1	Cufflinks	exon	10405150	10405692	.	+	.	gene_id "XLOC_000244"; transcript_id "TCONS_00000367"; exon_number "1"; oId "CUFF.552.1"; tss_id "TSS282";
1	Cufflinks	exon	10406025	10406932	.	+	.	gene_id "XLOC_000245"; transcript_id "TCONS_00000368"; exon_number "1"; oId "CUFF.553.1"; tss_id "TSS283";
1	Cufflinks	exon	10409701	10410012	.	+	.	gene_id "XLOC_000246"; transcript_id "TCONS_00000369"; exon_number "1"; oId "CUFF.554.1"; tss_id "TSS284";
1	Cufflinks	exon	10490894	10491369	.	+	.	gene_id "XLOC_000248"; transcript_id "TCONS_00000374"; exon_number "1"; oId "CUFF.566.1"; tss_id "TSS288";
1	Cufflinks	exon	10572784	10573106	.	+	.	gene_id "XLOC_000249"; transcript_id "TCONS_00000375"; exon_number "1"; oId "CUFF.556.1"; tss_id "TSS289";
1	Cufflinks	exon	10579296	10579534	.	+	.	gene_id "XLOC_000250"; transcript_id "TCONS_00000376"; exon_number "1"; oId "CUFF.557.1"; tss_id "TSS290";
1	Cufflinks	exon	10582863	10583138	.	+	.	gene_id "XLOC_000251"; transcript_id "TCONS_00000377"; exon_number "1"; oId "CUFF.558.1"; tss_id "TSS291";
1	Cufflinks	exon	10592720	10593502	.	+	.	gene_id "XLOC_000252"; transcript_id "TCONS_00000378"; exon_number "1"; oId "CUFF.559.1"; tss_id "TSS292";
1	Cufflinks	exon	10749399	10749617	.	+	.	gene_id "XLOC_000253"; transcript_id "TCONS_00000379"; exon_number "1"; oId "CUFF.569.1"; tss_id "TSS293";
1	Cufflinks	exon	10989507	10989749	.	+	.	gene_id "XLOC_000256"; transcript_id "TCONS_00000382"; exon_number "1"; oId "CUFF.597.1"; tss_id "TSS296";
1	Cufflinks	exon	11032929	11033175	.	+	.	gene_id "XLOC_000257"; transcript_id "TCONS_00000383"; exon_number "1"; oId "CUFF.601.1"; tss_id "TSS297";
1	Cufflinks	exon	11483640	11483955	.	+	.	gene_id "XLOC_000258"; transcript_id "TCONS_00000384"; exon_number "1"; oId "CUFF.609.1"; tss_id "TSS298";
1	Cufflinks	exon	11509071	11510380	.	+	.	gene_id "XLOC_000259"; transcript_id "TCONS_00000395"; exon_number "1"; oId "CUFF.865.10"; tss_id "TSS301";
1	Cufflinks	exon	11506898	11509014	.	+	.	gene_id "XLOC_000260"; transcript_id "TCONS_00000394"; exon_number "1"; oId "CUFF.894.1"; tss_id "TSS302";
1	Cufflinks	exon	11512627	11513317	.	+	.	gene_id "XLOC_000261"; transcript_id "TCONS_00000396"; exon_number "1"; oId "CUFF.895.1"; tss_id "TSS303";
1	Cufflinks	exon	11513625	11514016	.	+	.	gene_id "XLOC_000262"; transcript_id "TCONS_00000397"; exon_number "1"; oId "CUFF.896.1"; tss_id "TSS304";
1	Cufflinks	exon	11516720	11517226	.	+	.	gene_id "XLOC_000263"; transcript_id "TCONS_00000398"; exon_number "1"; oId "CUFF.897.1"; tss_id "TSS305";
1	Cufflinks	exon	11517342	11518344	.	+	.	gene_id "XLOC_000264"; transcript_id "TCONS_00000399"; exon_number "1"; oId "CUFF.867.1"; tss_id "TSS306";
1	Cufflinks	exon	11518620	11520441	.	+	.	gene_id "XLOC_000265"; transcript_id "TCONS_00000400"; exon_number "1"; oId "CUFF.898.1"; tss_id "TSS307";
1	Cufflinks	exon	11521141	11521469	.	+	.	gene_id "XLOC_000266"; transcript_id "TCONS_00000401"; exon_number "1"; oId "CUFF.899.1"; tss_id "TSS308";
1	Cufflinks	exon	11522363	11523199	.	+	.	gene_id "XLOC_000267"; transcript_id "TCONS_00000402"; exon_number "1"; oId "CUFF.900.1"; tss_id "TSS309";
1	Cufflinks	exon	11523553	11523991	.	+	.	gene_id "XLOC_000268"; transcript_id "TCONS_00000403"; exon_number "1"; oId "CUFF.901.1"; tss_id "TSS310";
1	Cufflinks	exon	11524268	11524497	.	+	.	gene_id "XLOC_000269"; transcript_id "TCONS_00000404"; exon_number "1"; oId "CUFF.902.1"; tss_id "TSS311";
1	Cufflinks	exon	11525015	11525289	.	+	.	gene_id "XLOC_000270"; transcript_id "TCONS_00000405"; exon_number "1"; oId "CUFF.903.1"; tss_id "TSS312";
1	Cufflinks	exon	11526062	11527058	.	+	.	gene_id "XLOC_000271"; transcript_id "TCONS_00000406"; exon_number "1"; oId "CUFF.904.1"; tss_id "TSS313";
1	Cufflinks	exon	11528984	11529866	.	+	.	gene_id "XLOC_000272"; transcript_id "TCONS_00000407"; exon_number "1"; oId "CUFF.905.1"; tss_id "TSS314";
1	Cufflinks	exon	11531915	11532980	.	+	.	gene_id "XLOC_000273"; transcript_id "TCONS_00000408"; exon_number "1"; oId "CUFF.907.1"; tss_id "TSS315";
1	Cufflinks	exon	11533149	11534501	.	+	.	gene_id "XLOC_000274"; transcript_id "TCONS_00000409"; exon_number "1"; oId "CUFF.908.1"; tss_id "TSS316";
1	Cufflinks	exon	11535914	11536505	.	+	.	gene_id "XLOC_000275"; transcript_id "TCONS_00000410"; exon_number "1"; oId "CUFF.909.1"; tss_id "TSS317";
1	Cufflinks	exon	11536934	11537552	.	+	.	gene_id "XLOC_000276"; transcript_id "TCONS_00000411"; exon_number "1"; oId "CUFF.910.1"; tss_id "TSS318";
1	Cufflinks	exon	11542705	11543553	.	+	.	gene_id "XLOC_000278"; transcript_id "TCONS_00000413"; exon_number "1"; oId "CUFF.869.1"; tss_id "TSS320";
1	Cufflinks	exon	11544010	11545815	.	+	.	gene_id "XLOC_000279"; transcript_id "TCONS_00000414"; exon_number "1"; oId "CUFF.912.1"; tss_id "TSS321";
1	Cufflinks	exon	11545977	11546354	.	+	.	gene_id "XLOC_000280"; transcript_id "TCONS_00000415"; exon_number "1"; oId "CUFF.913.1"; tss_id "TSS322";
1	Cufflinks	exon	11546785	11547298	.	+	.	gene_id "XLOC_000281"; transcript_id "TCONS_00000416"; exon_number "1"; oId "CUFF.871.1"; tss_id "TSS323";
1	Cufflinks	exon	11548740	11549153	.	+	.	gene_id "XLOC_000282"; transcript_id "TCONS_00000417"; exon_number "1"; oId "CUFF.914.1"; tss_id "TSS324";
1	Cufflinks	exon	11549288	11549517	.	+	.	gene_id "XLOC_000283"; transcript_id "TCONS_00000418"; exon_number "1"; oId "CUFF.915.1"; tss_id "TSS325";
1	Cufflinks	exon	11550231	11550501	.	+	.	gene_id "XLOC_000284"; transcript_id "TCONS_00000419"; exon_number "1"; oId "CUFF.916.1"; tss_id "TSS326";
1	Cufflinks	exon	11551015	11551617	.	+	.	gene_id "XLOC_000285"; transcript_id "TCONS_00000420"; exon_number "1"; oId "CUFF.917.1"; tss_id "TSS327";
1	Cufflinks	exon	11551758	11552539	.	+	.	gene_id "XLOC_000286"; transcript_id "TCONS_00000421"; exon_number "1"; oId "CUFF.918.1"; tss_id "TSS328";
1	Cufflinks	exon	11553432	11554028	.	+	.	gene_id "XLOC_000287"; transcript_id "TCONS_00000422"; exon_number "1"; oId "CUFF.919.1"; tss_id "TSS329";
1	Cufflinks	exon	11554181	11555097	.	+	.	gene_id "XLOC_000288"; transcript_id "TCONS_00000423"; exon_number "1"; oId "CUFF.920.1"; tss_id "TSS330";
1	Cufflinks	exon	11555384	11555921	.	+	.	gene_id "XLOC_000289"; transcript_id "TCONS_00000424"; exon_number "1"; oId "CUFF.921.1"; tss_id "TSS331";
1	Cufflinks	exon	11556157	11557395	.	+	.	gene_id "XLOC_000290"; transcript_id "TCONS_00000425"; exon_number "1"; oId "CUFF.922.1"; tss_id "TSS332";
1	Cufflinks	exon	11558108	11558720	.	+	.	gene_id "XLOC_000291"; transcript_id "TCONS_00000426"; exon_number "1"; oId "CUFF.874.1"; tss_id "TSS333";
1	Cufflinks	exon	11559766	11560468	.	+	.	gene_id "XLOC_000292"; transcript_id "TCONS_00000427"; exon_number "1"; oId "CUFF.876.1"; tss_id "TSS334";
1	Cufflinks	exon	11560566	11561345	.	+	.	gene_id "XLOC_000293"; transcript_id "TCONS_00000428"; exon_number "1"; oId "CUFF.923.1"; tss_id "TSS335";
1	Cufflinks	exon	11562603	11563064	.	+	.	gene_id "XLOC_000294"; transcript_id "TCONS_00000429"; exon_number "1"; oId "CUFF.924.1"; tss_id "TSS336";
1	Cufflinks	exon	11563920	11565296	.	+	.	gene_id "XLOC_000295"; transcript_id "TCONS_00000430"; exon_number "1"; oId "CUFF.925.1"; tss_id "TSS337";
1	Cufflinks	exon	11565992	11566408	.	+	.	gene_id "XLOC_000296"; transcript_id "TCONS_00000431"; exon_number "1"; oId "CUFF.927.1"; tss_id "TSS338";
1	Cufflinks	exon	11570079	11570377	.	+	.	gene_id "XLOC_000297"; transcript_id "TCONS_00000432"; exon_number "1"; oId "CUFF.928.1"; tss_id "TSS339";
1	Cufflinks	exon	11573844	11574525	.	+	.	gene_id "XLOC_000298"; transcript_id "TCONS_00000433"; exon_number "1"; oId "CUFF.932.1"; tss_id "TSS340";
1	Cufflinks	exon	11577313	11577758	.	+	.	gene_id "XLOC_000299"; transcript_id "TCONS_00000434"; exon_number "1"; oId "CUFF.933.1"; tss_id "TSS341";
1	Cufflinks	exon	11580955	11581309	.	+	.	gene_id "XLOC_000300"; transcript_id "TCONS_00000435"; exon_number "1"; oId "CUFF.934.1"; tss_id "TSS342";
1	Cufflinks	exon	11585936	11587362	.	+	.	gene_id "XLOC_000301"; transcript_id "TCONS_00000436"; exon_number "1"; oId "CUFF.935.1"; tss_id "TSS343";
1	Cufflinks	exon	11589744	11590324	.	+	.	gene_id "XLOC_000302"; transcript_id "TCONS_00000437"; exon_number "1"; oId "CUFF.936.1"; tss_id "TSS344";
1	Cufflinks	exon	11591544	11591867	.	+	.	gene_id "XLOC_000303"; transcript_id "TCONS_00000438"; exon_number "1"; oId "CUFF.937.1"; tss_id "TSS345";
1	Cufflinks	exon	11592134	11592374	.	+	.	gene_id "XLOC_000304"; transcript_id "TCONS_00000439"; exon_number "1"; oId "CUFF.938.1"; tss_id "TSS346";
1	Cufflinks	exon	11593787	11594159	.	+	.	gene_id "XLOC_000305"; transcript_id "TCONS_00000440"; exon_number "1"; oId "CUFF.939.1"; tss_id "TSS347";
1	Cufflinks	exon	11594355	11595427	.	+	.	gene_id "XLOC_000306"; transcript_id "TCONS_00000441"; exon_number "1"; oId "CUFF.940.1"; tss_id "TSS348";
1	Cufflinks	exon	11597787	11597825	.	+	.	gene_id "XLOC_000307"; transcript_id "TCONS_00000442"; exon_number "1"; oId "CUFF.943.1"; tss_id "TSS349";
1	Cufflinks	exon	11598505	11598845	.	+	.	gene_id "XLOC_000307"; transcript_id "TCONS_00000442"; exon_number "2"; oId "CUFF.943.1"; tss_id "TSS349";
1	Cufflinks	exon	11599467	11600331	.	+	.	gene_id "XLOC_000308"; transcript_id "TCONS_00000443"; exon_number "1"; oId "CUFF.944.1"; tss_id "TSS350";
1	Cufflinks	exon	11601109	11601713	.	+	.	gene_id "XLOC_000309"; transcript_id "TCONS_00000444"; exon_number "1"; oId "CUFF.945.1"; tss_id "TSS351";
1	Cufflinks	exon	11602221	11602722	.	+	.	gene_id "XLOC_000310"; transcript_id "TCONS_00000445"; exon_number "1"; oId "CUFF.946.1"; tss_id "TSS352";
1	Cufflinks	exon	11604064	11604691	.	+	.	gene_id "XLOC_000311"; transcript_id "TCONS_00000446"; exon_number "1"; oId "CUFF.947.1"; tss_id "TSS353";
1	Cufflinks	exon	11608288	11608843	.	+	.	gene_id "XLOC_000312"; transcript_id "TCONS_00000447"; exon_number "1"; oId "CUFF.948.1"; tss_id "TSS354";
1	Cufflinks	exon	11609299	11609589	.	+	.	gene_id "XLOC_000313"; transcript_id "TCONS_00000448"; exon_number "1"; oId "CUFF.949.1"; tss_id "TSS355";
1	Cufflinks	exon	11612689	11613085	.	+	.	gene_id "XLOC_000314"; transcript_id "TCONS_00000449"; exon_number "1"; oId "CUFF.950.1"; tss_id "TSS356";
1	Cufflinks	exon	11618071	11618500	.	+	.	gene_id "XLOC_000315"; transcript_id "TCONS_00000450"; exon_number "1"; oId "CUFF.951.1"; tss_id "TSS357";
1	Cufflinks	exon	11619206	11619448	.	+	.	gene_id "XLOC_000316"; transcript_id "TCONS_00000451"; exon_number "1"; oId "CUFF.952.1"; tss_id "TSS358";
1	Cufflinks	exon	11619991	11620219	.	+	.	gene_id "XLOC_000317"; transcript_id "TCONS_00000452"; exon_number "1"; oId "CUFF.953.1"; tss_id "TSS359";
1	Cufflinks	exon	11622669	11623205	.	+	.	gene_id "XLOC_000318"; transcript_id "TCONS_00000453"; exon_number "1"; oId "CUFF.954.1"; tss_id "TSS360";
1	Cufflinks	exon	11624238	11624579	.	+	.	gene_id "XLOC_000319"; transcript_id "TCONS_00000454"; exon_number "1"; oId "CUFF.955.1"; tss_id "TSS361";
1	Cufflinks	exon	11627185	11627427	.	+	.	gene_id "XLOC_000320"; transcript_id "TCONS_00000455"; exon_number "1"; oId "CUFF.881.1"; tss_id "TSS362";
1	Cufflinks	exon	11627769	11627973	.	+	.	gene_id "XLOC_000321"; transcript_id "TCONS_00000456"; exon_number "1"; oId "CUFF.956.1"; tss_id "TSS363";
1	Cufflinks	exon	11629382	11629824	.	+	.	gene_id "XLOC_000322"; transcript_id "TCONS_00000457"; exon_number "1"; oId "CUFF.957.1"; tss_id "TSS364";
1	Cufflinks	exon	11630333	11630590	.	+	.	gene_id "XLOC_000323"; transcript_id "TCONS_00000458"; exon_number "1"; oId "CUFF.958.1"; tss_id "TSS365";
1	Cufflinks	exon	11646811	11647057	.	+	.	gene_id "XLOC_000324"; transcript_id "TCONS_00000459"; exon_number "1"; oId "CUFF.961.1"; tss_id "TSS366";
1	Cufflinks	exon	11685226	11685513	.	+	.	gene_id "XLOC_000325"; transcript_id "TCONS_00000460"; exon_number "1"; oId "CUFF.884.1"; tss_id "TSS367";
1	Cufflinks	exon	11718764	11720268	.	+	.	gene_id "XLOC_000326"; transcript_id "TCONS_00000461"; exon_number "1"; oId "CUFF.963.1"; tss_id "TSS368";
1	Cufflinks	exon	11720406	11721385	.	+	.	gene_id "XLOC_000327"; transcript_id "TCONS_00000462"; exon_number "1"; oId "CUFF.964.1"; tss_id "TSS369";
1	Cufflinks	exon	11721616	11723045	.	+	.	gene_id "XLOC_000328"; transcript_id "TCONS_00000463"; exon_number "1"; oId "CUFF.965.1"; tss_id "TSS370";
1	Cufflinks	exon	11723260	11725506	.	+	.	gene_id "XLOC_000329"; transcript_id "TCONS_00000464"; exon_number "1"; oId "CUFF.966.1"; tss_id "TSS371";
1	Cufflinks	exon	11727924	11728473	.	+	.	gene_id "XLOC_000330"; transcript_id "TCONS_00000465"; exon_number "1"; oId "CUFF.967.1"; tss_id "TSS372";
1	Cufflinks	exon	11733344	11733940	.	+	.	gene_id "XLOC_000332"; transcript_id "TCONS_00000467"; exon_number "1"; oId "CUFF.969.1"; tss_id "TSS374";
1	Cufflinks	exon	11734750	11735128	.	+	.	gene_id "XLOC_000333"; transcript_id "TCONS_00000468"; exon_number "1"; oId "CUFF.970.1"; tss_id "TSS375";
1	Cufflinks	exon	11735814	11736327	.	+	.	gene_id "XLOC_000334"; transcript_id "TCONS_00000469"; exon_number "1"; oId "CUFF.971.1"; tss_id "TSS376";
1	Cufflinks	exon	11740097	11740564	.	+	.	gene_id "XLOC_000335"; transcript_id "TCONS_00000470"; exon_number "1"; oId "CUFF.972.1"; tss_id "TSS377";
1	Cufflinks	exon	11740636	11741507	.	+	.	gene_id "XLOC_000336"; transcript_id "TCONS_00000471"; exon_number "1"; oId "CUFF.973.1"; tss_id "TSS378";
1	Cufflinks	exon	11743039	11743961	.	+	.	gene_id "XLOC_000337"; transcript_id "TCONS_00000472"; exon_number "1"; oId "CUFF.975.1"; tss_id "TSS379";
1	Cufflinks	exon	11744177	11744540	.	+	.	gene_id "XLOC_000338"; transcript_id "TCONS_00000473"; exon_number "1"; oId "CUFF.976.1"; tss_id "TSS380";
1	Cufflinks	exon	11744645	11745195	.	+	.	gene_id "XLOC_000339"; transcript_id "TCONS_00000474"; exon_number "1"; oId "CUFF.977.1"; tss_id "TSS381";
1	Cufflinks	exon	11745433	11745780	.	+	.	gene_id "XLOC_000340"; transcript_id "TCONS_00000475"; exon_number "1"; oId "CUFF.978.1"; tss_id "TSS382";
1	Cufflinks	exon	11750078	11750904	.	+	.	gene_id "XLOC_000341"; transcript_id "TCONS_00000476"; exon_number "1"; oId "CUFF.981.1"; tss_id "TSS383";
1	Cufflinks	exon	11755613	11757365	.	+	.	gene_id "XLOC_000342"; transcript_id "TCONS_00000477"; exon_number "1"; oId "CUFF.984.1"; tss_id "TSS384";
1	Cufflinks	exon	11757441	11758303	.	+	.	gene_id "XLOC_000343"; transcript_id "TCONS_00000478"; exon_number "1"; oId "CUFF.985.1"; tss_id "TSS385";
1	Cufflinks	exon	11758851	11759767	.	+	.	gene_id "XLOC_000344"; transcript_id "TCONS_00000479"; exon_number "1"; oId "CUFF.986.1"; tss_id "TSS386";
1	Cufflinks	exon	11761372	11762113	.	+	.	gene_id "XLOC_000345"; transcript_id "TCONS_00000480"; exon_number "1"; oId "CUFF.987.1"; tss_id "TSS387";
1	Cufflinks	exon	11763791	11764713	.	+	.	gene_id "XLOC_000346"; transcript_id "TCONS_00000481"; exon_number "1"; oId "CUFF.988.1"; tss_id "TSS388";
1	Cufflinks	exon	11765406	11767051	.	+	.	gene_id "XLOC_000347"; transcript_id "TCONS_00000482"; exon_number "1"; oId "CUFF.989.1"; tss_id "TSS389";
1	Cufflinks	exon	11768332	11768887	.	+	.	gene_id "XLOC_000348"; transcript_id "TCONS_00000483"; exon_number "1"; oId "CUFF.990.1"; tss_id "TSS390";
1	Cufflinks	exon	11770864	11771168	.	+	.	gene_id "XLOC_000349"; transcript_id "TCONS_00000484"; exon_number "1"; oId "CUFF.991.1"; tss_id "TSS391";
1	Cufflinks	exon	11772084	11772527	.	+	.	gene_id "XLOC_000350"; transcript_id "TCONS_00000485"; exon_number "1"; oId "CUFF.992.1"; tss_id "TSS392";
1	Cufflinks	exon	11773013	11773482	.	+	.	gene_id "XLOC_000351"; transcript_id "TCONS_00000486"; exon_number "1"; oId "CUFF.993.1"; tss_id "TSS393";
1	Cufflinks	exon	11773644	11774405	.	+	.	gene_id "XLOC_000352"; transcript_id "TCONS_00000487"; exon_number "1"; oId "CUFF.994.1"; tss_id "TSS394";
1	Cufflinks	exon	11776010	11776237	.	+	.	gene_id "XLOC_000353"; transcript_id "TCONS_00000488"; exon_number "1"; oId "CUFF.995.1"; tss_id "TSS395";
1	Cufflinks	exon	11776355	11777006	.	+	.	gene_id "XLOC_000354"; transcript_id "TCONS_00000489"; exon_number "1"; oId "CUFF.996.1"; tss_id "TSS396";
1	Cufflinks	exon	11778008	11778344	.	+	.	gene_id "XLOC_000355"; transcript_id "TCONS_00000490"; exon_number "1"; oId "CUFF.997.1"; tss_id "TSS397";
1	Cufflinks	exon	11779083	11779914	.	+	.	gene_id "XLOC_000356"; transcript_id "TCONS_00000491"; exon_number "1"; oId "CUFF.998.1"; tss_id "TSS398";
1	Cufflinks	exon	11785887	11786141	.	+	.	gene_id "XLOC_000358"; transcript_id "TCONS_00000493"; exon_number "1"; oId "CUFF.1002.1"; tss_id "TSS400";
1	Cufflinks	exon	11786651	11787000	.	+	.	gene_id "XLOC_000359"; transcript_id "TCONS_00000494"; exon_number "1"; oId "CUFF.1003.1"; tss_id "TSS401";
1	Cufflinks	exon	11787729	11788073	.	+	.	gene_id "XLOC_000360"; transcript_id "TCONS_00000495"; exon_number "1"; oId "CUFF.1004.1"; tss_id "TSS402";
1	Cufflinks	exon	11789189	11789806	.	+	.	gene_id "XLOC_000361"; transcript_id "TCONS_00000496"; exon_number "1"; oId "CUFF.1005.1"; tss_id "TSS403";
1	Cufflinks	exon	11791937	11792283	.	+	.	gene_id "XLOC_000362"; transcript_id "TCONS_00000497"; exon_number "1"; oId "CUFF.1006.1"; tss_id "TSS404";
1	Cufflinks	exon	11795827	11796028	.	+	.	gene_id "XLOC_000363"; transcript_id "TCONS_00000498"; exon_number "1"; oId "CUFF.1008.1"; tss_id "TSS405";
1	Cufflinks	exon	11796560	11796997	.	+	.	gene_id "XLOC_000364"; transcript_id "TCONS_00000499"; exon_number "1"; oId "CUFF.1009.1"; tss_id "TSS406";
1	Cufflinks	exon	11798341	11799011	.	+	.	gene_id "XLOC_000365"; transcript_id "TCONS_00000500"; exon_number "1"; oId "CUFF.1010.1"; tss_id "TSS407";
1	Cufflinks	exon	11799756	11800529	.	+	.	gene_id "XLOC_000366"; transcript_id "TCONS_00000501"; exon_number "1"; oId "CUFF.1011.1"; tss_id "TSS408";
1	Cufflinks	exon	11800680	11801918	.	+	.	gene_id "XLOC_000367"; transcript_id "TCONS_00000502"; exon_number "1"; oId "CUFF.1012.1"; tss_id "TSS409";
1	Cufflinks	exon	11802415	11802905	.	+	.	gene_id "XLOC_000368"; transcript_id "TCONS_00000503"; exon_number "1"; oId "CUFF.1013.1"; tss_id "TSS410";
1	Cufflinks	exon	11803113	11803378	.	+	.	gene_id "XLOC_000369"; transcript_id "TCONS_00000504"; exon_number "1"; oId "CUFF.1014.1"; tss_id "TSS411";
1	Cufflinks	exon	11803623	11804034	.	+	.	gene_id "XLOC_000370"; transcript_id "TCONS_00000505"; exon_number "1"; oId "CUFF.1015.1"; tss_id "TSS412";
1	Cufflinks	exon	11804145	11804589	.	+	.	gene_id "XLOC_000371"; transcript_id "TCONS_00000506"; exon_number "1"; oId "CUFF.1016.1"; tss_id "TSS413";
1	Cufflinks	exon	11808039	11808742	.	+	.	gene_id "XLOC_000372"; transcript_id "TCONS_00000507"; exon_number "1"; oId "CUFF.1018.1"; tss_id "TSS414";
1	Cufflinks	exon	11809044	11809622	.	+	.	gene_id "XLOC_000373"; transcript_id "TCONS_00000508"; exon_number "1"; oId "CUFF.1019.1"; tss_id "TSS415";
1	Cufflinks	exon	11812668	11812926	.	+	.	gene_id "XLOC_000374"; transcript_id "TCONS_00000509"; exon_number "1"; oId "CUFF.1020.1"; tss_id "TSS416";
1	Cufflinks	exon	11816603	11817015	.	+	.	gene_id "XLOC_000375"; transcript_id "TCONS_00000510"; exon_number "1"; oId "CUFF.1021.1"; tss_id "TSS417";
1	Cufflinks	exon	11817071	11817704	.	+	.	gene_id "XLOC_000376"; transcript_id "TCONS_00000511"; exon_number "1"; oId "CUFF.1022.1"; tss_id "TSS418";
1	Cufflinks	exon	11824636	11824952	.	+	.	gene_id "XLOC_000377"; transcript_id "TCONS_00000512"; exon_number "1"; oId "CUFF.1023.1"; tss_id "TSS419";
1	Cufflinks	exon	11829544	11829873	.	+	.	gene_id "XLOC_000378"; transcript_id "TCONS_00000513"; exon_number "1"; oId "CUFF.1024.1"; tss_id "TSS420";
1	Cufflinks	exon	11830679	11831487	.	+	.	gene_id "XLOC_000379"; transcript_id "TCONS_00000514"; exon_number "1"; oId "CUFF.1025.1"; tss_id "TSS421";
1	Cufflinks	exon	11831749	11832022	.	+	.	gene_id "XLOC_000379"; transcript_id "TCONS_00000514"; exon_number "2"; oId "CUFF.1025.1"; tss_id "TSS421";
1	Cufflinks	exon	11835619	11835921	.	+	.	gene_id "XLOC_000380"; transcript_id "TCONS_00000515"; exon_number "1"; oId "CUFF.1026.1"; tss_id "TSS422";
1	Cufflinks	exon	11837021	11837221	.	+	.	gene_id "XLOC_000381"; transcript_id "TCONS_00000516"; exon_number "1"; oId "CUFF.1027.1"; tss_id "TSS423";
1	Cufflinks	exon	11837684	11838224	.	+	.	gene_id "XLOC_000382"; transcript_id "TCONS_00000517"; exon_number "1"; oId "CUFF.1028.1"; tss_id "TSS424";
1	Cufflinks	exon	11838494	11838895	.	+	.	gene_id "XLOC_000383"; transcript_id "TCONS_00000518"; exon_number "1"; oId "CUFF.1029.1"; tss_id "TSS425";
1	Cufflinks	exon	11841199	11841927	.	+	.	gene_id "XLOC_000384"; transcript_id "TCONS_00000519"; exon_number "1"; oId "CUFF.1030.1"; tss_id "TSS426";
1	Cufflinks	exon	11849929	11850260	.	+	.	gene_id "XLOC_000385"; transcript_id "TCONS_00000520"; exon_number "1"; oId "CUFF.1031.1"; tss_id "TSS427";
1	Cufflinks	exon	11859888	11860463	.	+	.	gene_id "XLOC_000386"; transcript_id "TCONS_00000521"; exon_number "1"; oId "CUFF.1033.1"; tss_id "TSS428";
1	Cufflinks	exon	12145370	12147000	.	+	.	gene_id "XLOC_000387"; transcript_id "TCONS_00000522"; exon_number "1"; oId "CUFF.889.1"; tss_id "TSS429";
1	Cufflinks	exon	12151338	12152454	.	+	.	gene_id "XLOC_000388"; transcript_id "TCONS_00000523"; exon_number "1"; oId "CUFF.1034.1"; tss_id "TSS430";
1	Cufflinks	exon	12156527	12157112	.	+	.	gene_id "XLOC_000389"; transcript_id "TCONS_00000524"; exon_number "1"; oId "CUFF.893.1"; tss_id "TSS431";
1	Cufflinks	exon	12157661	12158170	.	+	.	gene_id "XLOC_000390"; transcript_id "TCONS_00000525"; exon_number "1"; oId "CUFF.1035.1"; tss_id "TSS432";
1	Cufflinks	exon	12237960	12238165	.	+	.	gene_id "XLOC_000392"; transcript_id "TCONS_00000527"; exon_number "1"; oId "CUFF.612.1"; tss_id "TSS434";
1	Cufflinks	exon	12239999	12240392	.	+	.	gene_id "XLOC_000393"; transcript_id "TCONS_00000528"; exon_number "1"; oId "CUFF.617.1"; tss_id "TSS435";
1	Cufflinks	exon	12248619	12248966	.	+	.	gene_id "XLOC_000394"; transcript_id "TCONS_00000529"; exon_number "1"; oId "CUFF.623.1"; tss_id "TSS436";
1	Cufflinks	exon	12370351	12375080	.	+	.	gene_id "XLOC_000397"; transcript_id "TCONS_00000534"; exon_number "1"; oId "CUFF.659.1"; tss_id "TSS441";
1	Cufflinks	exon	12375695	12375855	.	+	.	gene_id "XLOC_000397"; transcript_id "TCONS_00000534"; exon_number "2"; oId "CUFF.659.1"; tss_id "TSS441";
1	Cufflinks	exon	12370428	12370561	.	+	.	gene_id "XLOC_000397"; transcript_id "TCONS_00000535"; exon_number "1"; oId "CUFF.659.2"; tss_id "TSS441";
1	Cufflinks	exon	12371023	12375080	.	+	.	gene_id "XLOC_000397"; transcript_id "TCONS_00000535"; exon_number "2"; oId "CUFF.659.2"; tss_id "TSS441";
1	Cufflinks	exon	12375695	12375855	.	+	.	gene_id "XLOC_000397"; transcript_id "TCONS_00000535"; exon_number "3"; oId "CUFF.659.2"; tss_id "TSS441";
1	Cufflinks	exon	12453142	12454653	.	+	.	gene_id "XLOC_000398"; transcript_id "TCONS_00000536"; exon_number "1"; oId "CUFF.648.1"; tss_id "TSS442";
1	Cufflinks	exon	12459485	12459619	.	+	.	gene_id "XLOC_000399"; transcript_id "TCONS_00000537"; exon_number "1"; oId "CUFF.649.1"; tss_id "TSS443";
1	Cufflinks	exon	12468295	12468341	.	+	.	gene_id "XLOC_000399"; transcript_id "TCONS_00000537"; exon_number "2"; oId "CUFF.649.1"; tss_id "TSS443";
1	Cufflinks	exon	12468805	12468876	.	+	.	gene_id "XLOC_000399"; transcript_id "TCONS_00000537"; exon_number "3"; oId "CUFF.649.1"; tss_id "TSS443";
1	Cufflinks	exon	12487222	12487501	.	+	.	gene_id "XLOC_000401"; transcript_id "TCONS_00000539"; exon_number "1"; oId "CUFF.663.1"; tss_id "TSS447";
1	Cufflinks	exon	12537517	12539933	.	+	.	gene_id "XLOC_000402"; transcript_id "TCONS_00000542"; exon_number "1"; oId "CUFF.653.1"; tss_id "TSS448";
1	Cufflinks	exon	12546446	12546698	.	+	.	gene_id "XLOC_000403"; transcript_id "TCONS_00000543"; exon_number "1"; oId "CUFF.654.1"; tss_id "TSS449";
1	Cufflinks	exon	12746876	12747163	.	+	.	gene_id "XLOC_000407"; transcript_id "TCONS_00000551"; exon_number "1"; oId "CUFF.665.1"; tss_id "TSS456";
1	Cufflinks	exon	13029208	13029428	.	+	.	gene_id "XLOC_000411"; transcript_id "TCONS_00000556"; exon_number "1"; oId "CUFF.706.1"; tss_id "TSS460";
1	Cufflinks	exon	13301189	13301411	.	+	.	gene_id "XLOC_000412"; transcript_id "TCONS_00000557"; exon_number "1"; oId "CUFF.686.1"; tss_id "TSS461";
1	Cufflinks	exon	13315591	13315899	.	+	.	gene_id "XLOC_000414"; transcript_id "TCONS_00000559"; exon_number "1"; oId "CUFF.688.1"; tss_id "TSS463";
1	Cufflinks	exon	13575681	13576160	.	+	.	gene_id "XLOC_000416"; transcript_id "TCONS_00000565"; exon_number "1"; oId "CUFF.798.1"; tss_id "TSS467";
1	Cufflinks	exon	13576305	13578931	.	+	.	gene_id "XLOC_000417"; transcript_id "TCONS_00000566"; exon_number "1"; oId "CUFF.799.1"; tss_id "TSS468";
1	Cufflinks	exon	13579102	13579377	.	+	.	gene_id "XLOC_000418"; transcript_id "TCONS_00000567"; exon_number "1"; oId "CUFF.800.1"; tss_id "TSS469";
1	Cufflinks	exon	13579786	13580222	.	+	.	gene_id "XLOC_000419"; transcript_id "TCONS_00000568"; exon_number "1"; oId "CUFF.801.1"; tss_id "TSS470";
1	Cufflinks	exon	13580324	13580697	.	+	.	gene_id "XLOC_000420"; transcript_id "TCONS_00000569"; exon_number "1"; oId "CUFF.802.1"; tss_id "TSS471";
1	Cufflinks	exon	13581432	13581959	.	+	.	gene_id "XLOC_000421"; transcript_id "TCONS_00000570"; exon_number "1"; oId "CUFF.803.1"; tss_id "TSS472";
1	Cufflinks	exon	13582354	13582622	.	+	.	gene_id "XLOC_000422"; transcript_id "TCONS_00000571"; exon_number "1"; oId "CUFF.804.1"; tss_id "TSS473";
1	Cufflinks	exon	13601149	13601523	.	+	.	gene_id "XLOC_000423"; transcript_id "TCONS_00000572"; exon_number "1"; oId "CUFF.807.1"; tss_id "TSS474";
1	Cufflinks	exon	13601753	13602167	.	+	.	gene_id "XLOC_000424"; transcript_id "TCONS_00000573"; exon_number "1"; oId "CUFF.808.1"; tss_id "TSS475";
1	Cufflinks	exon	13602466	13602823	.	+	.	gene_id "XLOC_000425"; transcript_id "TCONS_00000574"; exon_number "1"; oId "CUFF.809.1"; tss_id "TSS476";
1	Cufflinks	exon	13603880	13604852	.	+	.	gene_id "XLOC_000426"; transcript_id "TCONS_00000575"; exon_number "1"; oId "CUFF.810.1"; tss_id "TSS477";
1	Cufflinks	exon	13605491	13605865	.	+	.	gene_id "XLOC_000427"; transcript_id "TCONS_00000576"; exon_number "1"; oId "CUFF.811.1"; tss_id "TSS478";
1	Cufflinks	exon	13606093	13606524	.	+	.	gene_id "XLOC_000428"; transcript_id "TCONS_00000577"; exon_number "1"; oId "CUFF.812.1"; tss_id "TSS479";
1	Cufflinks	exon	13611391	13611595	.	+	.	gene_id "XLOC_000429"; transcript_id "TCONS_00000578"; exon_number "1"; oId "CUFF.813.1"; tss_id "TSS480";
1	Cufflinks	exon	13612840	13613230	.	+	.	gene_id "XLOC_000430"; transcript_id "TCONS_00000579"; exon_number "1"; oId "CUFF.814.1"; tss_id "TSS481";
1	Cufflinks	exon	13824497	13824699	.	+	.	gene_id "XLOC_000433"; transcript_id "TCONS_00000583"; exon_number "1"; oId "CUFF.733.1"; tss_id "TSS484";
1	Cufflinks	exon	13826317	13826576	.	+	.	gene_id "XLOC_000434"; transcript_id "TCONS_00000584"; exon_number "1"; oId "CUFF.739.1"; tss_id "TSS485";
1	Cufflinks	exon	13827663	13827955	.	+	.	gene_id "XLOC_000435"; transcript_id "TCONS_00000585"; exon_number "1"; oId "CUFF.742.1"; tss_id "TSS486";
1	Cufflinks	exon	13939446	13941797	.	+	.	gene_id "XLOC_000437"; transcript_id "TCONS_00000587"; exon_number "1"; oId "CUFF.745.1"; tss_id "TSS489";
1	Cufflinks	exon	13942362	13942760	.	+	.	gene_id "XLOC_000438"; transcript_id "TCONS_00000588"; exon_number "1"; oId "CUFF.746.1"; tss_id "TSS490";
1	Cufflinks	exon	13942822	13944078	.	+	.	gene_id "XLOC_000439"; transcript_id "TCONS_00000589"; exon_number "1"; oId "CUFF.747.1"; tss_id "TSS491";
1	Cufflinks	exon	13944721	13946717	.	+	.	gene_id "XLOC_000440"; transcript_id "TCONS_00000590"; exon_number "1"; oId "CUFF.748.1"; tss_id "TSS492";
1	Cufflinks	exon	13947904	13948279	.	+	.	gene_id "XLOC_000441"; transcript_id "TCONS_00000591"; exon_number "1"; oId "CUFF.749.1"; tss_id "TSS493";
1	Cufflinks	exon	13948866	13949210	.	+	.	gene_id "XLOC_000442"; transcript_id "TCONS_00000592"; exon_number "1"; oId "CUFF.750.1"; tss_id "TSS494";
1	Cufflinks	exon	13951563	13952495	.	+	.	gene_id "XLOC_000443"; transcript_id "TCONS_00000593"; exon_number "1"; oId "CUFF.751.1"; tss_id "TSS495";
1	Cufflinks	exon	13952639	13953515	.	+	.	gene_id "XLOC_000444"; transcript_id "TCONS_00000594"; exon_number "1"; oId "CUFF.752.1"; tss_id "TSS496";
1	Cufflinks	exon	13955528	13956623	.	+	.	gene_id "XLOC_000445"; transcript_id "TCONS_00000595"; exon_number "1"; oId "CUFF.753.1"; tss_id "TSS497";
1	Cufflinks	exon	13956876	13958590	.	+	.	gene_id "XLOC_000446"; transcript_id "TCONS_00000596"; exon_number "1"; oId "CUFF.754.1"; tss_id "TSS498";
1	Cufflinks	exon	14021191	14021417	.	+	.	gene_id "XLOC_000447"; transcript_id "TCONS_00000598"; exon_number "1"; oId "CUFF.756.1"; tss_id "TSS499";
1	Cufflinks	exon	14126540	14126761	.	+	.	gene_id "XLOC_000448"; transcript_id "TCONS_00000599"; exon_number "1"; oId "CUFF.778.1"; tss_id "TSS500";
1	Cufflinks	exon	14204339	14204577	.	+	.	gene_id "XLOC_000450"; transcript_id "TCONS_00000601"; exon_number "1"; oId "CUFF.789.1"; tss_id "TSS502";
1	Cufflinks	exon	14208391	14211839	.	+	.	gene_id "XLOC_000451"; transcript_id "TCONS_00000602"; exon_number "1"; oId "CUFF.824.1"; tss_id "TSS503";
1	Cufflinks	exon	14212502	14213043	.	+	.	gene_id "XLOC_000453"; transcript_id "TCONS_00000604"; exon_number "1"; oId "CUFF.826.1"; tss_id "TSS505";
1	Cufflinks	exon	14244487	14245494	.	+	.	gene_id "XLOC_000455"; transcript_id "TCONS_00000606"; exon_number "1"; oId "CUFF.817.1"; tss_id "TSS507";
1	Cufflinks	exon	14246381	14246583	.	+	.	gene_id "XLOC_000456"; transcript_id "TCONS_00000607"; exon_number "1"; oId "CUFF.819.1"; tss_id "TSS508";
1	Cufflinks	exon	14246752	14247072	.	+	.	gene_id "XLOC_000457"; transcript_id "TCONS_00000608"; exon_number "1"; oId "CUFF.820.1"; tss_id "TSS509";
1	Cufflinks	exon	14251780	14252031	.	+	.	gene_id "XLOC_000458"; transcript_id "TCONS_00000609"; exon_number "1"; oId "CUFF.821.1"; tss_id "TSS510";
1	Cufflinks	exon	14262020	14262224	.	+	.	gene_id "XLOC_000460"; transcript_id "TCONS_00000611"; exon_number "1"; oId "CUFF.830.1"; tss_id "TSS512";
1	Cufflinks	exon	14268078	14268349	.	+	.	gene_id "XLOC_000461"; transcript_id "TCONS_00000612"; exon_number "1"; oId "CUFF.831.1"; tss_id "TSS513";
1	Cufflinks	exon	14272385	14272700	.	+	.	gene_id "XLOC_000463"; transcript_id "TCONS_00000614"; exon_number "1"; oId "CUFF.833.1"; tss_id "TSS515";
1	Cufflinks	exon	14275309	14276165	.	+	.	gene_id "XLOC_000464"; transcript_id "TCONS_00000615"; exon_number "1"; oId "CUFF.835.1"; tss_id "TSS516";
1	Cufflinks	exon	14276671	14276969	.	+	.	gene_id "XLOC_000465"; transcript_id "TCONS_00000616"; exon_number "1"; oId "CUFF.834.1"; tss_id "TSS517";
1	Cufflinks	exon	14280275	14280534	.	+	.	gene_id "XLOC_000466"; transcript_id "TCONS_00000617"; exon_number "1"; oId "CUFF.836.1"; tss_id "TSS518";
1	Cufflinks	exon	14283388	14283635	.	+	.	gene_id "XLOC_000467"; transcript_id "TCONS_00000618"; exon_number "1"; oId "CUFF.839.1"; tss_id "TSS519";
1	Cufflinks	exon	14287130	14287344	.	+	.	gene_id "XLOC_000468"; transcript_id "TCONS_00000619"; exon_number "1"; oId "CUFF.840.1"; tss_id "TSS520";
1	Cufflinks	exon	14296459	14296818	.	+	.	gene_id "XLOC_000471"; transcript_id "TCONS_00000622"; exon_number "1"; oId "CUFF.846.1"; tss_id "TSS524";
1	Cufflinks	exon	14297127	14297631	.	+	.	gene_id "XLOC_000472"; transcript_id "TCONS_00000623"; exon_number "1"; oId "CUFF.847.1"; tss_id "TSS525";
1	Cufflinks	exon	14298402	14298680	.	+	.	gene_id "XLOC_000473"; transcript_id "TCONS_00000624"; exon_number "1"; oId "CUFF.848.1"; tss_id "TSS526";
1	Cufflinks	exon	14300349	14300677	.	+	.	gene_id "XLOC_000474"; transcript_id "TCONS_00000625"; exon_number "1"; oId "CUFF.849.1"; tss_id "TSS527";
1	Cufflinks	exon	14301212	14302125	.	+	.	gene_id "XLOC_000475"; transcript_id "TCONS_00000626"; exon_number "1"; oId "CUFF.850.1"; tss_id "TSS528";
1	Cufflinks	exon	14302784	14303115	.	+	.	gene_id "XLOC_000476"; transcript_id "TCONS_00000627"; exon_number "1"; oId "CUFF.851.1"; tss_id "TSS529";
1	Cufflinks	exon	14304436	14304766	.	+	.	gene_id "XLOC_000477"; transcript_id "TCONS_00000628"; exon_number "1"; oId "CUFF.852.1"; tss_id "TSS530";
1	Cufflinks	exon	14305113	14305980	.	+	.	gene_id "XLOC_000478"; transcript_id "TCONS_00000629"; exon_number "1"; oId "CUFF.853.1"; tss_id "TSS531";
1	Cufflinks	exon	14309197	14309454	.	+	.	gene_id "XLOC_000479"; transcript_id "TCONS_00000630"; exon_number "1"; oId "CUFF.854.1"; tss_id "TSS532";
1	Cufflinks	exon	14309719	14309998	.	+	.	gene_id "XLOC_000480"; transcript_id "TCONS_00000631"; exon_number "1"; oId "CUFF.855.1"; tss_id "TSS533";
1	Cufflinks	exon	14312414	14312686	.	+	.	gene_id "XLOC_000481"; transcript_id "TCONS_00000632"; exon_number "1"; oId "CUFF.856.1"; tss_id "TSS534";
1	Cufflinks	exon	14317410	14317743	.	+	.	gene_id "XLOC_000482"; transcript_id "TCONS_00000633"; exon_number "1"; oId "CUFF.858.1"; tss_id "TSS535";
1	Cufflinks	exon	14320835	14321355	.	+	.	gene_id "XLOC_000483"; transcript_id "TCONS_00000634"; exon_number "1"; oId "CUFF.859.1"; tss_id "TSS536";
1	Cufflinks	exon	14557078	14557338	.	+	.	gene_id "XLOC_000486"; transcript_id "TCONS_00000643"; exon_number "1"; oId "CUFF.844.1"; tss_id "TSS540";
1	Cufflinks	exon	14621924	14622784	.	+	.	gene_id "XLOC_000493"; transcript_id "TCONS_00000652"; exon_number "1"; oId "CUFF.1044.3"; tss_id "TSS548";
1	Cufflinks	exon	14622918	14624121	.	+	.	gene_id "XLOC_000493"; transcript_id "TCONS_00000654"; exon_number "1"; oId "CUFF.1044.6"; tss_id "TSS549";
1	Cufflinks	exon	14643504	14643787	.	+	.	gene_id "XLOC_000495"; transcript_id "TCONS_00000658"; exon_number "1"; oId "CUFF.1043.1"; tss_id "TSS551";
1	Cufflinks	exon	14682043	14684059	.	+	.	gene_id "XLOC_000498"; transcript_id "TCONS_00000662"; exon_number "1"; oId "CUFF.1049.1"; tss_id "TSS554";
1	Cufflinks	exon	14686954	14689566	.	+	.	gene_id "XLOC_000499"; transcript_id "TCONS_00000663"; exon_number "1"; oId "CUFF.1050.1"; tss_id "TSS555";
1	Cufflinks	exon	15079775	15080131	.	+	.	gene_id "XLOC_000505"; transcript_id "TCONS_00000673"; exon_number "1"; oId "CUFF.1077.1"; tss_id "TSS564";
1	Cufflinks	exon	15270098	15270514	.	+	.	gene_id "XLOC_000509"; transcript_id "TCONS_00000681"; exon_number "1"; oId "CUFF.1080.1"; tss_id "TSS568";
1	Cufflinks	exon	15370707	15370958	.	+	.	gene_id "XLOC_000511"; transcript_id "TCONS_00000685"; exon_number "1"; oId "CUFF.1103.1"; tss_id "TSS572";
1	Cufflinks	exon	15409636	15409969	.	+	.	gene_id "XLOC_000514"; transcript_id "TCONS_00000688"; exon_number "1"; oId "CUFF.1086.1"; tss_id "TSS575";
1	Cufflinks	exon	15525017	15525546	.	+	.	gene_id "XLOC_000520"; transcript_id "TCONS_00000696"; exon_number "1"; oId "CUFF.1097.1"; tss_id "TSS581";
1	Cufflinks	exon	15751349	15751653	.	+	.	gene_id "XLOC_000522"; transcript_id "TCONS_00000700"; exon_number "1"; oId "CUFF.1132.1"; tss_id "TSS585";
1	Cufflinks	exon	15817131	15817502	.	+	.	gene_id "XLOC_000524"; transcript_id "TCONS_00000702"; exon_number "1"; oId "CUFF.1105.1"; tss_id "TSS587";
1	Cufflinks	exon	16126110	16126381	.	+	.	gene_id "XLOC_000526"; transcript_id "TCONS_00000705"; exon_number "1"; oId "CUFF.1148.1"; tss_id "TSS590";
1	Cufflinks	exon	16987878	16988576	.	+	.	gene_id "XLOC_000530"; transcript_id "TCONS_00000715"; exon_number "1"; oId "CUFF.1268.1"; tss_id "TSS599";
1	Cufflinks	exon	16992014	16992260	.	+	.	gene_id "XLOC_000531"; transcript_id "TCONS_00000716"; exon_number "1"; oId "CUFF.1269.1"; tss_id "TSS600";
1	Cufflinks	exon	16993470	16993849	.	+	.	gene_id "XLOC_000532"; transcript_id "TCONS_00000717"; exon_number "1"; oId "CUFF.1271.1"; tss_id "TSS601";
1	Cufflinks	exon	17000945	17001266	.	+	.	gene_id "XLOC_000533"; transcript_id "TCONS_00000718"; exon_number "1"; oId "CUFF.1272.1"; tss_id "TSS602";
1	Cufflinks	exon	17006992	17007302	.	+	.	gene_id "XLOC_000534"; transcript_id "TCONS_00000719"; exon_number "1"; oId "CUFF.1273.1"; tss_id "TSS603";
1	Cufflinks	exon	17244815	17245092	.	+	.	gene_id "XLOC_000535"; transcript_id "TCONS_00000722"; exon_number "1"; oId "CUFF.1276.1"; tss_id "TSS604";
1	Cufflinks	exon	17307662	17309340	.	+	.	gene_id "XLOC_000536"; transcript_id "TCONS_00000723"; exon_number "1"; oId "CUFF.1139.1"; tss_id "TSS605";
1	Cufflinks	exon	17962785	17963093	.	+	.	gene_id "XLOC_000537"; transcript_id "TCONS_00000724"; exon_number "1"; oId "CUFF.1138.1"; tss_id "TSS606";
1	Cufflinks	exon	18634725	18634950	.	+	.	gene_id "XLOC_000540"; transcript_id "TCONS_00000728"; exon_number "1"; oId "CUFF.1142.1"; tss_id "TSS610";
1	Cufflinks	exon	18635784	18636661	.	+	.	gene_id "XLOC_000541"; transcript_id "TCONS_00000729"; exon_number "1"; oId "CUFF.1145.1"; tss_id "TSS611";
1	Cufflinks	exon	18682876	18683550	.	+	.	gene_id "XLOC_000544"; transcript_id "TCONS_00000734"; exon_number "1"; oId "CUFF.1154.1"; tss_id "TSS614";
1	Cufflinks	exon	18709525	18710079	.	+	.	gene_id "XLOC_000545"; transcript_id "TCONS_00000735"; exon_number "1"; oId "CUFF.1156.1"; tss_id "TSS615";
1	Cufflinks	exon	18808147	18808214	.	+	.	gene_id "XLOC_000547"; transcript_id "TCONS_00000737"; exon_number "1"; oId "CUFF.1158.1"; tss_id "TSS617";
1	Cufflinks	exon	18809454	18809634	.	+	.	gene_id "XLOC_000547"; transcript_id "TCONS_00000737"; exon_number "2"; oId "CUFF.1158.1"; tss_id "TSS617";
1	Cufflinks	exon	18812324	18812561	.	+	.	gene_id "XLOC_000548"; transcript_id "TCONS_00000738"; exon_number "1"; oId "CUFF.1162.1"; tss_id "TSS618";
1	Cufflinks	exon	18831879	18832596	.	+	.	gene_id "XLOC_000549"; transcript_id "TCONS_00000739"; exon_number "1"; oId "CUFF.1164.1"; tss_id "TSS619";
1	Cufflinks	exon	18933050	18933319	.	+	.	gene_id "XLOC_000550"; transcript_id "TCONS_00000740"; exon_number "1"; oId "CUFF.1166.1"; tss_id "TSS620";
1	Cufflinks	exon	18952642	18953115	.	+	.	gene_id "XLOC_000551"; transcript_id "TCONS_00000741"; exon_number "1"; oId "CUFF.1170.1"; tss_id "TSS621";
1	Cufflinks	exon	19133431	19134049	.	+	.	gene_id "XLOC_000553"; transcript_id "TCONS_00000743"; exon_number "1"; oId "CUFF.1186.1"; tss_id "TSS623";
1	Cufflinks	exon	19322505	19322710	.	+	.	gene_id "XLOC_000554"; transcript_id "TCONS_00000744"; exon_number "1"; oId "CUFF.1189.1"; tss_id "TSS624";
1	Cufflinks	exon	19326981	19327410	.	+	.	gene_id "XLOC_000555"; transcript_id "TCONS_00000745"; exon_number "1"; oId "CUFF.1190.1"; tss_id "TSS625";
1	Cufflinks	exon	19335320	19335598	.	+	.	gene_id "XLOC_000556"; transcript_id "TCONS_00000746"; exon_number "1"; oId "CUFF.1191.1"; tss_id "TSS626";
1	Cufflinks	exon	19391805	19392540	.	+	.	gene_id "XLOC_000558"; transcript_id "TCONS_00000748"; exon_number "1"; oId "CUFF.1194.1"; tss_id "TSS628";
1	Cufflinks	exon	19681172	19681377	.	+	.	gene_id "XLOC_000560"; transcript_id "TCONS_00000750"; exon_number "1"; oId "CUFF.1206.1"; tss_id "TSS630";
1	Cufflinks	exon	19801514	19801799	.	+	.	gene_id "XLOC_000561"; transcript_id "TCONS_00000751"; exon_number "1"; oId "CUFF.1201.1"; tss_id "TSS631";
1	Cufflinks	exon	19972228	19972604	.	+	.	gene_id "XLOC_000563"; transcript_id "TCONS_00000753"; exon_number "1"; oId "CUFF.1203.1"; tss_id "TSS633";
1	Cufflinks	exon	20520703	20522187	.	+	.	gene_id "XLOC_000566"; transcript_id "TCONS_00000759"; exon_number "1"; oId "CUFF.1245.2"; tss_id "TSS637";
1	Cufflinks	exon	20526722	20528955	.	+	.	gene_id "XLOC_000566"; transcript_id "TCONS_00000759"; exon_number "2"; oId "CUFF.1245.2"; tss_id "TSS637";
1	Cufflinks	exon	20520703	20521278	.	+	.	gene_id "XLOC_000566"; transcript_id "TCONS_00000758"; exon_number "1"; oId "CUFF.1245.1"; tss_id "TSS637";
1	Cufflinks	exon	20526722	20528955	.	+	.	gene_id "XLOC_000566"; transcript_id "TCONS_00000758"; exon_number "2"; oId "CUFF.1245.1"; tss_id "TSS637";
1	Cufflinks	exon	20523228	20523591	.	+	.	gene_id "XLOC_000567"; transcript_id "TCONS_00000760"; exon_number "1"; oId "CUFF.1246.1"; tss_id "TSS638";
1	Cufflinks	exon	20529556	20529809	.	+	.	gene_id "XLOC_000568"; transcript_id "TCONS_00000761"; exon_number "1"; oId "CUFF.1277.1"; tss_id "TSS639";
1	Cufflinks	exon	20950328	20950574	.	+	.	gene_id "XLOC_000573"; transcript_id "TCONS_00000766"; exon_number "1"; oId "CUFF.1296.1"; tss_id "TSS644";
1	Cufflinks	exon	21079996	21080402	.	+	.	gene_id "XLOC_000574"; transcript_id "TCONS_00000767"; exon_number "1"; oId "CUFF.1284.1"; tss_id "TSS645";
1	Cufflinks	exon	21081007	21081498	.	+	.	gene_id "XLOC_000575"; transcript_id "TCONS_00000768"; exon_number "1"; oId "CUFF.1285.1"; tss_id "TSS646";
1	Cufflinks	exon	21083071	21083528	.	+	.	gene_id "XLOC_000576"; transcript_id "TCONS_00000769"; exon_number "1"; oId "CUFF.1286.1"; tss_id "TSS647";
1	Cufflinks	exon	21086537	21087358	.	+	.	gene_id "XLOC_000577"; transcript_id "TCONS_00000770"; exon_number "1"; oId "CUFF.1287.1"; tss_id "TSS648";
1	Cufflinks	exon	21089552	21089952	.	+	.	gene_id "XLOC_000578"; transcript_id "TCONS_00000771"; exon_number "1"; oId "CUFF.1288.1"; tss_id "TSS649";
1	Cufflinks	exon	21090144	21090410	.	+	.	gene_id "XLOC_000579"; transcript_id "TCONS_00000772"; exon_number "1"; oId "CUFF.1289.1"; tss_id "TSS650";
1	Cufflinks	exon	21093205	21093785	.	+	.	gene_id "XLOC_000580"; transcript_id "TCONS_00000773"; exon_number "1"; oId "CUFF.1290.1"; tss_id "TSS651";
1	Cufflinks	exon	21513078	21513423	.	+	.	gene_id "XLOC_000583"; transcript_id "TCONS_00000777"; exon_number "1"; oId "CUFF.1309.1"; tss_id "TSS655";
1	Cufflinks	exon	21549053	21549310	.	+	.	gene_id "XLOC_000584"; transcript_id "TCONS_00000779"; exon_number "1"; oId "CUFF.1311.1"; tss_id "TSS656";
1	Cufflinks	exon	21634526	21634765	.	+	.	gene_id "XLOC_000587"; transcript_id "TCONS_00000782"; exon_number "1"; oId "CUFF.1298.1"; tss_id "TSS659";
1	Cufflinks	exon	21860993	21861307	.	+	.	gene_id "XLOC_000588"; transcript_id "TCONS_00000783"; exon_number "1"; oId "CUFF.1299.1"; tss_id "TSS660";
1	Cufflinks	exon	21866743	21867056	.	+	.	gene_id "XLOC_000589"; transcript_id "TCONS_00000784"; exon_number "1"; oId "CUFF.1300.1"; tss_id "TSS661";
1	Cufflinks	exon	21907097	21907324	.	+	.	gene_id "XLOC_000590"; transcript_id "TCONS_00000785"; exon_number "1"; oId "CUFF.1304.1"; tss_id "TSS662";
1	Cufflinks	exon	21908045	21908349	.	+	.	gene_id "XLOC_000591"; transcript_id "TCONS_00000786"; exon_number "1"; oId "CUFF.1305.1"; tss_id "TSS663";
1	Cufflinks	exon	21928311	21928563	.	+	.	gene_id "XLOC_000592"; transcript_id "TCONS_00000787"; exon_number "1"; oId "CUFF.1306.1"; tss_id "TSS664";
1	Cufflinks	exon	22036744	22037809	.	+	.	gene_id "XLOC_000595"; transcript_id "TCONS_00000793"; exon_number "1"; oId "CUFF.1315.1"; tss_id "TSS669";
1	Cufflinks	exon	22039165	22039791	.	+	.	gene_id "XLOC_000596"; transcript_id "TCONS_00000794"; exon_number "1"; oId "CUFF.1316.1"; tss_id "TSS670";
1	Cufflinks	exon	22040290	22040575	.	+	.	gene_id "XLOC_000597"; transcript_id "TCONS_00000795"; exon_number "1"; oId "CUFF.1317.1"; tss_id "TSS671";
1	Cufflinks	exon	22113325	22113680	.	+	.	gene_id "XLOC_000601"; transcript_id "TCONS_00000802"; exon_number "1"; oId "CUFF.1326.1"; tss_id "TSS675";
1	Cufflinks	exon	22174251	22174861	.	+	.	gene_id "XLOC_000604"; transcript_id "TCONS_00000808"; exon_number "1"; oId "CUFF.1327.1"; tss_id "TSS680";
1	Cufflinks	exon	22179530	22179863	.	+	.	gene_id "XLOC_000605"; transcript_id "TCONS_00000809"; exon_number "1"; oId "CUFF.1329.1"; tss_id "TSS681";
1	Cufflinks	exon	22306530	22306860	.	+	.	gene_id "XLOC_000607"; transcript_id "TCONS_00000811"; exon_number "1"; oId "CUFF.1330.1"; tss_id "TSS683";
1	Cufflinks	exon	22322733	22322963	.	+	.	gene_id "XLOC_000609"; transcript_id "TCONS_00000813"; exon_number "1"; oId "CUFF.1376.1"; tss_id "TSS686";
1	Cufflinks	exon	23216637	23217959	.	+	.	gene_id "XLOC_000614"; transcript_id "TCONS_00000820"; exon_number "1"; oId "CUFF.1374.1"; tss_id "TSS692";
1	Cufflinks	exon	23218231	23218451	.	+	.	gene_id "XLOC_000615"; transcript_id "TCONS_00000821"; exon_number "1"; oId "CUFF.1378.1"; tss_id "TSS693";
1	Cufflinks	exon	23285307	23286031	.	+	.	gene_id "XLOC_000617"; transcript_id "TCONS_00000823"; exon_number "1"; oId "CUFF.1380.1"; tss_id "TSS695";
1	Cufflinks	exon	23298186	23298426	.	+	.	gene_id "XLOC_000618"; transcript_id "TCONS_00000824"; exon_number "1"; oId "CUFF.1410.1"; tss_id "TSS696";
1	Cufflinks	exon	23561279	23561380	.	+	.	gene_id "XLOC_000619"; transcript_id "TCONS_00000825"; exon_number "1"; oId "CUFF.1382.1"; tss_id "TSS697";
1	Cufflinks	exon	23568196	23568472	.	+	.	gene_id "XLOC_000619"; transcript_id "TCONS_00000825"; exon_number "2"; oId "CUFF.1382.1"; tss_id "TSS697";
1	Cufflinks	exon	23561330	23561380	.	+	.	gene_id "XLOC_000619"; transcript_id "TCONS_00000826"; exon_number "1"; oId "CUFF.1382.2"; tss_id "TSS697";
1	Cufflinks	exon	23592710	23593659	.	+	.	gene_id "XLOC_000619"; transcript_id "TCONS_00000826"; exon_number "2"; oId "CUFF.1382.2"; tss_id "TSS697";
1	Cufflinks	exon	23581756	23581817	.	+	.	gene_id "XLOC_000619"; transcript_id "TCONS_00000827"; exon_number "1"; oId "CUFF.1382.3"; tss_id "TSS698";
1	Cufflinks	exon	23592710	23593659	.	+	.	gene_id "XLOC_000619"; transcript_id "TCONS_00000827"; exon_number "2"; oId "CUFF.1382.3"; tss_id "TSS698";
1	Cufflinks	exon	23716344	23716564	.	+	.	gene_id "XLOC_000621"; transcript_id "TCONS_00000829"; exon_number "1"; oId "CUFF.1388.1"; tss_id "TSS700";
1	Cufflinks	exon	23734442	23734707	.	+	.	gene_id "XLOC_000622"; transcript_id "TCONS_00000830"; exon_number "1"; oId "CUFF.1389.1"; tss_id "TSS701";
1	Cufflinks	exon	24078611	24078931	.	+	.	gene_id "XLOC_000624"; transcript_id "TCONS_00000839"; exon_number "1"; oId "CUFF.1406.1"; tss_id "TSS704";
1	Cufflinks	exon	24079947	24080545	.	+	.	gene_id "XLOC_000624"; transcript_id "TCONS_00000839"; exon_number "2"; oId "CUFF.1406.1"; tss_id "TSS704";
1	Cufflinks	exon	24136149	24136432	.	+	.	gene_id "XLOC_000625"; transcript_id "TCONS_00000841"; exon_number "1"; oId "CUFF.1402.1"; tss_id "TSS705";
1	Cufflinks	exon	24730704	24731806	.	+	.	gene_id "XLOC_000628"; transcript_id "TCONS_00000846"; exon_number "1"; oId "CUFF.1407.1"; tss_id "TSS709";
1	Cufflinks	exon	25013811	25014281	.	+	.	gene_id "XLOC_000629"; transcript_id "TCONS_00000847"; exon_number "1"; oId "CUFF.1418.1"; tss_id "TSS710";
1	Cufflinks	exon	25014444	25015564	.	+	.	gene_id "XLOC_000630"; transcript_id "TCONS_00000848"; exon_number "1"; oId "CUFF.1419.1"; tss_id "TSS711";
1	Cufflinks	exon	25018862	25019333	.	+	.	gene_id "XLOC_000632"; transcript_id "TCONS_00000850"; exon_number "1"; oId "CUFF.1425.1"; tss_id "TSS713";
1	Cufflinks	exon	25029581	25029828	.	+	.	gene_id "XLOC_000633"; transcript_id "TCONS_00000851"; exon_number "1"; oId "CUFF.1422.1"; tss_id "TSS714";
1	Cufflinks	exon	25090468	25090937	.	+	.	gene_id "XLOC_000634"; transcript_id "TCONS_00000852"; exon_number "1"; oId "CUFF.1428.1"; tss_id "TSS715";
1	Cufflinks	exon	25098350	25098631	.	+	.	gene_id "XLOC_000635"; transcript_id "TCONS_00000853"; exon_number "1"; oId "CUFF.1429.1"; tss_id "TSS716";
1	Cufflinks	exon	25103323	25103622	.	+	.	gene_id "XLOC_000636"; transcript_id "TCONS_00000854"; exon_number "1"; oId "CUFF.1430.1"; tss_id "TSS717";
1	Cufflinks	exon	25140224	25140781	.	+	.	gene_id "XLOC_000637"; transcript_id "TCONS_00000855"; exon_number "1"; oId "CUFF.1433.1"; tss_id "TSS718";
1	Cufflinks	exon	25148047	25148282	.	+	.	gene_id "XLOC_000638"; transcript_id "TCONS_00000856"; exon_number "1"; oId "CUFF.1435.1"; tss_id "TSS719";
1	Cufflinks	exon	26626961	26627737	.	+	.	gene_id "XLOC_000643"; transcript_id "TCONS_00000863"; exon_number "1"; oId "CUFF.1454.1"; tss_id "TSS726";
1	Cufflinks	exon	26633303	26633522	.	+	.	gene_id "XLOC_000644"; transcript_id "TCONS_00000864"; exon_number "1"; oId "CUFF.1455.1"; tss_id "TSS727";
1	Cufflinks	exon	26706852	26715532	.	+	.	gene_id "XLOC_000646"; transcript_id "TCONS_00000866"; exon_number "1"; oId "CUFF.1457.1"; tss_id "TSS729";
1	Cufflinks	exon	26770450	26771249	.	+	.	gene_id "XLOC_000649"; transcript_id "TCONS_00000870"; exon_number "1"; oId "CUFF.1461.1"; tss_id "TSS733";
1	Cufflinks	exon	26772349	26773145	.	+	.	gene_id "XLOC_000650"; transcript_id "TCONS_00000871"; exon_number "1"; oId "CUFF.1462.1"; tss_id "TSS734";
1	Cufflinks	exon	26773544	26774282	.	+	.	gene_id "XLOC_000651"; transcript_id "TCONS_00000872"; exon_number "1"; oId "CUFF.1464.1"; tss_id "TSS735";
1	Cufflinks	exon	26775534	26775779	.	+	.	gene_id "XLOC_000652"; transcript_id "TCONS_00000873"; exon_number "1"; oId "CUFF.1465.1"; tss_id "TSS736";
1	Cufflinks	exon	26865670	26866652	.	+	.	gene_id "XLOC_000653"; transcript_id "TCONS_00000874"; exon_number "1"; oId "CUFF.1472.1"; tss_id "TSS737";
1	Cufflinks	exon	26866991	26867440	.	+	.	gene_id "XLOC_000654"; transcript_id "TCONS_00000875"; exon_number "1"; oId "CUFF.1471.1"; tss_id "TSS738";
1	Cufflinks	exon	26868248	26868567	.	+	.	gene_id "XLOC_000655"; transcript_id "TCONS_00000876"; exon_number "1"; oId "CUFF.1474.1"; tss_id "TSS739";
1	Cufflinks	exon	27207087	27207315	.	+	.	gene_id "XLOC_000657"; transcript_id "TCONS_00000882"; exon_number "1"; oId "CUFF.1476.1"; tss_id "TSS742";
1	Cufflinks	exon	27208125	27209359	.	+	.	gene_id "XLOC_000658"; transcript_id "TCONS_00000883"; exon_number "1"; oId "CUFF.1479.1"; tss_id "TSS743";
1	Cufflinks	exon	27209985	27211694	.	+	.	gene_id "XLOC_000659"; transcript_id "TCONS_00000884"; exon_number "1"; oId "CUFF.1480.1"; tss_id "TSS744";
1	Cufflinks	exon	27720377	27720659	.	+	.	gene_id "XLOC_000661"; transcript_id "TCONS_00000889"; exon_number "1"; oId "CUFF.1481.1"; tss_id "TSS747";
1	Cufflinks	exon	28058463	28058841	.	+	.	gene_id "XLOC_000662"; transcript_id "TCONS_00000890"; exon_number "1"; oId "CUFF.1484.1"; tss_id "TSS748";
1	Cufflinks	exon	28401663	28403306	.	+	.	gene_id "XLOC_000664"; transcript_id "TCONS_00000895"; exon_number "1"; oId "CUFF.1496.1"; tss_id "TSS751";
1	Cufflinks	exon	28996042	28996837	.	+	.	gene_id "XLOC_000669"; transcript_id "TCONS_00000911"; exon_number "1"; oId "CUFF.1575.1"; tss_id "TSS763";
1	Cufflinks	exon	29000046	29001188	.	+	.	gene_id "XLOC_000671"; transcript_id "TCONS_00000913"; exon_number "1"; oId "CUFF.1577.1"; tss_id "TSS765";
1	Cufflinks	exon	29001401	29002150	.	+	.	gene_id "XLOC_000672"; transcript_id "TCONS_00000914"; exon_number "1"; oId "CUFF.1578.1"; tss_id "TSS766";
1	Cufflinks	exon	29002232	29003670	.	+	.	gene_id "XLOC_000673"; transcript_id "TCONS_00000915"; exon_number "1"; oId "CUFF.1579.1"; tss_id "TSS767";
1	Cufflinks	exon	29004706	29005315	.	+	.	gene_id "XLOC_000674"; transcript_id "TCONS_00000916"; exon_number "1"; oId "CUFF.1580.1"; tss_id "TSS768";
1	Cufflinks	exon	29006002	29006334	.	+	.	gene_id "XLOC_000675"; transcript_id "TCONS_00000917"; exon_number "1"; oId "CUFF.1581.1"; tss_id "TSS769";
1	Cufflinks	exon	29006680	29007483	.	+	.	gene_id "XLOC_000676"; transcript_id "TCONS_00000918"; exon_number "1"; oId "CUFF.1582.1"; tss_id "TSS770";
1	Cufflinks	exon	29008530	29009443	.	+	.	gene_id "XLOC_000677"; transcript_id "TCONS_00000919"; exon_number "1"; oId "CUFF.1583.1"; tss_id "TSS771";
1	Cufflinks	exon	29010658	29011694	.	+	.	gene_id "XLOC_000678"; transcript_id "TCONS_00000920"; exon_number "1"; oId "CUFF.1584.1"; tss_id "TSS772";
1	Cufflinks	exon	29011950	29013239	.	+	.	gene_id "XLOC_000679"; transcript_id "TCONS_00000921"; exon_number "1"; oId "CUFF.1561.1"; tss_id "TSS773";
1	Cufflinks	exon	29014193	29015113	.	+	.	gene_id "XLOC_000680"; transcript_id "TCONS_00000922"; exon_number "1"; oId "CUFF.1585.1"; tss_id "TSS774";
1	Cufflinks	exon	29015920	29016180	.	+	.	gene_id "XLOC_000681"; transcript_id "TCONS_00000923"; exon_number "1"; oId "CUFF.1586.1"; tss_id "TSS775";
1	Cufflinks	exon	29016873	29017358	.	+	.	gene_id "XLOC_000682"; transcript_id "TCONS_00000924"; exon_number "1"; oId "CUFF.1587.1"; tss_id "TSS776";
1	Cufflinks	exon	29018177	29018405	.	+	.	gene_id "XLOC_000683"; transcript_id "TCONS_00000925"; exon_number "1"; oId "CUFF.1563.1"; tss_id "TSS777";
1	Cufflinks	exon	29018472	29018817	.	+	.	gene_id "XLOC_000684"; transcript_id "TCONS_00000926"; exon_number "1"; oId "CUFF.1564.1"; tss_id "TSS778";
1	Cufflinks	exon	29019774	29020295	.	+	.	gene_id "XLOC_000685"; transcript_id "TCONS_00000927"; exon_number "1"; oId "CUFF.1588.1"; tss_id "TSS779";
1	Cufflinks	exon	29020785	29021363	.	+	.	gene_id "XLOC_000686"; transcript_id "TCONS_00000928"; exon_number "1"; oId "CUFF.1566.1"; tss_id "TSS780";
1	Cufflinks	exon	29022975	29023243	.	+	.	gene_id "XLOC_000687"; transcript_id "TCONS_00000929"; exon_number "1"; oId "CUFF.1589.1"; tss_id "TSS781";
1	Cufflinks	exon	29024837	29025775	.	+	.	gene_id "XLOC_000688"; transcript_id "TCONS_00000930"; exon_number "1"; oId "CUFF.1590.1"; tss_id "TSS782";
1	Cufflinks	exon	29025891	29027005	.	+	.	gene_id "XLOC_000689"; transcript_id "TCONS_00000931"; exon_number "1"; oId "CUFF.1591.1"; tss_id "TSS783";
1	Cufflinks	exon	29027070	29028932	.	+	.	gene_id "XLOC_000690"; transcript_id "TCONS_00000932"; exon_number "1"; oId "CUFF.1568.1"; tss_id "TSS784";
1	Cufflinks	exon	29029098	29029829	.	+	.	gene_id "XLOC_000691"; transcript_id "TCONS_00000933"; exon_number "1"; oId "CUFF.1592.1"; tss_id "TSS785";
1	Cufflinks	exon	29030773	29031110	.	+	.	gene_id "XLOC_000692"; transcript_id "TCONS_00000934"; exon_number "1"; oId "CUFF.1593.1"; tss_id "TSS786";
1	Cufflinks	exon	29032929	29033281	.	+	.	gene_id "XLOC_000693"; transcript_id "TCONS_00000935"; exon_number "1"; oId "CUFF.1594.1"; tss_id "TSS787";
1	Cufflinks	exon	29034133	29034361	.	+	.	gene_id "XLOC_000694"; transcript_id "TCONS_00000936"; exon_number "1"; oId "CUFF.1595.1"; tss_id "TSS788";
1	Cufflinks	exon	29034564	29035207	.	+	.	gene_id "XLOC_000695"; transcript_id "TCONS_00000937"; exon_number "1"; oId "CUFF.1596.1"; tss_id "TSS789";
1	Cufflinks	exon	29036274	29037790	.	+	.	gene_id "XLOC_000696"; transcript_id "TCONS_00000938"; exon_number "1"; oId "CUFF.1597.1"; tss_id "TSS790";
1	Cufflinks	exon	29038046	29038619	.	+	.	gene_id "XLOC_000697"; transcript_id "TCONS_00000939"; exon_number "1"; oId "CUFF.1598.1"; tss_id "TSS791";
1	Cufflinks	exon	29038764	29039270	.	+	.	gene_id "XLOC_000698"; transcript_id "TCONS_00000940"; exon_number "1"; oId "CUFF.1599.1"; tss_id "TSS792";
1	Cufflinks	exon	29039498	29039826	.	+	.	gene_id "XLOC_000699"; transcript_id "TCONS_00000941"; exon_number "1"; oId "CUFF.1600.1"; tss_id "TSS793";
1	Cufflinks	exon	29040551	29041838	.	+	.	gene_id "XLOC_000700"; transcript_id "TCONS_00000942"; exon_number "1"; oId "CUFF.1601.1"; tss_id "TSS794";
1	Cufflinks	exon	29042406	29042888	.	+	.	gene_id "XLOC_000701"; transcript_id "TCONS_00000943"; exon_number "1"; oId "CUFF.1602.1"; tss_id "TSS795";
1	Cufflinks	exon	29043506	29044595	.	+	.	gene_id "XLOC_000702"; transcript_id "TCONS_00000944"; exon_number "1"; oId "CUFF.1570.1"; tss_id "TSS796";
1	Cufflinks	exon	29044679	29045232	.	+	.	gene_id "XLOC_000703"; transcript_id "TCONS_00000945"; exon_number "1"; oId "CUFF.1603.1"; tss_id "TSS797";
1	Cufflinks	exon	29047267	29047700	.	+	.	gene_id "XLOC_000704"; transcript_id "TCONS_00000946"; exon_number "1"; oId "CUFF.1604.1"; tss_id "TSS798";
1	Cufflinks	exon	29047852	29048526	.	+	.	gene_id "XLOC_000705"; transcript_id "TCONS_00000947"; exon_number "1"; oId "CUFF.1605.1"; tss_id "TSS799";
1	Cufflinks	exon	29048609	29048907	.	+	.	gene_id "XLOC_000706"; transcript_id "TCONS_00000948"; exon_number "1"; oId "CUFF.1606.1"; tss_id "TSS800";
1	Cufflinks	exon	29050481	29051351	.	+	.	gene_id "XLOC_000707"; transcript_id "TCONS_00000949"; exon_number "1"; oId "CUFF.1607.1"; tss_id "TSS801";
1	Cufflinks	exon	29051648	29053955	.	+	.	gene_id "XLOC_000708"; transcript_id "TCONS_00000950"; exon_number "1"; oId "CUFF.1608.1"; tss_id "TSS802";
1	Cufflinks	exon	29054323	29054596	.	+	.	gene_id "XLOC_000709"; transcript_id "TCONS_00000951"; exon_number "1"; oId "CUFF.1609.1"; tss_id "TSS803";
1	Cufflinks	exon	29054665	29055148	.	+	.	gene_id "XLOC_000710"; transcript_id "TCONS_00000952"; exon_number "1"; oId "CUFF.1610.1"; tss_id "TSS804";
1	Cufflinks	exon	29055947	29058426	.	+	.	gene_id "XLOC_000711"; transcript_id "TCONS_00000953"; exon_number "1"; oId "CUFF.1611.1"; tss_id "TSS805";
1	Cufflinks	exon	29058800	29061378	.	+	.	gene_id "XLOC_000712"; transcript_id "TCONS_00000954"; exon_number "1"; oId "CUFF.1612.1"; tss_id "TSS806";
1	Cufflinks	exon	29064285	29065155	.	+	.	gene_id "XLOC_000713"; transcript_id "TCONS_00000955"; exon_number "1"; oId "CUFF.1614.1"; tss_id "TSS807";
1	Cufflinks	exon	29068258	29069813	.	+	.	gene_id "XLOC_000714"; transcript_id "TCONS_00000956"; exon_number "1"; oId "CUFF.1616.1"; tss_id "TSS808";
1	Cufflinks	exon	29070052	29070283	.	+	.	gene_id "XLOC_000715"; transcript_id "TCONS_00000957"; exon_number "1"; oId "CUFF.1617.1"; tss_id "TSS809";
1	Cufflinks	exon	29071725	29072299	.	+	.	gene_id "XLOC_000716"; transcript_id "TCONS_00000958"; exon_number "1"; oId "CUFF.1618.1"; tss_id "TSS810";
1	Cufflinks	exon	29072971	29073341	.	+	.	gene_id "XLOC_000717"; transcript_id "TCONS_00000959"; exon_number "1"; oId "CUFF.1619.1"; tss_id "TSS811";
1	Cufflinks	exon	29074844	29075610	.	+	.	gene_id "XLOC_000718"; transcript_id "TCONS_00000960"; exon_number "1"; oId "CUFF.1620.1"; tss_id "TSS812";
1	Cufflinks	exon	29078732	29079131	.	+	.	gene_id "XLOC_000719"; transcript_id "TCONS_00000961"; exon_number "1"; oId "CUFF.1622.1"; tss_id "TSS813";
1	Cufflinks	exon	29086602	29087293	.	+	.	gene_id "XLOC_000720"; transcript_id "TCONS_00000962"; exon_number "1"; oId "CUFF.1623.1"; tss_id "TSS814";
1	Cufflinks	exon	29095371	29095633	.	+	.	gene_id "XLOC_000721"; transcript_id "TCONS_00000963"; exon_number "1"; oId "CUFF.1624.1"; tss_id "TSS815";
1	Cufflinks	exon	29095742	29095974	.	+	.	gene_id "XLOC_000722"; transcript_id "TCONS_00000964"; exon_number "1"; oId "CUFF.1625.1"; tss_id "TSS816";
1	Cufflinks	exon	29096656	29097373	.	+	.	gene_id "XLOC_000723"; transcript_id "TCONS_00000965"; exon_number "1"; oId "CUFF.1626.1"; tss_id "TSS817";
1	Cufflinks	exon	29098582	29099523	.	+	.	gene_id "XLOC_000724"; transcript_id "TCONS_00000966"; exon_number "1"; oId "CUFF.1627.1"; tss_id "TSS818";
1	Cufflinks	exon	29100803	29101260	.	+	.	gene_id "XLOC_000725"; transcript_id "TCONS_00000967"; exon_number "1"; oId "CUFF.1628.1"; tss_id "TSS819";
1	Cufflinks	exon	29102570	29103002	.	+	.	gene_id "XLOC_000726"; transcript_id "TCONS_00000968"; exon_number "1"; oId "CUFF.1629.1"; tss_id "TSS820";
1	Cufflinks	exon	29103297	29103791	.	+	.	gene_id "XLOC_000727"; transcript_id "TCONS_00000969"; exon_number "1"; oId "CUFF.1630.1"; tss_id "TSS821";
1	Cufflinks	exon	29106341	29106892	.	+	.	gene_id "XLOC_000729"; transcript_id "TCONS_00000971"; exon_number "1"; oId "CUFF.1632.1"; tss_id "TSS823";
1	Cufflinks	exon	29109242	29109792	.	+	.	gene_id "XLOC_000730"; transcript_id "TCONS_00000972"; exon_number "1"; oId "CUFF.1634.1"; tss_id "TSS824";
1	Cufflinks	exon	29113110	29113392	.	+	.	gene_id "XLOC_000731"; transcript_id "TCONS_00000973"; exon_number "1"; oId "CUFF.1635.1"; tss_id "TSS825";
1	Cufflinks	exon	29114369	29114723	.	+	.	gene_id "XLOC_000732"; transcript_id "TCONS_00000974"; exon_number "1"; oId "CUFF.1636.1"; tss_id "TSS826";
1	Cufflinks	exon	29123463	29123776	.	+	.	gene_id "XLOC_000733"; transcript_id "TCONS_00000975"; exon_number "1"; oId "CUFF.1637.1"; tss_id "TSS827";
1	Cufflinks	exon	29135153	29135510	.	+	.	gene_id "XLOC_000734"; transcript_id "TCONS_00000976"; exon_number "1"; oId "CUFF.1638.1"; tss_id "TSS828";
1	Cufflinks	exon	29168319	29169227	.	+	.	gene_id "XLOC_000735"; transcript_id "TCONS_00000977"; exon_number "1"; oId "CUFF.1640.1"; tss_id "TSS829";
1	Cufflinks	exon	29187520	29187754	.	+	.	gene_id "XLOC_000736"; transcript_id "TCONS_00000978"; exon_number "1"; oId "CUFF.1641.1"; tss_id "TSS830";
1	Cufflinks	exon	29241969	29242729	.	+	.	gene_id "XLOC_000737"; transcript_id "TCONS_00000979"; exon_number "1"; oId "CUFF.1642.1"; tss_id "TSS831";
1	Cufflinks	exon	29242955	29243300	.	+	.	gene_id "XLOC_000738"; transcript_id "TCONS_00000980"; exon_number "1"; oId "CUFF.1643.1"; tss_id "TSS832";
1	Cufflinks	exon	29246897	29247223	.	+	.	gene_id "XLOC_000739"; transcript_id "TCONS_00000983"; exon_number "1"; oId "CUFF.1644.1"; tss_id "TSS833";
1	Cufflinks	exon	29248180	29248974	.	+	.	gene_id "XLOC_000740"; transcript_id "TCONS_00000984"; exon_number "1"; oId "CUFF.1645.1"; tss_id "TSS834";
1	Cufflinks	exon	29249717	29250193	.	+	.	gene_id "XLOC_000741"; transcript_id "TCONS_00000985"; exon_number "1"; oId "CUFF.1646.1"; tss_id "TSS835";
1	Cufflinks	exon	29250582	29250859	.	+	.	gene_id "XLOC_000742"; transcript_id "TCONS_00000986"; exon_number "1"; oId "CUFF.1647.1"; tss_id "TSS836";
1	Cufflinks	exon	29253797	29254523	.	+	.	gene_id "XLOC_000743"; transcript_id "TCONS_00000987"; exon_number "1"; oId "CUFF.1648.1"; tss_id "TSS837";
1	Cufflinks	exon	29254790	29255109	.	+	.	gene_id "XLOC_000744"; transcript_id "TCONS_00000988"; exon_number "1"; oId "CUFF.1649.1"; tss_id "TSS838";
1	Cufflinks	exon	29259306	29259898	.	+	.	gene_id "XLOC_000745"; transcript_id "TCONS_00000989"; exon_number "1"; oId "CUFF.1650.1"; tss_id "TSS839";
1	Cufflinks	exon	29260631	29261182	.	+	.	gene_id "XLOC_000746"; transcript_id "TCONS_00000990"; exon_number "1"; oId "CUFF.1651.1"; tss_id "TSS840";
1	Cufflinks	exon	29261520	29261823	.	+	.	gene_id "XLOC_000747"; transcript_id "TCONS_00000991"; exon_number "1"; oId "CUFF.1652.1"; tss_id "TSS841";
1	Cufflinks	exon	29265184	29265441	.	+	.	gene_id "XLOC_000748"; transcript_id "TCONS_00000992"; exon_number "1"; oId "CUFF.1504.1"; tss_id "TSS842";
1	Cufflinks	exon	29266222	29266704	.	+	.	gene_id "XLOC_000749"; transcript_id "TCONS_00000993"; exon_number "1"; oId "CUFF.1505.1"; tss_id "TSS843";
1	Cufflinks	exon	29346017	29346309	.	+	.	gene_id "XLOC_000753"; transcript_id "TCONS_00000997"; exon_number "1"; oId "CUFF.1518.1"; tss_id "TSS847";
1	Cufflinks	exon	29482231	29484669	.	+	.	gene_id "XLOC_000754"; transcript_id "TCONS_00000998"; exon_number "1"; oId "CUFF.1524.1"; tss_id "TSS848";
1	Cufflinks	exon	29484774	29488756	.	+	.	gene_id "XLOC_000755"; transcript_id "TCONS_00000999"; exon_number "1"; oId "CUFF.1525.1"; tss_id "TSS849";
1	Cufflinks	exon	29655466	29656145	.	+	.	gene_id "XLOC_000757"; transcript_id "TCONS_00001002"; exon_number "1"; oId "CUFF.1538.1"; tss_id "TSS851";
1	Cufflinks	exon	29697199	29697752	.	+	.	gene_id "XLOC_000758"; transcript_id "TCONS_00001003"; exon_number "1"; oId "CUFF.1539.1"; tss_id "TSS852";
1	Cufflinks	exon	29699199	29699435	.	+	.	gene_id "XLOC_000759"; transcript_id "TCONS_00001004"; exon_number "1"; oId "CUFF.1540.1"; tss_id "TSS853";
1	Cufflinks	exon	29716012	29716262	.	+	.	gene_id "XLOC_000761"; transcript_id "TCONS_00001006"; exon_number "1"; oId "CUFF.1545.1"; tss_id "TSS855";
1	Cufflinks	exon	30055926	30056458	.	+	.	gene_id "XLOC_000764"; transcript_id "TCONS_00001012"; exon_number "1"; oId "CUFF.1688.1"; tss_id "TSS858";
1	Cufflinks	exon	30617121	30617682	.	+	.	gene_id "XLOC_000768"; transcript_id "TCONS_00001020"; exon_number "1"; oId "CUFF.1680.1"; tss_id "TSS863";
1	Cufflinks	exon	30782265	30782613	.	+	.	gene_id "XLOC_000770"; transcript_id "TCONS_00001025"; exon_number "1"; oId "CUFF.1733.1"; tss_id "TSS867";
1	Cufflinks	exon	30805159	30805831	.	+	.	gene_id "XLOC_000772"; transcript_id "TCONS_00001027"; exon_number "1"; oId "CUFF.1684.1"; tss_id "TSS869";
1	Cufflinks	exon	30849313	30850323	.	+	.	gene_id "XLOC_000773"; transcript_id "TCONS_00001028"; exon_number "1"; oId "CUFF.1686.1"; tss_id "TSS870";
1	Cufflinks	exon	30857880	30858243	.	+	.	gene_id "XLOC_000774"; transcript_id "TCONS_00001029"; exon_number "1"; oId "CUFF.1693.1"; tss_id "TSS871";
1	Cufflinks	exon	30864910	30865137	.	+	.	gene_id "XLOC_000775"; transcript_id "TCONS_00001030"; exon_number "1"; oId "CUFF.1696.1"; tss_id "TSS872";
1	Cufflinks	exon	30868067	30868284	.	+	.	gene_id "XLOC_000776"; transcript_id "TCONS_00001031"; exon_number "1"; oId "CUFF.1699.1"; tss_id "TSS873";
1	Cufflinks	exon	30912060	30914692	.	+	.	gene_id "XLOC_000779"; transcript_id "TCONS_00001035"; exon_number "1"; oId "CUFF.1752.3"; tss_id "TSS876";
1	Cufflinks	exon	30918056	30919182	.	+	.	gene_id "XLOC_000779"; transcript_id "TCONS_00001035"; exon_number "2"; oId "CUFF.1752.3"; tss_id "TSS876";
1	Cufflinks	exon	30920156	30921043	.	+	.	gene_id "XLOC_000779"; transcript_id "TCONS_00001035"; exon_number "3"; oId "CUFF.1752.3"; tss_id "TSS876";
1	Cufflinks	exon	30912060	30913498	.	+	.	gene_id "XLOC_000779"; transcript_id "TCONS_00001037"; exon_number "1"; oId "CUFF.1752.4"; tss_id "TSS876";
1	Cufflinks	exon	30914519	30914692	.	+	.	gene_id "XLOC_000779"; transcript_id "TCONS_00001037"; exon_number "2"; oId "CUFF.1752.4"; tss_id "TSS876";
1	Cufflinks	exon	30918056	30919182	.	+	.	gene_id "XLOC_000779"; transcript_id "TCONS_00001037"; exon_number "3"; oId "CUFF.1752.4"; tss_id "TSS876";
1	Cufflinks	exon	30921468	30922034	.	+	.	gene_id "XLOC_000779"; transcript_id "TCONS_00001037"; exon_number "4"; oId "CUFF.1752.4"; tss_id "TSS876";
1	Cufflinks	exon	30917831	30919182	.	+	.	gene_id "XLOC_000779"; transcript_id "TCONS_00001045"; exon_number "1"; oId "CUFF.1752.11"; tss_id "TSS878";
1	Cufflinks	exon	30920153	30920299	.	+	.	gene_id "XLOC_000779"; transcript_id "TCONS_00001045"; exon_number "2"; oId "CUFF.1752.11"; tss_id "TSS878";
1	Cufflinks	exon	30921468	30922034	.	+	.	gene_id "XLOC_000779"; transcript_id "TCONS_00001045"; exon_number "3"; oId "CUFF.1752.11"; tss_id "TSS878";
1	Cufflinks	exon	30915904	30916514	.	+	.	gene_id "XLOC_000780"; transcript_id "TCONS_00001043"; exon_number "1"; oId "CUFF.1760.1"; tss_id "TSS879";
1	Cufflinks	exon	30922211	30923864	.	+	.	gene_id "XLOC_000781"; transcript_id "TCONS_00001046"; exon_number "1"; oId "CUFF.1761.1"; tss_id "TSS880";
1	Cufflinks	exon	30943277	30944024	.	+	.	gene_id "XLOC_000782"; transcript_id "TCONS_00001047"; exon_number "1"; oId "CUFF.1713.1"; tss_id "TSS881";
1	Cufflinks	exon	30947968	30950219	.	+	.	gene_id "XLOC_000782"; transcript_id "TCONS_00001047"; exon_number "2"; oId "CUFF.1713.1"; tss_id "TSS881";
1	Cufflinks	exon	30944149	30945444	.	+	.	gene_id "XLOC_000783"; transcript_id "TCONS_00001049"; exon_number "1"; oId "CUFF.1714.1"; tss_id "TSS883";
1	Cufflinks	exon	30945857	30946115	.	+	.	gene_id "XLOC_000784"; transcript_id "TCONS_00001050"; exon_number "1"; oId "CUFF.1715.1"; tss_id "TSS884";
1	Cufflinks	exon	30946166	30946778	.	+	.	gene_id "XLOC_000785"; transcript_id "TCONS_00001051"; exon_number "1"; oId "CUFF.1716.1"; tss_id "TSS885";
1	Cufflinks	exon	30972228	30972503	.	+	.	gene_id "XLOC_000788"; transcript_id "TCONS_00001054"; exon_number "1"; oId "CUFF.1723.1"; tss_id "TSS888";
1	Cufflinks	exon	30985203	30985504	.	+	.	gene_id "XLOC_000790"; transcript_id "TCONS_00001056"; exon_number "1"; oId "CUFF.1734.1"; tss_id "TSS890";
1	Cufflinks	exon	31025404	31025655	.	+	.	gene_id "XLOC_000792"; transcript_id "TCONS_00001058"; exon_number "1"; oId "CUFF.1738.1"; tss_id "TSS892";
1	Cufflinks	exon	31033466	31034540	.	+	.	gene_id "XLOC_000793"; transcript_id "TCONS_00001059"; exon_number "1"; oId "CUFF.1740.1"; tss_id "TSS893";
1	Cufflinks	exon	31103914	31104498	.	+	.	gene_id "XLOC_000794"; transcript_id "TCONS_00001060"; exon_number "1"; oId "CUFF.1744.1"; tss_id "TSS894";
1	Cufflinks	exon	31104644	31104781	.	+	.	gene_id "XLOC_000794"; transcript_id "TCONS_00001060"; exon_number "2"; oId "CUFF.1744.1"; tss_id "TSS894";
1	Cufflinks	exon	31106419	31106561	.	+	.	gene_id "XLOC_000794"; transcript_id "TCONS_00001060"; exon_number "3"; oId "CUFF.1744.1"; tss_id "TSS894";
1	Cufflinks	exon	31106650	31106926	.	+	.	gene_id "XLOC_000794"; transcript_id "TCONS_00001060"; exon_number "4"; oId "CUFF.1744.1"; tss_id "TSS894";
1	Cufflinks	exon	31103914	31104781	.	+	.	gene_id "XLOC_000794"; transcript_id "TCONS_00001063"; exon_number "1"; oId "CUFF.1744.4"; tss_id "TSS894";
1	Cufflinks	exon	31106414	31106561	.	+	.	gene_id "XLOC_000794"; transcript_id "TCONS_00001063"; exon_number "2"; oId "CUFF.1744.4"; tss_id "TSS894";
1	Cufflinks	exon	31112936	31113038	.	+	.	gene_id "XLOC_000794"; transcript_id "TCONS_00001063"; exon_number "3"; oId "CUFF.1744.4"; tss_id "TSS894";
1	Cufflinks	exon	31113875	31113946	.	+	.	gene_id "XLOC_000794"; transcript_id "TCONS_00001063"; exon_number "4"; oId "CUFF.1744.4"; tss_id "TSS894";
1	Cufflinks	exon	31116487	31117898	.	+	.	gene_id "XLOC_000794"; transcript_id "TCONS_00001063"; exon_number "5"; oId "CUFF.1744.4"; tss_id "TSS894";
1	Cufflinks	exon	31103914	31104499	.	+	.	gene_id "XLOC_000794"; transcript_id "TCONS_00001062"; exon_number "1"; oId "CUFF.1744.3"; tss_id "TSS894";
1	Cufflinks	exon	31104644	31104781	.	+	.	gene_id "XLOC_000794"; transcript_id "TCONS_00001062"; exon_number "2"; oId "CUFF.1744.3"; tss_id "TSS894";
1	Cufflinks	exon	31106419	31106561	.	+	.	gene_id "XLOC_000794"; transcript_id "TCONS_00001062"; exon_number "3"; oId "CUFF.1744.3"; tss_id "TSS894";
1	Cufflinks	exon	31112936	31113038	.	+	.	gene_id "XLOC_000794"; transcript_id "TCONS_00001062"; exon_number "4"; oId "CUFF.1744.3"; tss_id "TSS894";
1	Cufflinks	exon	31113875	31113946	.	+	.	gene_id "XLOC_000794"; transcript_id "TCONS_00001062"; exon_number "5"; oId "CUFF.1744.3"; tss_id "TSS894";
1	Cufflinks	exon	31116487	31117898	.	+	.	gene_id "XLOC_000794"; transcript_id "TCONS_00001062"; exon_number "6"; oId "CUFF.1744.3"; tss_id "TSS894";
1	Cufflinks	exon	31103914	31104498	.	+	.	gene_id "XLOC_000794"; transcript_id "TCONS_00001061"; exon_number "1"; oId "CUFF.1744.2"; tss_id "TSS894";
1	Cufflinks	exon	31104644	31104781	.	+	.	gene_id "XLOC_000794"; transcript_id "TCONS_00001061"; exon_number "2"; oId "CUFF.1744.2"; tss_id "TSS894";
1	Cufflinks	exon	31106419	31106561	.	+	.	gene_id "XLOC_000794"; transcript_id "TCONS_00001061"; exon_number "3"; oId "CUFF.1744.2"; tss_id "TSS894";
1	Cufflinks	exon	31112936	31113038	.	+	.	gene_id "XLOC_000794"; transcript_id "TCONS_00001061"; exon_number "4"; oId "CUFF.1744.2"; tss_id "TSS894";
1	Cufflinks	exon	31113875	31113946	.	+	.	gene_id "XLOC_000794"; transcript_id "TCONS_00001061"; exon_number "5"; oId "CUFF.1744.2"; tss_id "TSS894";
1	Cufflinks	exon	31116487	31117898	.	+	.	gene_id "XLOC_000794"; transcript_id "TCONS_00001061"; exon_number "6"; oId "CUFF.1744.2"; tss_id "TSS894";
1	Cufflinks	exon	31106068	31106561	.	+	.	gene_id "XLOC_000794"; transcript_id "TCONS_00001064"; exon_number "1"; oId "CUFF.1744.5"; tss_id "TSS895";
1	Cufflinks	exon	31106650	31106926	.	+	.	gene_id "XLOC_000794"; transcript_id "TCONS_00001064"; exon_number "2"; oId "CUFF.1744.5"; tss_id "TSS895";
1	Cufflinks	exon	31106068	31106561	.	+	.	gene_id "XLOC_000794"; transcript_id "TCONS_00001065"; exon_number "1"; oId "CUFF.1744.6"; tss_id "TSS895";
1	Cufflinks	exon	31112936	31113038	.	+	.	gene_id "XLOC_000794"; transcript_id "TCONS_00001065"; exon_number "2"; oId "CUFF.1744.6"; tss_id "TSS895";
1	Cufflinks	exon	31113875	31113946	.	+	.	gene_id "XLOC_000794"; transcript_id "TCONS_00001065"; exon_number "3"; oId "CUFF.1744.6"; tss_id "TSS895";
1	Cufflinks	exon	31116487	31116669	.	+	.	gene_id "XLOC_000794"; transcript_id "TCONS_00001065"; exon_number "4"; oId "CUFF.1744.6"; tss_id "TSS895";
1	Cufflinks	exon	31124459	31124528	.	+	.	gene_id "XLOC_000794"; transcript_id "TCONS_00001065"; exon_number "5"; oId "CUFF.1744.6"; tss_id "TSS895";
1	Cufflinks	exon	31131664	31132056	.	+	.	gene_id "XLOC_000794"; transcript_id "TCONS_00001065"; exon_number "6"; oId "CUFF.1744.6"; tss_id "TSS895";
1	Cufflinks	exon	31131199	31132056	.	+	.	gene_id "XLOC_000794"; transcript_id "TCONS_00001070"; exon_number "1"; oId "CUFF.1744.7"; tss_id "TSS896";
1	Cufflinks	exon	31118208	31120608	.	+	.	gene_id "XLOC_000795"; transcript_id "TCONS_00001066"; exon_number "1"; oId "CUFF.1745.1"; tss_id "TSS897";
1	Cufflinks	exon	31125847	31126087	.	+	.	gene_id "XLOC_000796"; transcript_id "TCONS_00001067"; exon_number "1"; oId "CUFF.1746.1"; tss_id "TSS898";
1	Cufflinks	exon	31126578	31128386	.	+	.	gene_id "XLOC_000797"; transcript_id "TCONS_00001068"; exon_number "1"; oId "CUFF.1747.1"; tss_id "TSS899";
1	Cufflinks	exon	31127267	31127311	.	+	.	gene_id "XLOC_000797"; transcript_id "TCONS_00001069"; exon_number "1"; oId "CUFF.1747.2"; tss_id "TSS900";
1	Cufflinks	exon	31144008	31145150	.	+	.	gene_id "XLOC_000797"; transcript_id "TCONS_00001069"; exon_number "2"; oId "CUFF.1747.2"; tss_id "TSS900";
1	Cufflinks	exon	31133581	31133888	.	+	.	gene_id "XLOC_000798"; transcript_id "TCONS_00001071"; exon_number "1"; oId "CUFF.1748.1"; tss_id "TSS901";
1	Cufflinks	exon	31134605	31135502	.	+	.	gene_id "XLOC_000799"; transcript_id "TCONS_00001072"; exon_number "1"; oId "CUFF.1749.1"; tss_id "TSS902";
1	Cufflinks	exon	31137482	31137737	.	+	.	gene_id "XLOC_000800"; transcript_id "TCONS_00001073"; exon_number "1"; oId "CUFF.1750.1"; tss_id "TSS903";
1	Cufflinks	exon	31145308	31146502	.	+	.	gene_id "XLOC_000801"; transcript_id "TCONS_00001074"; exon_number "1"; oId "CUFF.1742.1"; tss_id "TSS904";
1	Cufflinks	exon	31151150	31151380	.	+	.	gene_id "XLOC_000802"; transcript_id "TCONS_00001075"; exon_number "1"; oId "CUFF.1743.1"; tss_id "TSS905";
1	Cufflinks	exon	31151872	31152317	.	+	.	gene_id "XLOC_000803"; transcript_id "TCONS_00001076"; exon_number "1"; oId "CUFF.1764.1"; tss_id "TSS906";
1	Cufflinks	exon	31153141	31153466	.	+	.	gene_id "XLOC_000804"; transcript_id "TCONS_00001077"; exon_number "1"; oId "CUFF.1765.1"; tss_id "TSS907";
1	Cufflinks	exon	31155179	31155522	.	+	.	gene_id "XLOC_000805"; transcript_id "TCONS_00001078"; exon_number "1"; oId "CUFF.1766.1"; tss_id "TSS908";
1	Cufflinks	exon	31163871	31164239	.	+	.	gene_id "XLOC_000806"; transcript_id "TCONS_00001079"; exon_number "1"; oId "CUFF.1768.1"; tss_id "TSS909";
1	Cufflinks	exon	31214308	31215022	.	+	.	gene_id "XLOC_000807"; transcript_id "TCONS_00001080"; exon_number "1"; oId "CUFF.1771.1"; tss_id "TSS910";
1	Cufflinks	exon	31396280	31397681	.	+	.	gene_id "XLOC_000809"; transcript_id "TCONS_00001085"; exon_number "1"; oId "CUFF.1778.1"; tss_id "TSS913";
1	Cufflinks	exon	32085045	32086039	.	+	.	gene_id "XLOC_000813"; transcript_id "TCONS_00001089"; exon_number "1"; oId "CUFF.1785.1"; tss_id "TSS917";
1	Cufflinks	exon	32087859	32088180	.	+	.	gene_id "XLOC_000814"; transcript_id "TCONS_00001090"; exon_number "1"; oId "CUFF.1786.1"; tss_id "TSS918";
1	Cufflinks	exon	32930065	32930423	.	+	.	gene_id "XLOC_000816"; transcript_id "TCONS_00001094"; exon_number "1"; oId "CUFF.1801.1"; tss_id "TSS920";
1	Cufflinks	exon	33012972	33013351	.	+	.	gene_id "XLOC_000818"; transcript_id "TCONS_00001099"; exon_number "1"; oId "CUFF.1829.1"; tss_id "TSS922";
1	Cufflinks	exon	33014250	33014565	.	+	.	gene_id "XLOC_000819"; transcript_id "TCONS_00001100"; exon_number "1"; oId "CUFF.1830.1"; tss_id "TSS923";
1	Cufflinks	exon	33015581	33015797	.	+	.	gene_id "XLOC_000820"; transcript_id "TCONS_00001101"; exon_number "1"; oId "CUFF.1831.1"; tss_id "TSS924";
1	Cufflinks	exon	33030570	33034416	.	+	.	gene_id "XLOC_000822"; transcript_id "TCONS_00001103"; exon_number "1"; oId "CUFF.1805.1"; tss_id "TSS926";
1	Cufflinks	exon	33034467	33035385	.	+	.	gene_id "XLOC_000823"; transcript_id "TCONS_00001104"; exon_number "1"; oId "CUFF.1809.1"; tss_id "TSS927";
1	Cufflinks	exon	33036000	33036787	.	+	.	gene_id "XLOC_000824"; transcript_id "TCONS_00001105"; exon_number "1"; oId "CUFF.1810.1"; tss_id "TSS928";
1	Cufflinks	exon	33037114	33038261	.	+	.	gene_id "XLOC_000825"; transcript_id "TCONS_00001106"; exon_number "1"; oId "CUFF.1811.1"; tss_id "TSS929";
1	Cufflinks	exon	33039926	33040398	.	+	.	gene_id "XLOC_000826"; transcript_id "TCONS_00001107"; exon_number "1"; oId "CUFF.1812.1"; tss_id "TSS930";
1	Cufflinks	exon	33041127	33041500	.	+	.	gene_id "XLOC_000827"; transcript_id "TCONS_00001108"; exon_number "1"; oId "CUFF.1813.1"; tss_id "TSS931";
1	Cufflinks	exon	33043418	33043806	.	+	.	gene_id "XLOC_000828"; transcript_id "TCONS_00001109"; exon_number "1"; oId "CUFF.1814.1"; tss_id "TSS932";
1	Cufflinks	exon	33178713	33179042	.	+	.	gene_id "XLOC_000829"; transcript_id "TCONS_00001110"; exon_number "1"; oId "CUFF.1816.1"; tss_id "TSS933";
1	Cufflinks	exon	33502494	33502778	.	+	.	gene_id "XLOC_000837"; transcript_id "TCONS_00001125"; exon_number "1"; oId "CUFF.1871.1"; tss_id "TSS945";
1	Cufflinks	exon	33600453	33602023	.	+	.	gene_id "XLOC_000841"; transcript_id "TCONS_00001136"; exon_number "1"; oId "CUFF.1846.1"; tss_id "TSS951";
1	Cufflinks	exon	33652395	33652722	.	+	.	gene_id "XLOC_000844"; transcript_id "TCONS_00001139"; exon_number "1"; oId "CUFF.1838.1"; tss_id "TSS954";
1	Cufflinks	exon	33663582	33663884	.	+	.	gene_id "XLOC_000845"; transcript_id "TCONS_00001140"; exon_number "1"; oId "CUFF.1840.1"; tss_id "TSS955";
1	Cufflinks	exon	33665226	33665461	.	+	.	gene_id "XLOC_000846"; transcript_id "TCONS_00001141"; exon_number "1"; oId "CUFF.1841.1"; tss_id "TSS956";
1	Cufflinks	exon	33726941	33727028	.	+	.	gene_id "XLOC_000850"; transcript_id "TCONS_00001146"; exon_number "1"; oId "CUFF.1852.2"; tss_id "TSS960";
1	Cufflinks	exon	33727423	33728875	.	+	.	gene_id "XLOC_000850"; transcript_id "TCONS_00001146"; exon_number "2"; oId "CUFF.1852.2"; tss_id "TSS960";
1	Cufflinks	exon	33729291	33730555	.	+	.	gene_id "XLOC_000851"; transcript_id "TCONS_00001147"; exon_number "1"; oId "CUFF.1851.1"; tss_id "TSS961";
1	Cufflinks	exon	33731556	33732394	.	+	.	gene_id "XLOC_000852"; transcript_id "TCONS_00001148"; exon_number "1"; oId "CUFF.1854.1"; tss_id "TSS962";
1	Cufflinks	exon	33946443	33949777	.	+	.	gene_id "XLOC_000855"; transcript_id "TCONS_00001152"; exon_number "1"; oId "CUFF.1862.1"; tss_id "TSS965";
1	Cufflinks	exon	33966457	33966901	.	+	.	gene_id "XLOC_000857"; transcript_id "TCONS_00001154"; exon_number "1"; oId "CUFF.1893.1"; tss_id "TSS967";
1	Cufflinks	exon	34032251	34033870	.	+	.	gene_id "XLOC_000862"; transcript_id "TCONS_00001159"; exon_number "1"; oId "CUFF.1875.1"; tss_id "TSS972";
1	Cufflinks	exon	34035734	34036270	.	+	.	gene_id "XLOC_000863"; transcript_id "TCONS_00001160"; exon_number "1"; oId "CUFF.1876.1"; tss_id "TSS973";
1	Cufflinks	exon	34041215	34041500	.	+	.	gene_id "XLOC_000864"; transcript_id "TCONS_00001161"; exon_number "1"; oId "CUFF.1877.1"; tss_id "TSS974";
1	Cufflinks	exon	34052651	34052929	.	+	.	gene_id "XLOC_000865"; transcript_id "TCONS_00001162"; exon_number "1"; oId "CUFF.1879.1"; tss_id "TSS975";
1	Cufflinks	exon	34103555	34104528	.	+	.	gene_id "XLOC_000866"; transcript_id "TCONS_00001163"; exon_number "1"; oId "CUFF.1883.1"; tss_id "TSS976";
1	Cufflinks	exon	34113032	34113247	.	+	.	gene_id "XLOC_000867"; transcript_id "TCONS_00001164"; exon_number "1"; oId "CUFF.1881.1"; tss_id "TSS977";
1	Cufflinks	exon	34116606	34116920	.	+	.	gene_id "XLOC_000868"; transcript_id "TCONS_00001165"; exon_number "1"; oId "CUFF.1885.1"; tss_id "TSS978";
1	Cufflinks	exon	34124247	34124580	.	+	.	gene_id "XLOC_000869"; transcript_id "TCONS_00001166"; exon_number "1"; oId "CUFF.1888.1"; tss_id "TSS979";
1	Cufflinks	exon	34127210	34127655	.	+	.	gene_id "XLOC_000870"; transcript_id "TCONS_00001167"; exon_number "1"; oId "CUFF.1890.1"; tss_id "TSS980";
1	Cufflinks	exon	34163781	34164289	.	+	.	gene_id "XLOC_000871"; transcript_id "TCONS_00001168"; exon_number "1"; oId "CUFF.1900.1"; tss_id "TSS981";
1	Cufflinks	exon	34167335	34168569	.	+	.	gene_id "XLOC_000873"; transcript_id "TCONS_00001173"; exon_number "1"; oId "CUFF.1979.1"; tss_id "TSS984";
1	Cufflinks	exon	34169197	34172586	.	+	.	gene_id "XLOC_000874"; transcript_id "TCONS_00001174"; exon_number "1"; oId "CUFF.1980.1"; tss_id "TSS985";
1	Cufflinks	exon	34172697	34172898	.	+	.	gene_id "XLOC_000875"; transcript_id "TCONS_00001175"; exon_number "1"; oId "CUFF.1981.1"; tss_id "TSS986";
1	Cufflinks	exon	34176994	34179649	.	+	.	gene_id "XLOC_000876"; transcript_id "TCONS_00001178"; exon_number "1"; oId "CUFF.1976.1"; tss_id "TSS987";
1	Cufflinks	exon	34180322	34181448	.	+	.	gene_id "XLOC_000877"; transcript_id "TCONS_00001179"; exon_number "1"; oId "CUFF.1996.1"; tss_id "TSS988";
1	Cufflinks	exon	34181864	34183281	.	+	.	gene_id "XLOC_000878"; transcript_id "TCONS_00001180"; exon_number "1"; oId "CUFF.1997.1"; tss_id "TSS989";
1	Cufflinks	exon	34183344	34186488	.	+	.	gene_id "XLOC_000879"; transcript_id "TCONS_00001181"; exon_number "1"; oId "CUFF.1998.1"; tss_id "TSS990";
1	Cufflinks	exon	34187187	34188818	.	+	.	gene_id "XLOC_000880"; transcript_id "TCONS_00001182"; exon_number "1"; oId "CUFF.1999.1"; tss_id "TSS991";
1	Cufflinks	exon	34189252	34190401	.	+	.	gene_id "XLOC_000881"; transcript_id "TCONS_00001183"; exon_number "1"; oId "CUFF.2000.1"; tss_id "TSS992";
1	Cufflinks	exon	34190475	34193179	.	+	.	gene_id "XLOC_000882"; transcript_id "TCONS_00001184"; exon_number "1"; oId "CUFF.1984.1"; tss_id "TSS993";
1	Cufflinks	exon	34195563	34198797	.	+	.	gene_id "XLOC_000884"; transcript_id "TCONS_00001186"; exon_number "1"; oId "CUFF.1988.1"; tss_id "TSS995";
1	Cufflinks	exon	34198878	34200884	.	+	.	gene_id "XLOC_000885"; transcript_id "TCONS_00001187"; exon_number "1"; oId "CUFF.2001.1"; tss_id "TSS996";
1	Cufflinks	exon	34200964	34201435	.	+	.	gene_id "XLOC_000886"; transcript_id "TCONS_00001188"; exon_number "1"; oId "CUFF.2002.1"; tss_id "TSS997";
1	Cufflinks	exon	34201492	34202761	.	+	.	gene_id "XLOC_000887"; transcript_id "TCONS_00001189"; exon_number "1"; oId "CUFF.2003.1"; tss_id "TSS998";
1	Cufflinks	exon	34202865	34203696	.	+	.	gene_id "XLOC_000888"; transcript_id "TCONS_00001190"; exon_number "1"; oId "CUFF.2004.1"; tss_id "TSS999";
1	Cufflinks	exon	34203759	34204288	.	+	.	gene_id "XLOC_000889"; transcript_id "TCONS_00001191"; exon_number "1"; oId "CUFF.2005.1"; tss_id "TSS1000";
1	Cufflinks	exon	34213312	34213583	.	+	.	gene_id "XLOC_000891"; transcript_id "TCONS_00001193"; exon_number "1"; oId "CUFF.2007.1"; tss_id "TSS1002";
1	Cufflinks	exon	34213858	34214376	.	+	.	gene_id "XLOC_000892"; transcript_id "TCONS_00001194"; exon_number "1"; oId "CUFF.2008.1"; tss_id "TSS1003";
1	Cufflinks	exon	34214452	34217069	.	+	.	gene_id "XLOC_000893"; transcript_id "TCONS_00001195"; exon_number "1"; oId "CUFF.2009.1"; tss_id "TSS1004";
1	Cufflinks	exon	34221560	34226207	.	+	.	gene_id "XLOC_000895"; transcript_id "TCONS_00001197"; exon_number "1"; oId "CUFF.2010.1"; tss_id "TSS1006";
1	Cufflinks	exon	34226551	34226851	.	+	.	gene_id "XLOC_000896"; transcript_id "TCONS_00001198"; exon_number "1"; oId "CUFF.2011.1"; tss_id "TSS1007";
1	Cufflinks	exon	34227310	34227978	.	+	.	gene_id "XLOC_000897"; transcript_id "TCONS_00001199"; exon_number "1"; oId "CUFF.2012.1"; tss_id "TSS1008";
1	Cufflinks	exon	34229233	34230417	.	+	.	gene_id "XLOC_000898"; transcript_id "TCONS_00001200"; exon_number "1"; oId "CUFF.2013.1"; tss_id "TSS1009";
1	Cufflinks	exon	34230519	34231564	.	+	.	gene_id "XLOC_000899"; transcript_id "TCONS_00001201"; exon_number "1"; oId "CUFF.2014.1"; tss_id "TSS1010";
1	Cufflinks	exon	34232788	34234338	.	+	.	gene_id "XLOC_000901"; transcript_id "TCONS_00001203"; exon_number "1"; oId "CUFF.2016.1"; tss_id "TSS1012";
1	Cufflinks	exon	34234669	34235380	.	+	.	gene_id "XLOC_000902"; transcript_id "TCONS_00001204"; exon_number "1"; oId "CUFF.2017.1"; tss_id "TSS1013";
1	Cufflinks	exon	34235881	34237155	.	+	.	gene_id "XLOC_000903"; transcript_id "TCONS_00001205"; exon_number "1"; oId "CUFF.2018.1"; tss_id "TSS1014";
1	Cufflinks	exon	34237363	34237564	.	+	.	gene_id "XLOC_000904"; transcript_id "TCONS_00001206"; exon_number "1"; oId "CUFF.2019.1"; tss_id "TSS1015";
1	Cufflinks	exon	34238553	34238868	.	+	.	gene_id "XLOC_000905"; transcript_id "TCONS_00001207"; exon_number "1"; oId "CUFF.2020.1"; tss_id "TSS1016";
1	Cufflinks	exon	34239421	34239734	.	+	.	gene_id "XLOC_000906"; transcript_id "TCONS_00001208"; exon_number "1"; oId "CUFF.2021.1"; tss_id "TSS1017";
1	Cufflinks	exon	34241904	34242253	.	+	.	gene_id "XLOC_000907"; transcript_id "TCONS_00001209"; exon_number "1"; oId "CUFF.2022.1"; tss_id "TSS1018";
1	Cufflinks	exon	34246940	34247312	.	+	.	gene_id "XLOC_000908"; transcript_id "TCONS_00001210"; exon_number "1"; oId "CUFF.1992.1"; tss_id "TSS1019";
1	Cufflinks	exon	34247503	34247830	.	+	.	gene_id "XLOC_000909"; transcript_id "TCONS_00001211"; exon_number "1"; oId "CUFF.2023.1"; tss_id "TSS1020";
1	Cufflinks	exon	34248605	34249012	.	+	.	gene_id "XLOC_000910"; transcript_id "TCONS_00001212"; exon_number "1"; oId "CUFF.2024.1"; tss_id "TSS1021";
1	Cufflinks	exon	34249830	34250173	.	+	.	gene_id "XLOC_000911"; transcript_id "TCONS_00001213"; exon_number "1"; oId "CUFF.2025.1"; tss_id "TSS1022";
1	Cufflinks	exon	34254445	34254664	.	+	.	gene_id "XLOC_000913"; transcript_id "TCONS_00001215"; exon_number "1"; oId "CUFF.2027.1"; tss_id "TSS1024";
1	Cufflinks	exon	34256584	34257477	.	+	.	gene_id "XLOC_000914"; transcript_id "TCONS_00001216"; exon_number "1"; oId "CUFF.2028.1"; tss_id "TSS1025";
1	Cufflinks	exon	34257686	34258263	.	+	.	gene_id "XLOC_000915"; transcript_id "TCONS_00001217"; exon_number "1"; oId "CUFF.2029.1"; tss_id "TSS1026";
1	Cufflinks	exon	34258562	34259056	.	+	.	gene_id "XLOC_000916"; transcript_id "TCONS_00001218"; exon_number "1"; oId "CUFF.2030.1"; tss_id "TSS1027";
1	Cufflinks	exon	34259189	34260116	.	+	.	gene_id "XLOC_000917"; transcript_id "TCONS_00001219"; exon_number "1"; oId "CUFF.2031.1"; tss_id "TSS1028";
1	Cufflinks	exon	34261151	34261855	.	+	.	gene_id "XLOC_000918"; transcript_id "TCONS_00001220"; exon_number "1"; oId "CUFF.1995.1"; tss_id "TSS1029";
1	Cufflinks	exon	34262050	34262328	.	+	.	gene_id "XLOC_000919"; transcript_id "TCONS_00001221"; exon_number "1"; oId "CUFF.2032.1"; tss_id "TSS1030";
1	Cufflinks	exon	34262600	34263103	.	+	.	gene_id "XLOC_000920"; transcript_id "TCONS_00001222"; exon_number "1"; oId "CUFF.2033.1"; tss_id "TSS1031";
1	Cufflinks	exon	34263844	34264079	.	+	.	gene_id "XLOC_000921"; transcript_id "TCONS_00001223"; exon_number "1"; oId "CUFF.2034.1"; tss_id "TSS1032";
1	Cufflinks	exon	34266875	34267155	.	+	.	gene_id "XLOC_000923"; transcript_id "TCONS_00001225"; exon_number "1"; oId "CUFF.2036.1"; tss_id "TSS1034";
1	Cufflinks	exon	34267938	34268190	.	+	.	gene_id "XLOC_000924"; transcript_id "TCONS_00001226"; exon_number "1"; oId "CUFF.2037.1"; tss_id "TSS1035";
1	Cufflinks	exon	34273433	34274873	.	+	.	gene_id "XLOC_000925"; transcript_id "TCONS_00001227"; exon_number "1"; oId "CUFF.1903.1"; tss_id "TSS1036";
1	Cufflinks	exon	34293803	34294151	.	+	.	gene_id "XLOC_000926"; transcript_id "TCONS_00001228"; exon_number "1"; oId "CUFF.1902.1"; tss_id "TSS1037";
1	Cufflinks	exon	34329494	34329784	.	+	.	gene_id "XLOC_000927"; transcript_id "TCONS_00001229"; exon_number "1"; oId "CUFF.1910.1"; tss_id "TSS1038";
1	Cufflinks	exon	34773870	34775694	.	+	.	gene_id "XLOC_000931"; transcript_id "TCONS_00001242"; exon_number "1"; oId "CUFF.1915.1"; tss_id "TSS1045";
1	Cufflinks	exon	34775874	34777516	.	+	.	gene_id "XLOC_000932"; transcript_id "TCONS_00001243"; exon_number "1"; oId "CUFF.1916.1"; tss_id "TSS1046";
1	Cufflinks	exon	34777827	34779038	.	+	.	gene_id "XLOC_000933"; transcript_id "TCONS_00001244"; exon_number "1"; oId "CUFF.1917.1"; tss_id "TSS1047";
1	Cufflinks	exon	34858782	34859397	.	+	.	gene_id "XLOC_000934"; transcript_id "TCONS_00001245"; exon_number "1"; oId "CUFF.1918.1"; tss_id "TSS1048";
1	Cufflinks	exon	34860067	34860586	.	+	.	gene_id "XLOC_000936"; transcript_id "TCONS_00001248"; exon_number "1"; oId "CUFF.1924.1"; tss_id "TSS1051";
1	Cufflinks	exon	34860776	34861336	.	+	.	gene_id "XLOC_000937"; transcript_id "TCONS_00001249"; exon_number "1"; oId "CUFF.1925.1"; tss_id "TSS1052";
1	Cufflinks	exon	34862006	34862523	.	+	.	gene_id "XLOC_000938"; transcript_id "TCONS_00001250"; exon_number "1"; oId "CUFF.1926.1"; tss_id "TSS1053";
1	Cufflinks	exon	34862925	34863830	.	+	.	gene_id "XLOC_000939"; transcript_id "TCONS_00001251"; exon_number "1"; oId "CUFF.1927.1"; tss_id "TSS1054";
1	Cufflinks	exon	34864591	34864978	.	+	.	gene_id "XLOC_000940"; transcript_id "TCONS_00001252"; exon_number "1"; oId "CUFF.1928.1"; tss_id "TSS1055";
1	Cufflinks	exon	34865554	34866092	.	+	.	gene_id "XLOC_000941"; transcript_id "TCONS_00001253"; exon_number "1"; oId "CUFF.1929.1"; tss_id "TSS1056";
1	Cufflinks	exon	34882878	34883185	.	+	.	gene_id "XLOC_000942"; transcript_id "TCONS_00001254"; exon_number "1"; oId "CUFF.1920.1"; tss_id "TSS1057";
1	Cufflinks	exon	34885964	34886350	.	+	.	gene_id "XLOC_000943"; transcript_id "TCONS_00001255"; exon_number "1"; oId "CUFF.1921.1"; tss_id "TSS1058";
1	Cufflinks	exon	34927542	34927915	.	+	.	gene_id "XLOC_000945"; transcript_id "TCONS_00001257"; exon_number "1"; oId "CUFF.1930.1"; tss_id "TSS1060";
1	Cufflinks	exon	35150532	35150880	.	+	.	gene_id "XLOC_000946"; transcript_id "TCONS_00001258"; exon_number "1"; oId "CUFF.1934.1"; tss_id "TSS1061";
1	Cufflinks	exon	35260006	35260333	.	+	.	gene_id "XLOC_000956"; transcript_id "TCONS_00001268"; exon_number "1"; oId "CUFF.2055.1"; tss_id "TSS1072";
1	Cufflinks	exon	35261997	35262349	.	+	.	gene_id "XLOC_000957"; transcript_id "TCONS_00001270"; exon_number "1"; oId "CUFF.2056.1"; tss_id "TSS1073";
1	Cufflinks	exon	35324970	35325399	.	+	.	gene_id "XLOC_000958"; transcript_id "TCONS_00001271"; exon_number "1"; oId "CUFF.1970.1"; tss_id "TSS1074";
1	Cufflinks	exon	35379799	35380029	.	+	.	gene_id "XLOC_000962"; transcript_id "TCONS_00001276"; exon_number "1"; oId "CUFF.2038.1"; tss_id "TSS1079";
1	Cufflinks	exon	35381350	35381684	.	+	.	gene_id "XLOC_000963"; transcript_id "TCONS_00001277"; exon_number "1"; oId "CUFF.2040.1"; tss_id "TSS1080";
1	Cufflinks	exon	35407518	35419683	.	+	.	gene_id "XLOC_000966"; transcript_id "TCONS_00001281"; exon_number "1"; oId "CUFF.2070.2"; tss_id "TSS1084";
1	Cufflinks	exon	35427052	35427434	.	+	.	gene_id "XLOC_000967"; transcript_id "TCONS_00001285"; exon_number "1"; oId "CUFF.2071.1"; tss_id "TSS1086";
1	Cufflinks	exon	35433014	35434814	.	+	.	gene_id "XLOC_000969"; transcript_id "TCONS_00001287"; exon_number "1"; oId "CUFF.2073.1"; tss_id "TSS1088";
1	Cufflinks	exon	35434868	35435069	.	+	.	gene_id "XLOC_000970"; transcript_id "TCONS_00001288"; exon_number "1"; oId "CUFF.2074.1"; tss_id "TSS1089";
1	Cufflinks	exon	35435726	35438708	.	+	.	gene_id "XLOC_000971"; transcript_id "TCONS_00001289"; exon_number "1"; oId "CUFF.2075.1"; tss_id "TSS1090";
1	Cufflinks	exon	35439335	35439786	.	+	.	gene_id "XLOC_000972"; transcript_id "TCONS_00001290"; exon_number "1"; oId "CUFF.2076.1"; tss_id "TSS1091";
1	Cufflinks	exon	35440296	35440502	.	+	.	gene_id "XLOC_000973"; transcript_id "TCONS_00001291"; exon_number "1"; oId "CUFF.2077.1"; tss_id "TSS1092";
1	Cufflinks	exon	35440909	35441123	.	+	.	gene_id "XLOC_000974"; transcript_id "TCONS_00001292"; exon_number "1"; oId "CUFF.2078.1"; tss_id "TSS1093";
1	Cufflinks	exon	35717000	35720207	.	+	.	gene_id "XLOC_000979"; transcript_id "TCONS_00001298"; exon_number "1"; oId "CUFF.2065.1"; tss_id "TSS1098";
1	Cufflinks	exon	35720444	35720673	.	+	.	gene_id "XLOC_000980"; transcript_id "TCONS_00001299"; exon_number "1"; oId "CUFF.2064.1"; tss_id "TSS1099";
1	Cufflinks	exon	35721248	35725407	.	+	.	gene_id "XLOC_000981"; transcript_id "TCONS_00001300"; exon_number "1"; oId "CUFF.2066.1"; tss_id "TSS1100";
1	Cufflinks	exon	35728943	35729511	.	+	.	gene_id "XLOC_000983"; transcript_id "TCONS_00001302"; exon_number "1"; oId "CUFF.2079.1"; tss_id "TSS1102";
1	Cufflinks	exon	35729651	35731890	.	+	.	gene_id "XLOC_000984"; transcript_id "TCONS_00001303"; exon_number "1"; oId "CUFF.2081.1"; tss_id "TSS1103";
1	Cufflinks	exon	36169874	36170130	.	+	.	gene_id "XLOC_000991"; transcript_id "TCONS_00001310"; exon_number "1"; oId "CUFF.2092.1"; tss_id "TSS1110";
1	Cufflinks	exon	36332511	36334944	.	+	.	gene_id "XLOC_000993"; transcript_id "TCONS_00001312"; exon_number "1"; oId "CUFF.2113.1"; tss_id "TSS1112";
1	Cufflinks	exon	36376416	36376726	.	+	.	gene_id "XLOC_000996"; transcript_id "TCONS_00001317"; exon_number "1"; oId "CUFF.2103.1"; tss_id "TSS1116";
1	Cufflinks	exon	36795759	36796238	.	+	.	gene_id "XLOC_001002"; transcript_id "TCONS_00001325"; exon_number "1"; oId "CUFF.2111.1"; tss_id "TSS1123";
1	Cufflinks	exon	36796943	36797464	.	+	.	gene_id "XLOC_001003"; transcript_id "TCONS_00001326"; exon_number "1"; oId "CUFF.2123.1"; tss_id "TSS1124";
1	Cufflinks	exon	37259879	37260119	.	+	.	gene_id "XLOC_001004"; transcript_id "TCONS_00001327"; exon_number "1"; oId "CUFF.2124.1"; tss_id "TSS1125";
1	Cufflinks	exon	37743635	37743859	.	+	.	gene_id "XLOC_001008"; transcript_id "TCONS_00001331"; exon_number "1"; oId "CUFF.2164.1"; tss_id "TSS1129";
1	Cufflinks	exon	37746681	37746973	.	+	.	gene_id "XLOC_001009"; transcript_id "TCONS_00001332"; exon_number "1"; oId "CUFF.2167.1"; tss_id "TSS1130";
1	Cufflinks	exon	37751974	37753524	.	+	.	gene_id "XLOC_001010"; transcript_id "TCONS_00001333"; exon_number "1"; oId "CUFF.2173.1"; tss_id "TSS1131";
1	Cufflinks	exon	37753668	37754581	.	+	.	gene_id "XLOC_001011"; transcript_id "TCONS_00001334"; exon_number "1"; oId "CUFF.2171.1"; tss_id "TSS1132";
1	Cufflinks	exon	37754752	37754994	.	+	.	gene_id "XLOC_001012"; transcript_id "TCONS_00001335"; exon_number "1"; oId "CUFF.2172.1"; tss_id "TSS1133";
1	Cufflinks	exon	37755940	37756206	.	+	.	gene_id "XLOC_001013"; transcript_id "TCONS_00001336"; exon_number "1"; oId "CUFF.2174.1"; tss_id "TSS1134";
1	Cufflinks	exon	37772213	37772581	.	+	.	gene_id "XLOC_001014"; transcript_id "TCONS_00001337"; exon_number "1"; oId "CUFF.2177.1"; tss_id "TSS1135";
1	Cufflinks	exon	37773138	37773497	.	+	.	gene_id "XLOC_001016"; transcript_id "TCONS_00001339"; exon_number "1"; oId "CUFF.2176.1"; tss_id "TSS1137";
1	Cufflinks	exon	37786171	37787006	.	+	.	gene_id "XLOC_001017"; transcript_id "TCONS_00001340"; exon_number "1"; oId "CUFF.2188.1"; tss_id "TSS1138";
1	Cufflinks	exon	37829090	37830048	.	+	.	gene_id "XLOC_001019"; transcript_id "TCONS_00001342"; exon_number "1"; oId "CUFF.2206.1"; tss_id "TSS1140";
1	Cufflinks	exon	37830533	37831052	.	+	.	gene_id "XLOC_001020"; transcript_id "TCONS_00001343"; exon_number "1"; oId "CUFF.2204.1"; tss_id "TSS1141";
1	Cufflinks	exon	37837177	37837458	.	+	.	gene_id "XLOC_001021"; transcript_id "TCONS_00001344"; exon_number "1"; oId "CUFF.2208.1"; tss_id "TSS1142";
1	Cufflinks	exon	37848248	37851491	.	+	.	gene_id "XLOC_001024"; transcript_id "TCONS_00001347"; exon_number "1"; oId "CUFF.2217.1"; tss_id "TSS1145";
1	Cufflinks	exon	37857791	37858691	.	+	.	gene_id "XLOC_001026"; transcript_id "TCONS_00001349"; exon_number "1"; oId "CUFF.2222.1"; tss_id "TSS1147";
1	Cufflinks	exon	37900554	37901380	.	+	.	gene_id "XLOC_001027"; transcript_id "TCONS_00001350"; exon_number "1"; oId "CUFF.2219.1"; tss_id "TSS1148";
1	Cufflinks	exon	37935078	37935331	.	+	.	gene_id "XLOC_001028"; transcript_id "TCONS_00001351"; exon_number "1"; oId "CUFF.2224.1"; tss_id "TSS1149";
1	Cufflinks	exon	37937071	37937389	.	+	.	gene_id "XLOC_001029"; transcript_id "TCONS_00001352"; exon_number "1"; oId "CUFF.2226.1"; tss_id "TSS1150";
1	Cufflinks	exon	37940867	37941469	.	+	.	gene_id "XLOC_001030"; transcript_id "TCONS_00001353"; exon_number "1"; oId "CUFF.2227.1"; tss_id "TSS1151";
1	Cufflinks	exon	38141770	38142258	.	+	.	gene_id "XLOC_001031"; transcript_id "TCONS_00001360"; exon_number "1"; oId "CUFF.2253.6"; tss_id "TSS1155";
1	Cufflinks	exon	38129090	38129339	.	+	.	gene_id "XLOC_001032"; transcript_id "TCONS_00001356"; exon_number "1"; oId "CUFF.2254.1"; tss_id "TSS1156";
1	Cufflinks	exon	38144390	38144700	.	+	.	gene_id "XLOC_001033"; transcript_id "TCONS_00001361"; exon_number "1"; oId "CUFF.2255.1"; tss_id "TSS1157";
1	Cufflinks	exon	38146683	38147300	.	+	.	gene_id "XLOC_001034"; transcript_id "TCONS_00001362"; exon_number "1"; oId "CUFF.2256.1"; tss_id "TSS1158";
1	Cufflinks	exon	38190230	38192343	.	+	.	gene_id "XLOC_001035"; transcript_id "TCONS_00001363"; exon_number "1"; oId "CUFF.2247.1"; tss_id "TSS1159";
1	Cufflinks	exon	38193756	38193964	.	+	.	gene_id "XLOC_001036"; transcript_id "TCONS_00001364"; exon_number "1"; oId "CUFF.2248.1"; tss_id "TSS1160";
1	Cufflinks	exon	38198646	38198859	.	+	.	gene_id "XLOC_001037"; transcript_id "TCONS_00001365"; exon_number "1"; oId "CUFF.2250.1"; tss_id "TSS1161";
1	Cufflinks	exon	38234867	38235438	.	+	.	gene_id "XLOC_001038"; transcript_id "TCONS_00001367"; exon_number "1"; oId "CUFF.2259.3"; tss_id "TSS1162";
1	Cufflinks	exon	38235712	38235831	.	+	.	gene_id "XLOC_001038"; transcript_id "TCONS_00001367"; exon_number "2"; oId "CUFF.2259.3"; tss_id "TSS1162";
1	Cufflinks	exon	38236713	38237825	.	+	.	gene_id "XLOC_001038"; transcript_id "TCONS_00001367"; exon_number "3"; oId "CUFF.2259.3"; tss_id "TSS1162";
1	Cufflinks	exon	38238207	38240997	.	+	.	gene_id "XLOC_001038"; transcript_id "TCONS_00001367"; exon_number "4"; oId "CUFF.2259.3"; tss_id "TSS1162";
1	Cufflinks	exon	38234867	38235287	.	+	.	gene_id "XLOC_001038"; transcript_id "TCONS_00001366"; exon_number "1"; oId "CUFF.2259.2"; tss_id "TSS1162";
1	Cufflinks	exon	38235712	38235831	.	+	.	gene_id "XLOC_001038"; transcript_id "TCONS_00001366"; exon_number "2"; oId "CUFF.2259.2"; tss_id "TSS1162";
1	Cufflinks	exon	38236713	38237825	.	+	.	gene_id "XLOC_001038"; transcript_id "TCONS_00001366"; exon_number "3"; oId "CUFF.2259.2"; tss_id "TSS1162";
1	Cufflinks	exon	38238207	38240997	.	+	.	gene_id "XLOC_001038"; transcript_id "TCONS_00001366"; exon_number "4"; oId "CUFF.2259.2"; tss_id "TSS1162";
1	Cufflinks	exon	38234867	38235287	.	+	.	gene_id "XLOC_001038"; transcript_id "TCONS_00001368"; exon_number "1"; oId "CUFF.2259.1"; tss_id "TSS1162";
1	Cufflinks	exon	38235712	38235831	.	+	.	gene_id "XLOC_001038"; transcript_id "TCONS_00001368"; exon_number "2"; oId "CUFF.2259.1"; tss_id "TSS1162";
1	Cufflinks	exon	38237732	38237825	.	+	.	gene_id "XLOC_001038"; transcript_id "TCONS_00001368"; exon_number "3"; oId "CUFF.2259.1"; tss_id "TSS1162";
1	Cufflinks	exon	38274006	38274271	.	+	.	gene_id "XLOC_001038"; transcript_id "TCONS_00001368"; exon_number "4"; oId "CUFF.2259.1"; tss_id "TSS1162";
1	Cufflinks	exon	38234900	38235287	.	+	.	gene_id "XLOC_001038"; transcript_id "TCONS_00001370"; exon_number "1"; oId "CUFF.2259.6"; tss_id "TSS1162";
1	Cufflinks	exon	38235712	38235831	.	+	.	gene_id "XLOC_001038"; transcript_id "TCONS_00001370"; exon_number "2"; oId "CUFF.2259.6"; tss_id "TSS1162";
1	Cufflinks	exon	38237732	38237825	.	+	.	gene_id "XLOC_001038"; transcript_id "TCONS_00001370"; exon_number "3"; oId "CUFF.2259.6"; tss_id "TSS1162";
1	Cufflinks	exon	38238207	38240997	.	+	.	gene_id "XLOC_001038"; transcript_id "TCONS_00001370"; exon_number "4"; oId "CUFF.2259.6"; tss_id "TSS1162";
1	Cufflinks	exon	38234900	38235438	.	+	.	gene_id "XLOC_001038"; transcript_id "TCONS_00001369"; exon_number "1"; oId "CUFF.2259.4"; tss_id "TSS1162";
1	Cufflinks	exon	38235712	38235831	.	+	.	gene_id "XLOC_001038"; transcript_id "TCONS_00001369"; exon_number "2"; oId "CUFF.2259.4"; tss_id "TSS1162";
1	Cufflinks	exon	38237732	38237825	.	+	.	gene_id "XLOC_001038"; transcript_id "TCONS_00001369"; exon_number "3"; oId "CUFF.2259.4"; tss_id "TSS1162";
1	Cufflinks	exon	38238207	38240997	.	+	.	gene_id "XLOC_001038"; transcript_id "TCONS_00001369"; exon_number "4"; oId "CUFF.2259.4"; tss_id "TSS1162";
1	Cufflinks	exon	38234900	38235287	.	+	.	gene_id "XLOC_001038"; transcript_id "TCONS_00001372"; exon_number "1"; oId "CUFF.2259.7"; tss_id "TSS1162";
1	Cufflinks	exon	38235712	38235831	.	+	.	gene_id "XLOC_001038"; transcript_id "TCONS_00001372"; exon_number "2"; oId "CUFF.2259.7"; tss_id "TSS1162";
1	Cufflinks	exon	38237732	38237825	.	+	.	gene_id "XLOC_001038"; transcript_id "TCONS_00001372"; exon_number "3"; oId "CUFF.2259.7"; tss_id "TSS1162";
1	Cufflinks	exon	38242260	38246014	.	+	.	gene_id "XLOC_001038"; transcript_id "TCONS_00001372"; exon_number "4"; oId "CUFF.2259.7"; tss_id "TSS1162";
1	Cufflinks	exon	38234900	38235287	.	+	.	gene_id "XLOC_001038"; transcript_id "TCONS_00001371"; exon_number "1"; oId "CUFF.2259.5"; tss_id "TSS1162";
1	Cufflinks	exon	38235712	38235831	.	+	.	gene_id "XLOC_001038"; transcript_id "TCONS_00001371"; exon_number "2"; oId "CUFF.2259.5"; tss_id "TSS1162";
1	Cufflinks	exon	38242274	38246014	.	+	.	gene_id "XLOC_001038"; transcript_id "TCONS_00001371"; exon_number "3"; oId "CUFF.2259.5"; tss_id "TSS1162";
1	Cufflinks	exon	38235782	38235831	.	+	.	gene_id "XLOC_001038"; transcript_id "TCONS_00001373"; exon_number "1"; oId "CUFF.2259.8"; tss_id "TSS1163";
1	Cufflinks	exon	38236761	38237825	.	+	.	gene_id "XLOC_001038"; transcript_id "TCONS_00001373"; exon_number "2"; oId "CUFF.2259.8"; tss_id "TSS1163";
1	Cufflinks	exon	38238207	38240997	.	+	.	gene_id "XLOC_001038"; transcript_id "TCONS_00001373"; exon_number "3"; oId "CUFF.2259.8"; tss_id "TSS1163";
1	Cufflinks	exon	38241049	38242193	.	+	.	gene_id "XLOC_001039"; transcript_id "TCONS_00001374"; exon_number "1"; oId "CUFF.2260.1"; tss_id "TSS1164";
1	Cufflinks	exon	38246217	38246504	.	+	.	gene_id "XLOC_001040"; transcript_id "TCONS_00001375"; exon_number "1"; oId "CUFF.2261.1"; tss_id "TSS1165";
1	Cufflinks	exon	38247172	38247527	.	+	.	gene_id "XLOC_001041"; transcript_id "TCONS_00001376"; exon_number "1"; oId "CUFF.2262.1"; tss_id "TSS1166";
1	Cufflinks	exon	38247957	38251102	.	+	.	gene_id "XLOC_001042"; transcript_id "TCONS_00001377"; exon_number "1"; oId "CUFF.2263.1"; tss_id "TSS1167";
1	Cufflinks	exon	38252960	38253316	.	+	.	gene_id "XLOC_001043"; transcript_id "TCONS_00001378"; exon_number "1"; oId "CUFF.2264.1"; tss_id "TSS1168";
1	Cufflinks	exon	38264547	38264908	.	+	.	gene_id "XLOC_001044"; transcript_id "TCONS_00001379"; exon_number "1"; oId "CUFF.2265.1"; tss_id "TSS1169";
1	Cufflinks	exon	38277776	38278103	.	+	.	gene_id "XLOC_001045"; transcript_id "TCONS_00001380"; exon_number "1"; oId "CUFF.2252.1"; tss_id "TSS1170";
1	Cufflinks	exon	38279200	38279869	.	+	.	gene_id "XLOC_001046"; transcript_id "TCONS_00001381"; exon_number "1"; oId "CUFF.2257.1"; tss_id "TSS1171";
1	Cufflinks	exon	38370526	38370837	.	+	.	gene_id "XLOC_001047"; transcript_id "TCONS_00001382"; exon_number "1"; oId "CUFF.2266.1"; tss_id "TSS1172";
1	Cufflinks	exon	38371239	38371642	.	+	.	gene_id "XLOC_001048"; transcript_id "TCONS_00001383"; exon_number "1"; oId "CUFF.2267.1"; tss_id "TSS1173";
1	Cufflinks	exon	38467832	38468084	.	+	.	gene_id "XLOC_001049"; transcript_id "TCONS_00001384"; exon_number "1"; oId "CUFF.2269.1"; tss_id "TSS1174";
1	Cufflinks	exon	38534319	38534751	.	+	.	gene_id "XLOC_001050"; transcript_id "TCONS_00001385"; exon_number "1"; oId "CUFF.2270.1"; tss_id "TSS1175";
1	Cufflinks	exon	38571735	38571974	.	+	.	gene_id "XLOC_001051"; transcript_id "TCONS_00001386"; exon_number "1"; oId "CUFF.2272.1"; tss_id "TSS1176";
1	Cufflinks	exon	38586975	38587205	.	+	.	gene_id "XLOC_001052"; transcript_id "TCONS_00001387"; exon_number "1"; oId "CUFF.2273.1"; tss_id "TSS1177";
1	Cufflinks	exon	38796200	38796535	.	+	.	gene_id "XLOC_001054"; transcript_id "TCONS_00001392"; exon_number "1"; oId "CUFF.2399.1"; tss_id "TSS1181";
1	Cufflinks	exon	38798621	38798873	.	+	.	gene_id "XLOC_001055"; transcript_id "TCONS_00001393"; exon_number "1"; oId "CUFF.2400.1"; tss_id "TSS1182";
1	Cufflinks	exon	38798983	38799640	.	+	.	gene_id "XLOC_001056"; transcript_id "TCONS_00001394"; exon_number "1"; oId "CUFF.2401.1"; tss_id "TSS1183";
1	Cufflinks	exon	38799984	38800349	.	+	.	gene_id "XLOC_001057"; transcript_id "TCONS_00001395"; exon_number "1"; oId "CUFF.2402.1"; tss_id "TSS1184";
1	Cufflinks	exon	38801246	38802474	.	+	.	gene_id "XLOC_001058"; transcript_id "TCONS_00001396"; exon_number "1"; oId "CUFF.2403.1"; tss_id "TSS1185";
1	Cufflinks	exon	38802930	38804545	.	+	.	gene_id "XLOC_001059"; transcript_id "TCONS_00001397"; exon_number "1"; oId "CUFF.2397.1"; tss_id "TSS1186";
1	Cufflinks	exon	38818545	38818824	.	+	.	gene_id "XLOC_001060"; transcript_id "TCONS_00001398"; exon_number "1"; oId "CUFF.2404.1"; tss_id "TSS1187";
1	Cufflinks	exon	38854509	38855189	.	+	.	gene_id "XLOC_001061"; transcript_id "TCONS_00001400"; exon_number "1"; oId "CUFF.2275.1"; tss_id "TSS1188";
1	Cufflinks	exon	39038397	39039487	.	+	.	gene_id "XLOC_001062"; transcript_id "TCONS_00001401"; exon_number "1"; oId "CUFF.2280.1"; tss_id "TSS1189";
1	Cufflinks	exon	39039639	39039870	.	+	.	gene_id "XLOC_001063"; transcript_id "TCONS_00001402"; exon_number "1"; oId "CUFF.2285.1"; tss_id "TSS1190";
1	Cufflinks	exon	39040013	39040476	.	+	.	gene_id "XLOC_001064"; transcript_id "TCONS_00001403"; exon_number "1"; oId "CUFF.2286.1"; tss_id "TSS1191";
1	Cufflinks	exon	39040914	39041196	.	+	.	gene_id "XLOC_001065"; transcript_id "TCONS_00001404"; exon_number "1"; oId "CUFF.2304.1"; tss_id "TSS1192";
1	Cufflinks	exon	39042169	39042520	.	+	.	gene_id "XLOC_001066"; transcript_id "TCONS_00001405"; exon_number "1"; oId "CUFF.2305.1"; tss_id "TSS1193";
1	Cufflinks	exon	39043988	39045221	.	+	.	gene_id "XLOC_001067"; transcript_id "TCONS_00001406"; exon_number "1"; oId "CUFF.2307.1"; tss_id "TSS1194";
1	Cufflinks	exon	39046769	39047479	.	+	.	gene_id "XLOC_001068"; transcript_id "TCONS_00001407"; exon_number "1"; oId "CUFF.2308.1"; tss_id "TSS1195";
1	Cufflinks	exon	39047747	39048672	.	+	.	gene_id "XLOC_001069"; transcript_id "TCONS_00001408"; exon_number "1"; oId "CUFF.2309.1"; tss_id "TSS1196";
1	Cufflinks	exon	39048794	39050483	.	+	.	gene_id "XLOC_001070"; transcript_id "TCONS_00001409"; exon_number "1"; oId "CUFF.2310.1"; tss_id "TSS1197";
1	Cufflinks	exon	39050803	39051604	.	+	.	gene_id "XLOC_001071"; transcript_id "TCONS_00001410"; exon_number "1"; oId "CUFF.2311.1"; tss_id "TSS1198";
1	Cufflinks	exon	39054116	39054508	.	+	.	gene_id "XLOC_001072"; transcript_id "TCONS_00001411"; exon_number "1"; oId "CUFF.2312.1"; tss_id "TSS1199";
1	Cufflinks	exon	39055379	39055758	.	+	.	gene_id "XLOC_001073"; transcript_id "TCONS_00001412"; exon_number "1"; oId "CUFF.2313.1"; tss_id "TSS1200";
1	Cufflinks	exon	39057320	39057902	.	+	.	gene_id "XLOC_001074"; transcript_id "TCONS_00001413"; exon_number "1"; oId "CUFF.2314.1"; tss_id "TSS1201";
1	Cufflinks	exon	39058141	39058606	.	+	.	gene_id "XLOC_001075"; transcript_id "TCONS_00001414"; exon_number "1"; oId "CUFF.2315.1"; tss_id "TSS1202";
1	Cufflinks	exon	39061085	39062098	.	+	.	gene_id "XLOC_001076"; transcript_id "TCONS_00001415"; exon_number "1"; oId "CUFF.2317.1"; tss_id "TSS1203";
1	Cufflinks	exon	39075112	39075724	.	+	.	gene_id "XLOC_001077"; transcript_id "TCONS_00001416"; exon_number "1"; oId "CUFF.2320.1"; tss_id "TSS1204";
1	Cufflinks	exon	39076308	39077593	.	+	.	gene_id "XLOC_001078"; transcript_id "TCONS_00001417"; exon_number "1"; oId "CUFF.2321.1"; tss_id "TSS1205";
1	Cufflinks	exon	39077893	39079101	.	+	.	gene_id "XLOC_001079"; transcript_id "TCONS_00001418"; exon_number "1"; oId "CUFF.2322.1"; tss_id "TSS1206";
1	Cufflinks	exon	39079610	39080427	.	+	.	gene_id "XLOC_001080"; transcript_id "TCONS_00001419"; exon_number "1"; oId "CUFF.2323.1"; tss_id "TSS1207";
1	Cufflinks	exon	39080783	39081562	.	+	.	gene_id "XLOC_001081"; transcript_id "TCONS_00001420"; exon_number "1"; oId "CUFF.2324.1"; tss_id "TSS1208";
1	Cufflinks	exon	39085315	39085763	.	+	.	gene_id "XLOC_001082"; transcript_id "TCONS_00001421"; exon_number "1"; oId "CUFF.2325.1"; tss_id "TSS1209";
1	Cufflinks	exon	39089393	39089969	.	+	.	gene_id "XLOC_001083"; transcript_id "TCONS_00001422"; exon_number "1"; oId "CUFF.2326.1"; tss_id "TSS1210";
1	Cufflinks	exon	39091973	39092287	.	+	.	gene_id "XLOC_001084"; transcript_id "TCONS_00001423"; exon_number "1"; oId "CUFF.2327.1"; tss_id "TSS1211";
1	Cufflinks	exon	39094799	39095287	.	+	.	gene_id "XLOC_001085"; transcript_id "TCONS_00001424"; exon_number "1"; oId "CUFF.2330.1"; tss_id "TSS1212";
1	Cufflinks	exon	39097921	39098133	.	+	.	gene_id "XLOC_001086"; transcript_id "TCONS_00001425"; exon_number "1"; oId "CUFF.2328.1"; tss_id "TSS1213";
1	Cufflinks	exon	39102778	39102997	.	+	.	gene_id "XLOC_001087"; transcript_id "TCONS_00001426"; exon_number "1"; oId "CUFF.2329.1"; tss_id "TSS1214";
1	Cufflinks	exon	39106579	39107046	.	+	.	gene_id "XLOC_001088"; transcript_id "TCONS_00001427"; exon_number "1"; oId "CUFF.2331.1"; tss_id "TSS1215";
1	Cufflinks	exon	39109044	39110046	.	+	.	gene_id "XLOC_001089"; transcript_id "TCONS_00001428"; exon_number "1"; oId "CUFF.2333.1"; tss_id "TSS1216";
1	Cufflinks	exon	39111113	39111348	.	+	.	gene_id "XLOC_001090"; transcript_id "TCONS_00001429"; exon_number "1"; oId "CUFF.2334.1"; tss_id "TSS1217";
1	Cufflinks	exon	39137891	39138460	.	+	.	gene_id "XLOC_001092"; transcript_id "TCONS_00001432"; exon_number "1"; oId "CUFF.2356.1"; tss_id "TSS1221";
1	Cufflinks	exon	39144182	39144584	.	+	.	gene_id "XLOC_001093"; transcript_id "TCONS_00001433"; exon_number "1"; oId "CUFF.2357.1"; tss_id "TSS1222";
1	Cufflinks	exon	39153623	39153919	.	+	.	gene_id "XLOC_001094"; transcript_id "TCONS_00001434"; exon_number "1"; oId "CUFF.2358.1"; tss_id "TSS1223";
1	Cufflinks	exon	39386159	39386419	.	+	.	gene_id "XLOC_001095"; transcript_id "TCONS_00001436"; exon_number "1"; oId "CUFF.2335.1"; tss_id "TSS1224";
1	Cufflinks	exon	39479103	39480456	.	+	.	gene_id "XLOC_001096"; transcript_id "TCONS_00001437"; exon_number "1"; oId "CUFF.2346.1"; tss_id "TSS1225";
1	Cufflinks	exon	39487486	39487763	.	+	.	gene_id "XLOC_001098"; transcript_id "TCONS_00001439"; exon_number "1"; oId "CUFF.2341.1"; tss_id "TSS1227";
1	Cufflinks	exon	39487955	39489569	.	+	.	gene_id "XLOC_001099"; transcript_id "TCONS_00001440"; exon_number "1"; oId "CUFF.2361.1"; tss_id "TSS1228";
1	Cufflinks	exon	39614988	39615756	.	+	.	gene_id "XLOC_001100"; transcript_id "TCONS_00001441"; exon_number "1"; oId "CUFF.2348.1"; tss_id "TSS1229";
1	Cufflinks	exon	39623160	39623440	.	+	.	gene_id "XLOC_001101"; transcript_id "TCONS_00001442"; exon_number "1"; oId "CUFF.2349.1"; tss_id "TSS1230";
1	Cufflinks	exon	40132638	40132877	.	+	.	gene_id "XLOC_001110"; transcript_id "TCONS_00001457"; exon_number "1"; oId "CUFF.2459.1"; tss_id "TSS1242";
1	Cufflinks	exon	40681890	40682372	.	+	.	gene_id "XLOC_001114"; transcript_id "TCONS_00001464"; exon_number "1"; oId "CUFF.2421.1"; tss_id "TSS1246";
1	Cufflinks	exon	40685666	40685937	.	+	.	gene_id "XLOC_001115"; transcript_id "TCONS_00001465"; exon_number "1"; oId "CUFF.2422.1"; tss_id "TSS1247";
1	Cufflinks	exon	40757232	40757676	.	+	.	gene_id "XLOC_001119"; transcript_id "TCONS_00001469"; exon_number "1"; oId "CUFF.2465.1"; tss_id "TSS1252";
1	Cufflinks	exon	40757980	40762969	.	+	.	gene_id "XLOC_001120"; transcript_id "TCONS_00001470"; exon_number "1"; oId "CUFF.2466.1"; tss_id "TSS1253";
1	Cufflinks	exon	40763190	40766050	.	+	.	gene_id "XLOC_001121"; transcript_id "TCONS_00001471"; exon_number "1"; oId "CUFF.2467.1"; tss_id "TSS1254";
1	Cufflinks	exon	40766276	40769265	.	+	.	gene_id "XLOC_001122"; transcript_id "TCONS_00001472"; exon_number "1"; oId "CUFF.2468.1"; tss_id "TSS1255";
1	Cufflinks	exon	40769341	40770314	.	+	.	gene_id "XLOC_001123"; transcript_id "TCONS_00001473"; exon_number "1"; oId "CUFF.2469.1"; tss_id "TSS1256";
1	Cufflinks	exon	40771438	40773826	.	+	.	gene_id "XLOC_001124"; transcript_id "TCONS_00001474"; exon_number "1"; oId "CUFF.2470.1"; tss_id "TSS1257";
1	Cufflinks	exon	40774225	40774678	.	+	.	gene_id "XLOC_001125"; transcript_id "TCONS_00001475"; exon_number "1"; oId "CUFF.2471.1"; tss_id "TSS1258";
1	Cufflinks	exon	40774765	40775903	.	+	.	gene_id "XLOC_001126"; transcript_id "TCONS_00001476"; exon_number "1"; oId "CUFF.2473.1"; tss_id "TSS1259";
1	Cufflinks	exon	40776006	40776474	.	+	.	gene_id "XLOC_001127"; transcript_id "TCONS_00001477"; exon_number "1"; oId "CUFF.2474.1"; tss_id "TSS1260";
1	Cufflinks	exon	40776997	40779586	.	+	.	gene_id "XLOC_001128"; transcript_id "TCONS_00001478"; exon_number "1"; oId "CUFF.2475.1"; tss_id "TSS1261";
1	Cufflinks	exon	40780022	40780941	.	+	.	gene_id "XLOC_001129"; transcript_id "TCONS_00001479"; exon_number "1"; oId "CUFF.2476.1"; tss_id "TSS1262";
1	Cufflinks	exon	40781271	40782956	.	+	.	gene_id "XLOC_001130"; transcript_id "TCONS_00001480"; exon_number "1"; oId "CUFF.2477.1"; tss_id "TSS1263";
1	Cufflinks	exon	40783818	40787391	.	+	.	gene_id "XLOC_001131"; transcript_id "TCONS_00001481"; exon_number "1"; oId "CUFF.2478.1"; tss_id "TSS1264";
1	Cufflinks	exon	40789979	40790818	.	+	.	gene_id "XLOC_001131"; transcript_id "TCONS_00001481"; exon_number "2"; oId "CUFF.2478.1"; tss_id "TSS1264";
1	Cufflinks	exon	40787762	40789280	.	+	.	gene_id "XLOC_001132"; transcript_id "TCONS_00001482"; exon_number "1"; oId "CUFF.2479.1"; tss_id "TSS1265";
1	Cufflinks	exon	40789336	40789746	.	+	.	gene_id "XLOC_001133"; transcript_id "TCONS_00001483"; exon_number "1"; oId "CUFF.2480.1"; tss_id "TSS1266";
1	Cufflinks	exon	40795229	40795568	.	+	.	gene_id "XLOC_001135"; transcript_id "TCONS_00001485"; exon_number "1"; oId "CUFF.2482.1"; tss_id "TSS1268";
1	Cufflinks	exon	40795819	40797756	.	+	.	gene_id "XLOC_001136"; transcript_id "TCONS_00001486"; exon_number "1"; oId "CUFF.2483.1"; tss_id "TSS1269";
1	Cufflinks	exon	40802737	40803526	.	+	.	gene_id "XLOC_001138"; transcript_id "TCONS_00001488"; exon_number "1"; oId "CUFF.2485.1"; tss_id "TSS1271";
1	Cufflinks	exon	40808245	40808894	.	+	.	gene_id "XLOC_001140"; transcript_id "TCONS_00001490"; exon_number "1"; oId "CUFF.2487.1"; tss_id "TSS1273";
1	Cufflinks	exon	40811612	40812258	.	+	.	gene_id "XLOC_001141"; transcript_id "TCONS_00001491"; exon_number "1"; oId "CUFF.2488.1"; tss_id "TSS1274";
1	Cufflinks	exon	40813329	40816006	.	+	.	gene_id "XLOC_001142"; transcript_id "TCONS_00001492"; exon_number "1"; oId "CUFF.2489.1"; tss_id "TSS1275";
1	Cufflinks	exon	40816440	40817074	.	+	.	gene_id "XLOC_001143"; transcript_id "TCONS_00001493"; exon_number "1"; oId "CUFF.2490.1"; tss_id "TSS1276";
1	Cufflinks	exon	40817400	40819689	.	+	.	gene_id "XLOC_001144"; transcript_id "TCONS_00001494"; exon_number "1"; oId "CUFF.2491.1"; tss_id "TSS1277";
1	Cufflinks	exon	40820862	40821773	.	+	.	gene_id "XLOC_001145"; transcript_id "TCONS_00001495"; exon_number "1"; oId "CUFF.2492.1"; tss_id "TSS1278";
1	Cufflinks	exon	40822181	40822409	.	+	.	gene_id "XLOC_001146"; transcript_id "TCONS_00001496"; exon_number "1"; oId "CUFF.2493.1"; tss_id "TSS1279";
1	Cufflinks	exon	40823297	40824185	.	+	.	gene_id "XLOC_001147"; transcript_id "TCONS_00001497"; exon_number "1"; oId "CUFF.2494.1"; tss_id "TSS1280";
1	Cufflinks	exon	40824826	40825602	.	+	.	gene_id "XLOC_001148"; transcript_id "TCONS_00001498"; exon_number "1"; oId "CUFF.2495.1"; tss_id "TSS1281";
1	Cufflinks	exon	40827287	40828482	.	+	.	gene_id "XLOC_001149"; transcript_id "TCONS_00001499"; exon_number "1"; oId "CUFF.2498.1"; tss_id "TSS1282";
1	Cufflinks	exon	40829730	40830825	.	+	.	gene_id "XLOC_001150"; transcript_id "TCONS_00001500"; exon_number "1"; oId "CUFF.2499.1"; tss_id "TSS1283";
1	Cufflinks	exon	40834755	40835095	.	+	.	gene_id "XLOC_001151"; transcript_id "TCONS_00001501"; exon_number "1"; oId "CUFF.2500.1"; tss_id "TSS1284";
1	Cufflinks	exon	40836679	40837133	.	+	.	gene_id "XLOC_001152"; transcript_id "TCONS_00001503"; exon_number "1"; oId "CUFF.2501.1"; tss_id "TSS1285";
1	Cufflinks	exon	40839631	40840077	.	+	.	gene_id "XLOC_001153"; transcript_id "TCONS_00001504"; exon_number "1"; oId "CUFF.2502.1"; tss_id "TSS1286";
1	Cufflinks	exon	40984557	40984995	.	+	.	gene_id "XLOC_001154"; transcript_id "TCONS_00001505"; exon_number "1"; oId "CUFF.2424.1"; tss_id "TSS1287";
1	Cufflinks	exon	40988183	40988493	.	+	.	gene_id "XLOC_001155"; transcript_id "TCONS_00001506"; exon_number "1"; oId "CUFF.2425.1"; tss_id "TSS1288";
1	Cufflinks	exon	40995275	40995649	.	+	.	gene_id "XLOC_001156"; transcript_id "TCONS_00001507"; exon_number "1"; oId "CUFF.2428.1"; tss_id "TSS1289";
1	Cufflinks	exon	42038520	42038778	.	+	.	gene_id "XLOC_001160"; transcript_id "TCONS_00001511"; exon_number "1"; oId "CUFF.2440.1"; tss_id "TSS1293";
1	Cufflinks	exon	42229809	42230159	.	+	.	gene_id "XLOC_001162"; transcript_id "TCONS_00001514"; exon_number "1"; oId "CUFF.2448.1"; tss_id "TSS1296";
1	Cufflinks	exon	42689505	42689535	.	+	.	gene_id "XLOC_001163"; transcript_id "TCONS_00001517"; exon_number "1"; oId "CUFF.2544.3"; tss_id "TSS1298";
1	Cufflinks	exon	42690030	42690490	.	+	.	gene_id "XLOC_001163"; transcript_id "TCONS_00001517"; exon_number "2"; oId "CUFF.2544.3"; tss_id "TSS1298";
1	Cufflinks	exon	42758902	42759134	.	+	.	gene_id "XLOC_001165"; transcript_id "TCONS_00001525"; exon_number "1"; oId "CUFF.2547.1"; tss_id "TSS1300";
1	Cufflinks	exon	42760064	42760311	.	+	.	gene_id "XLOC_001165"; transcript_id "TCONS_00001525"; exon_number "2"; oId "CUFF.2547.1"; tss_id "TSS1300";
1	Cufflinks	exon	42772972	42776380	.	+	.	gene_id "XLOC_001166"; transcript_id "TCONS_00001526"; exon_number "1"; oId "CUFF.2548.1"; tss_id "TSS1301";
1	Cufflinks	exon	42776560	42777335	.	+	.	gene_id "XLOC_001167"; transcript_id "TCONS_00001527"; exon_number "1"; oId "CUFF.2549.1"; tss_id "TSS1302";
1	Cufflinks	exon	42778052	42779274	.	+	.	gene_id "XLOC_001168"; transcript_id "TCONS_00001528"; exon_number "1"; oId "CUFF.2550.1"; tss_id "TSS1303";
1	Cufflinks	exon	42779650	42780627	.	+	.	gene_id "XLOC_001169"; transcript_id "TCONS_00001529"; exon_number "1"; oId "CUFF.2551.1"; tss_id "TSS1304";
1	Cufflinks	exon	42781042	42781348	.	+	.	gene_id "XLOC_001170"; transcript_id "TCONS_00001530"; exon_number "1"; oId "CUFF.2552.1"; tss_id "TSS1305";
1	Cufflinks	exon	42805133	42805333	.	+	.	gene_id "XLOC_001171"; transcript_id "TCONS_00001531"; exon_number "1"; oId "CUFF.2455.1"; tss_id "TSS1306";
1	Cufflinks	exon	43177278	43177343	.	+	.	gene_id "XLOC_001172"; transcript_id "TCONS_00001537"; exon_number "1"; oId "CUFF.2518.6"; tss_id "TSS1307";
1	Cufflinks	exon	43183189	43183399	.	+	.	gene_id "XLOC_001172"; transcript_id "TCONS_00001537"; exon_number "2"; oId "CUFF.2518.6"; tss_id "TSS1307";
1	Cufflinks	exon	43186254	43186929	.	+	.	gene_id "XLOC_001172"; transcript_id "TCONS_00001537"; exon_number "3"; oId "CUFF.2518.6"; tss_id "TSS1307";
1	Cufflinks	exon	43190081	43190517	.	+	.	gene_id "XLOC_001172"; transcript_id "TCONS_00001544"; exon_number "1"; oId "CUFF.2518.9"; tss_id "TSS1309";
1	Cufflinks	exon	43178775	43180117	.	+	.	gene_id "XLOC_001173"; transcript_id "TCONS_00001538"; exon_number "1"; oId "CUFF.2520.1"; tss_id "TSS1310";
1	Cufflinks	exon	43181222	43182509	.	+	.	gene_id "XLOC_001174"; transcript_id "TCONS_00001539"; exon_number "1"; oId "CUFF.2521.1"; tss_id "TSS1311";
1	Cufflinks	exon	43184522	43184869	.	+	.	gene_id "XLOC_001175"; transcript_id "TCONS_00001540"; exon_number "1"; oId "CUFF.2522.1"; tss_id "TSS1312";
1	Cufflinks	exon	43189359	43189802	.	+	.	gene_id "XLOC_001176"; transcript_id "TCONS_00001541"; exon_number "1"; oId "CUFF.2525.1"; tss_id "TSS1313";
1	Cufflinks	exon	43206202	43206465	.	+	.	gene_id "XLOC_001178"; transcript_id "TCONS_00001546"; exon_number "1"; oId "CUFF.2515.1"; tss_id "TSS1315";
1	Cufflinks	exon	43472224	43472579	.	+	.	gene_id "XLOC_001180"; transcript_id "TCONS_00001548"; exon_number "1"; oId "CUFF.2528.1"; tss_id "TSS1317";
1	Cufflinks	exon	43933828	43934063	.	+	.	gene_id "XLOC_001182"; transcript_id "TCONS_00001550"; exon_number "1"; oId "CUFF.2567.1"; tss_id "TSS1319";
1	Cufflinks	exon	44033417	44033778	.	+	.	gene_id "XLOC_001183"; transcript_id "TCONS_00001551"; exon_number "1"; oId "CUFF.2580.1"; tss_id "TSS1320";
1	Cufflinks	exon	44237091	44237682	.	+	.	gene_id "XLOC_001184"; transcript_id "TCONS_00001552"; exon_number "1"; oId "CUFF.2608.1"; tss_id "TSS1321";
1	Cufflinks	exon	44297510	44297810	.	+	.	gene_id "XLOC_001186"; transcript_id "TCONS_00001555"; exon_number "1"; oId "CUFF.2612.1"; tss_id "TSS1323";
1	Cufflinks	exon	44325838	44326172	.	+	.	gene_id "XLOC_001187"; transcript_id "TCONS_00001556"; exon_number "1"; oId "CUFF.2615.1"; tss_id "TSS1324";
1	Cufflinks	exon	44326621	44326865	.	+	.	gene_id "XLOC_001188"; transcript_id "TCONS_00001557"; exon_number "1"; oId "CUFF.2618.1"; tss_id "TSS1325";
1	Cufflinks	exon	44567294	44567858	.	+	.	gene_id "XLOC_001190"; transcript_id "TCONS_00001559"; exon_number "1"; oId "CUFF.2625.1"; tss_id "TSS1327";
1	Cufflinks	exon	44591183	44591247	.	+	.	gene_id "XLOC_001191"; transcript_id "TCONS_00001560"; exon_number "1"; oId "CUFF.2636.1"; tss_id "TSS1328";
1	Cufflinks	exon	44609084	44609229	.	+	.	gene_id "XLOC_001191"; transcript_id "TCONS_00001560"; exon_number "2"; oId "CUFF.2636.1"; tss_id "TSS1328";
1	Cufflinks	exon	44616052	44616869	.	+	.	gene_id "XLOC_001191"; transcript_id "TCONS_00001560"; exon_number "3"; oId "CUFF.2636.1"; tss_id "TSS1328";
1	Cufflinks	exon	44691157	44691732	.	+	.	gene_id "XLOC_001194"; transcript_id "TCONS_00001564"; exon_number "1"; oId "CUFF.2644.1"; tss_id "TSS1332";
1	Cufflinks	exon	44693086	44693505	.	+	.	gene_id "XLOC_001195"; transcript_id "TCONS_00001565"; exon_number "1"; oId "CUFF.2646.1"; tss_id "TSS1333";
1	Cufflinks	exon	44693900	44694309	.	+	.	gene_id "XLOC_001196"; transcript_id "TCONS_00001566"; exon_number "1"; oId "CUFF.2647.1"; tss_id "TSS1334";
1	Cufflinks	exon	44695256	44695590	.	+	.	gene_id "XLOC_001197"; transcript_id "TCONS_00001567"; exon_number "1"; oId "CUFF.2648.1"; tss_id "TSS1335";
1	Cufflinks	exon	44696549	44696928	.	+	.	gene_id "XLOC_001198"; transcript_id "TCONS_00001568"; exon_number "1"; oId "CUFF.2649.1"; tss_id "TSS1336";
1	Cufflinks	exon	44741978	44742290	.	+	.	gene_id "XLOC_001199"; transcript_id "TCONS_00001569"; exon_number "1"; oId "CUFF.2639.1"; tss_id "TSS1337";
1	Cufflinks	exon	44755907	44756120	.	+	.	gene_id "XLOC_001202"; transcript_id "TCONS_00001573"; exon_number "1"; oId "CUFF.2656.1"; tss_id "TSS1340";
1	Cufflinks	exon	44758117	44758378	.	+	.	gene_id "XLOC_001203"; transcript_id "TCONS_00001574"; exon_number "1"; oId "CUFF.2658.1"; tss_id "TSS1341";
1	Cufflinks	exon	44853231	44853820	.	+	.	gene_id "XLOC_001206"; transcript_id "TCONS_00001584"; exon_number "1"; oId "CUFF.2660.1"; tss_id "TSS1345";
1	Cufflinks	exon	44854628	44854839	.	+	.	gene_id "XLOC_001207"; transcript_id "TCONS_00001585"; exon_number "1"; oId "CUFF.2662.1"; tss_id "TSS1346";
1	Cufflinks	exon	44910247	44910282	.	+	.	gene_id "XLOC_001210"; transcript_id "TCONS_00001588"; exon_number "1"; oId "CUFF.2665.1"; tss_id "TSS1349";
1	Cufflinks	exon	44910725	44911717	.	+	.	gene_id "XLOC_001210"; transcript_id "TCONS_00001588"; exon_number "2"; oId "CUFF.2665.1"; tss_id "TSS1349";
1	Cufflinks	exon	44914219	44914522	.	+	.	gene_id "XLOC_001211"; transcript_id "TCONS_00001589"; exon_number "1"; oId "CUFF.2666.1"; tss_id "TSS1350";
1	Cufflinks	exon	45033824	45034029	.	+	.	gene_id "XLOC_001213"; transcript_id "TCONS_00001594"; exon_number "1"; oId "CUFF.2669.1"; tss_id "TSS1352";
1	Cufflinks	exon	45189392	45189707	.	+	.	gene_id "XLOC_001215"; transcript_id "TCONS_00001596"; exon_number "1"; oId "CUFF.2693.1"; tss_id "TSS1354";
1	Cufflinks	exon	45311371	45311921	.	+	.	gene_id "XLOC_001217"; transcript_id "TCONS_00001602"; exon_number "1"; oId "CUFF.2746.1"; tss_id "TSS1360";
1	Cufflinks	exon	45312340	45313150	.	+	.	gene_id "XLOC_001218"; transcript_id "TCONS_00001603"; exon_number "1"; oId "CUFF.2747.1"; tss_id "TSS1361";
1	Cufflinks	exon	45373037	45374681	.	+	.	gene_id "XLOC_001220"; transcript_id "TCONS_00001612"; exon_number "1"; oId "CUFF.2685.1"; tss_id "TSS1363";
1	Cufflinks	exon	45374766	45375284	.	+	.	gene_id "XLOC_001221"; transcript_id "TCONS_00001613"; exon_number "1"; oId "CUFF.2686.1"; tss_id "TSS1364";
1	Cufflinks	exon	45375340	45375909	.	+	.	gene_id "XLOC_001222"; transcript_id "TCONS_00001614"; exon_number "1"; oId "CUFF.2687.1"; tss_id "TSS1365";
1	Cufflinks	exon	45377571	45378756	.	+	.	gene_id "XLOC_001224"; transcript_id "TCONS_00001616"; exon_number "1"; oId "CUFF.2689.1"; tss_id "TSS1367";
1	Cufflinks	exon	45379039	45380504	.	+	.	gene_id "XLOC_001225"; transcript_id "TCONS_00001617"; exon_number "1"; oId "CUFF.2690.1"; tss_id "TSS1368";
1	Cufflinks	exon	45380867	45382815	.	+	.	gene_id "XLOC_001226"; transcript_id "TCONS_00001618"; exon_number "1"; oId "CUFF.2691.1"; tss_id "TSS1369";
1	Cufflinks	exon	45383087	45384286	.	+	.	gene_id "XLOC_001227"; transcript_id "TCONS_00001619"; exon_number "1"; oId "CUFF.2700.1"; tss_id "TSS1370";
1	Cufflinks	exon	45386657	45387562	.	+	.	gene_id "XLOC_001228"; transcript_id "TCONS_00001620"; exon_number "1"; oId "CUFF.2702.1"; tss_id "TSS1371";
1	Cufflinks	exon	45399714	45400022	.	+	.	gene_id "XLOC_001229"; transcript_id "TCONS_00001621"; exon_number "1"; oId "CUFF.2703.1"; tss_id "TSS1372";
1	Cufflinks	exon	45449935	45450270	.	+	.	gene_id "XLOC_001232"; transcript_id "TCONS_00001624"; exon_number "1"; oId "CUFF.2708.1"; tss_id "TSS1375";
1	Cufflinks	exon	45505203	45505473	.	+	.	gene_id "XLOC_001234"; transcript_id "TCONS_00001626"; exon_number "1"; oId "CUFF.2736.1"; tss_id "TSS1377";
1	Cufflinks	exon	45509556	45510316	.	+	.	gene_id "XLOC_001236"; transcript_id "TCONS_00001628"; exon_number "1"; oId "CUFF.2718.1"; tss_id "TSS1379";
1	Cufflinks	exon	45510549	45511576	.	+	.	gene_id "XLOC_001237"; transcript_id "TCONS_00001629"; exon_number "1"; oId "CUFF.2722.1"; tss_id "TSS1380";
1	Cufflinks	exon	45514171	45514827	.	+	.	gene_id "XLOC_001238"; transcript_id "TCONS_00001630"; exon_number "1"; oId "CUFF.2725.1"; tss_id "TSS1381";
1	Cufflinks	exon	45517049	45518592	.	+	.	gene_id "XLOC_001239"; transcript_id "TCONS_00001631"; exon_number "1"; oId "CUFF.2727.1"; tss_id "TSS1382";
1	Cufflinks	exon	45519128	45519330	.	+	.	gene_id "XLOC_001240"; transcript_id "TCONS_00001632"; exon_number "1"; oId "CUFF.2726.1"; tss_id "TSS1383";
1	Cufflinks	exon	45554422	45555079	.	+	.	gene_id "XLOC_001245"; transcript_id "TCONS_00001638"; exon_number "1"; oId "CUFF.2752.1"; tss_id "TSS1388";
1	Cufflinks	exon	45579520	45579780	.	+	.	gene_id "XLOC_001246"; transcript_id "TCONS_00001639"; exon_number "1"; oId "CUFF.2749.1"; tss_id "TSS1389";
1	Cufflinks	exon	45588893	45589189	.	+	.	gene_id "XLOC_001247"; transcript_id "TCONS_00001640"; exon_number "1"; oId "CUFF.2741.1"; tss_id "TSS1390";
1	Cufflinks	exon	45622301	45622815	.	+	.	gene_id "XLOC_001249"; transcript_id "TCONS_00001642"; exon_number "1"; oId "CUFF.2759.1"; tss_id "TSS1394";
1	Cufflinks	exon	45624002	45624491	.	+	.	gene_id "XLOC_001250"; transcript_id "TCONS_00001643"; exon_number "1"; oId "CUFF.2763.1"; tss_id "TSS1395";
1	Cufflinks	exon	45627264	45627725	.	+	.	gene_id "XLOC_001251"; transcript_id "TCONS_00001644"; exon_number "1"; oId "CUFF.2764.1"; tss_id "TSS1396";
1	Cufflinks	exon	45631022	45631410	.	+	.	gene_id "XLOC_001252"; transcript_id "TCONS_00001645"; exon_number "1"; oId "CUFF.2765.1"; tss_id "TSS1397";
1	Cufflinks	exon	45632211	45632501	.	+	.	gene_id "XLOC_001253"; transcript_id "TCONS_00001646"; exon_number "1"; oId "CUFF.2766.1"; tss_id "TSS1398";
1	Cufflinks	exon	45635485	45636101	.	+	.	gene_id "XLOC_001254"; transcript_id "TCONS_00001647"; exon_number "1"; oId "CUFF.2767.1"; tss_id "TSS1399";
1	Cufflinks	exon	45845400	45845625	.	+	.	gene_id "XLOC_001259"; transcript_id "TCONS_00001656"; exon_number "1"; oId "CUFF.2768.1"; tss_id "TSS1404";
1	Cufflinks	exon	46377860	46378093	.	+	.	gene_id "XLOC_001262"; transcript_id "TCONS_00001660"; exon_number "1"; oId "CUFF.2771.1"; tss_id "TSS1408";
1	Cufflinks	exon	46474218	46474419	.	+	.	gene_id "XLOC_001263"; transcript_id "TCONS_00001661"; exon_number "1"; oId "CUFF.2773.1"; tss_id "TSS1409";
1	Cufflinks	exon	46479275	46479474	.	+	.	gene_id "XLOC_001264"; transcript_id "TCONS_00001662"; exon_number "1"; oId "CUFF.2774.1"; tss_id "TSS1410";
1	Cufflinks	exon	46514177	46514494	.	+	.	gene_id "XLOC_001268"; transcript_id "TCONS_00001667"; exon_number "1"; oId "CUFF.2778.1"; tss_id "TSS1414";
1	Cufflinks	exon	46529008	46529278	.	+	.	gene_id "XLOC_001271"; transcript_id "TCONS_00001670"; exon_number "1"; oId "CUFF.2785.1"; tss_id "TSS1417";
1	Cufflinks	exon	46569042	46569471	.	+	.	gene_id "XLOC_001274"; transcript_id "TCONS_00001674"; exon_number "1"; oId "CUFF.2788.1"; tss_id "TSS1420";
1	Cufflinks	exon	47154229	47154585	.	+	.	gene_id "XLOC_001282"; transcript_id "TCONS_00001686"; exon_number "1"; oId "CUFF.2804.1"; tss_id "TSS1429";
1	Cufflinks	exon	47197710	47198528	.	+	.	gene_id "XLOC_001286"; transcript_id "TCONS_00001691"; exon_number "1"; oId "CUFF.2816.1"; tss_id "TSS1433";
1	Cufflinks	exon	47663520	47663771	.	+	.	gene_id "XLOC_001290"; transcript_id "TCONS_00001700"; exon_number "1"; oId "CUFF.2869.1"; tss_id "TSS1437";
1	Cufflinks	exon	47665519	47665647	.	+	.	gene_id "XLOC_001290"; transcript_id "TCONS_00001700"; exon_number "2"; oId "CUFF.2869.1"; tss_id "TSS1437";
1	Cufflinks	exon	47679322	47679777	.	+	.	gene_id "XLOC_001291"; transcript_id "TCONS_00001701"; exon_number "1"; oId "CUFF.2870.1"; tss_id "TSS1438";
1	Cufflinks	exon	47687599	47688087	.	+	.	gene_id "XLOC_001292"; transcript_id "TCONS_00001702"; exon_number "1"; oId "CUFF.2871.1"; tss_id "TSS1439";
1	Cufflinks	exon	47691689	47691922	.	+	.	gene_id "XLOC_001293"; transcript_id "TCONS_00001703"; exon_number "1"; oId "CUFF.2872.1"; tss_id "TSS1440";
1	Cufflinks	exon	47692700	47693183	.	+	.	gene_id "XLOC_001294"; transcript_id "TCONS_00001704"; exon_number "1"; oId "CUFF.2873.1"; tss_id "TSS1441";
1	Cufflinks	exon	47693801	47694285	.	+	.	gene_id "XLOC_001295"; transcript_id "TCONS_00001705"; exon_number "1"; oId "CUFF.2874.1"; tss_id "TSS1442";
1	Cufflinks	exon	47697040	47698602	.	+	.	gene_id "XLOC_001296"; transcript_id "TCONS_00001706"; exon_number "1"; oId "CUFF.2875.1"; tss_id "TSS1443";
1	Cufflinks	exon	47698936	47699228	.	+	.	gene_id "XLOC_001297"; transcript_id "TCONS_00001707"; exon_number "1"; oId "CUFF.2876.1"; tss_id "TSS1444";
1	Cufflinks	exon	47701127	47701784	.	+	.	gene_id "XLOC_001298"; transcript_id "TCONS_00001708"; exon_number "1"; oId "CUFF.2877.1"; tss_id "TSS1445";
1	Cufflinks	exon	47705253	47705706	.	+	.	gene_id "XLOC_001299"; transcript_id "TCONS_00001709"; exon_number "1"; oId "CUFF.2829.1"; tss_id "TSS1446";
1	Cufflinks	exon	47707809	47708537	.	+	.	gene_id "XLOC_001301"; transcript_id "TCONS_00001711"; exon_number "1"; oId "CUFF.2837.1"; tss_id "TSS1448";
1	Cufflinks	exon	47710303	47710540	.	+	.	gene_id "XLOC_001302"; transcript_id "TCONS_00001712"; exon_number "1"; oId "CUFF.2838.1"; tss_id "TSS1449";
1	Cufflinks	exon	47715603	47715845	.	+	.	gene_id "XLOC_001303"; transcript_id "TCONS_00001713"; exon_number "1"; oId "CUFF.2839.1"; tss_id "TSS1450";
1	Cufflinks	exon	47720803	47721186	.	+	.	gene_id "XLOC_001305"; transcript_id "TCONS_00001715"; exon_number "1"; oId "CUFF.2841.1"; tss_id "TSS1452";
1	Cufflinks	exon	47782023	47782737	.	+	.	gene_id "XLOC_001310"; transcript_id "TCONS_00001722"; exon_number "1"; oId "CUFF.2847.1"; tss_id "TSS1457";
1	Cufflinks	exon	47785706	47785940	.	+	.	gene_id "XLOC_001311"; transcript_id "TCONS_00001723"; exon_number "1"; oId "CUFF.2850.1"; tss_id "TSS1458";
1	Cufflinks	exon	47810469	47810740	.	+	.	gene_id "XLOC_001313"; transcript_id "TCONS_00001725"; exon_number "1"; oId "CUFF.2855.1"; tss_id "TSS1460";
1	Cufflinks	exon	47810908	47811204	.	+	.	gene_id "XLOC_001314"; transcript_id "TCONS_00001726"; exon_number "1"; oId "CUFF.2854.1"; tss_id "TSS1461";
1	Cufflinks	exon	47853806	47854071	.	+	.	gene_id "XLOC_001317"; transcript_id "TCONS_00001730"; exon_number "1"; oId "CUFF.2863.1"; tss_id "TSS1465";
1	Cufflinks	exon	47854712	47855170	.	+	.	gene_id "XLOC_001318"; transcript_id "TCONS_00001731"; exon_number "1"; oId "CUFF.2864.1"; tss_id "TSS1466";
1	Cufflinks	exon	47855221	47855603	.	+	.	gene_id "XLOC_001319"; transcript_id "TCONS_00001732"; exon_number "1"; oId "CUFF.2866.1"; tss_id "TSS1467";
1	Cufflinks	exon	47877419	47878070	.	+	.	gene_id "XLOC_001322"; transcript_id "TCONS_00001736"; exon_number "1"; oId "CUFF.2882.1"; tss_id "TSS1470";
1	Cufflinks	exon	47882428	47884619	.	+	.	gene_id "XLOC_001323"; transcript_id "TCONS_00001737"; exon_number "1"; oId "CUFF.2886.1"; tss_id "TSS1471";
1	Cufflinks	exon	47884996	47885779	.	+	.	gene_id "XLOC_001324"; transcript_id "TCONS_00001739"; exon_number "1"; oId "CUFF.2887.1"; tss_id "TSS1474";
1	Cufflinks	exon	47893686	47894521	.	+	.	gene_id "XLOC_001326"; transcript_id "TCONS_00001742"; exon_number "1"; oId "CUFF.2885.1"; tss_id "TSS1476";
1	Cufflinks	exon	48021234	48021440	.	+	.	gene_id "XLOC_001342"; transcript_id "TCONS_00001764"; exon_number "1"; oId "CUFF.2921.1"; tss_id "TSS1495";
1	Cufflinks	exon	48023304	48023550	.	+	.	gene_id "XLOC_001343"; transcript_id "TCONS_00001765"; exon_number "1"; oId "CUFF.2923.1"; tss_id "TSS1496";
1	Cufflinks	exon	48038303	48038563	.	+	.	gene_id "XLOC_001350"; transcript_id "TCONS_00001772"; exon_number "1"; oId "CUFF.2936.1"; tss_id "TSS1503";
1	Cufflinks	exon	48047939	48048243	.	+	.	gene_id "XLOC_001352"; transcript_id "TCONS_00001774"; exon_number "1"; oId "CUFF.2938.1"; tss_id "TSS1505";
1	Cufflinks	exon	48124611	48125649	.	+	.	gene_id "XLOC_001358"; transcript_id "TCONS_00001784"; exon_number "1"; oId "CUFF.2972.1"; tss_id "TSS1511";
1	Cufflinks	exon	48129053	48129558	.	+	.	gene_id "XLOC_001359"; transcript_id "TCONS_00001785"; exon_number "1"; oId "CUFF.2973.1"; tss_id "TSS1512";
1	Cufflinks	exon	48649010	48650541	.	+	.	gene_id "XLOC_001364"; transcript_id "TCONS_00001791"; exon_number "1"; oId "CUFF.3018.1"; tss_id "TSS1519";
1	Cufflinks	exon	48653180	48653449	.	+	.	gene_id "XLOC_001365"; transcript_id "TCONS_00001792"; exon_number "1"; oId "CUFF.3019.1"; tss_id "TSS1520";
1	Cufflinks	exon	48655922	48656451	.	+	.	gene_id "XLOC_001366"; transcript_id "TCONS_00001793"; exon_number "1"; oId "CUFF.3020.1"; tss_id "TSS1521";
1	Cufflinks	exon	48658056	48658584	.	+	.	gene_id "XLOC_001367"; transcript_id "TCONS_00001794"; exon_number "1"; oId "CUFF.3021.1"; tss_id "TSS1522";
1	Cufflinks	exon	48659280	48659968	.	+	.	gene_id "XLOC_001368"; transcript_id "TCONS_00001795"; exon_number "1"; oId "CUFF.3023.1"; tss_id "TSS1523";
1	Cufflinks	exon	48660303	48660827	.	+	.	gene_id "XLOC_001369"; transcript_id "TCONS_00001796"; exon_number "1"; oId "CUFF.3024.1"; tss_id "TSS1524";
1	Cufflinks	exon	48667878	48668392	.	+	.	gene_id "XLOC_001370"; transcript_id "TCONS_00001799"; exon_number "1"; oId "CUFF.3026.1"; tss_id "TSS1525";
1	Cufflinks	exon	48669384	48669729	.	+	.	gene_id "XLOC_001371"; transcript_id "TCONS_00001800"; exon_number "1"; oId "CUFF.3027.1"; tss_id "TSS1526";
1	Cufflinks	exon	48669846	48673470	.	+	.	gene_id "XLOC_001372"; transcript_id "TCONS_00001801"; exon_number "1"; oId "CUFF.3028.1"; tss_id "TSS1527";
1	Cufflinks	exon	48674526	48674881	.	+	.	gene_id "XLOC_001373"; transcript_id "TCONS_00001802"; exon_number "1"; oId "CUFF.3030.1"; tss_id "TSS1528";
1	Cufflinks	exon	48682129	48682447	.	+	.	gene_id "XLOC_001374"; transcript_id "TCONS_00001803"; exon_number "1"; oId "CUFF.3032.1"; tss_id "TSS1529";
1	Cufflinks	exon	48682925	48684766	.	+	.	gene_id "XLOC_001375"; transcript_id "TCONS_00001804"; exon_number "1"; oId "CUFF.3033.1"; tss_id "TSS1530";
1	Cufflinks	exon	48686030	48686748	.	+	.	gene_id "XLOC_001376"; transcript_id "TCONS_00001805"; exon_number "1"; oId "CUFF.3034.1"; tss_id "TSS1531";
1	Cufflinks	exon	48714768	48715204	.	+	.	gene_id "XLOC_001377"; transcript_id "TCONS_00001807"; exon_number "1"; oId "CUFF.3037.1"; tss_id "TSS1532";
1	Cufflinks	exon	48726831	48727219	.	+	.	gene_id "XLOC_001378"; transcript_id "TCONS_00001808"; exon_number "1"; oId "CUFF.3038.1"; tss_id "TSS1533";
1	Cufflinks	exon	48727817	48728187	.	+	.	gene_id "XLOC_001379"; transcript_id "TCONS_00001809"; exon_number "1"; oId "CUFF.3039.1"; tss_id "TSS1534";
1	Cufflinks	exon	48738353	48738684	.	+	.	gene_id "XLOC_001380"; transcript_id "TCONS_00001810"; exon_number "1"; oId "CUFF.3041.1"; tss_id "TSS1535";
1	Cufflinks	exon	48744164	48744555	.	+	.	gene_id "XLOC_001381"; transcript_id "TCONS_00001811"; exon_number "1"; oId "CUFF.3042.1"; tss_id "TSS1536";
1	Cufflinks	exon	48770124	48770654	.	+	.	gene_id "XLOC_001382"; transcript_id "TCONS_00001812"; exon_number "1"; oId "CUFF.3043.1"; tss_id "TSS1537";
1	Cufflinks	exon	48816514	48816765	.	+	.	gene_id "XLOC_001383"; transcript_id "TCONS_00001813"; exon_number "1"; oId "CUFF.2968.1"; tss_id "TSS1538";
1	Cufflinks	exon	48917356	48917988	.	+	.	gene_id "XLOC_001386"; transcript_id "TCONS_00001817"; exon_number "1"; oId "CUFF.2991.1"; tss_id "TSS1542";
1	Cufflinks	exon	48998294	48998785	.	+	.	gene_id "XLOC_001388"; transcript_id "TCONS_00001823"; exon_number "1"; oId "CUFF.2988.1"; tss_id "TSS1544";
1	Cufflinks	exon	49016424	49018178	.	+	.	gene_id "XLOC_001389"; transcript_id "TCONS_00001824"; exon_number "1"; oId "CUFF.2981.1"; tss_id "TSS1545";
1	Cufflinks	exon	49055857	49056275	.	+	.	gene_id "XLOC_001393"; transcript_id "TCONS_00001831"; exon_number "1"; oId "CUFF.2992.1"; tss_id "TSS1549";
1	Cufflinks	exon	49084795	49085036	.	+	.	gene_id "XLOC_001397"; transcript_id "TCONS_00001835"; exon_number "1"; oId "CUFF.2997.1"; tss_id "TSS1553";
1	Cufflinks	exon	49086758	49086974	.	+	.	gene_id "XLOC_001398"; transcript_id "TCONS_00001836"; exon_number "1"; oId "CUFF.3000.1"; tss_id "TSS1554";
1	Cufflinks	exon	49089256	49089462	.	+	.	gene_id "XLOC_001399"; transcript_id "TCONS_00001837"; exon_number "1"; oId "CUFF.3001.1"; tss_id "TSS1555";
1	Cufflinks	exon	49123916	49124118	.	+	.	gene_id "XLOC_001402"; transcript_id "TCONS_00001840"; exon_number "1"; oId "CUFF.3006.1"; tss_id "TSS1558";
1	Cufflinks	exon	49135758	49138385	.	+	.	gene_id "XLOC_001406"; transcript_id "TCONS_00001850"; exon_number "1"; oId "CUFF.3099.1"; tss_id "TSS1564";
1	Cufflinks	exon	49138558	49138769	.	+	.	gene_id "XLOC_001407"; transcript_id "TCONS_00001851"; exon_number "1"; oId "CUFF.3100.1"; tss_id "TSS1565";
1	Cufflinks	exon	49139471	49140046	.	+	.	gene_id "XLOC_001408"; transcript_id "TCONS_00001852"; exon_number "1"; oId "CUFF.3101.1"; tss_id "TSS1566";
1	Cufflinks	exon	49140335	49140894	.	+	.	gene_id "XLOC_001409"; transcript_id "TCONS_00001853"; exon_number "1"; oId "CUFF.3102.1"; tss_id "TSS1567";
1	Cufflinks	exon	49140981	49141347	.	+	.	gene_id "XLOC_001410"; transcript_id "TCONS_00001854"; exon_number "1"; oId "CUFF.3103.1"; tss_id "TSS1568";
1	Cufflinks	exon	49142720	49142966	.	+	.	gene_id "XLOC_001411"; transcript_id "TCONS_00001855"; exon_number "1"; oId "CUFF.3104.1"; tss_id "TSS1569";
1	Cufflinks	exon	49143145	49143977	.	+	.	gene_id "XLOC_001412"; transcript_id "TCONS_00001856"; exon_number "1"; oId "CUFF.3105.1"; tss_id "TSS1570";
1	Cufflinks	exon	49144890	49145444	.	+	.	gene_id "XLOC_001413"; transcript_id "TCONS_00001857"; exon_number "1"; oId "CUFF.3106.1"; tss_id "TSS1571";
1	Cufflinks	exon	49149725	49150010	.	+	.	gene_id "XLOC_001415"; transcript_id "TCONS_00001859"; exon_number "1"; oId "CUFF.3108.1"; tss_id "TSS1573";
1	Cufflinks	exon	49150099	49151004	.	+	.	gene_id "XLOC_001416"; transcript_id "TCONS_00001860"; exon_number "1"; oId "CUFF.3109.1"; tss_id "TSS1574";
1	Cufflinks	exon	49154767	49155792	.	+	.	gene_id "XLOC_001418"; transcript_id "TCONS_00001862"; exon_number "1"; oId "CUFF.3111.1"; tss_id "TSS1576";
1	Cufflinks	exon	49155876	49157985	.	+	.	gene_id "XLOC_001419"; transcript_id "TCONS_00001863"; exon_number "1"; oId "CUFF.3112.1"; tss_id "TSS1577";
1	Cufflinks	exon	49159487	49159908	.	+	.	gene_id "XLOC_001421"; transcript_id "TCONS_00001865"; exon_number "1"; oId "CUFF.3114.1"; tss_id "TSS1579";
1	Cufflinks	exon	49164014	49164531	.	+	.	gene_id "XLOC_001423"; transcript_id "TCONS_00001867"; exon_number "1"; oId "CUFF.3116.1"; tss_id "TSS1581";
1	Cufflinks	exon	49164621	49164905	.	+	.	gene_id "XLOC_001424"; transcript_id "TCONS_00001868"; exon_number "1"; oId "CUFF.3117.1"; tss_id "TSS1582";
1	Cufflinks	exon	49165009	49165298	.	+	.	gene_id "XLOC_001425"; transcript_id "TCONS_00001869"; exon_number "1"; oId "CUFF.3118.1"; tss_id "TSS1583";
1	Cufflinks	exon	49165470	49165706	.	+	.	gene_id "XLOC_001426"; transcript_id "TCONS_00001870"; exon_number "1"; oId "CUFF.3119.1"; tss_id "TSS1584";
1	Cufflinks	exon	49167715	49168032	.	+	.	gene_id "XLOC_001427"; transcript_id "TCONS_00001871"; exon_number "1"; oId "CUFF.3120.1"; tss_id "TSS1585";
1	Cufflinks	exon	49169023	49169574	.	+	.	gene_id "XLOC_001428"; transcript_id "TCONS_00001872"; exon_number "1"; oId "CUFF.3121.1"; tss_id "TSS1586";
1	Cufflinks	exon	49169639	49170941	.	+	.	gene_id "XLOC_001429"; transcript_id "TCONS_00001873"; exon_number "1"; oId "CUFF.3122.1"; tss_id "TSS1587";
1	Cufflinks	exon	49171513	49171986	.	+	.	gene_id "XLOC_001430"; transcript_id "TCONS_00001874"; exon_number "1"; oId "CUFF.3123.1"; tss_id "TSS1588";
1	Cufflinks	exon	49172241	49172697	.	+	.	gene_id "XLOC_001431"; transcript_id "TCONS_00001875"; exon_number "1"; oId "CUFF.3124.1"; tss_id "TSS1589";
1	Cufflinks	exon	49175140	49175707	.	+	.	gene_id "XLOC_001432"; transcript_id "TCONS_00001876"; exon_number "1"; oId "CUFF.3125.1"; tss_id "TSS1590";
1	Cufflinks	exon	49181085	49181407	.	+	.	gene_id "XLOC_001434"; transcript_id "TCONS_00001878"; exon_number "1"; oId "CUFF.3127.1"; tss_id "TSS1592";
1	Cufflinks	exon	49181825	49182683	.	+	.	gene_id "XLOC_001435"; transcript_id "TCONS_00001879"; exon_number "1"; oId "CUFF.3128.1"; tss_id "TSS1593";
1	Cufflinks	exon	49188394	49188747	.	+	.	gene_id "XLOC_001436"; transcript_id "TCONS_00001884"; exon_number "1"; oId "CUFF.3129.1"; tss_id "TSS1594";
1	Cufflinks	exon	49250154	49250354	.	+	.	gene_id "XLOC_001437"; transcript_id "TCONS_00001885"; exon_number "1"; oId "CUFF.3011.1"; tss_id "TSS1595";
1	Cufflinks	exon	49250664	49251129	.	+	.	gene_id "XLOC_001438"; transcript_id "TCONS_00001886"; exon_number "1"; oId "CUFF.3012.1"; tss_id "TSS1596";
1	Cufflinks	exon	49251377	49251595	.	+	.	gene_id "XLOC_001439"; transcript_id "TCONS_00001887"; exon_number "1"; oId "CUFF.3013.1"; tss_id "TSS1597";
1	Cufflinks	exon	49325214	49325419	.	+	.	gene_id "XLOC_001445"; transcript_id "TCONS_00001895"; exon_number "1"; oId "CUFF.3057.1"; tss_id "TSS1603";
1	Cufflinks	exon	49452637	49452927	.	+	.	gene_id "XLOC_001451"; transcript_id "TCONS_00001903"; exon_number "1"; oId "CUFF.3086.1"; tss_id "TSS1610";
1	Cufflinks	exon	49695897	49697526	.	+	.	gene_id "XLOC_001456"; transcript_id "TCONS_00001913"; exon_number "1"; oId "CUFF.3139.1"; tss_id "TSS1616";
1	Cufflinks	exon	49698299	49698605	.	+	.	gene_id "XLOC_001457"; transcript_id "TCONS_00001914"; exon_number "1"; oId "CUFF.3140.1"; tss_id "TSS1617";
1	Cufflinks	exon	49698927	49699179	.	+	.	gene_id "XLOC_001458"; transcript_id "TCONS_00001915"; exon_number "1"; oId "CUFF.3141.1"; tss_id "TSS1618";
1	Cufflinks	exon	49700965	49701250	.	+	.	gene_id "XLOC_001459"; transcript_id "TCONS_00001916"; exon_number "1"; oId "CUFF.3142.1"; tss_id "TSS1619";
1	Cufflinks	exon	49734443	49734728	.	+	.	gene_id "XLOC_001461"; transcript_id "TCONS_00001918"; exon_number "1"; oId "CUFF.3149.1"; tss_id "TSS1621";
1	Cufflinks	exon	49734836	49736206	.	+	.	gene_id "XLOC_001462"; transcript_id "TCONS_00001919"; exon_number "1"; oId "CUFF.3151.1"; tss_id "TSS1622";
1	Cufflinks	exon	49736678	49737377	.	+	.	gene_id "XLOC_001463"; transcript_id "TCONS_00001920"; exon_number "1"; oId "CUFF.3150.1"; tss_id "TSS1623";
1	Cufflinks	exon	49737624	49737909	.	+	.	gene_id "XLOC_001464"; transcript_id "TCONS_00001921"; exon_number "1"; oId "CUFF.3152.1"; tss_id "TSS1624";
1	Cufflinks	exon	49738903	49739007	.	+	.	gene_id "XLOC_001465"; transcript_id "TCONS_00001923"; exon_number "1"; oId "CUFF.3155.2"; tss_id "TSS1625";
1	Cufflinks	exon	49739441	49741955	.	+	.	gene_id "XLOC_001465"; transcript_id "TCONS_00001923"; exon_number "2"; oId "CUFF.3155.2"; tss_id "TSS1625";
1	Cufflinks	exon	49738903	49739007	.	+	.	gene_id "XLOC_001465"; transcript_id "TCONS_00001922"; exon_number "1"; oId "CUFF.3155.1"; tss_id "TSS1625";
1	Cufflinks	exon	49739441	49739618	.	+	.	gene_id "XLOC_001465"; transcript_id "TCONS_00001922"; exon_number "2"; oId "CUFF.3155.1"; tss_id "TSS1625";
1	Cufflinks	exon	49739981	49741955	.	+	.	gene_id "XLOC_001465"; transcript_id "TCONS_00001922"; exon_number "3"; oId "CUFF.3155.1"; tss_id "TSS1625";
1	Cufflinks	exon	49739106	49741955	.	+	.	gene_id "XLOC_001465"; transcript_id "TCONS_00001924"; exon_number "1"; oId "CUFF.3155.3"; tss_id "TSS1626";
1	Cufflinks	exon	49743004	49744201	.	+	.	gene_id "XLOC_001466"; transcript_id "TCONS_00001925"; exon_number "1"; oId "CUFF.3153.1"; tss_id "TSS1627";
1	Cufflinks	exon	49744497	49744846	.	+	.	gene_id "XLOC_001467"; transcript_id "TCONS_00001926"; exon_number "1"; oId "CUFF.3156.1"; tss_id "TSS1628";
1	Cufflinks	exon	49784983	49785793	.	+	.	gene_id "XLOC_001471"; transcript_id "TCONS_00001930"; exon_number "1"; oId "CUFF.3166.1"; tss_id "TSS1633";
1	Cufflinks	exon	50125154	50125412	.	+	.	gene_id "XLOC_001473"; transcript_id "TCONS_00001935"; exon_number "1"; oId "CUFF.3176.1"; tss_id "TSS1636";
1	Cufflinks	exon	50137117	50137483	.	+	.	gene_id "XLOC_001474"; transcript_id "TCONS_00001936"; exon_number "1"; oId "CUFF.3178.1"; tss_id "TSS1637";
1	Cufflinks	exon	50142259	50142487	.	+	.	gene_id "XLOC_001475"; transcript_id "TCONS_00001937"; exon_number "1"; oId "CUFF.3180.1"; tss_id "TSS1638";
1	Cufflinks	exon	50144160	50144477	.	+	.	gene_id "XLOC_001476"; transcript_id "TCONS_00001938"; exon_number "1"; oId "CUFF.3181.1"; tss_id "TSS1639";
1	Cufflinks	exon	50146734	50147106	.	+	.	gene_id "XLOC_001477"; transcript_id "TCONS_00001939"; exon_number "1"; oId "CUFF.3182.1"; tss_id "TSS1640";
1	Cufflinks	exon	50147374	50147643	.	+	.	gene_id "XLOC_001478"; transcript_id "TCONS_00001940"; exon_number "1"; oId "CUFF.3183.1"; tss_id "TSS1641";
1	Cufflinks	exon	50150150	50150526	.	+	.	gene_id "XLOC_001479"; transcript_id "TCONS_00001941"; exon_number "1"; oId "CUFF.3184.1"; tss_id "TSS1642";
1	Cufflinks	exon	50165982	50166228	.	+	.	gene_id "XLOC_001481"; transcript_id "TCONS_00001943"; exon_number "1"; oId "CUFF.3190.1"; tss_id "TSS1644";
1	Cufflinks	exon	50407903	50408531	.	+	.	gene_id "XLOC_001482"; transcript_id "TCONS_00001944"; exon_number "1"; oId "CUFF.3193.1"; tss_id "TSS1645";
1	Cufflinks	exon	50464314	50466692	.	+	.	gene_id "XLOC_001484"; transcript_id "TCONS_00001946"; exon_number "1"; oId "CUFF.3224.1"; tss_id "TSS1647";
1	Cufflinks	exon	50480531	50480747	.	+	.	gene_id "XLOC_001485"; transcript_id "TCONS_00001947"; exon_number "1"; oId "CUFF.3218.1"; tss_id "TSS1648";
1	Cufflinks	exon	50483599	50483956	.	+	.	gene_id "XLOC_001487"; transcript_id "TCONS_00001949"; exon_number "1"; oId "CUFF.3222.1"; tss_id "TSS1650";
1	Cufflinks	exon	50556757	50557158	.	+	.	gene_id "XLOC_001492"; transcript_id "TCONS_00001954"; exon_number "1"; oId "CUFF.3235.1"; tss_id "TSS1655";
1	Cufflinks	exon	50559486	50559853	.	+	.	gene_id "XLOC_001493"; transcript_id "TCONS_00001955"; exon_number "1"; oId "CUFF.3236.1"; tss_id "TSS1656";
1	Cufflinks	exon	50567813	50568084	.	+	.	gene_id "XLOC_001494"; transcript_id "TCONS_00001956"; exon_number "1"; oId "CUFF.3237.1"; tss_id "TSS1657";
1	Cufflinks	exon	50577894	50578940	.	+	.	gene_id "XLOC_001495"; transcript_id "TCONS_00001957"; exon_number "1"; oId "CUFF.3246.1"; tss_id "TSS1658";
1	Cufflinks	exon	50580384	50581097	.	+	.	gene_id "XLOC_001496"; transcript_id "TCONS_00001958"; exon_number "1"; oId "CUFF.3247.1"; tss_id "TSS1659";
1	Cufflinks	exon	50581403	50581613	.	+	.	gene_id "XLOC_001497"; transcript_id "TCONS_00001959"; exon_number "1"; oId "CUFF.3248.1"; tss_id "TSS1660";
1	Cufflinks	exon	50583726	50584009	.	+	.	gene_id "XLOC_001499"; transcript_id "TCONS_00001961"; exon_number "1"; oId "CUFF.3265.1"; tss_id "TSS1662";
1	Cufflinks	exon	50585451	50585732	.	+	.	gene_id "XLOC_001501"; transcript_id "TCONS_00001963"; exon_number "1"; oId "CUFF.3267.1"; tss_id "TSS1664";
1	Cufflinks	exon	50585885	50586386	.	+	.	gene_id "XLOC_001502"; transcript_id "TCONS_00001964"; exon_number "1"; oId "CUFF.3268.1"; tss_id "TSS1665";
1	Cufflinks	exon	50586585	50587207	.	+	.	gene_id "XLOC_001503"; transcript_id "TCONS_00001965"; exon_number "1"; oId "CUFF.3269.1"; tss_id "TSS1666";
1	Cufflinks	exon	50587316	50587529	.	+	.	gene_id "XLOC_001504"; transcript_id "TCONS_00001966"; exon_number "1"; oId "CUFF.3270.1"; tss_id "TSS1667";
1	Cufflinks	exon	50593548	50593919	.	+	.	gene_id "XLOC_001505"; transcript_id "TCONS_00001967"; exon_number "1"; oId "CUFF.3271.1"; tss_id "TSS1668";
1	Cufflinks	exon	50600722	50601150	.	+	.	gene_id "XLOC_001507"; transcript_id "TCONS_00001970"; exon_number "1"; oId "CUFF.3251.2"; tss_id "TSS1671";
1	Cufflinks	exon	50601272	50601559	.	+	.	gene_id "XLOC_001507"; transcript_id "TCONS_00001970"; exon_number "2"; oId "CUFF.3251.2"; tss_id "TSS1671";
1	Cufflinks	exon	50603467	50603716	.	+	.	gene_id "XLOC_001508"; transcript_id "TCONS_00001971"; exon_number "1"; oId "CUFF.3250.1"; tss_id "TSS1672";
1	Cufflinks	exon	50704586	50704998	.	+	.	gene_id "XLOC_001519"; transcript_id "TCONS_00001990"; exon_number "1"; oId "CUFF.3284.1"; tss_id "TSS1684";
1	Cufflinks	exon	50709657	50710725	.	+	.	gene_id "XLOC_001520"; transcript_id "TCONS_00001991"; exon_number "1"; oId "CUFF.3281.1"; tss_id "TSS1685";
1	Cufflinks	exon	50712915	50713362	.	+	.	gene_id "XLOC_001522"; transcript_id "TCONS_00001996"; exon_number "1"; oId "CUFF.3287.1"; tss_id "TSS1691";
1	Cufflinks	exon	50715331	50715611	.	+	.	gene_id "XLOC_001523"; transcript_id "TCONS_00001997"; exon_number "1"; oId "CUFF.3288.1"; tss_id "TSS1692";
1	Cufflinks	exon	50746557	50746958	.	+	.	gene_id "XLOC_001525"; transcript_id "TCONS_00002004"; exon_number "1"; oId "CUFF.3296.1"; tss_id "TSS1694";
1	Cufflinks	exon	50747483	50748256	.	+	.	gene_id "XLOC_001526"; transcript_id "TCONS_00002005"; exon_number "1"; oId "CUFF.3297.1"; tss_id "TSS1695";
1	Cufflinks	exon	50748352	50748731	.	+	.	gene_id "XLOC_001527"; transcript_id "TCONS_00002006"; exon_number "1"; oId "CUFF.3298.1"; tss_id "TSS1696";
1	Cufflinks	exon	50750103	50750704	.	+	.	gene_id "XLOC_001528"; transcript_id "TCONS_00002007"; exon_number "1"; oId "CUFF.3300.1"; tss_id "TSS1697";
1	Cufflinks	exon	50784084	50784369	.	+	.	gene_id "XLOC_001530"; transcript_id "TCONS_00002011"; exon_number "1"; oId "CUFF.3290.1"; tss_id "TSS1699";
1	Cufflinks	exon	50863173	50863557	.	+	.	gene_id "XLOC_001535"; transcript_id "TCONS_00002025"; exon_number "1"; oId "CUFF.3309.1"; tss_id "TSS1707";
1	Cufflinks	exon	50907046	50907353	.	+	.	gene_id "XLOC_001537"; transcript_id "TCONS_00002027"; exon_number "1"; oId "CUFF.3311.1"; tss_id "TSS1709";
1	Cufflinks	exon	50979936	50980291	.	+	.	gene_id "XLOC_001541"; transcript_id "TCONS_00002038"; exon_number "1"; oId "CUFF.3319.1"; tss_id "TSS1716";
1	Cufflinks	exon	51017036	51017144	.	+	.	gene_id "XLOC_001543"; transcript_id "TCONS_00002042"; exon_number "1"; oId "CUFF.3325.1"; tss_id "TSS1719";
1	Cufflinks	exon	51017746	51017959	.	+	.	gene_id "XLOC_001543"; transcript_id "TCONS_00002042"; exon_number "2"; oId "CUFF.3325.1"; tss_id "TSS1719";
1	Cufflinks	exon	51029837	51030380	.	+	.	gene_id "XLOC_001544"; transcript_id "TCONS_00002043"; exon_number "1"; oId "CUFF.3332.1"; tss_id "TSS1720";
1	Cufflinks	exon	51137801	51138213	.	+	.	gene_id "XLOC_001549"; transcript_id "TCONS_00002063"; exon_number "1"; oId "CUFF.3353.1"; tss_id "TSS1736";
1	Cufflinks	exon	51148051	51148388	.	+	.	gene_id "XLOC_001550"; transcript_id "TCONS_00002064"; exon_number "1"; oId "CUFF.3354.1"; tss_id "TSS1737";
1	Cufflinks	exon	51182124	51182396	.	+	.	gene_id "XLOC_001555"; transcript_id "TCONS_00002069"; exon_number "1"; oId "CUFF.3361.1"; tss_id "TSS1742";
1	Cufflinks	exon	51488881	51489824	.	+	.	gene_id "XLOC_001567"; transcript_id "TCONS_00002090"; exon_number "1"; oId "CUFF.3415.1"; tss_id "TSS1758";
1	Cufflinks	exon	51489927	51491782	.	+	.	gene_id "XLOC_001568"; transcript_id "TCONS_00002091"; exon_number "1"; oId "CUFF.3416.1"; tss_id "TSS1759";
1	Cufflinks	exon	51492782	51494511	.	+	.	gene_id "XLOC_001569"; transcript_id "TCONS_00002092"; exon_number "1"; oId "CUFF.3417.1"; tss_id "TSS1760";
1	Cufflinks	exon	51502718	51502925	.	+	.	gene_id "XLOC_001572"; transcript_id "TCONS_00002095"; exon_number "1"; oId "CUFF.3420.1"; tss_id "TSS1763";
1	Cufflinks	exon	51590308	51591362	.	+	.	gene_id "XLOC_001576"; transcript_id "TCONS_00002102"; exon_number "1"; oId "CUFF.3398.1"; tss_id "TSS1769";
1	Cufflinks	exon	51591545	51593120	.	+	.	gene_id "XLOC_001577"; transcript_id "TCONS_00002103"; exon_number "1"; oId "CUFF.3399.1"; tss_id "TSS1770";
1	Cufflinks	exon	51593318	51594080	.	+	.	gene_id "XLOC_001578"; transcript_id "TCONS_00002104"; exon_number "1"; oId "CUFF.3400.1"; tss_id "TSS1771";
1	Cufflinks	exon	51674274	51676896	.	+	.	gene_id "XLOC_001580"; transcript_id "TCONS_00002107"; exon_number "1"; oId "CUFF.3401.1"; tss_id "TSS1773";
1	Cufflinks	exon	51677885	51679914	.	+	.	gene_id "XLOC_001581"; transcript_id "TCONS_00002108"; exon_number "1"; oId "CUFF.3402.1"; tss_id "TSS1774";
1	Cufflinks	exon	51708034	51708624	.	+	.	gene_id "XLOC_001583"; transcript_id "TCONS_00002112"; exon_number "1"; oId "CUFF.3412.1"; tss_id "TSS1777";
1	Cufflinks	exon	51708735	51709488	.	+	.	gene_id "XLOC_001584"; transcript_id "TCONS_00002113"; exon_number "1"; oId "CUFF.3421.1"; tss_id "TSS1778";
1	Cufflinks	exon	51722446	51723843	.	+	.	gene_id "XLOC_001589"; transcript_id "TCONS_00002119"; exon_number "1"; oId "CUFF.3469.1"; tss_id "TSS1785";
1	Cufflinks	exon	51724100	51725739	.	+	.	gene_id "XLOC_001590"; transcript_id "TCONS_00002120"; exon_number "1"; oId "CUFF.3470.1"; tss_id "TSS1786";
1	Cufflinks	exon	51726358	51732110	.	+	.	gene_id "XLOC_001591"; transcript_id "TCONS_00002121"; exon_number "1"; oId "CUFF.3460.1"; tss_id "TSS1787";
1	Cufflinks	exon	51732164	51735218	.	+	.	gene_id "XLOC_001592"; transcript_id "TCONS_00002122"; exon_number "1"; oId "CUFF.3462.1"; tss_id "TSS1788";
1	Cufflinks	exon	51744776	51745625	.	+	.	gene_id "XLOC_001594"; transcript_id "TCONS_00002124"; exon_number "1"; oId "CUFF.3472.1"; tss_id "TSS1790";
1	Cufflinks	exon	51745885	51746622	.	+	.	gene_id "XLOC_001595"; transcript_id "TCONS_00002125"; exon_number "1"; oId "CUFF.3473.1"; tss_id "TSS1791";
1	Cufflinks	exon	51746623	51747215	.	+	.	gene_id "XLOC_001596"; transcript_id "TCONS_00002126"; exon_number "1"; oId "CUFF.3474.1"; tss_id "TSS1792";
1	Cufflinks	exon	51747433	51748112	.	+	.	gene_id "XLOC_001597"; transcript_id "TCONS_00002127"; exon_number "1"; oId "CUFF.3475.1"; tss_id "TSS1793";
1	Cufflinks	exon	51748176	51749496	.	+	.	gene_id "XLOC_001598"; transcript_id "TCONS_00002128"; exon_number "1"; oId "CUFF.3476.1"; tss_id "TSS1794";
1	Cufflinks	exon	51749616	51750364	.	+	.	gene_id "XLOC_001599"; transcript_id "TCONS_00002129"; exon_number "1"; oId "CUFF.3477.1"; tss_id "TSS1795";
1	Cufflinks	exon	51750622	51751105	.	+	.	gene_id "XLOC_001600"; transcript_id "TCONS_00002130"; exon_number "1"; oId "CUFF.3478.1"; tss_id "TSS1796";
1	Cufflinks	exon	51751428	51752105	.	+	.	gene_id "XLOC_001601"; transcript_id "TCONS_00002131"; exon_number "1"; oId "CUFF.3479.1"; tss_id "TSS1797";
1	Cufflinks	exon	51752299	51753004	.	+	.	gene_id "XLOC_001602"; transcript_id "TCONS_00002132"; exon_number "1"; oId "CUFF.3480.1"; tss_id "TSS1798";
1	Cufflinks	exon	51753375	51753804	.	+	.	gene_id "XLOC_001603"; transcript_id "TCONS_00002133"; exon_number "1"; oId "CUFF.3481.1"; tss_id "TSS1799";
1	Cufflinks	exon	51754450	51754950	.	+	.	gene_id "XLOC_001604"; transcript_id "TCONS_00002134"; exon_number "1"; oId "CUFF.3482.1"; tss_id "TSS1800";
1	Cufflinks	exon	51755032	51755577	.	+	.	gene_id "XLOC_001605"; transcript_id "TCONS_00002135"; exon_number "1"; oId "CUFF.3483.1"; tss_id "TSS1801";
1	Cufflinks	exon	51758196	51758396	.	+	.	gene_id "XLOC_001607"; transcript_id "TCONS_00002137"; exon_number "1"; oId "CUFF.3485.1"; tss_id "TSS1803";
1	Cufflinks	exon	51957468	51958381	.	+	.	gene_id "XLOC_001611"; transcript_id "TCONS_00002145"; exon_number "1"; oId "CUFF.3433.1"; tss_id "TSS1807";
1	Cufflinks	exon	51959036	51959657	.	+	.	gene_id "XLOC_001612"; transcript_id "TCONS_00002146"; exon_number "1"; oId "CUFF.3434.1"; tss_id "TSS1808";
1	Cufflinks	exon	52811868	52812380	.	+	.	gene_id "XLOC_001616"; transcript_id "TCONS_00002150"; exon_number "1"; oId "CUFF.3446.1"; tss_id "TSS1812";
1	Cufflinks	exon	52821122	52821774	.	+	.	gene_id "XLOC_001617"; transcript_id "TCONS_00002151"; exon_number "1"; oId "CUFF.3447.1"; tss_id "TSS1813";
1	Cufflinks	exon	53094753	53095075	.	+	.	gene_id "XLOC_001620"; transcript_id "TCONS_00002154"; exon_number "1"; oId "CUFF.3503.1"; tss_id "TSS1817";
1	Cufflinks	exon	53098150	53098553	.	+	.	gene_id "XLOC_001621"; transcript_id "TCONS_00002155"; exon_number "1"; oId "CUFF.3506.1"; tss_id "TSS1818";
1	Cufflinks	exon	53100947	53103557	.	+	.	gene_id "XLOC_001622"; transcript_id "TCONS_00002156"; exon_number "1"; oId "CUFF.3511.1"; tss_id "TSS1819";
1	Cufflinks	exon	53106313	53106517	.	+	.	gene_id "XLOC_001623"; transcript_id "TCONS_00002157"; exon_number "1"; oId "CUFF.3513.1"; tss_id "TSS1820";
1	Cufflinks	exon	53107144	53107799	.	+	.	gene_id "XLOC_001624"; transcript_id "TCONS_00002158"; exon_number "1"; oId "CUFF.3514.1"; tss_id "TSS1821";
1	Cufflinks	exon	53108302	53108516	.	+	.	gene_id "XLOC_001625"; transcript_id "TCONS_00002159"; exon_number "1"; oId "CUFF.3515.1"; tss_id "TSS1822";
1	Cufflinks	exon	53111728	53112035	.	+	.	gene_id "XLOC_001626"; transcript_id "TCONS_00002160"; exon_number "1"; oId "CUFF.3518.1"; tss_id "TSS1823";
1	Cufflinks	exon	53112215	53112620	.	+	.	gene_id "XLOC_001627"; transcript_id "TCONS_00002161"; exon_number "1"; oId "CUFF.3519.1"; tss_id "TSS1824";
1	Cufflinks	exon	53114584	53114841	.	+	.	gene_id "XLOC_001628"; transcript_id "TCONS_00002162"; exon_number "1"; oId "CUFF.3521.1"; tss_id "TSS1825";
1	Cufflinks	exon	53118744	53120116	.	+	.	gene_id "XLOC_001629"; transcript_id "TCONS_00002163"; exon_number "1"; oId "CUFF.3523.1"; tss_id "TSS1826";
1	Cufflinks	exon	53120615	53120979	.	+	.	gene_id "XLOC_001630"; transcript_id "TCONS_00002164"; exon_number "1"; oId "CUFF.3524.1"; tss_id "TSS1827";
1	Cufflinks	exon	53121084	53121489	.	+	.	gene_id "XLOC_001631"; transcript_id "TCONS_00002165"; exon_number "1"; oId "CUFF.3525.1"; tss_id "TSS1828";
1	Cufflinks	exon	53124493	53124737	.	+	.	gene_id "XLOC_001632"; transcript_id "TCONS_00002166"; exon_number "1"; oId "CUFF.3526.1"; tss_id "TSS1829";
1	Cufflinks	exon	53133825	53134180	.	+	.	gene_id "XLOC_001633"; transcript_id "TCONS_00002167"; exon_number "1"; oId "CUFF.3527.1"; tss_id "TSS1830";
1	Cufflinks	exon	53173057	53173586	.	+	.	gene_id "XLOC_001634"; transcript_id "TCONS_00002169"; exon_number "1"; oId "CUFF.3533.1"; tss_id "TSS1831";
1	Cufflinks	exon	53189278	53189705	.	+	.	gene_id "XLOC_001636"; transcript_id "TCONS_00002171"; exon_number "1"; oId "CUFF.3451.1"; tss_id "TSS1833";
1	Cufflinks	exon	53232377	53233037	.	+	.	gene_id "XLOC_001637"; transcript_id "TCONS_00002172"; exon_number "1"; oId "CUFF.3453.1"; tss_id "TSS1834";
1	Cufflinks	exon	53323615	53323878	.	+	.	gene_id "XLOC_001640"; transcript_id "TCONS_00002176"; exon_number "1"; oId "CUFF.3492.1"; tss_id "TSS1838";
1	Cufflinks	exon	53610813	53611793	.	+	.	gene_id "XLOC_001642"; transcript_id "TCONS_00002179"; exon_number "1"; oId "CUFF.3595.1"; tss_id "TSS1840";
1	Cufflinks	exon	53614729	53614775	.	+	.	gene_id "XLOC_001643"; transcript_id "TCONS_00002180"; exon_number "1"; oId "CUFF.3600.1"; tss_id "TSS1841";
1	Cufflinks	exon	53626954	53627226	.	+	.	gene_id "XLOC_001643"; transcript_id "TCONS_00002180"; exon_number "2"; oId "CUFF.3600.1"; tss_id "TSS1841";
1	Cufflinks	exon	53618373	53618667	.	+	.	gene_id "XLOC_001644"; transcript_id "TCONS_00002181"; exon_number "1"; oId "CUFF.3601.1"; tss_id "TSS1842";
1	Cufflinks	exon	53618722	53619051	.	+	.	gene_id "XLOC_001645"; transcript_id "TCONS_00002182"; exon_number "1"; oId "CUFF.3602.1"; tss_id "TSS1843";
1	Cufflinks	exon	53757248	53757621	.	+	.	gene_id "XLOC_001646"; transcript_id "TCONS_00002183"; exon_number "1"; oId "CUFF.3608.1"; tss_id "TSS1844";
1	Cufflinks	exon	53764559	53764785	.	+	.	gene_id "XLOC_001647"; transcript_id "TCONS_00002184"; exon_number "1"; oId "CUFF.3609.1"; tss_id "TSS1845";
1	Cufflinks	exon	53875523	53875798	.	+	.	gene_id "XLOC_001650"; transcript_id "TCONS_00002187"; exon_number "1"; oId "CUFF.3621.1"; tss_id "TSS1848";
1	Cufflinks	exon	53876543	53877272	.	+	.	gene_id "XLOC_001651"; transcript_id "TCONS_00002188"; exon_number "1"; oId "CUFF.3622.1"; tss_id "TSS1849";
1	Cufflinks	exon	53885068	53885489	.	+	.	gene_id "XLOC_001653"; transcript_id "TCONS_00002190"; exon_number "1"; oId "CUFF.3623.1"; tss_id "TSS1851";
1	Cufflinks	exon	53954535	53957469	.	+	.	gene_id "XLOC_001654"; transcript_id "TCONS_00002195"; exon_number "1"; oId "CUFF.3853.4"; tss_id "TSS1854";
1	Cufflinks	exon	53954535	53956746	.	+	.	gene_id "XLOC_001654"; transcript_id "TCONS_00002196"; exon_number "1"; oId "CUFF.3853.3"; tss_id "TSS1854";
1	Cufflinks	exon	53960346	53960824	.	+	.	gene_id "XLOC_001654"; transcript_id "TCONS_00002196"; exon_number "2"; oId "CUFF.3853.3"; tss_id "TSS1854";
1	Cufflinks	exon	53952370	53954355	.	+	.	gene_id "XLOC_001656"; transcript_id "TCONS_00002194"; exon_number "1"; oId "CUFF.3855.1"; tss_id "TSS1856";
1	Cufflinks	exon	53958557	53959791	.	+	.	gene_id "XLOC_001657"; transcript_id "TCONS_00002197"; exon_number "1"; oId "CUFF.3886.1"; tss_id "TSS1857";
1	Cufflinks	exon	54017299	54017386	.	+	.	gene_id "XLOC_001658"; transcript_id "TCONS_00002199"; exon_number "1"; oId "CUFF.3856.2"; tss_id "TSS1858";
1	Cufflinks	exon	54037583	54037761	.	+	.	gene_id "XLOC_001658"; transcript_id "TCONS_00002199"; exon_number "2"; oId "CUFF.3856.2"; tss_id "TSS1858";
1	Cufflinks	exon	54091206	54091256	.	+	.	gene_id "XLOC_001658"; transcript_id "TCONS_00002199"; exon_number "3"; oId "CUFF.3856.2"; tss_id "TSS1858";
1	Cufflinks	exon	54019327	54020056	.	+	.	gene_id "XLOC_001659"; transcript_id "TCONS_00002200"; exon_number "1"; oId "CUFF.3857.1"; tss_id "TSS1859";
1	Cufflinks	exon	54025639	54025860	.	+	.	gene_id "XLOC_001660"; transcript_id "TCONS_00002201"; exon_number "1"; oId "CUFF.3900.1"; tss_id "TSS1860";
1	Cufflinks	exon	54035950	54036170	.	+	.	gene_id "XLOC_001661"; transcript_id "TCONS_00002202"; exon_number "1"; oId "CUFF.3858.1"; tss_id "TSS1861";
1	Cufflinks	exon	54039306	54039670	.	+	.	gene_id "XLOC_001662"; transcript_id "TCONS_00002203"; exon_number "1"; oId "CUFF.3859.1"; tss_id "TSS1862";
1	Cufflinks	exon	54042089	54043583	.	+	.	gene_id "XLOC_001663"; transcript_id "TCONS_00002204"; exon_number "1"; oId "CUFF.3860.1"; tss_id "TSS1863";
1	Cufflinks	exon	54043789	54046076	.	+	.	gene_id "XLOC_001664"; transcript_id "TCONS_00002205"; exon_number "1"; oId "CUFF.3861.1"; tss_id "TSS1864";
1	Cufflinks	exon	54046418	54049546	.	+	.	gene_id "XLOC_001665"; transcript_id "TCONS_00002206"; exon_number "1"; oId "CUFF.3862.1"; tss_id "TSS1865";
1	Cufflinks	exon	54049857	54050951	.	+	.	gene_id "XLOC_001666"; transcript_id "TCONS_00002207"; exon_number "1"; oId "CUFF.3863.1"; tss_id "TSS1866";
1	Cufflinks	exon	54051347	54053882	.	+	.	gene_id "XLOC_001667"; transcript_id "TCONS_00002208"; exon_number "1"; oId "CUFF.3864.1"; tss_id "TSS1867";
1	Cufflinks	exon	54055100	54055495	.	+	.	gene_id "XLOC_001668"; transcript_id "TCONS_00002209"; exon_number "1"; oId "CUFF.3865.1"; tss_id "TSS1868";
1	Cufflinks	exon	54055670	54055946	.	+	.	gene_id "XLOC_001669"; transcript_id "TCONS_00002210"; exon_number "1"; oId "CUFF.3866.1"; tss_id "TSS1869";
1	Cufflinks	exon	54056238	54057067	.	+	.	gene_id "XLOC_001670"; transcript_id "TCONS_00002211"; exon_number "1"; oId "CUFF.3867.1"; tss_id "TSS1870";
1	Cufflinks	exon	54058694	54059357	.	+	.	gene_id "XLOC_001671"; transcript_id "TCONS_00002212"; exon_number "1"; oId "CUFF.3868.1"; tss_id "TSS1871";
1	Cufflinks	exon	54059505	54060048	.	+	.	gene_id "XLOC_001672"; transcript_id "TCONS_00002213"; exon_number "1"; oId "CUFF.3869.1"; tss_id "TSS1872";
1	Cufflinks	exon	54060722	54061694	.	+	.	gene_id "XLOC_001673"; transcript_id "TCONS_00002214"; exon_number "1"; oId "CUFF.3870.1"; tss_id "TSS1873";
1	Cufflinks	exon	54070606	54074677	.	+	.	gene_id "XLOC_001675"; transcript_id "TCONS_00002216"; exon_number "1"; oId "CUFF.3872.1"; tss_id "TSS1875";
1	Cufflinks	exon	54078866	54080290	.	+	.	gene_id "XLOC_001677"; transcript_id "TCONS_00002218"; exon_number "1"; oId "CUFF.3874.1"; tss_id "TSS1877";
1	Cufflinks	exon	54080541	54081990	.	+	.	gene_id "XLOC_001678"; transcript_id "TCONS_00002219"; exon_number "1"; oId "CUFF.3875.1"; tss_id "TSS1878";
1	Cufflinks	exon	54084930	54085598	.	+	.	gene_id "XLOC_001680"; transcript_id "TCONS_00002221"; exon_number "1"; oId "CUFF.3877.1"; tss_id "TSS1880";
1	Cufflinks	exon	54088028	54088485	.	+	.	gene_id "XLOC_001681"; transcript_id "TCONS_00002222"; exon_number "1"; oId "CUFF.3878.1"; tss_id "TSS1881";
1	Cufflinks	exon	54793441	54793724	.	+	.	gene_id "XLOC_001688"; transcript_id "TCONS_00002232"; exon_number "1"; oId "CUFF.3637.1"; tss_id "TSS1891";
1	Cufflinks	exon	54879559	54879871	.	+	.	gene_id "XLOC_001690"; transcript_id "TCONS_00002236"; exon_number "1"; oId "CUFF.3653.1"; tss_id "TSS1893";
1	Cufflinks	exon	54979563	54979898	.	+	.	gene_id "XLOC_001693"; transcript_id "TCONS_00002239"; exon_number "1"; oId "CUFF.3656.1"; tss_id "TSS1896";
1	Cufflinks	exon	55016805	55017061	.	+	.	gene_id "XLOC_001695"; transcript_id "TCONS_00002241"; exon_number "1"; oId "CUFF.3661.1"; tss_id "TSS1898";
1	Cufflinks	exon	55161957	55162170	.	+	.	gene_id "XLOC_001697"; transcript_id "TCONS_00002243"; exon_number "1"; oId "CUFF.3663.1"; tss_id "TSS1900";
1	Cufflinks	exon	55198295	55198670	.	+	.	gene_id "XLOC_001698"; transcript_id "TCONS_00002244"; exon_number "1"; oId "CUFF.3664.1"; tss_id "TSS1901";
1	Cufflinks	exon	55307041	55307257	.	+	.	gene_id "XLOC_001701"; transcript_id "TCONS_00002247"; exon_number "1"; oId "CUFF.3667.1"; tss_id "TSS1904";
1	Cufflinks	exon	55483243	55484009	.	+	.	gene_id "XLOC_001703"; transcript_id "TCONS_00002250"; exon_number "1"; oId "CUFF.3673.1"; tss_id "TSS1907";
1	Cufflinks	exon	55484169	55484542	.	+	.	gene_id "XLOC_001704"; transcript_id "TCONS_00002251"; exon_number "1"; oId "CUFF.3674.1"; tss_id "TSS1908";
1	Cufflinks	exon	55484619	55487005	.	+	.	gene_id "XLOC_001705"; transcript_id "TCONS_00002252"; exon_number "1"; oId "CUFF.3676.1"; tss_id "TSS1909";
1	Cufflinks	exon	55487090	55488018	.	+	.	gene_id "XLOC_001706"; transcript_id "TCONS_00002253"; exon_number "1"; oId "CUFF.3677.1"; tss_id "TSS1910";
1	Cufflinks	exon	55488076	55488958	.	+	.	gene_id "XLOC_001707"; transcript_id "TCONS_00002254"; exon_number "1"; oId "CUFF.3678.1"; tss_id "TSS1911";
1	Cufflinks	exon	55595907	55596455	.	+	.	gene_id "XLOC_001710"; transcript_id "TCONS_00002257"; exon_number "1"; oId "CUFF.3680.1"; tss_id "TSS1914";
1	Cufflinks	exon	55618861	55620290	.	+	.	gene_id "XLOC_001713"; transcript_id "TCONS_00002261"; exon_number "1"; oId "CUFF.3684.1"; tss_id "TSS1918";
1	Cufflinks	exon	55620345	55621001	.	+	.	gene_id "XLOC_001714"; transcript_id "TCONS_00002262"; exon_number "1"; oId "CUFF.3685.1"; tss_id "TSS1919";
1	Cufflinks	exon	55621733	55622819	.	+	.	gene_id "XLOC_001715"; transcript_id "TCONS_00002263"; exon_number "1"; oId "CUFF.3687.1"; tss_id "TSS1920";
1	Cufflinks	exon	55626076	55626414	.	+	.	gene_id "XLOC_001717"; transcript_id "TCONS_00002265"; exon_number "1"; oId "CUFF.3725.1"; tss_id "TSS1922";
1	Cufflinks	exon	55627085	55627417	.	+	.	gene_id "XLOC_001718"; transcript_id "TCONS_00002266"; exon_number "1"; oId "CUFF.3726.1"; tss_id "TSS1923";
1	Cufflinks	exon	55712310	55713497	.	+	.	gene_id "XLOC_001721"; transcript_id "TCONS_00002270"; exon_number "1"; oId "CUFF.3746.1"; tss_id "TSS1926";
1	Cufflinks	exon	55714183	55715505	.	+	.	gene_id "XLOC_001722"; transcript_id "TCONS_00002271"; exon_number "1"; oId "CUFF.3748.1"; tss_id "TSS1927";
1	Cufflinks	exon	55717334	55717740	.	+	.	gene_id "XLOC_001723"; transcript_id "TCONS_00002272"; exon_number "1"; oId "CUFF.3744.1"; tss_id "TSS1928";
1	Cufflinks	exon	55786187	55786482	.	+	.	gene_id "XLOC_001724"; transcript_id "TCONS_00002273"; exon_number "1"; oId "CUFF.3739.1"; tss_id "TSS1929";
1	Cufflinks	exon	55823921	55824196	.	+	.	gene_id "XLOC_001725"; transcript_id "TCONS_00002274"; exon_number "1"; oId "CUFF.3740.1"; tss_id "TSS1930";
1	Cufflinks	exon	56175799	56177462	.	+	.	gene_id "XLOC_001730"; transcript_id "TCONS_00002282"; exon_number "1"; oId "CUFF.3779.1"; tss_id "TSS1937";
1	Cufflinks	exon	56177690	56178186	.	+	.	gene_id "XLOC_001731"; transcript_id "TCONS_00002283"; exon_number "1"; oId "CUFF.3780.1"; tss_id "TSS1938";
1	Cufflinks	exon	56179731	56181474	.	+	.	gene_id "XLOC_001732"; transcript_id "TCONS_00002284"; exon_number "1"; oId "CUFF.3781.1"; tss_id "TSS1939";
1	Cufflinks	exon	56184099	56184585	.	+	.	gene_id "XLOC_001734"; transcript_id "TCONS_00002286"; exon_number "1"; oId "CUFF.3783.1"; tss_id "TSS1941";
1	Cufflinks	exon	56185012	56185725	.	+	.	gene_id "XLOC_001735"; transcript_id "TCONS_00002287"; exon_number "1"; oId "CUFF.3784.1"; tss_id "TSS1942";
1	Cufflinks	exon	56185990	56188040	.	+	.	gene_id "XLOC_001736"; transcript_id "TCONS_00002288"; exon_number "1"; oId "CUFF.3785.1"; tss_id "TSS1943";
1	Cufflinks	exon	56188309	56188980	.	+	.	gene_id "XLOC_001737"; transcript_id "TCONS_00002289"; exon_number "1"; oId "CUFF.3786.1"; tss_id "TSS1944";
1	Cufflinks	exon	56191067	56191552	.	+	.	gene_id "XLOC_001738"; transcript_id "TCONS_00002290"; exon_number "1"; oId "CUFF.3787.1"; tss_id "TSS1945";
1	Cufflinks	exon	56192327	56192758	.	+	.	gene_id "XLOC_001739"; transcript_id "TCONS_00002291"; exon_number "1"; oId "CUFF.3789.1"; tss_id "TSS1946";
1	Cufflinks	exon	56198571	56199089	.	+	.	gene_id "XLOC_001741"; transcript_id "TCONS_00002293"; exon_number "1"; oId "CUFF.3792.1"; tss_id "TSS1948";
1	Cufflinks	exon	56203820	56204138	.	+	.	gene_id "XLOC_001742"; transcript_id "TCONS_00002294"; exon_number "1"; oId "CUFF.3793.1"; tss_id "TSS1949";
1	Cufflinks	exon	56306166	56306416	.	+	.	gene_id "XLOC_001743"; transcript_id "TCONS_00002298"; exon_number "1"; oId "CUFF.3760.1"; tss_id "TSS1950";
1	Cufflinks	exon	56306922	56307046	.	+	.	gene_id "XLOC_001743"; transcript_id "TCONS_00002298"; exon_number "2"; oId "CUFF.3760.1"; tss_id "TSS1950";
1	Cufflinks	exon	56312113	56312164	.	+	.	gene_id "XLOC_001743"; transcript_id "TCONS_00002298"; exon_number "3"; oId "CUFF.3760.1"; tss_id "TSS1950";
1	Cufflinks	exon	56309920	56310151	.	+	.	gene_id "XLOC_001744"; transcript_id "TCONS_00002300"; exon_number "1"; oId "CUFF.3761.1"; tss_id "TSS1952";
1	Cufflinks	exon	56324011	56324300	.	+	.	gene_id "XLOC_001745"; transcript_id "TCONS_00002301"; exon_number "1"; oId "CUFF.3762.1"; tss_id "TSS1953";
1	Cufflinks	exon	56324601	56328135	.	+	.	gene_id "XLOC_001746"; transcript_id "TCONS_00002302"; exon_number "1"; oId "CUFF.3765.1"; tss_id "TSS1954";
1	Cufflinks	exon	56344286	56348267	.	+	.	gene_id "XLOC_001748"; transcript_id "TCONS_00002304"; exon_number "1"; oId "CUFF.3766.1"; tss_id "TSS1956";
1	Cufflinks	exon	56359348	56362128	.	+	.	gene_id "XLOC_001751"; transcript_id "TCONS_00002307"; exon_number "1"; oId "CUFF.3794.1"; tss_id "TSS1959";
1	Cufflinks	exon	56369978	56370984	.	+	.	gene_id "XLOC_001754"; transcript_id "TCONS_00002310"; exon_number "1"; oId "CUFF.3798.1"; tss_id "TSS1963";
1	Cufflinks	exon	56371182	56372184	.	+	.	gene_id "XLOC_001755"; transcript_id "TCONS_00002311"; exon_number "1"; oId "CUFF.3799.1"; tss_id "TSS1964";
1	Cufflinks	exon	56372339	56372910	.	+	.	gene_id "XLOC_001756"; transcript_id "TCONS_00002312"; exon_number "1"; oId "CUFF.3800.1"; tss_id "TSS1965";
1	Cufflinks	exon	56373552	56374108	.	+	.	gene_id "XLOC_001757"; transcript_id "TCONS_00002313"; exon_number "1"; oId "CUFF.3801.1"; tss_id "TSS1966";
1	Cufflinks	exon	56374192	56375178	.	+	.	gene_id "XLOC_001758"; transcript_id "TCONS_00002314"; exon_number "1"; oId "CUFF.3802.1"; tss_id "TSS1967";
1	Cufflinks	exon	56375314	56377115	.	+	.	gene_id "XLOC_001759"; transcript_id "TCONS_00002315"; exon_number "1"; oId "CUFF.3803.1"; tss_id "TSS1968";
1	Cufflinks	exon	56378687	56381012	.	+	.	gene_id "XLOC_001760"; transcript_id "TCONS_00002316"; exon_number "1"; oId "CUFF.3805.1"; tss_id "TSS1969";
1	Cufflinks	exon	56383847	56384414	.	+	.	gene_id "XLOC_001761"; transcript_id "TCONS_00002317"; exon_number "1"; oId "CUFF.3807.1"; tss_id "TSS1970";
1	Cufflinks	exon	56384529	56384844	.	+	.	gene_id "XLOC_001762"; transcript_id "TCONS_00002318"; exon_number "1"; oId "CUFF.3808.1"; tss_id "TSS1971";
1	Cufflinks	exon	56386620	56386973	.	+	.	gene_id "XLOC_001763"; transcript_id "TCONS_00002319"; exon_number "1"; oId "CUFF.3810.1"; tss_id "TSS1972";
1	Cufflinks	exon	56387133	56388277	.	+	.	gene_id "XLOC_001764"; transcript_id "TCONS_00002320"; exon_number "1"; oId "CUFF.3811.1"; tss_id "TSS1973";
1	Cufflinks	exon	56388379	56389048	.	+	.	gene_id "XLOC_001765"; transcript_id "TCONS_00002321"; exon_number "1"; oId "CUFF.3812.1"; tss_id "TSS1974";
1	Cufflinks	exon	56470343	56471038	.	+	.	gene_id "XLOC_001766"; transcript_id "TCONS_00002323"; exon_number "1"; oId "CUFF.3771.1"; tss_id "TSS1975";
1	Cufflinks	exon	56610500	56610828	.	+	.	gene_id "XLOC_001770"; transcript_id "TCONS_00002328"; exon_number "1"; oId "CUFF.3814.1"; tss_id "TSS1979";
1	Cufflinks	exon	56886289	56886525	.	+	.	gene_id "XLOC_001773"; transcript_id "TCONS_00002331"; exon_number "1"; oId "CUFF.3849.1"; tss_id "TSS1982";
1	Cufflinks	exon	56886769	56887713	.	+	.	gene_id "XLOC_001774"; transcript_id "TCONS_00002332"; exon_number "1"; oId "CUFF.3850.1"; tss_id "TSS1983";
1	Cufflinks	exon	56895504	56895978	.	+	.	gene_id "XLOC_001775"; transcript_id "TCONS_00002333"; exon_number "1"; oId "CUFF.3903.1"; tss_id "TSS1984";
1	Cufflinks	exon	56953084	56953383	.	+	.	gene_id "XLOC_001777"; transcript_id "TCONS_00002336"; exon_number "1"; oId "CUFF.3910.1"; tss_id "TSS1986";
1	Cufflinks	exon	56993084	56993350	.	+	.	gene_id "XLOC_001778"; transcript_id "TCONS_00002337"; exon_number "1"; oId "CUFF.3938.1"; tss_id "TSS1987";
1	Cufflinks	exon	57070292	57070581	.	+	.	gene_id "XLOC_001782"; transcript_id "TCONS_00002344"; exon_number "1"; oId "CUFF.3932.1"; tss_id "TSS1992";
1	Cufflinks	exon	57420050	57420620	.	+	.	gene_id "XLOC_001783"; transcript_id "TCONS_00002358"; exon_number "1"; oId "CUFF.4038.9"; tss_id "TSS1995";
1	Cufflinks	exon	57410795	57412912	.	+	.	gene_id "XLOC_001785"; transcript_id "TCONS_00002354"; exon_number "1"; oId "CUFF.4047.1"; tss_id "TSS1998";
1	Cufflinks	exon	57414967	57415423	.	+	.	gene_id "XLOC_001787"; transcript_id "TCONS_00002356"; exon_number "1"; oId "CUFF.4049.1"; tss_id "TSS2000";
1	Cufflinks	exon	57795104	57796451	.	+	.	gene_id "XLOC_001793"; transcript_id "TCONS_00002368"; exon_number "1"; oId "CUFF.3961.1"; tss_id "TSS2007";
1	Cufflinks	exon	57816498	57816723	.	+	.	gene_id "XLOC_001794"; transcript_id "TCONS_00002369"; exon_number "1"; oId "CUFF.3960.1"; tss_id "TSS2008";
1	Cufflinks	exon	58351679	58351931	.	+	.	gene_id "XLOC_001796"; transcript_id "TCONS_00002374"; exon_number "1"; oId "CUFF.3965.1"; tss_id "TSS2012";
1	Cufflinks	exon	58421516	58421822	.	+	.	gene_id "XLOC_001798"; transcript_id "TCONS_00002377"; exon_number "1"; oId "CUFF.3969.1"; tss_id "TSS2015";
1	Cufflinks	exon	58467543	58467842	.	+	.	gene_id "XLOC_001799"; transcript_id "TCONS_00002378"; exon_number "1"; oId "CUFF.3970.1"; tss_id "TSS2016";
1	Cufflinks	exon	58509228	58509953	.	+	.	gene_id "XLOC_001801"; transcript_id "TCONS_00002380"; exon_number "1"; oId "CUFF.3979.1"; tss_id "TSS2018";
1	Cufflinks	exon	58946677	58947257	.	+	.	gene_id "XLOC_001805"; transcript_id "TCONS_00002385"; exon_number "1"; oId "CUFF.3993.1"; tss_id "TSS2022";
1	Cufflinks	exon	59020833	59021377	.	+	.	gene_id "XLOC_001809"; transcript_id "TCONS_00002390"; exon_number "1"; oId "CUFF.3999.1"; tss_id "TSS2027";
1	Cufflinks	exon	59022952	59023192	.	+	.	gene_id "XLOC_001810"; transcript_id "TCONS_00002391"; exon_number "1"; oId "CUFF.4000.1"; tss_id "TSS2028";
1	Cufflinks	exon	59023277	59023530	.	+	.	gene_id "XLOC_001811"; transcript_id "TCONS_00002392"; exon_number "1"; oId "CUFF.4001.1"; tss_id "TSS2029";
1	Cufflinks	exon	59062412	59063342	.	+	.	gene_id "XLOC_001814"; transcript_id "TCONS_00002395"; exon_number "1"; oId "CUFF.4019.1"; tss_id "TSS2032";
1	Cufflinks	exon	59171349	59171603	.	+	.	gene_id "XLOC_001816"; transcript_id "TCONS_00002397"; exon_number "1"; oId "CUFF.4022.1"; tss_id "TSS2034";
1	Cufflinks	exon	59549649	59550065	.	+	.	gene_id "XLOC_001818"; transcript_id "TCONS_00002401"; exon_number "1"; oId "CUFF.4059.1"; tss_id "TSS2037";
1	Cufflinks	exon	59691685	59692069	.	+	.	gene_id "XLOC_001822"; transcript_id "TCONS_00002408"; exon_number "1"; oId "CUFF.4062.1"; tss_id "TSS2044";
1	Cufflinks	exon	59692138	59692529	.	+	.	gene_id "XLOC_001823"; transcript_id "TCONS_00002409"; exon_number "1"; oId "CUFF.4063.1"; tss_id "TSS2045";
1	Cufflinks	exon	59703719	59704344	.	+	.	gene_id "XLOC_001824"; transcript_id "TCONS_00002410"; exon_number "1"; oId "CUFF.4064.1"; tss_id "TSS2046";
1	Cufflinks	exon	59756349	59756864	.	+	.	gene_id "XLOC_001827"; transcript_id "TCONS_00002420"; exon_number "1"; oId "CUFF.4082.1"; tss_id "TSS2051";
1	Cufflinks	exon	59804556	59804875	.	+	.	gene_id "XLOC_001829"; transcript_id "TCONS_00002424"; exon_number "1"; oId "CUFF.4084.1"; tss_id "TSS2053";
1	Cufflinks	exon	59805806	59807599	.	+	.	gene_id "XLOC_001830"; transcript_id "TCONS_00002425"; exon_number "1"; oId "CUFF.4085.1"; tss_id "TSS2054";
1	Cufflinks	exon	59808630	59808892	.	+	.	gene_id "XLOC_001831"; transcript_id "TCONS_00002426"; exon_number "1"; oId "CUFF.4086.1"; tss_id "TSS2055";
1	Cufflinks	exon	59835738	59836053	.	+	.	gene_id "XLOC_001833"; transcript_id "TCONS_00002428"; exon_number "1"; oId "CUFF.4095.1"; tss_id "TSS2057";
1	Cufflinks	exon	59847663	59847979	.	+	.	gene_id "XLOC_001835"; transcript_id "TCONS_00002430"; exon_number "1"; oId "CUFF.4144.1"; tss_id "TSS2059";
1	Cufflinks	exon	59992739	59995699	.	+	.	gene_id "XLOC_001836"; transcript_id "TCONS_00002431"; exon_number "1"; oId "CUFF.4145.1"; tss_id "TSS2060";
1	Cufflinks	exon	60559405	60559749	.	+	.	gene_id "XLOC_001849"; transcript_id "TCONS_00002456"; exon_number "1"; oId "CUFF.4150.1"; tss_id "TSS2076";
1	Cufflinks	exon	60684697	60685100	.	+	.	gene_id "XLOC_001852"; transcript_id "TCONS_00002469"; exon_number "1"; oId "CUFF.4168.1"; tss_id "TSS2079";
1	Cufflinks	exon	60687433	60687721	.	+	.	gene_id "XLOC_001854"; transcript_id "TCONS_00002471"; exon_number "1"; oId "CUFF.4170.1"; tss_id "TSS2081";
1	Cufflinks	exon	60688994	60690143	.	+	.	gene_id "XLOC_001855"; transcript_id "TCONS_00002474"; exon_number "1"; oId "CUFF.4224.4"; tss_id "TSS2084";
1	Cufflinks	exon	60693448	60694223	.	+	.	gene_id "XLOC_001857"; transcript_id "TCONS_00002478"; exon_number "1"; oId "CUFF.4226.1"; tss_id "TSS2087";
1	Cufflinks	exon	60694861	60695606	.	+	.	gene_id "XLOC_001858"; transcript_id "TCONS_00002479"; exon_number "1"; oId "CUFF.4227.1"; tss_id "TSS2088";
1	Cufflinks	exon	60696097	60696324	.	+	.	gene_id "XLOC_001859"; transcript_id "TCONS_00002480"; exon_number "1"; oId "CUFF.4228.1"; tss_id "TSS2089";
1	Cufflinks	exon	60697041	60697867	.	+	.	gene_id "XLOC_001860"; transcript_id "TCONS_00002481"; exon_number "1"; oId "CUFF.4229.1"; tss_id "TSS2090";
1	Cufflinks	exon	60981450	60982459	.	+	.	gene_id "XLOC_001861"; transcript_id "TCONS_00002482"; exon_number "1"; oId "CUFF.4171.1"; tss_id "TSS2091";
1	Cufflinks	exon	60982517	60983677	.	+	.	gene_id "XLOC_001862"; transcript_id "TCONS_00002483"; exon_number "1"; oId "CUFF.4172.1"; tss_id "TSS2092";
1	Cufflinks	exon	60988165	60988457	.	+	.	gene_id "XLOC_001863"; transcript_id "TCONS_00002484"; exon_number "1"; oId "CUFF.4173.1"; tss_id "TSS2093";
1	Cufflinks	exon	60995646	60996497	.	+	.	gene_id "XLOC_001864"; transcript_id "TCONS_00002485"; exon_number "1"; oId "CUFF.4174.1"; tss_id "TSS2094";
1	Cufflinks	exon	60998964	60999858	.	+	.	gene_id "XLOC_001867"; transcript_id "TCONS_00002488"; exon_number "1"; oId "CUFF.4177.1"; tss_id "TSS2097";
1	Cufflinks	exon	61002238	61003646	.	+	.	gene_id "XLOC_001869"; transcript_id "TCONS_00002490"; exon_number "1"; oId "CUFF.4180.1"; tss_id "TSS2099";
1	Cufflinks	exon	61004478	61004763	.	+	.	gene_id "XLOC_001870"; transcript_id "TCONS_00002491"; exon_number "1"; oId "CUFF.4179.1"; tss_id "TSS2100";
1	Cufflinks	exon	61007019	61008768	.	+	.	gene_id "XLOC_001872"; transcript_id "TCONS_00002493"; exon_number "1"; oId "CUFF.4182.1"; tss_id "TSS2102";
1	Cufflinks	exon	61008877	61009217	.	+	.	gene_id "XLOC_001873"; transcript_id "TCONS_00002494"; exon_number "1"; oId "CUFF.4183.1"; tss_id "TSS2103";
1	Cufflinks	exon	61009410	61009731	.	+	.	gene_id "XLOC_001874"; transcript_id "TCONS_00002495"; exon_number "1"; oId "CUFF.4184.1"; tss_id "TSS2104";
1	Cufflinks	exon	61010545	61011123	.	+	.	gene_id "XLOC_001875"; transcript_id "TCONS_00002496"; exon_number "1"; oId "CUFF.4185.1"; tss_id "TSS2105";
1	Cufflinks	exon	61013293	61014523	.	+	.	gene_id "XLOC_001876"; transcript_id "TCONS_00002497"; exon_number "1"; oId "CUFF.4187.1"; tss_id "TSS2106";
1	Cufflinks	exon	61014862	61015212	.	+	.	gene_id "XLOC_001877"; transcript_id "TCONS_00002498"; exon_number "1"; oId "CUFF.4188.1"; tss_id "TSS2107";
1	Cufflinks	exon	61015346	61015603	.	+	.	gene_id "XLOC_001878"; transcript_id "TCONS_00002499"; exon_number "1"; oId "CUFF.4189.1"; tss_id "TSS2108";
1	Cufflinks	exon	61017917	61019589	.	+	.	gene_id "XLOC_001880"; transcript_id "TCONS_00002501"; exon_number "1"; oId "CUFF.4191.1"; tss_id "TSS2110";
1	Cufflinks	exon	61020364	61020808	.	+	.	gene_id "XLOC_001881"; transcript_id "TCONS_00002502"; exon_number "1"; oId "CUFF.4192.1"; tss_id "TSS2111";
1	Cufflinks	exon	61021219	61022054	.	+	.	gene_id "XLOC_001882"; transcript_id "TCONS_00002503"; exon_number "1"; oId "CUFF.4193.1"; tss_id "TSS2112";
1	Cufflinks	exon	61022805	61023520	.	+	.	gene_id "XLOC_001883"; transcript_id "TCONS_00002504"; exon_number "1"; oId "CUFF.4196.1"; tss_id "TSS2113";
1	Cufflinks	exon	61023681	61024053	.	+	.	gene_id "XLOC_001884"; transcript_id "TCONS_00002505"; exon_number "1"; oId "CUFF.4200.1"; tss_id "TSS2114";
1	Cufflinks	exon	61029035	61029830	.	+	.	gene_id "XLOC_001885"; transcript_id "TCONS_00002506"; exon_number "1"; oId "CUFF.4198.1"; tss_id "TSS2115";
1	Cufflinks	exon	61030006	61030849	.	+	.	gene_id "XLOC_001886"; transcript_id "TCONS_00002507"; exon_number "1"; oId "CUFF.4201.1"; tss_id "TSS2116";
1	Cufflinks	exon	61031551	61031854	.	+	.	gene_id "XLOC_001887"; transcript_id "TCONS_00002508"; exon_number "1"; oId "CUFF.4203.1"; tss_id "TSS2117";
1	Cufflinks	exon	61035684	61036282	.	+	.	gene_id "XLOC_001889"; transcript_id "TCONS_00002510"; exon_number "1"; oId "CUFF.4205.1"; tss_id "TSS2119";
1	Cufflinks	exon	61036501	61036771	.	+	.	gene_id "XLOC_001890"; transcript_id "TCONS_00002511"; exon_number "1"; oId "CUFF.4206.1"; tss_id "TSS2120";
1	Cufflinks	exon	61037917	61038199	.	+	.	gene_id "XLOC_001891"; transcript_id "TCONS_00002512"; exon_number "1"; oId "CUFF.4208.1"; tss_id "TSS2121";
1	Cufflinks	exon	61038555	61038784	.	+	.	gene_id "XLOC_001892"; transcript_id "TCONS_00002513"; exon_number "1"; oId "CUFF.4209.1"; tss_id "TSS2122";
1	Cufflinks	exon	61040576	61041085	.	+	.	gene_id "XLOC_001893"; transcript_id "TCONS_00002514"; exon_number "1"; oId "CUFF.4211.1"; tss_id "TSS2123";
1	Cufflinks	exon	61576550	61576764	.	+	.	gene_id "XLOC_001899"; transcript_id "TCONS_00002555"; exon_number "1"; oId "CUFF.4504.1"; tss_id "TSS2136";
1	Cufflinks	exon	61579423	61579686	.	+	.	gene_id "XLOC_001900"; transcript_id "TCONS_00002556"; exon_number "1"; oId "CUFF.4506.1"; tss_id "TSS2137";
1	Cufflinks	exon	61591376	61591832	.	+	.	gene_id "XLOC_001901"; transcript_id "TCONS_00002557"; exon_number "1"; oId "CUFF.4510.1"; tss_id "TSS2138";
1	Cufflinks	exon	61592184	61592424	.	+	.	gene_id "XLOC_001902"; transcript_id "TCONS_00002558"; exon_number "1"; oId "CUFF.4511.1"; tss_id "TSS2139";
1	Cufflinks	exon	61593540	61593849	.	+	.	gene_id "XLOC_001903"; transcript_id "TCONS_00002559"; exon_number "1"; oId "CUFF.4512.1"; tss_id "TSS2140";
1	Cufflinks	exon	61599546	61599947	.	+	.	gene_id "XLOC_001904"; transcript_id "TCONS_00002560"; exon_number "1"; oId "CUFF.4513.1"; tss_id "TSS2141";
1	Cufflinks	exon	61696481	61696903	.	+	.	gene_id "XLOC_001905"; transcript_id "TCONS_00002561"; exon_number "1"; oId "CUFF.4517.1"; tss_id "TSS2142";
1	Cufflinks	exon	61698237	61698643	.	+	.	gene_id "XLOC_001906"; transcript_id "TCONS_00002562"; exon_number "1"; oId "CUFF.4518.1"; tss_id "TSS2143";
1	Cufflinks	exon	61700015	61700436	.	+	.	gene_id "XLOC_001907"; transcript_id "TCONS_00002563"; exon_number "1"; oId "CUFF.4519.1"; tss_id "TSS2144";
1	Cufflinks	exon	61707611	61708047	.	+	.	gene_id "XLOC_001908"; transcript_id "TCONS_00002564"; exon_number "1"; oId "CUFF.4523.1"; tss_id "TSS2145";
1	Cufflinks	exon	61708450	61709549	.	+	.	gene_id "XLOC_001909"; transcript_id "TCONS_00002565"; exon_number "1"; oId "CUFF.4524.1"; tss_id "TSS2146";
1	Cufflinks	exon	61714916	61715326	.	+	.	gene_id "XLOC_001910"; transcript_id "TCONS_00002566"; exon_number "1"; oId "CUFF.4525.1"; tss_id "TSS2147";
1	Cufflinks	exon	61733966	61734227	.	+	.	gene_id "XLOC_001911"; transcript_id "TCONS_00002567"; exon_number "1"; oId "CUFF.4527.1"; tss_id "TSS2148";
1	Cufflinks	exon	61751624	61751970	.	+	.	gene_id "XLOC_001913"; transcript_id "TCONS_00002570"; exon_number "1"; oId "CUFF.4252.1"; tss_id "TSS2152";
1	Cufflinks	exon	61752216	61752843	.	+	.	gene_id "XLOC_001914"; transcript_id "TCONS_00002571"; exon_number "1"; oId "CUFF.4253.1"; tss_id "TSS2153";
1	Cufflinks	exon	61756241	61756519	.	+	.	gene_id "XLOC_001915"; transcript_id "TCONS_00002575"; exon_number "1"; oId "CUFF.4254.1"; tss_id "TSS2154";
1	Cufflinks	exon	61832313	61834160	.	+	.	gene_id "XLOC_001917"; transcript_id "TCONS_00002578"; exon_number "1"; oId "CUFF.4256.1"; tss_id "TSS2156";
1	Cufflinks	exon	61834241	61835174	.	+	.	gene_id "XLOC_001918"; transcript_id "TCONS_00002579"; exon_number "1"; oId "CUFF.4255.1"; tss_id "TSS2157";
1	Cufflinks	exon	61836604	61838267	.	+	.	gene_id "XLOC_001919"; transcript_id "TCONS_00002580"; exon_number "1"; oId "CUFF.4258.1"; tss_id "TSS2158";
1	Cufflinks	exon	61838337	61838828	.	+	.	gene_id "XLOC_001920"; transcript_id "TCONS_00002581"; exon_number "1"; oId "CUFF.4257.1"; tss_id "TSS2159";
1	Cufflinks	exon	61843972	61844657	.	+	.	gene_id "XLOC_001922"; transcript_id "TCONS_00002583"; exon_number "1"; oId "CUFF.4260.1"; tss_id "TSS2161";
1	Cufflinks	exon	61844774	61845649	.	+	.	gene_id "XLOC_001923"; transcript_id "TCONS_00002584"; exon_number "1"; oId "CUFF.4261.1"; tss_id "TSS2162";
1	Cufflinks	exon	61846830	61848060	.	+	.	gene_id "XLOC_001924"; transcript_id "TCONS_00002585"; exon_number "1"; oId "CUFF.4263.1"; tss_id "TSS2163";
1	Cufflinks	exon	61848881	61849174	.	+	.	gene_id "XLOC_001925"; transcript_id "TCONS_00002586"; exon_number "1"; oId "CUFF.4264.1"; tss_id "TSS2164";
1	Cufflinks	exon	61849534	61849803	.	+	.	gene_id "XLOC_001926"; transcript_id "TCONS_00002587"; exon_number "1"; oId "CUFF.4265.1"; tss_id "TSS2165";
1	Cufflinks	exon	61855633	61856341	.	+	.	gene_id "XLOC_001927"; transcript_id "TCONS_00002588"; exon_number "1"; oId "CUFF.4266.1"; tss_id "TSS2166";
1	Cufflinks	exon	61858552	61859636	.	+	.	gene_id "XLOC_001928"; transcript_id "TCONS_00002589"; exon_number "1"; oId "CUFF.4267.1"; tss_id "TSS2167";
1	Cufflinks	exon	61867809	61868140	.	+	.	gene_id "XLOC_001929"; transcript_id "TCONS_00002590"; exon_number "1"; oId "CUFF.4268.1"; tss_id "TSS2168";
1	Cufflinks	exon	61870315	61870763	.	+	.	gene_id "XLOC_001930"; transcript_id "TCONS_00002591"; exon_number "1"; oId "CUFF.4270.1"; tss_id "TSS2169";
1	Cufflinks	exon	62002924	62003080	.	+	.	gene_id "XLOC_001933"; transcript_id "TCONS_00002598"; exon_number "1"; oId "CUFF.4348.1"; tss_id "TSS2174";
1	Cufflinks	exon	62005175	62005384	.	+	.	gene_id "XLOC_001933"; transcript_id "TCONS_00002598"; exon_number "2"; oId "CUFF.4348.1"; tss_id "TSS2174";
1	Cufflinks	exon	62005536	62005689	.	+	.	gene_id "XLOC_001933"; transcript_id "TCONS_00002598"; exon_number "3"; oId "CUFF.4348.1"; tss_id "TSS2174";
1	Cufflinks	exon	62003024	62003080	.	+	.	gene_id "XLOC_001933"; transcript_id "TCONS_00002599"; exon_number "1"; oId "CUFF.4348.2"; tss_id "TSS2174";
1	Cufflinks	exon	62005175	62005384	.	+	.	gene_id "XLOC_001933"; transcript_id "TCONS_00002599"; exon_number "2"; oId "CUFF.4348.2"; tss_id "TSS2174";
1	Cufflinks	exon	62008048	62008114	.	+	.	gene_id "XLOC_001933"; transcript_id "TCONS_00002599"; exon_number "3"; oId "CUFF.4348.2"; tss_id "TSS2174";
1	Cufflinks	exon	62003537	62004957	.	+	.	gene_id "XLOC_001934"; transcript_id "TCONS_00002600"; exon_number "1"; oId "CUFF.4350.1"; tss_id "TSS2175";
1	Cufflinks	exon	62257843	62258376	.	+	.	gene_id "XLOC_001940"; transcript_id "TCONS_00002611"; exon_number "1"; oId "CUFF.4284.1"; tss_id "TSS2183";
1	Cufflinks	exon	62267247	62267449	.	+	.	gene_id "XLOC_001941"; transcript_id "TCONS_00002612"; exon_number "1"; oId "CUFF.4288.1"; tss_id "TSS2184";
1	Cufflinks	exon	62268901	62269293	.	+	.	gene_id "XLOC_001942"; transcript_id "TCONS_00002613"; exon_number "1"; oId "CUFF.4286.1"; tss_id "TSS2185";
1	Cufflinks	exon	62269992	62270244	.	+	.	gene_id "XLOC_001943"; transcript_id "TCONS_00002614"; exon_number "1"; oId "CUFF.4292.1"; tss_id "TSS2186";
1	Cufflinks	exon	62292228	62292521	.	+	.	gene_id "XLOC_001945"; transcript_id "TCONS_00002616"; exon_number "1"; oId "CUFF.4294.1"; tss_id "TSS2188";
1	Cufflinks	exon	62295183	62295468	.	+	.	gene_id "XLOC_001946"; transcript_id "TCONS_00002617"; exon_number "1"; oId "CUFF.4295.1"; tss_id "TSS2189";
1	Cufflinks	exon	62297636	62297907	.	+	.	gene_id "XLOC_001947"; transcript_id "TCONS_00002618"; exon_number "1"; oId "CUFF.4296.1"; tss_id "TSS2190";
1	Cufflinks	exon	62298548	62299119	.	+	.	gene_id "XLOC_001948"; transcript_id "TCONS_00002619"; exon_number "1"; oId "CUFF.4297.1"; tss_id "TSS2191";
1	Cufflinks	exon	62320910	62321728	.	+	.	gene_id "XLOC_001951"; transcript_id "TCONS_00002622"; exon_number "1"; oId "CUFF.4302.1"; tss_id "TSS2194";
1	Cufflinks	exon	62323914	62324583	.	+	.	gene_id "XLOC_001952"; transcript_id "TCONS_00002623"; exon_number "1"; oId "CUFF.4303.1"; tss_id "TSS2195";
1	Cufflinks	exon	62328729	62330568	.	+	.	gene_id "XLOC_001954"; transcript_id "TCONS_00002625"; exon_number "1"; oId "CUFF.4308.1"; tss_id "TSS2197";
1	Cufflinks	exon	62336322	62337393	.	+	.	gene_id "XLOC_001956"; transcript_id "TCONS_00002627"; exon_number "1"; oId "CUFF.4311.1"; tss_id "TSS2199";
1	Cufflinks	exon	62337494	62337813	.	+	.	gene_id "XLOC_001957"; transcript_id "TCONS_00002628"; exon_number "1"; oId "CUFF.4312.1"; tss_id "TSS2200";
1	Cufflinks	exon	62348022	62349389	.	+	.	gene_id "XLOC_001960"; transcript_id "TCONS_00002631"; exon_number "1"; oId "CUFF.4318.1"; tss_id "TSS2203";
1	Cufflinks	exon	62348904	62348934	.	+	.	gene_id "XLOC_001960"; transcript_id "TCONS_00002632"; exon_number "1"; oId "CUFF.4318.2"; tss_id "TSS2204";
1	Cufflinks	exon	62350358	62351511	.	+	.	gene_id "XLOC_001960"; transcript_id "TCONS_00002632"; exon_number "2"; oId "CUFF.4318.2"; tss_id "TSS2204";
1	Cufflinks	exon	62349747	62350110	.	+	.	gene_id "XLOC_001961"; transcript_id "TCONS_00002633"; exon_number "1"; oId "CUFF.4319.1"; tss_id "TSS2205";
1	Cufflinks	exon	62354246	62354510	.	+	.	gene_id "XLOC_001962"; transcript_id "TCONS_00002634"; exon_number "1"; oId "CUFF.4317.1"; tss_id "TSS2206";
1	Cufflinks	exon	62356924	62357352	.	+	.	gene_id "XLOC_001963"; transcript_id "TCONS_00002635"; exon_number "1"; oId "CUFF.4320.1"; tss_id "TSS2207";
1	Cufflinks	exon	62357858	62358133	.	+	.	gene_id "XLOC_001964"; transcript_id "TCONS_00002636"; exon_number "1"; oId "CUFF.4321.1"; tss_id "TSS2208";
1	Cufflinks	exon	62363410	62363703	.	+	.	gene_id "XLOC_001965"; transcript_id "TCONS_00002637"; exon_number "1"; oId "CUFF.4322.1"; tss_id "TSS2209";
1	Cufflinks	exon	62371959	62372345	.	+	.	gene_id "XLOC_001967"; transcript_id "TCONS_00002639"; exon_number "1"; oId "CUFF.4325.1"; tss_id "TSS2211";
1	Cufflinks	exon	62377758	62378164	.	+	.	gene_id "XLOC_001970"; transcript_id "TCONS_00002642"; exon_number "1"; oId "CUFF.4329.1"; tss_id "TSS2214";
1	Cufflinks	exon	62388022	62388318	.	+	.	gene_id "XLOC_001972"; transcript_id "TCONS_00002644"; exon_number "1"; oId "CUFF.4333.1"; tss_id "TSS2216";
1	Cufflinks	exon	62396874	62397209	.	+	.	gene_id "XLOC_001973"; transcript_id "TCONS_00002645"; exon_number "1"; oId "CUFF.4335.1"; tss_id "TSS2217";
1	Cufflinks	exon	62400121	62400369	.	+	.	gene_id "XLOC_001974"; transcript_id "TCONS_00002646"; exon_number "1"; oId "CUFF.4337.1"; tss_id "TSS2218";
1	Cufflinks	exon	62556421	62556756	.	+	.	gene_id "XLOC_001976"; transcript_id "TCONS_00002654"; exon_number "1"; oId "CUFF.4410.1"; tss_id "TSS2221";
1	Cufflinks	exon	62560186	62560424	.	+	.	gene_id "XLOC_001977"; transcript_id "TCONS_00002655"; exon_number "1"; oId "CUFF.4411.1"; tss_id "TSS2222";
1	Cufflinks	exon	62590496	62597787	.	+	.	gene_id "XLOC_001979"; transcript_id "TCONS_00002657"; exon_number "1"; oId "CUFF.4340.1"; tss_id "TSS2224";
1	Cufflinks	exon	62598199	62598575	.	+	.	gene_id "XLOC_001980"; transcript_id "TCONS_00002658"; exon_number "1"; oId "CUFF.4341.1"; tss_id "TSS2225";
1	Cufflinks	exon	62599733	62600181	.	+	.	gene_id "XLOC_001981"; transcript_id "TCONS_00002659"; exon_number "1"; oId "CUFF.4342.1"; tss_id "TSS2226";
1	Cufflinks	exon	62600374	62600893	.	+	.	gene_id "XLOC_001982"; transcript_id "TCONS_00002660"; exon_number "1"; oId "CUFF.4343.1"; tss_id "TSS2227";
1	Cufflinks	exon	62601671	62607069	.	+	.	gene_id "XLOC_001983"; transcript_id "TCONS_00002661"; exon_number "1"; oId "CUFF.4384.1"; tss_id "TSS2228";
1	Cufflinks	exon	62601673	62603156	.	+	.	gene_id "XLOC_001983"; transcript_id "TCONS_00002663"; exon_number "1"; oId "CUFF.4384.3"; tss_id "TSS2228";
1	Cufflinks	exon	62659028	62659801	.	+	.	gene_id "XLOC_001983"; transcript_id "TCONS_00002663"; exon_number "2"; oId "CUFF.4384.3"; tss_id "TSS2228";
1	Cufflinks	exon	62601688	62601864	.	+	.	gene_id "XLOC_001983"; transcript_id "TCONS_00002664"; exon_number "1"; oId "CUFF.4384.4"; tss_id "TSS2228";
1	Cufflinks	exon	62664766	62665773	.	+	.	gene_id "XLOC_001983"; transcript_id "TCONS_00002664"; exon_number "2"; oId "CUFF.4384.4"; tss_id "TSS2228";
1	Cufflinks	exon	62672590	62672918	.	+	.	gene_id "XLOC_001983"; transcript_id "TCONS_00002664"; exon_number "3"; oId "CUFF.4384.4"; tss_id "TSS2228";
1	Cufflinks	exon	62601836	62601864	.	+	.	gene_id "XLOC_001983"; transcript_id "TCONS_00002665"; exon_number "1"; oId "CUFF.4384.5"; tss_id "TSS2229";
1	Cufflinks	exon	62602970	62603156	.	+	.	gene_id "XLOC_001983"; transcript_id "TCONS_00002665"; exon_number "2"; oId "CUFF.4384.5"; tss_id "TSS2229";
1	Cufflinks	exon	62659028	62659801	.	+	.	gene_id "XLOC_001983"; transcript_id "TCONS_00002665"; exon_number "3"; oId "CUFF.4384.5"; tss_id "TSS2229";
1	Cufflinks	exon	62601836	62601864	.	+	.	gene_id "XLOC_001983"; transcript_id "TCONS_00002667"; exon_number "1"; oId "CUFF.4384.7"; tss_id "TSS2229";
1	Cufflinks	exon	62602970	62603156	.	+	.	gene_id "XLOC_001983"; transcript_id "TCONS_00002667"; exon_number "2"; oId "CUFF.4384.7"; tss_id "TSS2229";
1	Cufflinks	exon	62664766	62665773	.	+	.	gene_id "XLOC_001983"; transcript_id "TCONS_00002667"; exon_number "3"; oId "CUFF.4384.7"; tss_id "TSS2229";
1	Cufflinks	exon	62672590	62672918	.	+	.	gene_id "XLOC_001983"; transcript_id "TCONS_00002667"; exon_number "4"; oId "CUFF.4384.7"; tss_id "TSS2229";
1	Cufflinks	exon	62601840	62601864	.	+	.	gene_id "XLOC_001983"; transcript_id "TCONS_00002668"; exon_number "1"; oId "CUFF.4384.8"; tss_id "TSS2229";
1	Cufflinks	exon	62602970	62603156	.	+	.	gene_id "XLOC_001983"; transcript_id "TCONS_00002668"; exon_number "2"; oId "CUFF.4384.8"; tss_id "TSS2229";
1	Cufflinks	exon	62608761	62608860	.	+	.	gene_id "XLOC_001983"; transcript_id "TCONS_00002668"; exon_number "3"; oId "CUFF.4384.8"; tss_id "TSS2229";
1	Cufflinks	exon	62601843	62601864	.	+	.	gene_id "XLOC_001983"; transcript_id "TCONS_00002669"; exon_number "1"; oId "CUFF.4384.9"; tss_id "TSS2229";
1	Cufflinks	exon	62602970	62607069	.	+	.	gene_id "XLOC_001983"; transcript_id "TCONS_00002669"; exon_number "2"; oId "CUFF.4384.9"; tss_id "TSS2229";
1	Cufflinks	exon	62601888	62603156	.	+	.	gene_id "XLOC_001983"; transcript_id "TCONS_00002670"; exon_number "1"; oId "CUFF.4384.10"; tss_id "TSS2229";
1	Cufflinks	exon	62608761	62608860	.	+	.	gene_id "XLOC_001983"; transcript_id "TCONS_00002670"; exon_number "2"; oId "CUFF.4384.10"; tss_id "TSS2229";
1	Cufflinks	exon	62654185	62655296	.	+	.	gene_id "XLOC_001983"; transcript_id "TCONS_00002671"; exon_number "1"; oId "CUFF.4384.11"; tss_id "TSS2230";
1	Cufflinks	exon	62659028	62659801	.	+	.	gene_id "XLOC_001983"; transcript_id "TCONS_00002671"; exon_number "2"; oId "CUFF.4384.11"; tss_id "TSS2230";
1	Cufflinks	exon	62661264	62662726	.	+	.	gene_id "XLOC_001984"; transcript_id "TCONS_00002672"; exon_number "1"; oId "CUFF.4387.1"; tss_id "TSS2231";
1	Cufflinks	exon	62663740	62664278	.	+	.	gene_id "XLOC_001985"; transcript_id "TCONS_00002673"; exon_number "1"; oId "CUFF.4388.1"; tss_id "TSS2232";
1	Cufflinks	exon	62673003	62677826	.	+	.	gene_id "XLOC_001986"; transcript_id "TCONS_00002674"; exon_number "1"; oId "CUFF.4383.1"; tss_id "TSS2233";
1	Cufflinks	exon	62677958	62678957	.	+	.	gene_id "XLOC_001987"; transcript_id "TCONS_00002675"; exon_number "1"; oId "CUFF.4389.1"; tss_id "TSS2234";
1	Cufflinks	exon	62679008	62681811	.	+	.	gene_id "XLOC_001988"; transcript_id "TCONS_00002676"; exon_number "1"; oId "CUFF.4390.1"; tss_id "TSS2235";
1	Cufflinks	exon	62681868	62683526	.	+	.	gene_id "XLOC_001989"; transcript_id "TCONS_00002677"; exon_number "1"; oId "CUFF.4391.1"; tss_id "TSS2236";
1	Cufflinks	exon	62683665	62685627	.	+	.	gene_id "XLOC_001990"; transcript_id "TCONS_00002678"; exon_number "1"; oId "CUFF.4392.1"; tss_id "TSS2237";
1	Cufflinks	exon	62685849	62689951	.	+	.	gene_id "XLOC_001991"; transcript_id "TCONS_00002679"; exon_number "1"; oId "CUFF.4394.1"; tss_id "TSS2238";
1	Cufflinks	exon	62687154	62687799	.	+	.	gene_id "XLOC_001991"; transcript_id "TCONS_00002680"; exon_number "1"; oId "CUFF.4394.2"; tss_id "TSS2239";
1	Cufflinks	exon	62688404	62689951	.	+	.	gene_id "XLOC_001991"; transcript_id "TCONS_00002680"; exon_number "2"; oId "CUFF.4394.2"; tss_id "TSS2239";
1	Cufflinks	exon	62690211	62692348	.	+	.	gene_id "XLOC_001992"; transcript_id "TCONS_00002681"; exon_number "1"; oId "CUFF.4393.1"; tss_id "TSS2240";
1	Cufflinks	exon	62692624	62697851	.	+	.	gene_id "XLOC_001993"; transcript_id "TCONS_00002682"; exon_number "1"; oId "CUFF.4396.1"; tss_id "TSS2241";
1	Cufflinks	exon	62697991	62698357	.	+	.	gene_id "XLOC_001994"; transcript_id "TCONS_00002683"; exon_number "1"; oId "CUFF.4395.1"; tss_id "TSS2242";
1	Cufflinks	exon	62701372	62702175	.	+	.	gene_id "XLOC_001995"; transcript_id "TCONS_00002684"; exon_number "1"; oId "CUFF.4397.1"; tss_id "TSS2243";
1	Cufflinks	exon	62703903	62704459	.	+	.	gene_id "XLOC_001996"; transcript_id "TCONS_00002685"; exon_number "1"; oId "CUFF.4398.1"; tss_id "TSS2244";
1	Cufflinks	exon	62705761	62706633	.	+	.	gene_id "XLOC_001997"; transcript_id "TCONS_00002686"; exon_number "1"; oId "CUFF.4399.1"; tss_id "TSS2245";
1	Cufflinks	exon	62706855	62707588	.	+	.	gene_id "XLOC_001998"; transcript_id "TCONS_00002687"; exon_number "1"; oId "CUFF.4400.1"; tss_id "TSS2246";
1	Cufflinks	exon	62707975	62708317	.	+	.	gene_id "XLOC_001999"; transcript_id "TCONS_00002688"; exon_number "1"; oId "CUFF.4401.1"; tss_id "TSS2247";
1	Cufflinks	exon	62710850	62712153	.	+	.	gene_id "XLOC_002001"; transcript_id "TCONS_00002690"; exon_number "1"; oId "CUFF.4403.1"; tss_id "TSS2249";
1	Cufflinks	exon	62713405	62713951	.	+	.	gene_id "XLOC_002002"; transcript_id "TCONS_00002691"; exon_number "1"; oId "CUFF.4404.1"; tss_id "TSS2250";
1	Cufflinks	exon	62714256	62714967	.	+	.	gene_id "XLOC_002003"; transcript_id "TCONS_00002692"; exon_number "1"; oId "CUFF.4405.1"; tss_id "TSS2251";
1	Cufflinks	exon	62717597	62719082	.	+	.	gene_id "XLOC_002004"; transcript_id "TCONS_00002693"; exon_number "1"; oId "CUFF.4406.1"; tss_id "TSS2252";
1	Cufflinks	exon	62719179	62719866	.	+	.	gene_id "XLOC_002005"; transcript_id "TCONS_00002694"; exon_number "1"; oId "CUFF.4407.1"; tss_id "TSS2253";
1	Cufflinks	exon	62720623	62721671	.	+	.	gene_id "XLOC_002006"; transcript_id "TCONS_00002695"; exon_number "1"; oId "CUFF.4408.1"; tss_id "TSS2254";
1	Cufflinks	exon	62723701	62724188	.	+	.	gene_id "XLOC_002007"; transcript_id "TCONS_00002696"; exon_number "1"; oId "CUFF.4412.1"; tss_id "TSS2255";
1	Cufflinks	exon	62724842	62725195	.	+	.	gene_id "XLOC_002008"; transcript_id "TCONS_00002697"; exon_number "1"; oId "CUFF.4413.1"; tss_id "TSS2256";
1	Cufflinks	exon	62725515	62725905	.	+	.	gene_id "XLOC_002009"; transcript_id "TCONS_00002698"; exon_number "1"; oId "CUFF.4414.1"; tss_id "TSS2257";
1	Cufflinks	exon	62730812	62731131	.	+	.	gene_id "XLOC_002011"; transcript_id "TCONS_00002700"; exon_number "1"; oId "CUFF.4418.1"; tss_id "TSS2259";
1	Cufflinks	exon	62735115	62735541	.	+	.	gene_id "XLOC_002012"; transcript_id "TCONS_00002701"; exon_number "1"; oId "CUFF.4419.1"; tss_id "TSS2260";
1	Cufflinks	exon	62737471	62738200	.	+	.	gene_id "XLOC_002013"; transcript_id "TCONS_00002702"; exon_number "1"; oId "CUFF.4422.1"; tss_id "TSS2261";
1	Cufflinks	exon	62739149	62739407	.	+	.	gene_id "XLOC_002014"; transcript_id "TCONS_00002703"; exon_number "1"; oId "CUFF.4421.1"; tss_id "TSS2262";
1	Cufflinks	exon	62741081	62742299	.	+	.	gene_id "XLOC_002015"; transcript_id "TCONS_00002704"; exon_number "1"; oId "CUFF.4423.1"; tss_id "TSS2263";
1	Cufflinks	exon	62742593	62743069	.	+	.	gene_id "XLOC_002016"; transcript_id "TCONS_00002705"; exon_number "1"; oId "CUFF.4424.1"; tss_id "TSS2264";
1	Cufflinks	exon	62744262	62745420	.	+	.	gene_id "XLOC_002017"; transcript_id "TCONS_00002706"; exon_number "1"; oId "CUFF.4425.1"; tss_id "TSS2265";
1	Cufflinks	exon	62745478	62745985	.	+	.	gene_id "XLOC_002018"; transcript_id "TCONS_00002707"; exon_number "1"; oId "CUFF.4426.1"; tss_id "TSS2266";
1	Cufflinks	exon	62747366	62748892	.	+	.	gene_id "XLOC_002019"; transcript_id "TCONS_00002708"; exon_number "1"; oId "CUFF.4427.1"; tss_id "TSS2267";
1	Cufflinks	exon	62753415	62755221	.	+	.	gene_id "XLOC_002020"; transcript_id "TCONS_00002709"; exon_number "1"; oId "CUFF.4429.1"; tss_id "TSS2268";
1	Cufflinks	exon	62755729	62757712	.	+	.	gene_id "XLOC_002021"; transcript_id "TCONS_00002710"; exon_number "1"; oId "CUFF.4431.1"; tss_id "TSS2269";
1	Cufflinks	exon	62757829	62758697	.	+	.	gene_id "XLOC_002022"; transcript_id "TCONS_00002711"; exon_number "1"; oId "CUFF.4432.1"; tss_id "TSS2270";
1	Cufflinks	exon	62766870	62767244	.	+	.	gene_id "XLOC_002024"; transcript_id "TCONS_00002713"; exon_number "1"; oId "CUFF.4433.1"; tss_id "TSS2272";
1	Cufflinks	exon	62767381	62768473	.	+	.	gene_id "XLOC_002025"; transcript_id "TCONS_00002714"; exon_number "1"; oId "CUFF.4436.1"; tss_id "TSS2273";
1	Cufflinks	exon	62768848	62769397	.	+	.	gene_id "XLOC_002026"; transcript_id "TCONS_00002715"; exon_number "1"; oId "CUFF.4437.1"; tss_id "TSS2274";
1	Cufflinks	exon	62770713	62771049	.	+	.	gene_id "XLOC_002027"; transcript_id "TCONS_00002716"; exon_number "1"; oId "CUFF.4438.1"; tss_id "TSS2275";
1	Cufflinks	exon	62772609	62773295	.	+	.	gene_id "XLOC_002028"; transcript_id "TCONS_00002717"; exon_number "1"; oId "CUFF.4439.1"; tss_id "TSS2276";
1	Cufflinks	exon	62773728	62774515	.	+	.	gene_id "XLOC_002029"; transcript_id "TCONS_00002718"; exon_number "1"; oId "CUFF.4440.1"; tss_id "TSS2277";
1	Cufflinks	exon	62774933	62775221	.	+	.	gene_id "XLOC_002030"; transcript_id "TCONS_00002719"; exon_number "1"; oId "CUFF.4441.1"; tss_id "TSS2278";
1	Cufflinks	exon	62775899	62776575	.	+	.	gene_id "XLOC_002031"; transcript_id "TCONS_00002720"; exon_number "1"; oId "CUFF.4442.1"; tss_id "TSS2279";
1	Cufflinks	exon	62777608	62777937	.	+	.	gene_id "XLOC_002032"; transcript_id "TCONS_00002721"; exon_number "1"; oId "CUFF.4444.1"; tss_id "TSS2280";
1	Cufflinks	exon	62887487	62887918	.	+	.	gene_id "XLOC_002033"; transcript_id "TCONS_00002722"; exon_number "1"; oId "CUFF.4446.1"; tss_id "TSS2281";
1	Cufflinks	exon	62888056	62888435	.	+	.	gene_id "XLOC_002034"; transcript_id "TCONS_00002723"; exon_number "1"; oId "CUFF.4447.1"; tss_id "TSS2282";
1	Cufflinks	exon	62891024	62891294	.	+	.	gene_id "XLOC_002035"; transcript_id "TCONS_00002724"; exon_number "1"; oId "CUFF.4448.1"; tss_id "TSS2283";
1	Cufflinks	exon	62899413	62899927	.	+	.	gene_id "XLOC_002036"; transcript_id "TCONS_00002725"; exon_number "1"; oId "CUFF.4449.1"; tss_id "TSS2284";
1	Cufflinks	exon	62914332	62914611	.	+	.	gene_id "XLOC_002037"; transcript_id "TCONS_00002726"; exon_number "1"; oId "CUFF.4451.1"; tss_id "TSS2285";
1	Cufflinks	exon	62924433	62924643	.	+	.	gene_id "XLOC_002038"; transcript_id "TCONS_00002727"; exon_number "1"; oId "CUFF.4452.1"; tss_id "TSS2286";
1	Cufflinks	exon	63319131	63319636	.	+	.	gene_id "XLOC_002044"; transcript_id "TCONS_00002736"; exon_number "1"; oId "CUFF.4472.1"; tss_id "TSS2293";
1	Cufflinks	exon	63320572	63320878	.	+	.	gene_id "XLOC_002045"; transcript_id "TCONS_00002737"; exon_number "1"; oId "CUFF.4528.1"; tss_id "TSS2294";
1	Cufflinks	exon	63321765	63322516	.	+	.	gene_id "XLOC_002046"; transcript_id "TCONS_00002738"; exon_number "1"; oId "CUFF.4529.1"; tss_id "TSS2295";
1	Cufflinks	exon	63353678	63353990	.	+	.	gene_id "XLOC_002048"; transcript_id "TCONS_00002740"; exon_number "1"; oId "CUFF.4537.1"; tss_id "TSS2297";
1	Cufflinks	exon	63452566	63452805	.	+	.	gene_id "XLOC_002051"; transcript_id "TCONS_00002744"; exon_number "1"; oId "CUFF.4544.1"; tss_id "TSS2301";
1	Cufflinks	exon	63476709	63476962	.	+	.	gene_id "XLOC_002052"; transcript_id "TCONS_00002745"; exon_number "1"; oId "CUFF.4545.1"; tss_id "TSS2302";
1	Cufflinks	exon	63689632	63690731	.	+	.	gene_id "XLOC_002053"; transcript_id "TCONS_00002746"; exon_number "1"; oId "CUFF.4548.1"; tss_id "TSS2303";
1	Cufflinks	exon	63690889	63693182	.	+	.	gene_id "XLOC_002053"; transcript_id "TCONS_00002746"; exon_number "2"; oId "CUFF.4548.1"; tss_id "TSS2303";
1	Cufflinks	exon	64052807	64053371	.	+	.	gene_id "XLOC_002055"; transcript_id "TCONS_00002749"; exon_number "1"; oId "CUFF.4599.1"; tss_id "TSS2308";
1	Cufflinks	exon	64055605	64056075	.	+	.	gene_id "XLOC_002056"; transcript_id "TCONS_00002750"; exon_number "1"; oId "CUFF.4600.1"; tss_id "TSS2309";
1	Cufflinks	exon	64057502	64057850	.	+	.	gene_id "XLOC_002057"; transcript_id "TCONS_00002751"; exon_number "1"; oId "CUFF.4601.1"; tss_id "TSS2310";
1	Cufflinks	exon	64058542	64058932	.	+	.	gene_id "XLOC_002058"; transcript_id "TCONS_00002752"; exon_number "1"; oId "CUFF.4602.1"; tss_id "TSS2311";
1	Cufflinks	exon	64074219	64074617	.	+	.	gene_id "XLOC_002059"; transcript_id "TCONS_00002754"; exon_number "1"; oId "CUFF.4603.1"; tss_id "TSS2312";
1	Cufflinks	exon	64336336	64336547	.	+	.	gene_id "XLOC_002060"; transcript_id "TCONS_00002757"; exon_number "1"; oId "CUFF.4555.1"; tss_id "TSS2313";
1	Cufflinks	exon	64514935	64515200	.	+	.	gene_id "XLOC_002063"; transcript_id "TCONS_00002765"; exon_number "1"; oId "CUFF.4606.1"; tss_id "TSS2320";
1	Cufflinks	exon	64527362	64527627	.	+	.	gene_id "XLOC_002064"; transcript_id "TCONS_00002766"; exon_number "1"; oId "CUFF.4607.1"; tss_id "TSS2321";
1	Cufflinks	exon	64667275	64667604	.	+	.	gene_id "XLOC_002065"; transcript_id "TCONS_00002772"; exon_number "1"; oId "CUFF.4609.1"; tss_id "TSS2322";
1	Cufflinks	exon	64744729	64746090	.	+	.	gene_id "XLOC_002069"; transcript_id "TCONS_00002779"; exon_number "1"; oId "CUFF.4559.1"; tss_id "TSS2326";
1	Cufflinks	exon	64746193	64747061	.	+	.	gene_id "XLOC_002070"; transcript_id "TCONS_00002780"; exon_number "1"; oId "CUFF.4560.1"; tss_id "TSS2327";
1	Cufflinks	exon	64755324	64755674	.	+	.	gene_id "XLOC_002072"; transcript_id "TCONS_00002782"; exon_number "1"; oId "CUFF.4562.1"; tss_id "TSS2329";
1	Cufflinks	exon	64755916	64756455	.	+	.	gene_id "XLOC_002073"; transcript_id "TCONS_00002783"; exon_number "1"; oId "CUFF.4563.1"; tss_id "TSS2330";
1	Cufflinks	exon	64774627	64774983	.	+	.	gene_id "XLOC_002075"; transcript_id "TCONS_00002785"; exon_number "1"; oId "CUFF.4565.1"; tss_id "TSS2332";
1	Cufflinks	exon	64792742	64793032	.	+	.	gene_id "XLOC_002076"; transcript_id "TCONS_00002786"; exon_number "1"; oId "CUFF.4567.1"; tss_id "TSS2333";
1	Cufflinks	exon	64816075	64816356	.	+	.	gene_id "XLOC_002077"; transcript_id "TCONS_00002787"; exon_number "1"; oId "CUFF.4569.1"; tss_id "TSS2334";
1	Cufflinks	exon	64822517	64823452	.	+	.	gene_id "XLOC_002078"; transcript_id "TCONS_00002788"; exon_number "1"; oId "CUFF.4570.1"; tss_id "TSS2335";
1	Cufflinks	exon	64840564	64840770	.	+	.	gene_id "XLOC_002079"; transcript_id "TCONS_00002789"; exon_number "1"; oId "CUFF.4571.1"; tss_id "TSS2336";
1	Cufflinks	exon	64851780	64852019	.	+	.	gene_id "XLOC_002080"; transcript_id "TCONS_00002790"; exon_number "1"; oId "CUFF.4573.1"; tss_id "TSS2337";
1	Cufflinks	exon	64853539	64853908	.	+	.	gene_id "XLOC_002081"; transcript_id "TCONS_00002791"; exon_number "1"; oId "CUFF.4574.1"; tss_id "TSS2338";
1	Cufflinks	exon	64866350	64866631	.	+	.	gene_id "XLOC_002082"; transcript_id "TCONS_00002792"; exon_number "1"; oId "CUFF.4575.1"; tss_id "TSS2339";
1	Cufflinks	exon	64884463	64885734	.	+	.	gene_id "XLOC_002084"; transcript_id "TCONS_00002794"; exon_number "1"; oId "CUFF.4579.1"; tss_id "TSS2341";
1	Cufflinks	exon	64887206	64887531	.	+	.	gene_id "XLOC_002085"; transcript_id "TCONS_00002795"; exon_number "1"; oId "CUFF.4580.1"; tss_id "TSS2342";
1	Cufflinks	exon	64888488	64889071	.	+	.	gene_id "XLOC_002086"; transcript_id "TCONS_00002796"; exon_number "1"; oId "CUFF.4581.1"; tss_id "TSS2343";
1	Cufflinks	exon	64890477	64890739	.	+	.	gene_id "XLOC_002087"; transcript_id "TCONS_00002797"; exon_number "1"; oId "CUFF.4582.1"; tss_id "TSS2344";
1	Cufflinks	exon	64895998	64898397	.	+	.	gene_id "XLOC_002089"; transcript_id "TCONS_00002799"; exon_number "1"; oId "CUFF.4585.1"; tss_id "TSS2346";
1	Cufflinks	exon	64899525	64899862	.	+	.	gene_id "XLOC_002090"; transcript_id "TCONS_00002800"; exon_number "1"; oId "CUFF.4586.1"; tss_id "TSS2347";
1	Cufflinks	exon	64900770	64901052	.	+	.	gene_id "XLOC_002091"; transcript_id "TCONS_00002801"; exon_number "1"; oId "CUFF.4587.1"; tss_id "TSS2348";
1	Cufflinks	exon	64904653	64905516	.	+	.	gene_id "XLOC_002094"; transcript_id "TCONS_00002804"; exon_number "1"; oId "CUFF.4591.1"; tss_id "TSS2351";
1	Cufflinks	exon	64910683	64910706	.	+	.	gene_id "XLOC_002096"; transcript_id "TCONS_00002806"; exon_number "1"; oId "CUFF.4596.1"; tss_id "TSS2353";
1	Cufflinks	exon	64910949	64910998	.	+	.	gene_id "XLOC_002096"; transcript_id "TCONS_00002806"; exon_number "2"; oId "CUFF.4596.1"; tss_id "TSS2353";
1	Cufflinks	exon	64912723	64912926	.	+	.	gene_id "XLOC_002096"; transcript_id "TCONS_00002806"; exon_number "3"; oId "CUFF.4596.1"; tss_id "TSS2353";
1	Cufflinks	exon	64916591	64916889	.	+	.	gene_id "XLOC_002096"; transcript_id "TCONS_00002806"; exon_number "4"; oId "CUFF.4596.1"; tss_id "TSS2353";
1	Cufflinks	exon	64913494	64913517	.	+	.	gene_id "XLOC_002096"; transcript_id "TCONS_00002807"; exon_number "1"; oId "CUFF.4596.2"; tss_id "TSS2354";
1	Cufflinks	exon	64914335	64914415	.	+	.	gene_id "XLOC_002096"; transcript_id "TCONS_00002807"; exon_number "2"; oId "CUFF.4596.2"; tss_id "TSS2354";
1	Cufflinks	exon	64916591	64916889	.	+	.	gene_id "XLOC_002096"; transcript_id "TCONS_00002807"; exon_number "3"; oId "CUFF.4596.2"; tss_id "TSS2354";
1	Cufflinks	exon	64923249	64923452	.	+	.	gene_id "XLOC_002098"; transcript_id "TCONS_00002809"; exon_number "1"; oId "CUFF.4610.1"; tss_id "TSS2356";
1	Cufflinks	exon	64925733	64925935	.	+	.	gene_id "XLOC_002099"; transcript_id "TCONS_00002810"; exon_number "1"; oId "CUFF.4611.1"; tss_id "TSS2357";
1	Cufflinks	exon	65037303	65038171	.	+	.	gene_id "XLOC_002101"; transcript_id "TCONS_00002815"; exon_number "1"; oId "CUFF.4690.1"; tss_id "TSS2364";
1	Cufflinks	exon	65039225	65039453	.	+	.	gene_id "XLOC_002102"; transcript_id "TCONS_00002816"; exon_number "1"; oId "CUFF.4691.1"; tss_id "TSS2365";
1	Cufflinks	exon	65039527	65040108	.	+	.	gene_id "XLOC_002103"; transcript_id "TCONS_00002817"; exon_number "1"; oId "CUFF.4692.1"; tss_id "TSS2366";
1	Cufflinks	exon	65049184	65049796	.	+	.	gene_id "XLOC_002104"; transcript_id "TCONS_00002818"; exon_number "1"; oId "CUFF.4693.1"; tss_id "TSS2367";
1	Cufflinks	exon	65063586	65063968	.	+	.	gene_id "XLOC_002105"; transcript_id "TCONS_00002819"; exon_number "1"; oId "CUFF.4695.1"; tss_id "TSS2368";
1	Cufflinks	exon	65066020	65066431	.	+	.	gene_id "XLOC_002106"; transcript_id "TCONS_00002820"; exon_number "1"; oId "CUFF.4696.1"; tss_id "TSS2369";
1	Cufflinks	exon	65077577	65077970	.	+	.	gene_id "XLOC_002107"; transcript_id "TCONS_00002821"; exon_number "1"; oId "CUFF.4697.1"; tss_id "TSS2370";
1	Cufflinks	exon	65081621	65082138	.	+	.	gene_id "XLOC_002108"; transcript_id "TCONS_00002824"; exon_number "1"; oId "CUFF.4698.1"; tss_id "TSS2371";
1	Cufflinks	exon	65083624	65084019	.	+	.	gene_id "XLOC_002109"; transcript_id "TCONS_00002825"; exon_number "1"; oId "CUFF.4699.1"; tss_id "TSS2372";
1	Cufflinks	exon	65578555	65580383	.	+	.	gene_id "XLOC_002118"; transcript_id "TCONS_00002837"; exon_number "1"; oId "CUFF.4648.1"; tss_id "TSS2382";
1	Cufflinks	exon	65584877	65586818	.	+	.	gene_id "XLOC_002119"; transcript_id "TCONS_00002838"; exon_number "1"; oId "CUFF.4649.1"; tss_id "TSS2383";
1	Cufflinks	exon	65586931	65589477	.	+	.	gene_id "XLOC_002120"; transcript_id "TCONS_00002839"; exon_number "1"; oId "CUFF.4650.1"; tss_id "TSS2384";
1	Cufflinks	exon	65592397	65593684	.	+	.	gene_id "XLOC_002122"; transcript_id "TCONS_00002841"; exon_number "1"; oId "CUFF.4647.1"; tss_id "TSS2386";
1	Cufflinks	exon	65594413	65594957	.	+	.	gene_id "XLOC_002123"; transcript_id "TCONS_00002842"; exon_number "1"; oId "CUFF.4652.1"; tss_id "TSS2387";
1	Cufflinks	exon	65596705	65597056	.	+	.	gene_id "XLOC_002124"; transcript_id "TCONS_00002843"; exon_number "1"; oId "CUFF.4654.1"; tss_id "TSS2388";
1	Cufflinks	exon	65599060	65599435	.	+	.	gene_id "XLOC_002125"; transcript_id "TCONS_00002844"; exon_number "1"; oId "CUFF.4633.1"; tss_id "TSS2389";
1	Cufflinks	exon	65600359	65600729	.	+	.	gene_id "XLOC_002127"; transcript_id "TCONS_00002846"; exon_number "1"; oId "CUFF.4637.1"; tss_id "TSS2391";
1	Cufflinks	exon	65600836	65601116	.	+	.	gene_id "XLOC_002128"; transcript_id "TCONS_00002847"; exon_number "1"; oId "CUFF.4638.1"; tss_id "TSS2392";
1	Cufflinks	exon	65602069	65602928	.	+	.	gene_id "XLOC_002129"; transcript_id "TCONS_00002848"; exon_number "1"; oId "CUFF.4639.1"; tss_id "TSS2393";
1	Cufflinks	exon	65604011	65605386	.	+	.	gene_id "XLOC_002130"; transcript_id "TCONS_00002849"; exon_number "1"; oId "CUFF.4640.1"; tss_id "TSS2394";
1	Cufflinks	exon	65606368	65607216	.	+	.	gene_id "XLOC_002131"; transcript_id "TCONS_00002850"; exon_number "1"; oId "CUFF.4641.1"; tss_id "TSS2395";
1	Cufflinks	exon	65607311	65607938	.	+	.	gene_id "XLOC_002132"; transcript_id "TCONS_00002851"; exon_number "1"; oId "CUFF.4642.1"; tss_id "TSS2396";
1	Cufflinks	exon	65608114	65609501	.	+	.	gene_id "XLOC_002133"; transcript_id "TCONS_00002852"; exon_number "1"; oId "CUFF.4643.1"; tss_id "TSS2397";
1	Cufflinks	exon	65610425	65610714	.	+	.	gene_id "XLOC_002135"; transcript_id "TCONS_00002856"; exon_number "1"; oId "CUFF.4883.1"; tss_id "TSS2407";
1	Cufflinks	exon	65611497	65612561	.	+	.	gene_id "XLOC_002136"; transcript_id "TCONS_00002857"; exon_number "1"; oId "CUFF.4884.1"; tss_id "TSS2408";
1	Cufflinks	exon	65612664	65613265	.	+	.	gene_id "XLOC_002137"; transcript_id "TCONS_00002858"; exon_number "1"; oId "CUFF.4885.1"; tss_id "TSS2409";
1	Cufflinks	exon	65613410	65614080	.	+	.	gene_id "XLOC_002138"; transcript_id "TCONS_00002859"; exon_number "1"; oId "CUFF.4886.1"; tss_id "TSS2410";
1	Cufflinks	exon	65617593	65618322	.	+	.	gene_id "XLOC_002140"; transcript_id "TCONS_00002861"; exon_number "1"; oId "CUFF.4888.1"; tss_id "TSS2412";
1	Cufflinks	exon	65618435	65619436	.	+	.	gene_id "XLOC_002141"; transcript_id "TCONS_00002862"; exon_number "1"; oId "CUFF.4889.1"; tss_id "TSS2413";
1	Cufflinks	exon	65619655	65620275	.	+	.	gene_id "XLOC_002142"; transcript_id "TCONS_00002863"; exon_number "1"; oId "CUFF.4890.1"; tss_id "TSS2414";
1	Cufflinks	exon	65621457	65621739	.	+	.	gene_id "XLOC_002143"; transcript_id "TCONS_00002864"; exon_number "1"; oId "CUFF.4891.1"; tss_id "TSS2415";
1	Cufflinks	exon	65622634	65622892	.	+	.	gene_id "XLOC_002144"; transcript_id "TCONS_00002865"; exon_number "1"; oId "CUFF.4892.1"; tss_id "TSS2416";
1	Cufflinks	exon	65624978	65627257	.	+	.	gene_id "XLOC_002145"; transcript_id "TCONS_00002866"; exon_number "1"; oId "CUFF.4894.1"; tss_id "TSS2417";
1	Cufflinks	exon	65628004	65628341	.	+	.	gene_id "XLOC_002146"; transcript_id "TCONS_00002867"; exon_number "1"; oId "CUFF.4895.1"; tss_id "TSS2418";
1	Cufflinks	exon	65629112	65630310	.	+	.	gene_id "XLOC_002147"; transcript_id "TCONS_00002868"; exon_number "1"; oId "CUFF.4896.1"; tss_id "TSS2419";
1	Cufflinks	exon	65631168	65632021	.	+	.	gene_id "XLOC_002148"; transcript_id "TCONS_00002869"; exon_number "1"; oId "CUFF.4897.1"; tss_id "TSS2420";
1	Cufflinks	exon	65632200	65632439	.	+	.	gene_id "XLOC_002149"; transcript_id "TCONS_00002870"; exon_number "1"; oId "CUFF.4898.1"; tss_id "TSS2421";
1	Cufflinks	exon	65632538	65633026	.	+	.	gene_id "XLOC_002150"; transcript_id "TCONS_00002871"; exon_number "1"; oId "CUFF.4899.1"; tss_id "TSS2422";
1	Cufflinks	exon	65633492	65633858	.	+	.	gene_id "XLOC_002151"; transcript_id "TCONS_00002872"; exon_number "1"; oId "CUFF.4900.1"; tss_id "TSS2423";
1	Cufflinks	exon	65634700	65635032	.	+	.	gene_id "XLOC_002152"; transcript_id "TCONS_00002873"; exon_number "1"; oId "CUFF.4901.1"; tss_id "TSS2424";
1	Cufflinks	exon	65635219	65635461	.	+	.	gene_id "XLOC_002153"; transcript_id "TCONS_00002874"; exon_number "1"; oId "CUFF.4902.1"; tss_id "TSS2425";
1	Cufflinks	exon	65636032	65636396	.	+	.	gene_id "XLOC_002154"; transcript_id "TCONS_00002875"; exon_number "1"; oId "CUFF.4903.1"; tss_id "TSS2426";
1	Cufflinks	exon	65637208	65637804	.	+	.	gene_id "XLOC_002155"; transcript_id "TCONS_00002876"; exon_number "1"; oId "CUFF.4904.1"; tss_id "TSS2427";
1	Cufflinks	exon	65644044	65645186	.	+	.	gene_id "XLOC_002158"; transcript_id "TCONS_00002879"; exon_number "1"; oId "CUFF.4908.1"; tss_id "TSS2430";
1	Cufflinks	exon	65646988	65647588	.	+	.	gene_id "XLOC_002159"; transcript_id "TCONS_00002880"; exon_number "1"; oId "CUFF.4909.1"; tss_id "TSS2431";
1	Cufflinks	exon	65647923	65648177	.	+	.	gene_id "XLOC_002160"; transcript_id "TCONS_00002881"; exon_number "1"; oId "CUFF.4910.1"; tss_id "TSS2432";
1	Cufflinks	exon	65649346	65649847	.	+	.	gene_id "XLOC_002161"; transcript_id "TCONS_00002882"; exon_number "1"; oId "CUFF.4911.1"; tss_id "TSS2433";
1	Cufflinks	exon	65651387	65652719	.	+	.	gene_id "XLOC_002162"; transcript_id "TCONS_00002883"; exon_number "1"; oId "CUFF.4912.1"; tss_id "TSS2434";
1	Cufflinks	exon	65653217	65653481	.	+	.	gene_id "XLOC_002163"; transcript_id "TCONS_00002885"; exon_number "1"; oId "CUFF.4913.1"; tss_id "TSS2435";
1	Cufflinks	exon	65653889	65654099	.	+	.	gene_id "XLOC_002164"; transcript_id "TCONS_00002886"; exon_number "1"; oId "CUFF.4914.1"; tss_id "TSS2436";
1	Cufflinks	exon	65654244	65654700	.	+	.	gene_id "XLOC_002165"; transcript_id "TCONS_00002887"; exon_number "1"; oId "CUFF.4915.1"; tss_id "TSS2437";
1	Cufflinks	exon	65655567	65655911	.	+	.	gene_id "XLOC_002166"; transcript_id "TCONS_00002888"; exon_number "1"; oId "CUFF.4916.1"; tss_id "TSS2438";
1	Cufflinks	exon	65656553	65656766	.	+	.	gene_id "XLOC_002167"; transcript_id "TCONS_00002889"; exon_number "1"; oId "CUFF.4917.1"; tss_id "TSS2439";
1	Cufflinks	exon	65658904	65659330	.	+	.	gene_id "XLOC_002168"; transcript_id "TCONS_00002890"; exon_number "1"; oId "CUFF.4918.1"; tss_id "TSS2440";
1	Cufflinks	exon	65659854	65660446	.	+	.	gene_id "XLOC_002169"; transcript_id "TCONS_00002891"; exon_number "1"; oId "CUFF.4919.1"; tss_id "TSS2441";
1	Cufflinks	exon	65666155	65666532	.	+	.	gene_id "XLOC_002171"; transcript_id "TCONS_00002893"; exon_number "1"; oId "CUFF.4921.1"; tss_id "TSS2443";
1	Cufflinks	exon	65666794	65667055	.	+	.	gene_id "XLOC_002172"; transcript_id "TCONS_00002894"; exon_number "1"; oId "CUFF.4922.1"; tss_id "TSS2444";
1	Cufflinks	exon	65668160	65670043	.	+	.	gene_id "XLOC_002173"; transcript_id "TCONS_00002895"; exon_number "1"; oId "CUFF.4923.1"; tss_id "TSS2445";
1	Cufflinks	exon	65672461	65672708	.	+	.	gene_id "XLOC_002174"; transcript_id "TCONS_00002896"; exon_number "1"; oId "CUFF.4924.1"; tss_id "TSS2446";
1	Cufflinks	exon	65673038	65673281	.	+	.	gene_id "XLOC_002175"; transcript_id "TCONS_00002897"; exon_number "1"; oId "CUFF.4925.1"; tss_id "TSS2447";
1	Cufflinks	exon	65675797	65676288	.	+	.	gene_id "XLOC_002176"; transcript_id "TCONS_00002898"; exon_number "1"; oId "CUFF.4926.1"; tss_id "TSS2448";
1	Cufflinks	exon	65676954	65677808	.	+	.	gene_id "XLOC_002177"; transcript_id "TCONS_00002899"; exon_number "1"; oId "CUFF.4927.1"; tss_id "TSS2449";
1	Cufflinks	exon	65678672	65678886	.	+	.	gene_id "XLOC_002178"; transcript_id "TCONS_00002900"; exon_number "1"; oId "CUFF.4928.1"; tss_id "TSS2450";
1	Cufflinks	exon	65680080	65685341	.	+	.	gene_id "XLOC_002179"; transcript_id "TCONS_00002902"; exon_number "1"; oId "CUFF.4929.1"; tss_id "TSS2451";
1	Cufflinks	exon	65685738	65686334	.	+	.	gene_id "XLOC_002180"; transcript_id "TCONS_00002903"; exon_number "1"; oId "CUFF.4930.1"; tss_id "TSS2452";
1	Cufflinks	exon	65686810	65687669	.	+	.	gene_id "XLOC_002181"; transcript_id "TCONS_00002904"; exon_number "1"; oId "CUFF.4931.1"; tss_id "TSS2453";
1	Cufflinks	exon	65688550	65688893	.	+	.	gene_id "XLOC_002182"; transcript_id "TCONS_00002905"; exon_number "1"; oId "CUFF.4932.1"; tss_id "TSS2454";
1	Cufflinks	exon	65689046	65689562	.	+	.	gene_id "XLOC_002183"; transcript_id "TCONS_00002906"; exon_number "1"; oId "CUFF.4933.1"; tss_id "TSS2455";
1	Cufflinks	exon	65692885	65694294	.	+	.	gene_id "XLOC_002184"; transcript_id "TCONS_00002913"; exon_number "1"; oId "CUFF.4934.1"; tss_id "TSS2456";
1	Cufflinks	exon	65694753	65695713	.	+	.	gene_id "XLOC_002185"; transcript_id "TCONS_00002914"; exon_number "1"; oId "CUFF.4935.1"; tss_id "TSS2457";
1	Cufflinks	exon	65695986	65696407	.	+	.	gene_id "XLOC_002186"; transcript_id "TCONS_00002915"; exon_number "1"; oId "CUFF.4936.1"; tss_id "TSS2458";
1	Cufflinks	exon	65696859	65700032	.	+	.	gene_id "XLOC_002187"; transcript_id "TCONS_00002916"; exon_number "1"; oId "CUFF.4937.1"; tss_id "TSS2459";
1	Cufflinks	exon	65700594	65702044	.	+	.	gene_id "XLOC_002188"; transcript_id "TCONS_00002917"; exon_number "1"; oId "CUFF.4938.1"; tss_id "TSS2460";
1	Cufflinks	exon	65702503	65705386	.	+	.	gene_id "XLOC_002189"; transcript_id "TCONS_00002918"; exon_number "1"; oId "CUFF.4939.1"; tss_id "TSS2461";
1	Cufflinks	exon	65705470	65706581	.	+	.	gene_id "XLOC_002190"; transcript_id "TCONS_00002919"; exon_number "1"; oId "CUFF.4940.1"; tss_id "TSS2462";
1	Cufflinks	exon	65707282	65707946	.	+	.	gene_id "XLOC_002191"; transcript_id "TCONS_00002920"; exon_number "1"; oId "CUFF.4941.1"; tss_id "TSS2463";
1	Cufflinks	exon	65708365	65709434	.	+	.	gene_id "XLOC_002192"; transcript_id "TCONS_00002921"; exon_number "1"; oId "CUFF.4942.1"; tss_id "TSS2464";
1	Cufflinks	exon	65709960	65710265	.	+	.	gene_id "XLOC_002193"; transcript_id "TCONS_00002922"; exon_number "1"; oId "CUFF.4943.1"; tss_id "TSS2465";
1	Cufflinks	exon	65710332	65711571	.	+	.	gene_id "XLOC_002194"; transcript_id "TCONS_00002923"; exon_number "1"; oId "CUFF.4944.1"; tss_id "TSS2466";
1	Cufflinks	exon	65711827	65712605	.	+	.	gene_id "XLOC_002195"; transcript_id "TCONS_00002924"; exon_number "1"; oId "CUFF.4945.1"; tss_id "TSS2467";
1	Cufflinks	exon	65712722	65714545	.	+	.	gene_id "XLOC_002196"; transcript_id "TCONS_00002925"; exon_number "1"; oId "CUFF.4946.1"; tss_id "TSS2468";
1	Cufflinks	exon	65714720	65715994	.	+	.	gene_id "XLOC_002197"; transcript_id "TCONS_00002926"; exon_number "1"; oId "CUFF.4947.1"; tss_id "TSS2469";
1	Cufflinks	exon	65716088	65716928	.	+	.	gene_id "XLOC_002198"; transcript_id "TCONS_00002927"; exon_number "1"; oId "CUFF.4948.1"; tss_id "TSS2470";
1	Cufflinks	exon	65719796	65720410	.	+	.	gene_id "XLOC_002199"; transcript_id "TCONS_00002928"; exon_number "1"; oId "CUFF.4949.1"; tss_id "TSS2471";
1	Cufflinks	exon	65720469	65720797	.	+	.	gene_id "XLOC_002200"; transcript_id "TCONS_00002929"; exon_number "1"; oId "CUFF.4950.1"; tss_id "TSS2472";
1	Cufflinks	exon	65721472	65721998	.	+	.	gene_id "XLOC_002201"; transcript_id "TCONS_00002930"; exon_number "1"; oId "CUFF.4951.1"; tss_id "TSS2473";
1	Cufflinks	exon	65723007	65723287	.	+	.	gene_id "XLOC_002202"; transcript_id "TCONS_00002931"; exon_number "1"; oId "CUFF.4952.1"; tss_id "TSS2474";
1	Cufflinks	exon	65723462	65724239	.	+	.	gene_id "XLOC_002203"; transcript_id "TCONS_00002932"; exon_number "1"; oId "CUFF.4953.1"; tss_id "TSS2475";
1	Cufflinks	exon	65725856	65726155	.	+	.	gene_id "XLOC_002204"; transcript_id "TCONS_00002933"; exon_number "1"; oId "CUFF.4954.1"; tss_id "TSS2476";
1	Cufflinks	exon	65726534	65727328	.	+	.	gene_id "XLOC_002205"; transcript_id "TCONS_00002934"; exon_number "1"; oId "CUFF.4955.1"; tss_id "TSS2477";
1	Cufflinks	exon	65727482	65727731	.	+	.	gene_id "XLOC_002206"; transcript_id "TCONS_00002935"; exon_number "1"; oId "CUFF.4956.1"; tss_id "TSS2478";
1	Cufflinks	exon	65728139	65731593	.	+	.	gene_id "XLOC_002207"; transcript_id "TCONS_00002936"; exon_number "1"; oId "CUFF.4957.1"; tss_id "TSS2479";
1	Cufflinks	exon	65732616	65732868	.	+	.	gene_id "XLOC_002208"; transcript_id "TCONS_00002937"; exon_number "1"; oId "CUFF.4958.1"; tss_id "TSS2480";
1	Cufflinks	exon	65735079	65735336	.	+	.	gene_id "XLOC_002209"; transcript_id "TCONS_00002938"; exon_number "1"; oId "CUFF.4960.1"; tss_id "TSS2481";
1	Cufflinks	exon	65736924	65737272	.	+	.	gene_id "XLOC_002210"; transcript_id "TCONS_00002939"; exon_number "1"; oId "CUFF.4961.1"; tss_id "TSS2482";
1	Cufflinks	exon	65738061	65738906	.	+	.	gene_id "XLOC_002211"; transcript_id "TCONS_00002940"; exon_number "1"; oId "CUFF.4962.1"; tss_id "TSS2483";
1	Cufflinks	exon	65738965	65739494	.	+	.	gene_id "XLOC_002212"; transcript_id "TCONS_00002941"; exon_number "1"; oId "CUFF.4963.1"; tss_id "TSS2484";
1	Cufflinks	exon	65741871	65742180	.	+	.	gene_id "XLOC_002213"; transcript_id "TCONS_00002942"; exon_number "1"; oId "CUFF.4964.1"; tss_id "TSS2485";
1	Cufflinks	exon	65744379	65744998	.	+	.	gene_id "XLOC_002214"; transcript_id "TCONS_00002943"; exon_number "1"; oId "CUFF.4965.1"; tss_id "TSS2486";
1	Cufflinks	exon	65745307	65745699	.	+	.	gene_id "XLOC_002215"; transcript_id "TCONS_00002944"; exon_number "1"; oId "CUFF.4966.1"; tss_id "TSS2487";
1	Cufflinks	exon	65746278	65747058	.	+	.	gene_id "XLOC_002216"; transcript_id "TCONS_00002945"; exon_number "1"; oId "CUFF.4967.1"; tss_id "TSS2488";
1	Cufflinks	exon	65748489	65748932	.	+	.	gene_id "XLOC_002217"; transcript_id "TCONS_00002946"; exon_number "1"; oId "CUFF.4968.1"; tss_id "TSS2489";
1	Cufflinks	exon	65749857	65751278	.	+	.	gene_id "XLOC_002218"; transcript_id "TCONS_00002947"; exon_number "1"; oId "CUFF.4969.1"; tss_id "TSS2490";
1	Cufflinks	exon	65751711	65752735	.	+	.	gene_id "XLOC_002219"; transcript_id "TCONS_00002948"; exon_number "1"; oId "CUFF.4970.1"; tss_id "TSS2491";
1	Cufflinks	exon	65754317	65754884	.	+	.	gene_id "XLOC_002220"; transcript_id "TCONS_00002949"; exon_number "1"; oId "CUFF.4971.1"; tss_id "TSS2492";
1	Cufflinks	exon	65758909	65759323	.	+	.	gene_id "XLOC_002221"; transcript_id "TCONS_00002950"; exon_number "1"; oId "CUFF.4972.1"; tss_id "TSS2493";
1	Cufflinks	exon	65767389	65767624	.	+	.	gene_id "XLOC_002222"; transcript_id "TCONS_00002951"; exon_number "1"; oId "CUFF.4974.1"; tss_id "TSS2494";
1	Cufflinks	exon	65778354	65778762	.	+	.	gene_id "XLOC_002223"; transcript_id "TCONS_00002952"; exon_number "1"; oId "CUFF.4975.1"; tss_id "TSS2495";
1	Cufflinks	exon	65866370	65866655	.	+	.	gene_id "XLOC_002224"; transcript_id "TCONS_00002953"; exon_number "1"; oId "CUFF.4977.1"; tss_id "TSS2496";
1	Cufflinks	exon	65882960	65883349	.	+	.	gene_id "XLOC_002226"; transcript_id "TCONS_00002955"; exon_number "1"; oId "CUFF.4980.1"; tss_id "TSS2498";
1	Cufflinks	exon	65888747	65889026	.	+	.	gene_id "XLOC_002227"; transcript_id "TCONS_00002956"; exon_number "1"; oId "CUFF.4981.1"; tss_id "TSS2499";
1	Cufflinks	exon	65894874	65895321	.	+	.	gene_id "XLOC_002228"; transcript_id "TCONS_00002957"; exon_number "1"; oId "CUFF.4982.1"; tss_id "TSS2500";
1	Cufflinks	exon	65898138	65898367	.	+	.	gene_id "XLOC_002229"; transcript_id "TCONS_00002958"; exon_number "1"; oId "CUFF.4983.1"; tss_id "TSS2501";
1	Cufflinks	exon	65925136	65925364	.	+	.	gene_id "XLOC_002230"; transcript_id "TCONS_00002959"; exon_number "1"; oId "CUFF.4984.1"; tss_id "TSS2502";
1	Cufflinks	exon	65930388	65930626	.	+	.	gene_id "XLOC_002231"; transcript_id "TCONS_00002960"; exon_number "1"; oId "CUFF.4985.1"; tss_id "TSS2503";
1	Cufflinks	exon	65972767	65972999	.	+	.	gene_id "XLOC_002232"; transcript_id "TCONS_00002962"; exon_number "1"; oId "CUFF.4987.1"; tss_id "TSS2504";
1	Cufflinks	exon	66033391	66034010	.	+	.	gene_id "XLOC_002233"; transcript_id "TCONS_00002965"; exon_number "1"; oId "CUFF.4990.1"; tss_id "TSS2505";
1	Cufflinks	exon	66062141	66062361	.	+	.	gene_id "XLOC_002234"; transcript_id "TCONS_00002966"; exon_number "1"; oId "CUFF.4991.1"; tss_id "TSS2506";
1	Cufflinks	exon	66399604	66399877	.	+	.	gene_id "XLOC_002236"; transcript_id "TCONS_00002972"; exon_number "1"; oId "CUFF.4660.1"; tss_id "TSS2508";
1	Cufflinks	exon	66404790	66405104	.	+	.	gene_id "XLOC_002237"; transcript_id "TCONS_00002973"; exon_number "1"; oId "CUFF.4661.1"; tss_id "TSS2509";
1	Cufflinks	exon	66504775	66504979	.	+	.	gene_id "XLOC_002238"; transcript_id "TCONS_00002974"; exon_number "1"; oId "CUFF.4664.1"; tss_id "TSS2510";
1	Cufflinks	exon	66651197	66652499	.	+	.	gene_id "XLOC_002242"; transcript_id "TCONS_00002980"; exon_number "1"; oId "CUFF.4684.1"; tss_id "TSS2514";
1	Cufflinks	exon	66653689	66654129	.	+	.	gene_id "XLOC_002243"; transcript_id "TCONS_00002981"; exon_number "1"; oId "CUFF.4685.1"; tss_id "TSS2515";
1	Cufflinks	exon	66669020	66669524	.	+	.	gene_id "XLOC_002244"; transcript_id "TCONS_00002982"; exon_number "1"; oId "CUFF.4686.1"; tss_id "TSS2516";
1	Cufflinks	exon	66711047	66711356	.	+	.	gene_id "XLOC_002245"; transcript_id "TCONS_00002983"; exon_number "1"; oId "CUFF.4688.1"; tss_id "TSS2517";
1	Cufflinks	exon	67154410	67154755	.	+	.	gene_id "XLOC_002251"; transcript_id "TCONS_00002996"; exon_number "1"; oId "CUFF.4701.1"; tss_id "TSS2523";
1	Cufflinks	exon	67313255	67313597	.	+	.	gene_id "XLOC_002257"; transcript_id "TCONS_00003006"; exon_number "1"; oId "CUFF.4726.1"; tss_id "TSS2531";
1	Cufflinks	exon	67333314	67333610	.	+	.	gene_id "XLOC_002258"; transcript_id "TCONS_00003007"; exon_number "1"; oId "CUFF.4714.1"; tss_id "TSS2532";
1	Cufflinks	exon	67333699	67334739	.	+	.	gene_id "XLOC_002258"; transcript_id "TCONS_00003007"; exon_number "2"; oId "CUFF.4714.1"; tss_id "TSS2532";
1	Cufflinks	exon	67365413	67365727	.	+	.	gene_id "XLOC_002259"; transcript_id "TCONS_00003008"; exon_number "1"; oId "CUFF.4712.1"; tss_id "TSS2533";
1	Cufflinks	exon	67396572	67397607	.	+	.	gene_id "XLOC_002260"; transcript_id "TCONS_00003009"; exon_number "1"; oId "CUFF.4718.1"; tss_id "TSS2534";
1	Cufflinks	exon	67399280	67399829	.	+	.	gene_id "XLOC_002261"; transcript_id "TCONS_00003010"; exon_number "1"; oId "CUFF.4722.1"; tss_id "TSS2535";
1	Cufflinks	exon	67401001	67401280	.	+	.	gene_id "XLOC_002262"; transcript_id "TCONS_00003011"; exon_number "1"; oId "CUFF.4721.1"; tss_id "TSS2536";
1	Cufflinks	exon	67403593	67403994	.	+	.	gene_id "XLOC_002263"; transcript_id "TCONS_00003012"; exon_number "1"; oId "CUFF.4727.1"; tss_id "TSS2537";
1	Cufflinks	exon	67422697	67422994	.	+	.	gene_id "XLOC_002265"; transcript_id "TCONS_00003014"; exon_number "1"; oId "CUFF.4740.1"; tss_id "TSS2539";
1	Cufflinks	exon	67461785	67462428	.	+	.	gene_id "XLOC_002266"; transcript_id "TCONS_00003015"; exon_number "1"; oId "CUFF.4738.1"; tss_id "TSS2540";
1	Cufflinks	exon	67462778	67463345	.	+	.	gene_id "XLOC_002267"; transcript_id "TCONS_00003016"; exon_number "1"; oId "CUFF.4734.1"; tss_id "TSS2541";
1	Cufflinks	exon	67477104	67477378	.	+	.	gene_id "XLOC_002268"; transcript_id "TCONS_00003017"; exon_number "1"; oId "CUFF.4744.1"; tss_id "TSS2542";
1	Cufflinks	exon	67533280	67533499	.	+	.	gene_id "XLOC_002269"; transcript_id "TCONS_00003018"; exon_number "1"; oId "CUFF.4748.1"; tss_id "TSS2543";
1	Cufflinks	exon	67645317	67648950	.	+	.	gene_id "XLOC_002271"; transcript_id "TCONS_00003021"; exon_number "1"; oId "CUFF.4776.1"; tss_id "TSS2546";
1	Cufflinks	exon	67649250	67650403	.	+	.	gene_id "XLOC_002272"; transcript_id "TCONS_00003022"; exon_number "1"; oId "CUFF.4782.1"; tss_id "TSS2547";
1	Cufflinks	exon	67650470	67651127	.	+	.	gene_id "XLOC_002273"; transcript_id "TCONS_00003023"; exon_number "1"; oId "CUFF.4783.1"; tss_id "TSS2548";
1	Cufflinks	exon	67651194	67651718	.	+	.	gene_id "XLOC_002274"; transcript_id "TCONS_00003024"; exon_number "1"; oId "CUFF.4784.1"; tss_id "TSS2549";
1	Cufflinks	exon	67652300	67652848	.	+	.	gene_id "XLOC_002275"; transcript_id "TCONS_00003025"; exon_number "1"; oId "CUFF.4785.1"; tss_id "TSS2550";
1	Cufflinks	exon	67654957	67655877	.	+	.	gene_id "XLOC_002276"; transcript_id "TCONS_00003026"; exon_number "1"; oId "CUFF.4786.1"; tss_id "TSS2551";
1	Cufflinks	exon	67656018	67656620	.	+	.	gene_id "XLOC_002277"; transcript_id "TCONS_00003027"; exon_number "1"; oId "CUFF.4787.1"; tss_id "TSS2552";
1	Cufflinks	exon	67658258	67658668	.	+	.	gene_id "XLOC_002278"; transcript_id "TCONS_00003028"; exon_number "1"; oId "CUFF.4788.1"; tss_id "TSS2553";
1	Cufflinks	exon	67659500	67659998	.	+	.	gene_id "XLOC_002279"; transcript_id "TCONS_00003029"; exon_number "1"; oId "CUFF.4789.1"; tss_id "TSS2554";
1	Cufflinks	exon	67662307	67662635	.	+	.	gene_id "XLOC_002280"; transcript_id "TCONS_00003030"; exon_number "1"; oId "CUFF.4780.1"; tss_id "TSS2555";
1	Cufflinks	exon	67664133	67664481	.	+	.	gene_id "XLOC_002281"; transcript_id "TCONS_00003031"; exon_number "1"; oId "CUFF.4790.1"; tss_id "TSS2556";
1	Cufflinks	exon	67665079	67665499	.	+	.	gene_id "XLOC_002282"; transcript_id "TCONS_00003032"; exon_number "1"; oId "CUFF.4791.1"; tss_id "TSS2557";
1	Cufflinks	exon	67666098	67666708	.	+	.	gene_id "XLOC_002283"; transcript_id "TCONS_00003033"; exon_number "1"; oId "CUFF.4792.1"; tss_id "TSS2558";
1	Cufflinks	exon	67666823	67667074	.	+	.	gene_id "XLOC_002284"; transcript_id "TCONS_00003034"; exon_number "1"; oId "CUFF.4793.1"; tss_id "TSS2559";
1	Cufflinks	exon	67668768	67669057	.	+	.	gene_id "XLOC_002285"; transcript_id "TCONS_00003035"; exon_number "1"; oId "CUFF.4794.1"; tss_id "TSS2560";
1	Cufflinks	exon	67670882	67671159	.	+	.	gene_id "XLOC_002286"; transcript_id "TCONS_00003036"; exon_number "1"; oId "CUFF.4795.1"; tss_id "TSS2561";
1	Cufflinks	exon	67672653	67672924	.	+	.	gene_id "XLOC_002287"; transcript_id "TCONS_00003037"; exon_number "1"; oId "CUFF.4796.1"; tss_id "TSS2562";
1	Cufflinks	exon	67727151	67727698	.	+	.	gene_id "XLOC_002288"; transcript_id "TCONS_00003039"; exon_number "1"; oId "CUFF.4756.1"; tss_id "TSS2563";
1	Cufflinks	exon	67728733	67729425	.	+	.	gene_id "XLOC_002289"; transcript_id "TCONS_00003040"; exon_number "1"; oId "CUFF.4758.1"; tss_id "TSS2564";
1	Cufflinks	exon	67740151	67740845	.	+	.	gene_id "XLOC_002290"; transcript_id "TCONS_00003041"; exon_number "1"; oId "CUFF.4764.1"; tss_id "TSS2565";
1	Cufflinks	exon	67742796	67743540	.	+	.	gene_id "XLOC_002291"; transcript_id "TCONS_00003042"; exon_number "1"; oId "CUFF.4766.1"; tss_id "TSS2566";
1	Cufflinks	exon	67744587	67745412	.	+	.	gene_id "XLOC_002292"; transcript_id "TCONS_00003043"; exon_number "1"; oId "CUFF.4767.1"; tss_id "TSS2567";
1	Cufflinks	exon	67746597	67747366	.	+	.	gene_id "XLOC_002293"; transcript_id "TCONS_00003044"; exon_number "1"; oId "CUFF.4768.1"; tss_id "TSS2568";
1	Cufflinks	exon	67752709	67752952	.	+	.	gene_id "XLOC_002294"; transcript_id "TCONS_00003045"; exon_number "1"; oId "CUFF.4769.1"; tss_id "TSS2569";
1	Cufflinks	exon	68181121	68181453	.	+	.	gene_id "XLOC_002301"; transcript_id "TCONS_00003053"; exon_number "1"; oId "CUFF.4803.1"; tss_id "TSS2576";
1	Cufflinks	exon	68181708	68181986	.	+	.	gene_id "XLOC_002302"; transcript_id "TCONS_00003054"; exon_number "1"; oId "CUFF.4809.1"; tss_id "TSS2577";
1	Cufflinks	exon	68182732	68183087	.	+	.	gene_id "XLOC_002303"; transcript_id "TCONS_00003055"; exon_number "1"; oId "CUFF.4810.1"; tss_id "TSS2578";
1	Cufflinks	exon	68188106	68189159	.	+	.	gene_id "XLOC_002304"; transcript_id "TCONS_00003056"; exon_number "1"; oId "CUFF.4811.1"; tss_id "TSS2579";
1	Cufflinks	exon	68190443	68191137	.	+	.	gene_id "XLOC_002305"; transcript_id "TCONS_00003057"; exon_number "1"; oId "CUFF.4814.1"; tss_id "TSS2580";
1	Cufflinks	exon	68192771	68193019	.	+	.	gene_id "XLOC_002306"; transcript_id "TCONS_00003058"; exon_number "1"; oId "CUFF.4816.1"; tss_id "TSS2581";
1	Cufflinks	exon	68193510	68193851	.	+	.	gene_id "XLOC_002307"; transcript_id "TCONS_00003059"; exon_number "1"; oId "CUFF.4817.1"; tss_id "TSS2582";
1	Cufflinks	exon	68205303	68205769	.	+	.	gene_id "XLOC_002308"; transcript_id "TCONS_00003060"; exon_number "1"; oId "CUFF.4820.1"; tss_id "TSS2583";
1	Cufflinks	exon	68211618	68211828	.	+	.	gene_id "XLOC_002309"; transcript_id "TCONS_00003061"; exon_number "1"; oId "CUFF.4822.1"; tss_id "TSS2584";
1	Cufflinks	exon	68227024	68227411	.	+	.	gene_id "XLOC_002311"; transcript_id "TCONS_00003065"; exon_number "1"; oId "CUFF.4831.1"; tss_id "TSS2588";
1	Cufflinks	exon	68229822	68230522	.	+	.	gene_id "XLOC_002312"; transcript_id "TCONS_00003066"; exon_number "1"; oId "CUFF.4832.1"; tss_id "TSS2589";
1	Cufflinks	exon	68277207	68278161	.	+	.	gene_id "XLOC_002313"; transcript_id "TCONS_00003067"; exon_number "1"; oId "CUFF.4824.1"; tss_id "TSS2590";
1	Cufflinks	exon	68278964	68279419	.	+	.	gene_id "XLOC_002314"; transcript_id "TCONS_00003068"; exon_number "1"; oId "CUFF.4826.1"; tss_id "TSS2591";
1	Cufflinks	exon	68319780	68320724	.	+	.	gene_id "XLOC_002316"; transcript_id "TCONS_00003074"; exon_number "1"; oId "CUFF.4835.1"; tss_id "TSS2595";
1	Cufflinks	exon	68321020	68321964	.	+	.	gene_id "XLOC_002317"; transcript_id "TCONS_00003075"; exon_number "1"; oId "CUFF.4837.1"; tss_id "TSS2596";
1	Cufflinks	exon	68322598	68323492	.	+	.	gene_id "XLOC_002318"; transcript_id "TCONS_00003076"; exon_number "1"; oId "CUFF.4838.1"; tss_id "TSS2597";
1	Cufflinks	exon	68329625	68329867	.	+	.	gene_id "XLOC_002319"; transcript_id "TCONS_00003077"; exon_number "1"; oId "CUFF.4839.1"; tss_id "TSS2598";
1	Cufflinks	exon	68330823	68330911	.	+	.	gene_id "XLOC_002320"; transcript_id "TCONS_00003078"; exon_number "1"; oId "CUFF.4840.1"; tss_id "TSS2599";
1	Cufflinks	exon	68334131	68335115	.	+	.	gene_id "XLOC_002320"; transcript_id "TCONS_00003078"; exon_number "2"; oId "CUFF.4840.1"; tss_id "TSS2599";
1	Cufflinks	exon	68331795	68331868	.	+	.	gene_id "XLOC_002320"; transcript_id "TCONS_00003079"; exon_number "1"; oId "CUFF.4840.2"; tss_id "TSS2600";
1	Cufflinks	exon	68334131	68335115	.	+	.	gene_id "XLOC_002320"; transcript_id "TCONS_00003079"; exon_number "2"; oId "CUFF.4840.2"; tss_id "TSS2600";
1	Cufflinks	exon	68332396	68332680	.	+	.	gene_id "XLOC_002321"; transcript_id "TCONS_00003080"; exon_number "1"; oId "CUFF.4841.1"; tss_id "TSS2601";
1	Cufflinks	exon	68335945	68336190	.	+	.	gene_id "XLOC_002322"; transcript_id "TCONS_00003081"; exon_number "1"; oId "CUFF.4842.1"; tss_id "TSS2602";
1	Cufflinks	exon	68339564	68340059	.	+	.	gene_id "XLOC_002324"; transcript_id "TCONS_00003083"; exon_number "1"; oId "CUFF.4844.1"; tss_id "TSS2604";
1	Cufflinks	exon	68345064	68345415	.	+	.	gene_id "XLOC_002326"; transcript_id "TCONS_00003095"; exon_number "1"; oId "CUFF.5014.1"; tss_id "TSS2610";
1	Cufflinks	exon	68346943	68347233	.	+	.	gene_id "XLOC_002327"; transcript_id "TCONS_00003096"; exon_number "1"; oId "CUFF.5015.1"; tss_id "TSS2611";
1	Cufflinks	exon	68466393	68466745	.	+	.	gene_id "XLOC_002330"; transcript_id "TCONS_00003101"; exon_number "1"; oId "CUFF.4852.1"; tss_id "TSS2614";
1	Cufflinks	exon	68619571	68619874	.	+	.	gene_id "XLOC_002332"; transcript_id "TCONS_00003103"; exon_number "1"; oId "CUFF.5008.1"; tss_id "TSS2616";
1	Cufflinks	exon	68673395	68674758	.	+	.	gene_id "XLOC_002335"; transcript_id "TCONS_00003107"; exon_number "1"; oId "CUFF.5032.1"; tss_id "TSS2622";
1	Cufflinks	exon	68978665	68979045	.	+	.	gene_id "XLOC_002337"; transcript_id "TCONS_00003119"; exon_number "1"; oId "CUFF.5044.5"; tss_id "TSS2625";
1	Cufflinks	exon	68969544	68972468	.	+	.	gene_id "XLOC_002338"; transcript_id "TCONS_00003115"; exon_number "1"; oId "CUFF.5045.1"; tss_id "TSS2627";
1	Cufflinks	exon	68973437	68974646	.	+	.	gene_id "XLOC_002339"; transcript_id "TCONS_00003116"; exon_number "1"; oId "CUFF.5046.1"; tss_id "TSS2628";
1	Cufflinks	exon	68979728	68981735	.	+	.	gene_id "XLOC_002341"; transcript_id "TCONS_00003120"; exon_number "1"; oId "CUFF.5048.1"; tss_id "TSS2630";
1	Cufflinks	exon	68982288	68982516	.	+	.	gene_id "XLOC_002342"; transcript_id "TCONS_00003121"; exon_number "1"; oId "CUFF.5049.1"; tss_id "TSS2631";
1	Cufflinks	exon	69374370	69374711	.	+	.	gene_id "XLOC_002348"; transcript_id "TCONS_00003135"; exon_number "1"; oId "CUFF.5053.1"; tss_id "TSS2639";
1	Cufflinks	exon	69599872	69600148	.	+	.	gene_id "XLOC_002349"; transcript_id "TCONS_00003136"; exon_number "1"; oId "CUFF.5070.1"; tss_id "TSS2640";
1	Cufflinks	exon	69603280	69603627	.	+	.	gene_id "XLOC_002350"; transcript_id "TCONS_00003137"; exon_number "1"; oId "CUFF.5071.1"; tss_id "TSS2641";
1	Cufflinks	exon	69751650	69751879	.	+	.	gene_id "XLOC_002352"; transcript_id "TCONS_00003139"; exon_number "1"; oId "CUFF.5079.1"; tss_id "TSS2643";
1	Cufflinks	exon	69822995	69823317	.	+	.	gene_id "XLOC_002353"; transcript_id "TCONS_00003140"; exon_number "1"; oId "CUFF.5080.1"; tss_id "TSS2644";
1	Cufflinks	exon	69853349	69854013	.	+	.	gene_id "XLOC_002355"; transcript_id "TCONS_00003144"; exon_number "1"; oId "CUFF.5127.1"; tss_id "TSS2647";
1	Cufflinks	exon	69854463	69854816	.	+	.	gene_id "XLOC_002356"; transcript_id "TCONS_00003145"; exon_number "1"; oId "CUFF.5128.1"; tss_id "TSS2648";
1	Cufflinks	exon	69855435	69855730	.	+	.	gene_id "XLOC_002357"; transcript_id "TCONS_00003146"; exon_number "1"; oId "CUFF.5129.1"; tss_id "TSS2649";
1	Cufflinks	exon	69858200	69858435	.	+	.	gene_id "XLOC_002358"; transcript_id "TCONS_00003147"; exon_number "1"; oId "CUFF.5130.1"; tss_id "TSS2650";
1	Cufflinks	exon	69859972	69860308	.	+	.	gene_id "XLOC_002359"; transcript_id "TCONS_00003148"; exon_number "1"; oId "CUFF.5131.1"; tss_id "TSS2651";
1	Cufflinks	exon	69861848	69862180	.	+	.	gene_id "XLOC_002360"; transcript_id "TCONS_00003149"; exon_number "1"; oId "CUFF.5132.1"; tss_id "TSS2652";
1	Cufflinks	exon	69862792	69863041	.	+	.	gene_id "XLOC_002361"; transcript_id "TCONS_00003150"; exon_number "1"; oId "CUFF.5133.1"; tss_id "TSS2653";
1	Cufflinks	exon	69863498	69863824	.	+	.	gene_id "XLOC_002362"; transcript_id "TCONS_00003151"; exon_number "1"; oId "CUFF.5134.1"; tss_id "TSS2654";
1	Cufflinks	exon	69864718	69865012	.	+	.	gene_id "XLOC_002363"; transcript_id "TCONS_00003152"; exon_number "1"; oId "CUFF.5135.1"; tss_id "TSS2655";
1	Cufflinks	exon	69868037	69868271	.	+	.	gene_id "XLOC_002364"; transcript_id "TCONS_00003153"; exon_number "1"; oId "CUFF.5122.1"; tss_id "TSS2656";
1	Cufflinks	exon	69945126	69946018	.	+	.	gene_id "XLOC_002365"; transcript_id "TCONS_00003154"; exon_number "1"; oId "CUFF.5082.1"; tss_id "TSS2657";
1	Cufflinks	exon	69946484	69947335	.	+	.	gene_id "XLOC_002366"; transcript_id "TCONS_00003155"; exon_number "1"; oId "CUFF.5083.1"; tss_id "TSS2658";
1	Cufflinks	exon	69947571	69947954	.	+	.	gene_id "XLOC_002367"; transcript_id "TCONS_00003156"; exon_number "1"; oId "CUFF.5084.1"; tss_id "TSS2659";
1	Cufflinks	exon	69950914	69951607	.	+	.	gene_id "XLOC_002369"; transcript_id "TCONS_00003158"; exon_number "1"; oId "CUFF.5086.1"; tss_id "TSS2661";
1	Cufflinks	exon	69985399	69985679	.	+	.	gene_id "XLOC_002370"; transcript_id "TCONS_00003159"; exon_number "1"; oId "CUFF.5089.1"; tss_id "TSS2662";
1	Cufflinks	exon	70081870	70082517	.	+	.	gene_id "XLOC_002372"; transcript_id "TCONS_00003162"; exon_number "1"; oId "CUFF.5090.1"; tss_id "TSS2665";
1	Cufflinks	exon	70083428	70083686	.	+	.	gene_id "XLOC_002373"; transcript_id "TCONS_00003163"; exon_number "1"; oId "CUFF.5091.1"; tss_id "TSS2666";
1	Cufflinks	exon	70094375	70094610	.	+	.	gene_id "XLOC_002374"; transcript_id "TCONS_00003164"; exon_number "1"; oId "CUFF.5092.1"; tss_id "TSS2667";
1	Cufflinks	exon	70713140	70713414	.	+	.	gene_id "XLOC_002381"; transcript_id "TCONS_00003177"; exon_number "1"; oId "CUFF.5139.1"; tss_id "TSS2676";
1	Cufflinks	exon	70714356	70714870	.	+	.	gene_id "XLOC_002382"; transcript_id "TCONS_00003178"; exon_number "1"; oId "CUFF.5140.1"; tss_id "TSS2677";
1	Cufflinks	exon	70717129	70717439	.	+	.	gene_id "XLOC_002383"; transcript_id "TCONS_00003179"; exon_number "1"; oId "CUFF.5141.1"; tss_id "TSS2678";
1	Cufflinks	exon	70835255	70835771	.	+	.	gene_id "XLOC_002385"; transcript_id "TCONS_00003184"; exon_number "1"; oId "CUFF.5161.1"; tss_id "TSS2680";
1	Cufflinks	exon	70886931	70887151	.	+	.	gene_id "XLOC_002386"; transcript_id "TCONS_00003185"; exon_number "1"; oId "CUFF.5142.1"; tss_id "TSS2681";
1	Cufflinks	exon	71169404	71169644	.	+	.	gene_id "XLOC_002387"; transcript_id "TCONS_00003186"; exon_number "1"; oId "CUFF.5154.1"; tss_id "TSS2682";
1	Cufflinks	exon	71219934	71220226	.	+	.	gene_id "XLOC_002388"; transcript_id "TCONS_00003187"; exon_number "1"; oId "CUFF.5157.1"; tss_id "TSS2683";
1	Cufflinks	exon	71265902	71265944	.	+	.	gene_id "XLOC_002390"; transcript_id "TCONS_00003193"; exon_number "1"; oId "CUFF.5220.2"; tss_id "TSS2686";
1	Cufflinks	exon	71293013	71293178	.	+	.	gene_id "XLOC_002390"; transcript_id "TCONS_00003193"; exon_number "2"; oId "CUFF.5220.2"; tss_id "TSS2686";
1	Cufflinks	exon	71314176	71314267	.	+	.	gene_id "XLOC_002390"; transcript_id "TCONS_00003193"; exon_number "3"; oId "CUFF.5220.2"; tss_id "TSS2686";
1	Cufflinks	exon	71328427	71328538	.	+	.	gene_id "XLOC_002390"; transcript_id "TCONS_00003193"; exon_number "4"; oId "CUFF.5220.2"; tss_id "TSS2686";
1	Cufflinks	exon	71353582	71354015	.	+	.	gene_id "XLOC_002390"; transcript_id "TCONS_00003193"; exon_number "5"; oId "CUFF.5220.2"; tss_id "TSS2686";
1	Cufflinks	exon	71269670	71270770	.	+	.	gene_id "XLOC_002390"; transcript_id "TCONS_00003199"; exon_number "1"; oId "CUFF.5220.5"; tss_id "TSS2687";
1	Cufflinks	exon	71272931	71273008	.	+	.	gene_id "XLOC_002390"; transcript_id "TCONS_00003199"; exon_number "2"; oId "CUFF.5220.5"; tss_id "TSS2687";
1	Cufflinks	exon	71293013	71293178	.	+	.	gene_id "XLOC_002390"; transcript_id "TCONS_00003199"; exon_number "3"; oId "CUFF.5220.5"; tss_id "TSS2687";
1	Cufflinks	exon	71314176	71314267	.	+	.	gene_id "XLOC_002390"; transcript_id "TCONS_00003199"; exon_number "4"; oId "CUFF.5220.5"; tss_id "TSS2687";
1	Cufflinks	exon	71328427	71328538	.	+	.	gene_id "XLOC_002390"; transcript_id "TCONS_00003199"; exon_number "5"; oId "CUFF.5220.5"; tss_id "TSS2687";
1	Cufflinks	exon	71353582	71354015	.	+	.	gene_id "XLOC_002390"; transcript_id "TCONS_00003199"; exon_number "6"; oId "CUFF.5220.5"; tss_id "TSS2687";
1	Cufflinks	exon	71273292	71274813	.	+	.	gene_id "XLOC_002390"; transcript_id "TCONS_00003205"; exon_number "1"; oId "CUFF.5220.13"; tss_id "TSS2689";
1	Cufflinks	exon	71273292	71273962	.	+	.	gene_id "XLOC_002390"; transcript_id "TCONS_00003206"; exon_number "1"; oId "CUFF.5220.11"; tss_id "TSS2689";
1	Cufflinks	exon	71293013	71293178	.	+	.	gene_id "XLOC_002390"; transcript_id "TCONS_00003206"; exon_number "2"; oId "CUFF.5220.11"; tss_id "TSS2689";
1	Cufflinks	exon	71314176	71314267	.	+	.	gene_id "XLOC_002390"; transcript_id "TCONS_00003206"; exon_number "3"; oId "CUFF.5220.11"; tss_id "TSS2689";
1	Cufflinks	exon	71328427	71328538	.	+	.	gene_id "XLOC_002390"; transcript_id "TCONS_00003206"; exon_number "4"; oId "CUFF.5220.11"; tss_id "TSS2689";
1	Cufflinks	exon	71353582	71353680	.	+	.	gene_id "XLOC_002390"; transcript_id "TCONS_00003206"; exon_number "5"; oId "CUFF.5220.11"; tss_id "TSS2689";
1	Cufflinks	exon	71365291	71366935	.	+	.	gene_id "XLOC_002390"; transcript_id "TCONS_00003206"; exon_number "6"; oId "CUFF.5220.11"; tss_id "TSS2689";
1	Cufflinks	exon	71254798	71255671	.	+	.	gene_id "XLOC_002391"; transcript_id "TCONS_00003190"; exon_number "1"; oId "CUFF.5239.1"; tss_id "TSS2691";
1	Cufflinks	exon	71257930	71258596	.	+	.	gene_id "XLOC_002392"; transcript_id "TCONS_00003191"; exon_number "1"; oId "CUFF.5240.1"; tss_id "TSS2692";
1	Cufflinks	exon	71259135	71260524	.	+	.	gene_id "XLOC_002393"; transcript_id "TCONS_00003192"; exon_number "1"; oId "CUFF.5241.1"; tss_id "TSS2693";
1	Cufflinks	exon	71266157	71267439	.	+	.	gene_id "XLOC_002394"; transcript_id "TCONS_00003195"; exon_number "1"; oId "CUFF.5221.1"; tss_id "TSS2694";
1	Cufflinks	exon	71267779	71268100	.	+	.	gene_id "XLOC_002395"; transcript_id "TCONS_00003196"; exon_number "1"; oId "CUFF.5222.1"; tss_id "TSS2695";
1	Cufflinks	exon	71268197	71269355	.	+	.	gene_id "XLOC_002396"; transcript_id "TCONS_00003197"; exon_number "1"; oId "CUFF.5223.1"; tss_id "TSS2696";
1	Cufflinks	exon	71278719	71279264	.	+	.	gene_id "XLOC_002398"; transcript_id "TCONS_00003209"; exon_number "1"; oId "CUFF.5227.1"; tss_id "TSS2698";
1	Cufflinks	exon	71279386	71280151	.	+	.	gene_id "XLOC_002399"; transcript_id "TCONS_00003210"; exon_number "1"; oId "CUFF.5242.1"; tss_id "TSS2699";
1	Cufflinks	exon	71280407	71280981	.	+	.	gene_id "XLOC_002400"; transcript_id "TCONS_00003211"; exon_number "1"; oId "CUFF.5243.1"; tss_id "TSS2700";
1	Cufflinks	exon	71281052	71281738	.	+	.	gene_id "XLOC_002401"; transcript_id "TCONS_00003212"; exon_number "1"; oId "CUFF.5244.1"; tss_id "TSS2701";
1	Cufflinks	exon	71281891	71282495	.	+	.	gene_id "XLOC_002402"; transcript_id "TCONS_00003213"; exon_number "1"; oId "CUFF.5245.1"; tss_id "TSS2702";
1	Cufflinks	exon	71282758	71284582	.	+	.	gene_id "XLOC_002403"; transcript_id "TCONS_00003216"; exon_number "1"; oId "CUFF.5246.1"; tss_id "TSS2703";
1	Cufflinks	exon	71286493	71290303	.	+	.	gene_id "XLOC_002404"; transcript_id "TCONS_00003217"; exon_number "1"; oId "CUFF.5247.1"; tss_id "TSS2704";
1	Cufflinks	exon	71290356	71290706	.	+	.	gene_id "XLOC_002405"; transcript_id "TCONS_00003218"; exon_number "1"; oId "CUFF.5229.1"; tss_id "TSS2705";
1	Cufflinks	exon	71291431	71292695	.	+	.	gene_id "XLOC_002406"; transcript_id "TCONS_00003219"; exon_number "1"; oId "CUFF.5231.1"; tss_id "TSS2706";
1	Cufflinks	exon	71295763	71296115	.	+	.	gene_id "XLOC_002407"; transcript_id "TCONS_00003220"; exon_number "1"; oId "CUFF.5248.1"; tss_id "TSS2707";
1	Cufflinks	exon	71300727	71301198	.	+	.	gene_id "XLOC_002408"; transcript_id "TCONS_00003221"; exon_number "1"; oId "CUFF.5249.1"; tss_id "TSS2708";
1	Cufflinks	exon	71332170	71332463	.	+	.	gene_id "XLOC_002409"; transcript_id "TCONS_00003222"; exon_number "1"; oId "CUFF.5235.1"; tss_id "TSS2709";
1	Cufflinks	exon	71354397	71354813	.	+	.	gene_id "XLOC_002410"; transcript_id "TCONS_00003223"; exon_number "1"; oId "CUFF.5250.1"; tss_id "TSS2710";
1	Cufflinks	exon	71355824	71358198	.	+	.	gene_id "XLOC_002411"; transcript_id "TCONS_00003224"; exon_number "1"; oId "CUFF.5251.1"; tss_id "TSS2711";
1	Cufflinks	exon	71358456	71360571	.	+	.	gene_id "XLOC_002412"; transcript_id "TCONS_00003225"; exon_number "1"; oId "CUFF.5252.1"; tss_id "TSS2712";
1	Cufflinks	exon	71361008	71361568	.	+	.	gene_id "XLOC_002413"; transcript_id "TCONS_00003226"; exon_number "1"; oId "CUFF.5253.1"; tss_id "TSS2713";
1	Cufflinks	exon	71362468	71364574	.	+	.	gene_id "XLOC_002414"; transcript_id "TCONS_00003227"; exon_number "1"; oId "CUFF.5238.1"; tss_id "TSS2714";
1	Cufflinks	exon	71364771	71365183	.	+	.	gene_id "XLOC_002415"; transcript_id "TCONS_00003228"; exon_number "1"; oId "CUFF.5254.1"; tss_id "TSS2715";
1	Cufflinks	exon	71384274	71384536	.	+	.	gene_id "XLOC_002416"; transcript_id "TCONS_00003229"; exon_number "1"; oId "CUFF.5169.1"; tss_id "TSS2716";
1	Cufflinks	exon	71385029	71385951	.	+	.	gene_id "XLOC_002417"; transcript_id "TCONS_00003230"; exon_number "1"; oId "CUFF.5170.1"; tss_id "TSS2717";
1	Cufflinks	exon	71386873	71387146	.	+	.	gene_id "XLOC_002418"; transcript_id "TCONS_00003231"; exon_number "1"; oId "CUFF.5168.1"; tss_id "TSS2718";
1	Cufflinks	exon	71387500	71388030	.	+	.	gene_id "XLOC_002419"; transcript_id "TCONS_00003232"; exon_number "1"; oId "CUFF.5171.1"; tss_id "TSS2719";
1	Cufflinks	exon	71389797	71390346	.	+	.	gene_id "XLOC_002420"; transcript_id "TCONS_00003233"; exon_number "1"; oId "CUFF.5172.1"; tss_id "TSS2720";
1	Cufflinks	exon	71402408	71402718	.	+	.	gene_id "XLOC_002421"; transcript_id "TCONS_00003234"; exon_number "1"; oId "CUFF.5174.1"; tss_id "TSS2721";
1	Cufflinks	exon	71528605	71528607	.	+	.	gene_id "XLOC_002425"; transcript_id "TCONS_00003246"; exon_number "1"; oId "CUFF.5179.2"; tss_id "TSS2730";
1	Cufflinks	exon	71529461	71531330	.	+	.	gene_id "XLOC_002425"; transcript_id "TCONS_00003246"; exon_number "2"; oId "CUFF.5179.2"; tss_id "TSS2730";
1	Cufflinks	exon	71528661	71531330	.	+	.	gene_id "XLOC_002425"; transcript_id "TCONS_00003247"; exon_number "1"; oId "CUFF.5179.3"; tss_id "TSS2730";
1	Cufflinks	exon	71619742	71619954	.	+	.	gene_id "XLOC_002429"; transcript_id "TCONS_00003251"; exon_number "1"; oId "CUFF.5210.1"; tss_id "TSS2734";
1	Cufflinks	exon	71621558	71621846	.	+	.	gene_id "XLOC_002431"; transcript_id "TCONS_00003254"; exon_number "1"; oId "CUFF.5259.1"; tss_id "TSS2736";
1	Cufflinks	exon	71626430	71627023	.	+	.	gene_id "XLOC_002432"; transcript_id "TCONS_00003255"; exon_number "1"; oId "CUFF.5260.1"; tss_id "TSS2737";
1	Cufflinks	exon	71958459	71960461	.	+	.	gene_id "XLOC_002434"; transcript_id "TCONS_00003259"; exon_number "1"; oId "CUFF.5212.2"; tss_id "TSS2740";
1	Cufflinks	exon	71961580	71961684	.	+	.	gene_id "XLOC_002434"; transcript_id "TCONS_00003259"; exon_number "2"; oId "CUFF.5212.2"; tss_id "TSS2740";
1	Cufflinks	exon	71961780	71961958	.	+	.	gene_id "XLOC_002434"; transcript_id "TCONS_00003259"; exon_number "3"; oId "CUFF.5212.2"; tss_id "TSS2740";
1	Cufflinks	exon	71960329	71960461	.	+	.	gene_id "XLOC_002434"; transcript_id "TCONS_00003260"; exon_number "1"; oId "CUFF.5212.3"; tss_id "TSS2741";
1	Cufflinks	exon	71961577	71961958	.	+	.	gene_id "XLOC_002434"; transcript_id "TCONS_00003260"; exon_number "2"; oId "CUFF.5212.3"; tss_id "TSS2741";
1	Cufflinks	exon	72180513	72181654	.	+	.	gene_id "XLOC_002438"; transcript_id "TCONS_00003270"; exon_number "1"; oId "CUFF.5269.1"; tss_id "TSS2748";
1	Cufflinks	exon	72182227	72182479	.	+	.	gene_id "XLOC_002439"; transcript_id "TCONS_00003271"; exon_number "1"; oId "CUFF.5270.1"; tss_id "TSS2749";
1	Cufflinks	exon	72224233	72227102	.	+	.	gene_id "XLOC_002442"; transcript_id "TCONS_00003274"; exon_number "1"; oId "CUFF.5304.1"; tss_id "TSS2752";
1	Cufflinks	exon	72262649	72271718	.	+	.	gene_id "XLOC_002444"; transcript_id "TCONS_00003277"; exon_number "1"; oId "CUFF.5327.1"; tss_id "TSS2754";
1	Cufflinks	exon	72280201	72280967	.	+	.	gene_id "XLOC_002447"; transcript_id "TCONS_00003284"; exon_number "1"; oId "CUFF.5306.1"; tss_id "TSS2760";
1	Cufflinks	exon	72285542	72285842	.	+	.	gene_id "XLOC_002449"; transcript_id "TCONS_00003286"; exon_number "1"; oId "CUFF.5309.1"; tss_id "TSS2762";
1	Cufflinks	exon	72288384	72288741	.	+	.	gene_id "XLOC_002450"; transcript_id "TCONS_00003287"; exon_number "1"; oId "CUFF.5311.1"; tss_id "TSS2763";
1	Cufflinks	exon	72294293	72294556	.	+	.	gene_id "XLOC_002451"; transcript_id "TCONS_00003288"; exon_number "1"; oId "CUFF.5313.1"; tss_id "TSS2764";
1	Cufflinks	exon	72295494	72299996	.	+	.	gene_id "XLOC_002452"; transcript_id "TCONS_00003289"; exon_number "1"; oId "CUFF.5352.3"; tss_id "TSS2765";
1	Cufflinks	exon	72295494	72299089	.	+	.	gene_id "XLOC_002452"; transcript_id "TCONS_00003290"; exon_number "1"; oId "CUFF.5352.1"; tss_id "TSS2765";
1	Cufflinks	exon	72304101	72304189	.	+	.	gene_id "XLOC_002452"; transcript_id "TCONS_00003290"; exon_number "2"; oId "CUFF.5352.1"; tss_id "TSS2765";
1	Cufflinks	exon	72306853	72306947	.	+	.	gene_id "XLOC_002452"; transcript_id "TCONS_00003290"; exon_number "3"; oId "CUFF.5352.1"; tss_id "TSS2765";
1	Cufflinks	exon	72308134	72320790	.	+	.	gene_id "XLOC_002452"; transcript_id "TCONS_00003290"; exon_number "4"; oId "CUFF.5352.1"; tss_id "TSS2765";
1	Cufflinks	exon	72295542	72295568	.	+	.	gene_id "XLOC_002452"; transcript_id "TCONS_00003296"; exon_number "1"; oId "CUFF.5352.8"; tss_id "TSS2765";
1	Cufflinks	exon	72304101	72304189	.	+	.	gene_id "XLOC_002452"; transcript_id "TCONS_00003296"; exon_number "2"; oId "CUFF.5352.8"; tss_id "TSS2765";
1	Cufflinks	exon	72342209	72345682	.	+	.	gene_id "XLOC_002452"; transcript_id "TCONS_00003296"; exon_number "3"; oId "CUFF.5352.8"; tss_id "TSS2765";
1	Cufflinks	exon	72295747	72298881	.	+	.	gene_id "XLOC_002452"; transcript_id "TCONS_00003298"; exon_number "1"; oId "CUFF.5352.10"; tss_id "TSS2766";
1	Cufflinks	exon	72298981	72299089	.	+	.	gene_id "XLOC_002452"; transcript_id "TCONS_00003298"; exon_number "2"; oId "CUFF.5352.10"; tss_id "TSS2766";
1	Cufflinks	exon	72299484	72299635	.	+	.	gene_id "XLOC_002452"; transcript_id "TCONS_00003298"; exon_number "3"; oId "CUFF.5352.10"; tss_id "TSS2766";
1	Cufflinks	exon	72304101	72304189	.	+	.	gene_id "XLOC_002452"; transcript_id "TCONS_00003298"; exon_number "4"; oId "CUFF.5352.10"; tss_id "TSS2766";
1	Cufflinks	exon	72337450	72338115	.	+	.	gene_id "XLOC_002452"; transcript_id "TCONS_00003298"; exon_number "5"; oId "CUFF.5352.10"; tss_id "TSS2766";
1	Cufflinks	exon	72298456	72298620	.	+	.	gene_id "XLOC_002452"; transcript_id "TCONS_00003299"; exon_number "1"; oId "CUFF.5352.11"; tss_id "TSS2767";
1	Cufflinks	exon	72304101	72304189	.	+	.	gene_id "XLOC_002452"; transcript_id "TCONS_00003299"; exon_number "2"; oId "CUFF.5352.11"; tss_id "TSS2767";
1	Cufflinks	exon	72340274	72340371	.	+	.	gene_id "XLOC_002452"; transcript_id "TCONS_00003299"; exon_number "3"; oId "CUFF.5352.11"; tss_id "TSS2767";
1	Cufflinks	exon	72342209	72345682	.	+	.	gene_id "XLOC_002452"; transcript_id "TCONS_00003299"; exon_number "4"; oId "CUFF.5352.11"; tss_id "TSS2767";
1	Cufflinks	exon	72304158	72304189	.	+	.	gene_id "XLOC_002452"; transcript_id "TCONS_00003303"; exon_number "1"; oId "CUFF.5352.14"; tss_id "TSS2769";
1	Cufflinks	exon	72337777	72337939	.	+	.	gene_id "XLOC_002452"; transcript_id "TCONS_00003303"; exon_number "2"; oId "CUFF.5352.14"; tss_id "TSS2769";
1	Cufflinks	exon	72340274	72340371	.	+	.	gene_id "XLOC_002452"; transcript_id "TCONS_00003303"; exon_number "3"; oId "CUFF.5352.14"; tss_id "TSS2769";
1	Cufflinks	exon	72342209	72345682	.	+	.	gene_id "XLOC_002452"; transcript_id "TCONS_00003303"; exon_number "4"; oId "CUFF.5352.14"; tss_id "TSS2769";
1	Cufflinks	exon	72308298	72308391	.	+	.	gene_id "XLOC_002452"; transcript_id "TCONS_00003307"; exon_number "1"; oId "CUFF.5352.15"; tss_id "TSS2770";
1	Cufflinks	exon	72314001	72320790	.	+	.	gene_id "XLOC_002452"; transcript_id "TCONS_00003307"; exon_number "2"; oId "CUFF.5352.15"; tss_id "TSS2770";
1	Cufflinks	exon	72341895	72345682	.	+	.	gene_id "XLOC_002452"; transcript_id "TCONS_00003317"; exon_number "1"; oId "CUFF.5352.16"; tss_id "TSS2771";
1	Cufflinks	exon	72300157	72301105	.	+	.	gene_id "XLOC_002453"; transcript_id "TCONS_00003300"; exon_number "1"; oId "CUFF.5354.1"; tss_id "TSS2772";
1	Cufflinks	exon	72304712	72305377	.	+	.	gene_id "XLOC_002454"; transcript_id "TCONS_00003304"; exon_number "1"; oId "CUFF.5355.1"; tss_id "TSS2773";
1	Cufflinks	exon	72305484	72305946	.	+	.	gene_id "XLOC_002455"; transcript_id "TCONS_00003305"; exon_number "1"; oId "CUFF.5356.1"; tss_id "TSS2774";
1	Cufflinks	exon	72307047	72307411	.	+	.	gene_id "XLOC_002456"; transcript_id "TCONS_00003306"; exon_number "1"; oId "CUFF.5357.1"; tss_id "TSS2775";
1	Cufflinks	exon	72321366	72321691	.	+	.	gene_id "XLOC_002457"; transcript_id "TCONS_00003308"; exon_number "1"; oId "CUFF.5358.1"; tss_id "TSS2776";
1	Cufflinks	exon	72322190	72323008	.	+	.	gene_id "XLOC_002458"; transcript_id "TCONS_00003309"; exon_number "1"; oId "CUFF.5359.1"; tss_id "TSS2777";
1	Cufflinks	exon	72323230	72324272	.	+	.	gene_id "XLOC_002459"; transcript_id "TCONS_00003310"; exon_number "1"; oId "CUFF.5360.1"; tss_id "TSS2778";
1	Cufflinks	exon	72325617	72326598	.	+	.	gene_id "XLOC_002460"; transcript_id "TCONS_00003311"; exon_number "1"; oId "CUFF.5361.1"; tss_id "TSS2779";
1	Cufflinks	exon	72327674	72331249	.	+	.	gene_id "XLOC_002461"; transcript_id "TCONS_00003312"; exon_number "1"; oId "CUFF.5353.1"; tss_id "TSS2780";
1	Cufflinks	exon	72331383	72331894	.	+	.	gene_id "XLOC_002462"; transcript_id "TCONS_00003313"; exon_number "1"; oId "CUFF.5362.1"; tss_id "TSS2781";
1	Cufflinks	exon	72332550	72333320	.	+	.	gene_id "XLOC_002463"; transcript_id "TCONS_00003314"; exon_number "1"; oId "CUFF.5363.1"; tss_id "TSS2782";
1	Cufflinks	exon	72338276	72338669	.	+	.	gene_id "XLOC_002464"; transcript_id "TCONS_00003315"; exon_number "1"; oId "CUFF.5364.1"; tss_id "TSS2783";
1	Cufflinks	exon	72340497	72341095	.	+	.	gene_id "XLOC_002465"; transcript_id "TCONS_00003316"; exon_number "1"; oId "CUFF.5365.1"; tss_id "TSS2784";
1	Cufflinks	exon	72348924	72349711	.	+	.	gene_id "XLOC_002466"; transcript_id "TCONS_00003318"; exon_number "1"; oId "CUFF.5315.1"; tss_id "TSS2785";
1	Cufflinks	exon	72357487	72357810	.	+	.	gene_id "XLOC_002467"; transcript_id "TCONS_00003319"; exon_number "1"; oId "CUFF.5316.1"; tss_id "TSS2786";
1	Cufflinks	exon	72361774	72362074	.	+	.	gene_id "XLOC_002468"; transcript_id "TCONS_00003321"; exon_number "1"; oId "CUFF.5319.2"; tss_id "TSS2787";
1	Cufflinks	exon	72363092	72366034	.	+	.	gene_id "XLOC_002468"; transcript_id "TCONS_00003321"; exon_number "2"; oId "CUFF.5319.2"; tss_id "TSS2787";
1	Cufflinks	exon	72361774	72362074	.	+	.	gene_id "XLOC_002468"; transcript_id "TCONS_00003320"; exon_number "1"; oId "CUFF.5319.1"; tss_id "TSS2787";
1	Cufflinks	exon	72362166	72366034	.	+	.	gene_id "XLOC_002468"; transcript_id "TCONS_00003320"; exon_number "2"; oId "CUFF.5319.1"; tss_id "TSS2787";
1	Cufflinks	exon	72361789	72362074	.	+	.	gene_id "XLOC_002468"; transcript_id "TCONS_00003323"; exon_number "1"; oId "CUFF.5319.4"; tss_id "TSS2787";
1	Cufflinks	exon	72362166	72362402	.	+	.	gene_id "XLOC_002468"; transcript_id "TCONS_00003323"; exon_number "2"; oId "CUFF.5319.4"; tss_id "TSS2787";
1	Cufflinks	exon	72363092	72366034	.	+	.	gene_id "XLOC_002468"; transcript_id "TCONS_00003323"; exon_number "3"; oId "CUFF.5319.4"; tss_id "TSS2787";
1	Cufflinks	exon	72361789	72362074	.	+	.	gene_id "XLOC_002468"; transcript_id "TCONS_00003322"; exon_number "1"; oId "CUFF.5319.3"; tss_id "TSS2787";
1	Cufflinks	exon	72362166	72362502	.	+	.	gene_id "XLOC_002468"; transcript_id "TCONS_00003322"; exon_number "2"; oId "CUFF.5319.3"; tss_id "TSS2787";
1	Cufflinks	exon	72363092	72366034	.	+	.	gene_id "XLOC_002468"; transcript_id "TCONS_00003322"; exon_number "3"; oId "CUFF.5319.3"; tss_id "TSS2787";
1	Cufflinks	exon	72361806	72362074	.	+	.	gene_id "XLOC_002468"; transcript_id "TCONS_00003324"; exon_number "1"; oId "CUFF.5319.5"; tss_id "TSS2787";
1	Cufflinks	exon	72363095	72366034	.	+	.	gene_id "XLOC_002468"; transcript_id "TCONS_00003324"; exon_number "2"; oId "CUFF.5319.5"; tss_id "TSS2787";
1	Cufflinks	exon	72366220	72367284	.	+	.	gene_id "XLOC_002469"; transcript_id "TCONS_00003325"; exon_number "1"; oId "CUFF.5317.1"; tss_id "TSS2788";
1	Cufflinks	exon	72368430	72369032	.	+	.	gene_id "XLOC_002470"; transcript_id "TCONS_00003326"; exon_number "1"; oId "CUFF.5318.1"; tss_id "TSS2789";
1	Cufflinks	exon	72369247	72369693	.	+	.	gene_id "XLOC_002471"; transcript_id "TCONS_00003327"; exon_number "1"; oId "CUFF.5320.1"; tss_id "TSS2790";
1	Cufflinks	exon	72375208	72375508	.	+	.	gene_id "XLOC_002472"; transcript_id "TCONS_00003328"; exon_number "1"; oId "CUFF.5324.1"; tss_id "TSS2791";
1	Cufflinks	exon	72382063	72382629	.	+	.	gene_id "XLOC_002473"; transcript_id "TCONS_00003329"; exon_number "1"; oId "CUFF.5325.1"; tss_id "TSS2792";
1	Cufflinks	exon	72383753	72384173	.	+	.	gene_id "XLOC_002474"; transcript_id "TCONS_00003330"; exon_number "1"; oId "CUFF.5338.1"; tss_id "TSS2793";
1	Cufflinks	exon	72384945	72385017	.	+	.	gene_id "XLOC_002474"; transcript_id "TCONS_00003330"; exon_number "2"; oId "CUFF.5338.1"; tss_id "TSS2793";
1	Cufflinks	exon	72399247	72399693	.	+	.	gene_id "XLOC_002474"; transcript_id "TCONS_00003330"; exon_number "3"; oId "CUFF.5338.1"; tss_id "TSS2793";
1	Cufflinks	exon	72388016	72388278	.	+	.	gene_id "XLOC_002475"; transcript_id "TCONS_00003331"; exon_number "1"; oId "CUFF.5341.1"; tss_id "TSS2794";
1	Cufflinks	exon	72394846	72395097	.	+	.	gene_id "XLOC_002476"; transcript_id "TCONS_00003332"; exon_number "1"; oId "CUFF.5342.1"; tss_id "TSS2795";
1	Cufflinks	exon	72399816	72401622	.	+	.	gene_id "XLOC_002477"; transcript_id "TCONS_00003333"; exon_number "1"; oId "CUFF.5351.1"; tss_id "TSS2796";
1	Cufflinks	exon	72402974	72403206	.	+	.	gene_id "XLOC_002478"; transcript_id "TCONS_00003334"; exon_number "1"; oId "CUFF.5349.1"; tss_id "TSS2797";
1	Cufflinks	exon	72403411	72403946	.	+	.	gene_id "XLOC_002479"; transcript_id "TCONS_00003335"; exon_number "1"; oId "CUFF.5350.1"; tss_id "TSS2798";
1	Cufflinks	exon	72404044	72404595	.	+	.	gene_id "XLOC_002480"; transcript_id "TCONS_00003336"; exon_number "1"; oId "CUFF.5366.1"; tss_id "TSS2799";
1	Cufflinks	exon	72407711	72407976	.	+	.	gene_id "XLOC_002481"; transcript_id "TCONS_00003337"; exon_number "1"; oId "CUFF.5367.1"; tss_id "TSS2800";
1	Cufflinks	exon	72408188	72409071	.	+	.	gene_id "XLOC_002482"; transcript_id "TCONS_00003338"; exon_number "1"; oId "CUFF.5368.1"; tss_id "TSS2801";
1	Cufflinks	exon	72413289	72413538	.	+	.	gene_id "XLOC_002484"; transcript_id "TCONS_00003340"; exon_number "1"; oId "CUFF.5369.1"; tss_id "TSS2803";
1	Cufflinks	exon	72491944	72492209	.	+	.	gene_id "XLOC_002486"; transcript_id "TCONS_00003343"; exon_number "1"; oId "CUFF.5371.1"; tss_id "TSS2806";
1	Cufflinks	exon	72654201	72655066	.	+	.	gene_id "XLOC_002488"; transcript_id "TCONS_00003346"; exon_number "1"; oId "CUFF.5377.1"; tss_id "TSS2808";
1	Cufflinks	exon	72655550	72656564	.	+	.	gene_id "XLOC_002489"; transcript_id "TCONS_00003347"; exon_number "1"; oId "CUFF.5378.1"; tss_id "TSS2809";
1	Cufflinks	exon	72706884	72713168	.	+	.	gene_id "XLOC_002490"; transcript_id "TCONS_00003355"; exon_number "1"; oId "CUFF.5519.7"; tss_id "TSS2813";
1	Cufflinks	exon	72801320	72801866	.	+	.	gene_id "XLOC_002490"; transcript_id "TCONS_00003361"; exon_number "1"; oId "CUFF.5519.10"; tss_id "TSS2815";
1	Cufflinks	exon	72714443	72714835	.	+	.	gene_id "XLOC_002492"; transcript_id "TCONS_00003357"; exon_number "1"; oId "CUFF.5530.1"; tss_id "TSS2817";
1	Cufflinks	exon	72793235	72794209	.	+	.	gene_id "XLOC_002493"; transcript_id "TCONS_00003359"; exon_number "1"; oId "CUFF.5533.1"; tss_id "TSS2818";
1	Cufflinks	exon	72796651	72796957	.	+	.	gene_id "XLOC_002494"; transcript_id "TCONS_00003360"; exon_number "1"; oId "CUFF.5534.1"; tss_id "TSS2819";
1	Cufflinks	exon	72801986	72802980	.	+	.	gene_id "XLOC_002495"; transcript_id "TCONS_00003362"; exon_number "1"; oId "CUFF.5535.1"; tss_id "TSS2820";
1	Cufflinks	exon	72803989	72804789	.	+	.	gene_id "XLOC_002496"; transcript_id "TCONS_00003363"; exon_number "1"; oId "CUFF.5536.1"; tss_id "TSS2821";
1	Cufflinks	exon	72805206	72807607	.	+	.	gene_id "XLOC_002497"; transcript_id "TCONS_00003364"; exon_number "1"; oId "CUFF.5537.1"; tss_id "TSS2822";
1	Cufflinks	exon	72808037	72809060	.	+	.	gene_id "XLOC_002498"; transcript_id "TCONS_00003365"; exon_number "1"; oId "CUFF.5538.1"; tss_id "TSS2823";
1	Cufflinks	exon	72809672	72811321	.	+	.	gene_id "XLOC_002499"; transcript_id "TCONS_00003366"; exon_number "1"; oId "CUFF.5539.1"; tss_id "TSS2824";
1	Cufflinks	exon	72811425	72811752	.	+	.	gene_id "XLOC_002500"; transcript_id "TCONS_00003367"; exon_number "1"; oId "CUFF.5540.1"; tss_id "TSS2825";
1	Cufflinks	exon	72812120	72812412	.	+	.	gene_id "XLOC_002501"; transcript_id "TCONS_00003368"; exon_number "1"; oId "CUFF.5541.1"; tss_id "TSS2826";
1	Cufflinks	exon	72815998	72817581	.	+	.	gene_id "XLOC_002502"; transcript_id "TCONS_00003369"; exon_number "1"; oId "CUFF.5543.1"; tss_id "TSS2827";
1	Cufflinks	exon	72821935	72822631	.	+	.	gene_id "XLOC_002503"; transcript_id "TCONS_00003370"; exon_number "1"; oId "CUFF.5545.1"; tss_id "TSS2828";
1	Cufflinks	exon	72824178	72824713	.	+	.	gene_id "XLOC_002504"; transcript_id "TCONS_00003371"; exon_number "1"; oId "CUFF.5546.1"; tss_id "TSS2829";
1	Cufflinks	exon	72825000	72825426	.	+	.	gene_id "XLOC_002505"; transcript_id "TCONS_00003372"; exon_number "1"; oId "CUFF.5547.1"; tss_id "TSS2830";
1	Cufflinks	exon	72825648	72826600	.	+	.	gene_id "XLOC_002506"; transcript_id "TCONS_00003373"; exon_number "1"; oId "CUFF.5548.1"; tss_id "TSS2831";
1	Cufflinks	exon	72830637	72831614	.	+	.	gene_id "XLOC_002507"; transcript_id "TCONS_00003374"; exon_number "1"; oId "CUFF.5551.1"; tss_id "TSS2832";
1	Cufflinks	exon	72832432	72833818	.	+	.	gene_id "XLOC_002508"; transcript_id "TCONS_00003375"; exon_number "1"; oId "CUFF.5552.1"; tss_id "TSS2833";
1	Cufflinks	exon	72834132	72834674	.	+	.	gene_id "XLOC_002509"; transcript_id "TCONS_00003376"; exon_number "1"; oId "CUFF.5553.1"; tss_id "TSS2834";
1	Cufflinks	exon	72836359	72837658	.	+	.	gene_id "XLOC_002510"; transcript_id "TCONS_00003377"; exon_number "1"; oId "CUFF.5554.1"; tss_id "TSS2835";
1	Cufflinks	exon	72851713	72854600	.	+	.	gene_id "XLOC_002511"; transcript_id "TCONS_00003378"; exon_number "1"; oId "CUFF.5556.1"; tss_id "TSS2836";
1	Cufflinks	exon	72855145	72856271	.	+	.	gene_id "XLOC_002512"; transcript_id "TCONS_00003379"; exon_number "1"; oId "CUFF.5557.1"; tss_id "TSS2837";
1	Cufflinks	exon	72860934	72863762	.	+	.	gene_id "XLOC_002515"; transcript_id "TCONS_00003382"; exon_number "1"; oId "CUFF.5560.1"; tss_id "TSS2840";
1	Cufflinks	exon	72875792	72876910	.	+	.	gene_id "XLOC_002516"; transcript_id "TCONS_00003383"; exon_number "1"; oId "CUFF.5563.1"; tss_id "TSS2841";
1	Cufflinks	exon	72882725	72884246	.	+	.	gene_id "XLOC_002518"; transcript_id "TCONS_00003385"; exon_number "1"; oId "CUFF.5565.1"; tss_id "TSS2843";
1	Cufflinks	exon	72885476	72889342	.	+	.	gene_id "XLOC_002519"; transcript_id "TCONS_00003386"; exon_number "1"; oId "CUFF.5566.1"; tss_id "TSS2844";
1	Cufflinks	exon	73021372	73021650	.	+	.	gene_id "XLOC_002521"; transcript_id "TCONS_00003391"; exon_number "1"; oId "CUFF.5569.1"; tss_id "TSS2849";
1	Cufflinks	exon	73024115	73024404	.	+	.	gene_id "XLOC_002522"; transcript_id "TCONS_00003392"; exon_number "1"; oId "CUFF.5570.1"; tss_id "TSS2850";
1	Cufflinks	exon	73153883	73155166	.	+	.	gene_id "XLOC_002523"; transcript_id "TCONS_00003393"; exon_number "1"; oId "CUFF.5388.1"; tss_id "TSS2851";
1	Cufflinks	exon	73156065	73156467	.	+	.	gene_id "XLOC_002524"; transcript_id "TCONS_00003394"; exon_number "1"; oId "CUFF.5387.1"; tss_id "TSS2852";
1	Cufflinks	exon	73172647	73173498	.	+	.	gene_id "XLOC_002525"; transcript_id "TCONS_00003395"; exon_number "1"; oId "CUFF.5396.1"; tss_id "TSS2853";
1	Cufflinks	exon	73292605	73294146	.	+	.	gene_id "XLOC_002528"; transcript_id "TCONS_00003398"; exon_number "1"; oId "CUFF.5414.1"; tss_id "TSS2856";
1	Cufflinks	exon	73352184	73352425	.	+	.	gene_id "XLOC_002530"; transcript_id "TCONS_00003400"; exon_number "1"; oId "CUFF.5418.1"; tss_id "TSS2858";
1	Cufflinks	exon	73430362	73430779	.	+	.	gene_id "XLOC_002531"; transcript_id "TCONS_00003401"; exon_number "1"; oId "CUFF.5421.1"; tss_id "TSS2859";
1	Cufflinks	exon	73455649	73456384	.	+	.	gene_id "XLOC_002532"; transcript_id "TCONS_00003402"; exon_number "1"; oId "CUFF.5422.1"; tss_id "TSS2860";
1	Cufflinks	exon	73506892	73507106	.	+	.	gene_id "XLOC_002533"; transcript_id "TCONS_00003403"; exon_number "1"; oId "CUFF.5423.1"; tss_id "TSS2861";
[truncated: 55,129 more rows]
